# Supplementary material for: A systematic mapping review of therapeutic clinical trials in dengue
Source: PLoS Negl Trop Dis. 2026 Jun 5;20(6):e0014382. doi: 10.1371/journal.pntd.0014382 (PMC13241016; doi:10.1371/journal.pntd.0014382)
Supplement: S1 Data — (ZIP) [file pntd.0014382.s005.zip]

Archive with 6 entries (5 files):
- S1 Data. Detailed risk of bias assessments/
- S1 Data. Detailed risk of bias assessments/ROB2_round1_double assessors.xlsx
- S1 Data. Detailed risk of bias assessments/ROB2_round2_one assessor_VNL checked.xlsx
- S1 Data. Detailed risk of bias assessments/ROBINS-I tool_dengue_2024 Pawar Guduchi Kwath.docx
- S1 Data. Detailed risk of bias assessments/ROBINS-I tool_dengue_metformin trial.docx
- S1 Data. Detailed risk of bias assessments/ROBINS-I_dengue_900042_2019 DENPAP.docx
