# Supplementary material for: A systematic mapping review of therapeutic clinical trials in dengue
Source: PLoS Negl Trop Dis. 2026 Jun 5;20(6):e0014382. doi: 10.1371/journal.pntd.0014382 (PMC13241016; doi:10.1371/journal.pntd.0014382)
Supplement: S1 Data — (ZIP) [file pntd.0014382.s005.zip › S1 Data. Detailed risk of bias assessments/ROB2_round1_double assessors.xlsx]

## Sheet: Results
Basic information													Domain 1. Randomization process										Domain 2. Deviations from intended interventions																		Domain 3. Mising outcome data
Time	Unique ID	Assessor	Study ID	Reference	Experimental	Comparator	Outcome	Results	Aim	Effect of adhering to intervention?	Weight	Sources	1.1	1.2	Note for 1.1&1.2	1.3	Note for 1.3	1.0 Algorithm result	1.0 Assessor's Judgement	1.0 General note	1.0 Optional Question	1.0 Note for optional question	2.1	2.2	Note for 2.1&2.2	2.3	Note for 2.3	2.4	Note for 2.4	2.5	Note for 2.5	2.6	Note for 2.6	2.7	Note for 2.7	2.0 Algorithm result	2.0 Assessor's Judgement	2.0 General Notes	2.0 Optional Question	2.0 Note for optional question	3.1	Note for 3.1	3.2	Note for 3.2	3.3	Note for 3.3&3.4	3.4	Note for 3.4 (not use)	3.0 Algorithm result
2025/03/06 16.09	2834	Tun	2834	Vaish 2012	Vitamin Eaddition to the standard treatment	Standard treatment	Mean Platelet Count	Day 4 Platelet Counts: Group I had significantly higher platelet counts (122.19 ± 9.98 × 10^3/mm³) compared to Group II (92.57 ± 7.93 × 10^3/mm³, P = 0.0436).	assignment to intervention (the 'intention-to-treat' effect)	NA	1	Journal article(s)	Y	Y		N		Low	Low				PY	PY		PN		NA		NA		Y		NA		Low	Low				Y		NA		NA		NA		Low
2025/03/06 16.10	7299	Tun	7299	Dev 2024	Montelukast and routine clinical care	Standard care for dengue	Prevalence of dengue warning signs	The Montelukast group exhibited a 24% lower prevalence of dengue warning signs compared to the	assignment to intervention (the 'intention-to-treat' effect)	NA	1		N	PN		N		High	High				PY	Y		PY		N		NA		Y		NA		Some concerns	Some concerns				Y		NA		NA		NA		Low
2025/03/06 16.09	7138	Tun	7138	Mittal 2024	Vitamin E, Vitamin C	Placebo	Change in Platelet Count	Participants in the vitamin E group exhibited a mean increase of +25.6 ×10^3/μL, while the vitamin C group showed +28.3 ×10^3/μL compared to +7.2 ×10^3/μL in the placebo group.	assignment to intervention (the 'intention-to-treat' effect)	NA	1	Journal article(s)	Y	Y		N		Low	Low				N	N		NA		NA		NA		Y		NA		Low	Low				PY		NA		NA		NA		Low
2025/02/28 17.39	3892	Khoi	3892	Min 1975	Hydrocortisone	control	Mortality	Table 1	assignment to intervention (the 'intention-to-treat' effect)	NA	1		NI	NI		NI		Some concerns	Some concerns				PY	PY		NI		NA		NA		PY		NA		Some concerns	Some concerns				PY		NA		NA		NA		Low
2025/02/28 13.56	4727	Khoi	4727	Tam 2012	oral prednisolone therapy	placebo	clinical and virological endpoints	Table 3	assignment to intervention (the 'intention-to-treat' effect)	NA	1	Journal article(s); Non-commercial trial registry record (e.g. ClinicalTrials.gov record)	Y	PY		PN		Low	Low				PN	PN		NA		NA		NA		PY	Analysis was by intention-to-treat but excluded 2 patients for whom endpoints could not be evaluated	NA		Low	Low				Y	Analysis was by intention-to-treat but excluded 2 patients for whom endpoints could not be evaluated	NA		NA		NA		Low
2025/02/28 17.45	4842	Khoi	4842	Shashidhara 2013	intravenous high dose dexamethasone	IV fluids and antipyretics whenever necessary	mean platelet count	Table 2	assignment to intervention (the 'intention-to-treat' effect)	NA	1	Journal article(s)	Y	Y		PN		Low	Low				Y	Y		NI		NA		NA		PY	In both the groups of our study, there were no drop outs and all the patients improved without worsening of the clinical condition or mortality.	NA		Some concerns	Some concerns				Y	Table 2	NA		NA		NA		Low
2025/02/28 14.38	5198	Khoi	5198	Aslam 2021	corticosteroids	active	Platelet’s condition	Table 2, Table 3	assignment to intervention (the 'intention-to-treat' effect)	NA	1	Journal article(s)	NI	NI		NI	No baseline table	Some concerns	High				NI	NI		NI		NA		NA		NI	No consort chart	NI		High	High				NI	No consort chart	N		PN		NA		High
2025-03-03 13.13	720-2	Tran	720	1973 Pongpanich	Fluid therapy + Hydrocortisol	Fluid theray only	The rate of recovery (in shock cases)	Table 3	assignment to intervention (the 'intention-to-treat' effect)	NA	1	Journal article(s)	Y	NI	Drawing cards at the onset of shock to determine the intervention. The author did not describe the way they concealed these cards.	PY	Difference in group sizes (19 in the non-steroid group and 7 in the steroid group)	High	High		Unpredictable		Y	Y	It seems an unblinding trial	NI		NA		NA		PY		NA		Some concerns	Some concerns				PY	The paper did not mention the number of lost-to-follow-up cases. However, they reported that all shock cases recovered, and some values were calculated for all shock cases.	NA		NA		NA		Low
2025-03-03 14.51	709	Tran	709	2019 Srikanth	CPLE syrup + Standard therapy	Standard therapy	Efficacy (increasing PLT count)	Figure 2	assignment to intervention (the 'intention-to-treat' effect)	NA	1	Journal article(s); Non-commercial trial registry record (e.g. ClinicalTrials.gov record)	PY	NI	The paper mentioned randomazation but gave no details on the process._x000D_ According to the registration, they used computer-generated randomization._x000D_ Note: the trial was registered retrospectively	PN	There is a slight difference in the gender ratio; however the baseline PLT counts are similar	Some concerns	Low				PY	Y	This is an open-label	NI		NA		NA		PN	For the efficacy assessment, the authors exclude 9 patients who dropped out.	PN	The outcome is an increase in mean PLT count, and the ratio of excluded patients is small.	Some concerns	Some concerns				Y		NA		NA		NA		Low
2025-03-03 15.45	2601	Tran	2601	Waly 1998	Methylprednisolone 1.2 -1.5mg/d 5ds	placebo'	Duration of thrombocytopenia	??? Figure 1	assignment to intervention (the 'intention-to-treat' effect)	NA	1	Journal article(s)	Y	NI	The authors described allocation methods as 'double blind test grouping' where 'We divided all samples in 2 groups'	N	Table 3 - 08 received steroids amont 29 patients	Some concerns	Some concerns	The authors described allocation methods as 'double blind test grouping' where 'We divided all samples in 2 groups' _x000D_The paper did not specify how many patients assigned to steroids and how many not.			PN	PN		NA		NA		NA		Y	Chi-square test was used to 'show a significant difference in the DURATION of thrombocytopenia'	NA		Low	Low	_x000D__x000D__x000D__x000D_Chi-square test was used to 'show a significant difference in the DURATION of thrombocytopenia'_x000D_			NI	Figure 1 - No definition of y and x, no information of numbers of participants who had thrombocytopenia	N		PY		PN		Some concerns
2025/03/06 20.58	1142-1	Tran	1142	1982 Sumarmo	Hydrocortisone	Placebo	Mortality	8/47 vs 9/50	assignment to intervention (the 'intention-to-treat' effect)	NA	1	Journal article(s)	NI	NI	Only stated that they used a simple ramdom assignment method	PN		Some concerns	Some concerns				PN	PN	They used indistinguishable coded vials of the trial regimen	NA		NA		NA		Y		NA		Low	Low				Y	All participants were assessed for mortalty outcome	NA		NA		NA		Low
2025/03/06 22.35	1142-2	Tran	1142	1982 Sumarmo	Hydrocortisone	Placebo	Duration of shock	Table 4	assignment to intervention (the 'intention-to-treat' effect)	NA	1	Journal article(s)	NI	NI	Only stated that they used a simple ramdom assignment method	PN		Some concerns	Some concerns				PN	PN	They used indistinguishable coded vials of the trial regimen	NA		NA		NA		Y		NA		Low	Low				Y		NA		NA		NA		Low
2025/03/06 23.25	1687	Tran	1687`	1993 Tassniyom	Methyiprednisone	Placebo	Mortality	12.5% (4/32) vs 12.9% (4/31)	assignment to intervention (the 'intention-to-treat' effect)	NA	1	Journal article(s)	Y	PY	Study drug (either steroid or placebo) was allocated to individual patients according to a prescribed randomized schedule. The randomization scheme was blocked in groups of four patients and stratified by whether the patient originated from the two participating hospitals or was referred from an outlying center.	PN	However, there were slight differences in gender and disease severity between the two groups	Low	Low				N	N	matched placebo, double-blind._x000D_ The methylprednisolone solution was prepared in advance by an independent pharmacist	NA		NA		NA		Y		NA		Low	Low				Y		NA		NA		NA		Low
2025-03-07 14.09	3784	Tran	3784	2009 Kularatne	Dexamethasone	Placebo	Increase PLT count	Table 3	assignment to intervention (the 'intention-to-treat' effect)	NA	1	Journal article(s)	Y	PY	They stated that they randomly assigned patients using the sealed envelopes_x000D_ After recruitment, the nurse randomly selected an envelope from a secure container and administered the assigned treatment. The nurse did not monitor the patient or communicate with the investigator assessing post-treatment parameters.	N	Table 1	Low	Low				PN	PN	Double-blind, identical appearce placebo	NA		NA		NA		PY		NA		Low	Low				PN	From day 2 onward, the number of patients declined daily due to self-discharge or refusal of venepuncture for blood counts (lost to follow-up).	PN	No details on how missing data were handled	NI	Missing data may result from patient recovery (PLT increase leading to discharge) or common trial occurrences. However, the authors did not specify how they handled it.	PN		Some concerns
2025-03-07 11.03	3895	Tran	3895	2012 Yunita	Carica papaya capsule (CPC)	Standard care (non placebo)	Changes in PLT count and HCT levels	Figure 2 and 3	assignment to intervention (the 'intention-to-treat' effect)	NA	1	Journal article(s)	NI	NI	They only stated this is an open randomized controlled trial	PN	However, they just reported gender and age for baseline characteristic	Some concerns	Some concerns				Y	Y	Open-label	NI		NA		NA		Y		NA		Some concerns	Some concerns				Y	All 40 patient per group were assessed for change in PLT count, HCT level	NA		NA		NA		Low
2025/03/03 22.31	5685	Tran	5685	2013 Subenthiran	Carica papay leaves juice (CPLJ)	Standard treatment	Change in PLT count	Table 2	assignment to intervention (the 'intention-to-treat' effect)	NA	1	Journal article(s)	Y	Y	The randomization process used the block size of 10 via 10 opaque envelopes. The investigator then blindly chose one envelope for each patient.	PN	The baseline characteristics are quite balanced between the 2 groups, although the proportion of DHF patients in intervention group is sightly lower than in control group	Low	Low				Y	Y	open-label	PN		NA		NA		PY		NA		Low	Some concerns				PN	The final analysis included 111 intervention and 117 control patients. 62 were excluded (38 lost to follow-up, 24 with incomplete data due to sample rejection), despite the outcome assessment occurring only 48 hours after randomization.	PN		NI	The proportion of patients without the outcome is balanced (34/145 intervention vs 28/145 control).	PN		Some concerns
2025-03-07 13.46	6480	Tran	6480	2020 Sathyapalan	Caripill (CPLE)	Placebo	Changes in PLT count and HCT levels during hospitalization	Figure 2	assignment to intervention (the 'intention-to-treat' effect)	NA	1	Journal article(s); Trial protocol	Y	Y	Online randomization software assigned patients using permuted blocks of four to maintain balance. Treatment allocations were blinded to clinical investigators until study completion, except for the randomization statistician. Allocation concealment was centralized: the recruiting physician obtained consent and sent patient details to an independent study coordinator. After verifying the data, th…	PN	Except for a slightly higher proportion of males in treatment group and a higher proportion of muscosal bleeding in placebo group	Low	Low				PN	PN	Ussing visually matched placebo with same dosing schedule.	NA		NA		NA		Y		NA		Low	Low				Y	All randomized patients were assessed for outcomes.	NA		NA		NA		Low
[truncated: 35 more columns]

## Sheet: PKL double checked
Basic information													Domain 1. Randomization process										Domain 2. Deviations from intended interventions																		Domain 3. Mising outcome data
Time	Unique ID	Assessor	Study ID	Reference	Experimental	Comparator	Outcome	Results	Aim	Effect of adhering to intervention?	Weight	Sources	1.1	1.2	Note for 1.1&1.2	1.3	Note for 1.3	1.0 Algorithm result	1.0 Assessor's Judgement	1.0 General note	1.0 Optional Question	1.0 Note for optional question	2.1	2.2	Note for 2.1&2.2	2.3	Note for 2.3	2.4	Note for 2.4	2.5	Note for 2.5	2.6	Note for 2.6	2.7	Note for 2.7	2.0 Algorithm result	2.0 Assessor's Judgement	2.0 General Notes	2.0 Optional Question	2.0 Note for optional question	3.1	Note for 3.1	3.2	Note for 3.2	3.3	Note for 3.3&3.4	3.4	Note for 3.4 (not use)	3.0 Algorithm result
2025/04/01 18.21	7138	Lam	7138	Mittal 2024	Vitamin E, Vitamin B	Placebo	Change in Platelet Count from Baseline to Day 5	Table 2	assignment to intervention (the 'intention-to-treat' effect)	NA	1	Journal article(s)	Y	NI		N		Some concerns	Some concerns				PN	PN		NA		NA		NA		PY		NA		Low	Low				NI		N		NI		PN		Some concerns
2025/04/01 18.22	6480	Lam	6480	Sathyapalan 2020	Carica papaya leaf extract (CPLE)	placebo	change in platelet counts and hematocrit values during hospital stay		assignment to intervention (the 'intention-to-treat' effect)	NA	1	Journal article(s)	Y	Y		PN		Low	Low				PN	PN		NA		NA		NA		PY		NA		Low	Low				Y	all 50	NA		NA		NA		Low
2025/04/01 18.22	3895	Lam	3895	Yunita 2012	Carica papaya extract	No C.papaya	Platelet count	Figure 1	assignment to intervention (the 'intention-to-treat' effect)	NA	1		NI	NI		NI		Some concerns	Some concerns				Y	Y		NI		NA		NA		PN	Information on day of illness not provided. Inclusion criteria is fever 2-7 days, no dengue confirmation test.	PY		High	High	_x000D__x000D__x000D__x000D_Information on day of illness not provided. Inclusion criteria is fever 2-7 days, no dengue confirmation test._x000D_			NI		N		NI		PN		Some concerns
2025/04/01 19.07	4727	Lam	4727	Tam 2012	Prednisone 2mg/kg or 0.5mg/kg	Placebo	Development of DSS	8/75 vs 5/75 vs 5/75	assignment to intervention (the 'intention-to-treat' effect)	NA	1	Journal article(s); Non-commercial trial registry record (e.g. ClinicalTrials.gov record)	Y	PY		N		Low	Low				N	N		NA		NA		NA		Y		NA		Low	Low				Y		NA		NA		NA		Low
2025/04/01 18.23	4842	Lam	4842	Shashidhara 2013	Dexamethasone 8mg initially, followed by 4 mg q8h for 4ds	Standard care	Mean rise in platelet count over 4 days	Table/Fig 2	assignment to intervention (the 'intention-to-treat' effect)	NA	1	Journal article(s)	Y	NI		PN		Some concerns	Some concerns				Y	Y		NI		NA		NA		PY	Mean DOI was around 6 in both groups, when PLT is often lowest.	NA		Some concerns	Some concerns	_x000D__x000D__x000D__x000D_Mean DOI was around 6 in both groups, when PLT is often lowest. _x000D_			Y		NA		NA		NA		Low
2025/04/01 18.24	5198	Lam	5198	Aslam 2021	Dexamethasone (?)	(???)	Platelet count	Table 3	assignment to intervention (the 'intention-to-treat' effect)	NA	1	Journal article(s)	NI	NI		NI	Table 1 does not add anything.	Some concerns	Some concerns				PY	PY	4 groups of different mixture of anti-malarial, antibiotics and dexamethasone. Treatment in group D which contains dexamethasone seems to be too specific to be masked if no information of blinding effort provided.	NI		NA		NA		N	Timepoint for PLT not provided. No baseline PLT/DOI/severity provided.	NI		High	High				NI		N		NI		NI		High
2025/04/01 18.24	720-2	Lam	720	1973 Pongpanich hydrocortisone	Hydrocortison + Fluid therapy	Fluid therapy alone	Duration of shock	10.3 (1;23) vs 13.5 (3;30)	assignment to intervention (the 'intention-to-treat' effect)	NA	1		PY	NI	Card withdrawn at onset of shock', whether card shuffled not specified, no concealment specified.	PN	N very small but some elements suprisingly similar (BP during shock, serious effusion)	Some concerns	Some concerns				Y	Y		NI		NA		NA		PY	Stats methods not specified. No evidence to say whether groups in table 3 were 'intention-to-treat'	NA		Some concerns	Some concerns	_x000D__x000D__x000D__x000D_Stats methods not specified. No evidence to say whether groups in table 3 were 'intention-to-treat'_x000D_			PY		NA		NA		NA		Low
2025/04/01 18.25	3892	Lam	3892	Min et al, 1975	Hydrocortisone + Fluids	Identical fluids'	Mortality	9/48 vs 19/50	assignment to intervention (the 'intention-to-treat' effect)	NA	1	Journal article(s)	NI	NI	Except a statement of "randomly selected... double blind trial', no randomization method specified. Participants were "carefully matched by age group and sex". _x000D_"The sequential sampling of this study was truly randomized with regard to age and sex stratification"	NI	Only age and sex available, no other prognostic factors like DOI at shock.	Some concerns	Some concerns	Except a statement of "randomly selected... double blind trial', no randomization method specified. Participants were "carefully matched by age group and sex"._x000D_			PY	PY	Except a statement that said "double blind" no specification of how blinding ascertained. Hydrocortisone brand name was specified 'Solucortef'	NI		NA		NA		PY		NA		Some concerns	Some concerns				Y		NA		NA		NA		Low
2025/04/01 18.26	1142-1	Lam	1142	Sumarmo 1982	Hydrocortisone single dose 50mg/kg	Placebo	Mortality	8/47 (IMP) vs 9/50 (control group)	assignment to intervention (the 'intention-to-treat' effect)	NA	1	Journal article(s)	NI	NI	by using a simple randomization method', no other specification	PN	Only age and sex available, no prognostic factors e.g DOI or obesity (paper is very old)	Some concerns	Some concerns	by using a simple randomization method', no other specification_x000D_Only age and sex available, no prognostic factors e.g DOI or obesity (paper is very old)	Unpredictable		N	PN	placebo packaged in indistinguishable coded vials'; 'both vials used were the same type and volume and the solutions had the same color and turbidity'_x000D_'double-blind approach was used for the study'	NA		NA		NA		PY		NA		Low	Low	placebo packaged in indistinguishable coded vials'; 'both vials used were the same type and volume and the solutions had the same color and turbidity'_x000D_'double-blind approach was used for the study'_x000D__x000D__x000D__x000D__x000D_			Y		NA		NA		NA		Low
2025/04/01 18.26	1142-2	Lam	1142	Sumarmo 1982	Hydrocortisone single does of 50mg/kg	Placebo	Duration of shock	Table 4	assignment to intervention (the 'intention-to-treat' effect)	NA	1		NI	NI		PN		Some concerns	Some concerns				N	N		NA		NA		NA		PY	Shock, manifested by rapid and weak pulse with narrowing of pulse pressure (<=20 mmHg) or hypotension, was accompanied by cold, clammy skin, and restlessness.	NA		Low	Low	_x000D__x000D__x000D__x000D_Shock, manifested by rapid and weak pulse with narrowing of pulse pressure (<=20 mmHg) or hypotension, was accompanied by cold, clammy skin, and restlessness._x000D_			Y		NA		NA		NA		Low
2025/04/01 18.27	1687	Lam	1687	Tassniyom 1993	Methylprednisolone single dose 30mg/kg	Placebo	Mortality	4/32 vs 4/31	assignment to intervention (the 'intention-to-treat' effect)	NA	1	Journal article(s)	PY	NI	according to a prescribed randomized schedule' -> no information about concealment	PN		Some concerns	Some concerns	according to a prescribed randomized schedule' -> no information about concealment_x000D_	Unpredictable		N	PN		NA		NA		NA		PY		NA		Low	Low	_x000D__x000D__x000D__x000D__x000D_	Unpredictable		Y		NA		NA		NA		Low
2025/04/01 18.28	2601	Lam	2601	Waly 1998	Methylprednisolone 1.2 -1.5mg/d 5ds	placebo'	Duration of thrombocytopenia	??? Figure 1	assignment to intervention (the 'intention-to-treat' effect)	NA	1	Journal article(s)	Y	NI	The authors described allocation methods as 'double blind test grouping' where 'We divided all samples in 2 groups'	N	Table 3 - 08 received steroids amont 29 patients	Some concerns	Some concerns	The authors described allocation methods as 'double blind test grouping' where 'We divided all samples in 2 groups' _x000D_The paper did not specify how many patients assigned to steroids and how many not.			PN	PN		NA		NA		NA		Y	Chi-square test was used to 'show a significant difference in the DURATION of thrombocytopenia'	NA		Low	Low	_x000D__x000D__x000D__x000D_Chi-square test was used to 'show a significant difference in the DURATION of thrombocytopenia'_x000D_			NI	Figure 1 - No definition of y and x, no information of numbers of participants who had thrombocytopenia	N		PY		PN		Some concerns
2025/04/01 18.28	3784	Lam	3784	Kularatne 2009	Dexamethasone 4mg first dose, then 2mg q8h for 24 hrs	Placebo	Platelet count	Table 3	assignment to intervention (the 'intention-to-treat' effect)	NA	1		Y	PY	randomly assigned' using 'the sealed envelop method'_x000D_'the nurse to collect an envelop randomly from the safe container and to carry out the treatment according to the contents therein'	PN		Low	Low	randomly assigned' using 'the sealed envelop method'_x000D_'the nurse to collect an envelop randomly from the safe container and to carry out the treatment according to the contents therein'_x000D_			PN	PY	The used envelope was re-sealed and kept attached to the patient’s records for future identification of the allocation at the final analysis of the results'	NI		NA		NA		PY		NA		Some concerns	Some concerns	The nurse was neither involved in monitoring the patient nor had communication with the investigator who assessed the post-treatment parameters. The used envelope was re-sealed and kept attached to the patient’s records for future identification of the allocation at the final analysis of the results. Meanwhile, the investigator and the patient remained blind to the treatment regimen given'_x000D_…			N	High lost to follow-up - only 82/200 patients available for PLT count at day 4 "However, on day 2 onwards the number of patients in the trial profile declined daily due to their self discharge from the hospital or due to refusal of venepuncture for daily blood counts'	N		PY		PY		High
2025/04/01 18.55	709	Lam	709	Srikanth 2019	C.papaya leaf extract syrup	Standard of care	Mean increase in PLT from baseline to D5	Fig 2	assignment to intervention (the 'intention-to-treat' effect)	NA	1	Journal article(s); Non-commercial trial registry record (e.g. ClinicalTrials.gov record)	NI	NI		NI	No information on DOI, PLT at baseline.	Some concerns	Some concerns	_x000D_No information on DOI, PLT at baseline.			Y	Y		NI		NA		NA		NI	No detailed table for main results. The authors stated statistically significant increase in platelet count on day 3-5 but only provided mean platelet count (of which group?) with p value (?)	PN		Some concerns	Some concerns				NI		N		PN		NA		Low
2025/04/01 18.55	2834	Lam	2834	Vaish 2012	vitamin E 400 mg (Evion, Merck)	standard treatment	Mean Platelet Count	Table 2	assignment to intervention (the 'intention-to-treat' effect)	NA	1	Journal article(s)	NI	NI		PN		Some concerns	Some concerns				Y	Y	open-label	NI		NA		NA		PY	7 patients (group I - 2 and group II - 5) developed severe thrombocytopenia (platelet counts < 10 × 103 /mm3) requiring platelet transfusion and thereafter the study was terminated in these cases. Remaining 59 patients (group I - 31 and _x000D_group II - 28) were followed for 7 days	NA		Some concerns	Some concerns				PY		NA		NA		NA		Low
2025/04/01 18.56	7299	Lam	7299	Dev 2024	Montelukast and routine clinical care	Standard care for dengue	Prevalence of dengue warning signs	The Montelukast group exhibited a 24% lower prevalence of dengue warning signs compared to the	assignment to intervention (the 'intention-to-treat' effect)	NA	1		Y	PY		N		Low	Low				PN	PN		NA		NA		NA		Y		NA		Low	Low				Y		NA		NA		NA		Low
2025/04/01 19.22	5685	Lam	5685	2013 Subenthiran	Carica papay leaves juice (CPLJ)	Standard treatment	Change in PLT count	Table 2	assignment to intervention (the 'intention-to-treat' effect)	NA	1	Journal article(s)	Y	Y	The randomization process used the block size of 10 via 10 opaque envelopes. The investigator then blindly chose one envelope for each patient.	PN	The baseline characteristics are quite balanced between the 2 groups, although the proportion of DHF patients in intervention group is sightly lower than in control group	Low	Low				Y	Y	open-label	PN		NA		NA		PY		NA		Low	Low				PN	The final analysis included 111 intervention and 117 control patients. 62 were excluded (38 lost to follow-up, 24 with incomplete data due to sample rejection), despite the outcome assessment occurring only 48 hours after randomization.	PN		NI	The proportion of patients without the outcome is balanced (34/145 intervention vs 28/145 control).	PN		Some concerns
[truncated: 35 more columns]
