# Supplementary material for: A systematic mapping review of therapeutic clinical trials in dengue
Source: PLoS Negl Trop Dis. 2026 Jun 5;20(6):e0014382. doi: 10.1371/journal.pntd.0014382 (PMC13241016; doi:10.1371/journal.pntd.0014382)
Supplement: S1 Data — (ZIP) [file pntd.0014382.s005.zip › S1 Data. Detailed risk of bias assessments/ROB2_round2_one assessor_VNL checked.xlsx]

## Sheet: Results
Basic information													Domain 1. Randomization process										Domain 2. Deviations from intended interventions																		Domain 3. Mising outcome data
Time	Unique ID	Assessor	Study ID	Reference	Experimental	Comparator	Outcome	Results	Aim	Effect of adhering to intervention?	Weight	Sources	1.1	1.2	Note for 1.1&1.2	1.3	Note for 1.3	1.0 Algorithm result	1.0 Assessor's Judgement	1.0 General note	1.0 Optional Question	1.0 Note for optional question	2.1	2.2	Note for 2.1&2.2	2.3	Note for 2.3	2.4	Note for 2.4	2.5	Note for 2.5	2.6	Note for 2.6	2.7	Note for 2.7	2.0 Algorithm result	2.0 Assessor's Judgement	2.0 General Notes	2.0 Optional Question	2.0 Note for optional question	3.1	Note for 3.1	3.2	Note for 3.2	3.3	Note for 3.3&3.4	3.4	Note for 3.4 (not use)	3.0 Algorithm result
2025/02/28 16.34	3018	Khoi	3018	Soroy 2014	Propoelix™	placebo	Clinical impact of Propoelix™ on the clinical course in patients diagnosed with DHF	Table 3, Table 4, Figure 1, Figure 2	assignment to intervention (the 'intention-to-treat' effect)	NA	1	Journal article(s)	PY	NI	using a table of random numbers???_x000D_ externally identical tablet	PN		Some concerns	Some concerns				PN	PN		NA		NA		NA		NI	No consort diagram	PN		Some concerns	Some concerns				NI	No consort diagram	PN		PY		PY		High
2025/04/17 17.50	3949	Khoi	3949	Borges 2013	chloroquine	placebo (starch)	Duration of the disease	TABLE. Characteristics of dengue patients a treated with chloroquine (300 mg base) BID or identical-appearing placebo BID for three days.	assignment to intervention (the 'intention-to-treat' effect)	NA	1	Journal article(s); Non-commercial trial registry record (e.g. ClinicalTrials.gov record)	NI	PY	"double-blind fashion"	PN		Low	Some concerns				PN	PN	identical-appearing placebo BID	NA		NA		NA		PY	One hundred thirty-two patients were assessed for eligibility: three did not meet the inclusion criteria and 129 underwent randomisation. The patients enrolled in the study were adults (mean age, 31.64 ± 11.74 years), were predominantly female (51.2%) and reported a mean average duration of symptoms of 41.52 ± 20.16 h. Of the 129 patients, 63 were randomised to receive chloroquine and 66 were ran…	NA		Low	Low				PY		NA		NA		NA		Low
2025/02/28 16.55	4171	Khoi	4171	Low 2014	α-glucosidase inhibitor celgosivir	placebo	Virological Log Reduction, Fever Reduction	Table 3, Table 4, Table 5	assignment to intervention (the 'intention-to-treat' effect)	NA	1	Journal article(s); Non-commercial trial registry record (e.g. ClinicalTrials.gov record)	Y	Y	We used random permuted blocks _x000D_ of length four to ensure balance over time. The block _x000D_ length was established by the randomisation statistician _x000D_ and was not made known to the clinical investigators and _x000D_ site personnel before completion of the study. _x000D_ Randomisation was done via a web-based system hosted _x000D_ by the Singapore Clinical Research Institute.	PN		Low	Low				PN	PN	Packages of _x000D_ study drug and placebo were coded at the manufacturing _x000D_ site with codes sent from the randomisation statistician. _x000D_ Patients, principal investigators, the research pharmacist, _x000D_ research nurses, and the rest of the study team were fully _x000D_ masked until completion of the study and locking of the _x000D_ database	NA		NA		NA		PY		NA		Low	Low				Y	One patient in the placebo _x000D_ group was lost to follow-up on day 7 (patient 042; no _x000D_ samples from day 4 onwards). Except for one participant _x000D_ in the placebo group, all patients completed at least 80% _x000D_ of their schedule of doses	NA		NA		NA		Low
2025/02/28 17.37	4259	Khoi	4259	Salgado 2012	intravenous infusion of a weight-based protocol of pentoxifylline at 12.5 mg/kg/d	standard therapy for DHF	reducing TNFα levels and clinical outcomes such as ICU admissions and length of stay		assignment to intervention (the 'intention-to-treat' effect)	NA	1	Journal article(s)	NI	NI		PN		Some concerns	Some concerns				PY	PY	The treatment arm received intravenous infusion of a weight-based protocol of pentoxifylline at 12.5 mg/kg/d; the infusion lasted 6 hours and was given on 3 consecutive days. The control group underwent standard therapy for DHF, consistent with established clinical practice.	NI		NA		NA		PY	55 DHF cases, treatment (n = 28) and control (n = 27) groups	NA		Some concerns	Some concerns				Y	55 DHF cases, treatment (n = 28) and control (n = 27) groups_x000D_ Figure 1: all 55 patients	NA		NA		NA		Low
2025/02/28 17.52	4869	Khoi	4869	Nguyen 2013	balapiravir	placebo	Safety and tolerability: Adverse events, laboratory parameters, vital signs	Figure 1	assignment to intervention (the 'intention-to-treat' effect)	NA	1	Journal article(s); Non-commercial trial registry record (e.g. ClinicalTrials.gov record)	Y	NI	computer-generated randomization sequencing in blocks of 2. Balapiravir was formulated in a 500-mg film-coated tablet. The placebo consisted of an identical looking tablet containing excipient only.	PN		Some concerns	Some concerns				PN	PN	identical looking tablet	NA		NA		NA		PY	100% completed and analyzed	NA		Low	Low				PY	100% completed, 93.18% follow up D14, 88.63% follow up D28_x000D_ 0 withdraw	NA		NA		NA		Low
2025/02/28 17.59	5518	Khoi	5518	Chakraborty 2020	Eltrombopag	standard treatment	the proportion of patients with a platelet count above the lower normal limit (150 × 109/L)	90.9090909% (2.11 to 32.80); 91.4285714% (2.26 to 34.89)	assignment to intervention (the 'intention-to-treat' effect)	NA	1	Journal article(s); Non-commercial trial registry record (e.g. ClinicalTrials.gov record)	Y	NI	computerized system (STATA Inc.)	PN		Some concerns	Some concerns				PY	PY		NI		NA		NA		Y	Excluded from analysis: 0/101	NA		Some concerns	Some concerns				PY	8/109 lost to follow up	NA		NA		NA		Low
2025/02/28 18.12	5672	Khoi	5672	Castro 2011	Doxycycline, Tetracycline	control	cytokine and cytokine receptor/antagonist levels	Table 1, table 2, table 3	assignment to intervention (the 'intention-to-treat' effect)	NA	1	Journal article(s)	NI	NI		NI	No baseline table given;_x000D_ Dose and duration vary depending on age	Some concerns	High				NI	PY	untreated vs treated	NI		NA		NA		NI	no consort diagram	NI		High	High	no consort diagram --> no information on the number of randomized patients, number of drop-outs_x000D_			NI		PN		NI		NI		High
2025/02/28 18.18	5685	Khoi	5685	Subenthiran 2013	Carica papaya Leaves Juice	standard management	mean increase in platelet counts	Table 2, Table 3	assignment to intervention (the 'intention-to-treat' effect)	NA	1	Journal article(s)	Y	Y		N		Low	Low				PY	Y		NI		NA		NA		PY	Sixty-two patients were excluded from the analysis as 38 patients were lost to followup and 24 patients had incomplete data (missing results due to sample rejection).	NA		Some concerns	Some concerns				N	Sixty-two patients were excluded from the analysis as 38 patients were lost to followup and 24 patients had incomplete data (missing results due to sample rejection).	N		PY		PN		Some concerns
2025/02/28 09.20	5946-1	Khoi	5946-1	Suputtamongkol 2021, phase 2	ivermectin	placebo	area under the log-transformed viremia curve (AUC), or viremia AUC from the start of treatment until 48 or 72 hours, and time to viremia and NS1 clearances	TableS2	assignment to intervention (the 'intention-to-treat' effect)	NA	1	Journal article(s); Non-commercial trial registry record (e.g. ClinicalTrials.gov record)	Y	Y		PN		Low	Low				N	N		NA		NA		NA		Y	One patient in the placebo group was withdrawn from the study due to long-term steroid use	NA		Low	Low				PN	9/116 patients were excluded (7%)_x000D_ 2 due to long-term steroid medication, 7 due to undetectable viremina/NS1	PN		N		NA		Low
2025/02/28 09.17	5946-2	Khoi	5946-2	Suputtamongkol 2021, phase 3	ivermectin	placebo	fever clearance, the proportion of patients who developed DHF	Table 2	assignment to intervention (the 'intention-to-treat' effect)	NA	1	Journal article(s); Non-commercial trial registry record (e.g. ClinicalTrials.gov record)	Y	Y		PN		Low	Low				N	N		NA		NA		NA		Y	One patient in the placebo group was withdrawn from the study due to long-term steroid use	NA		Low	Low				Y	3/206 patients were excluded (1.4%)_x000D_ 1 due to long-term steroid medication, 1 withdrew, 1 false NS1	NA		NA		NA		Low
2025/02/28 11.01	5961	Khoi	5961	Tricou 2010	Chloroquine	placebo	time to resolution of DENV viraemia and time to resolution of DENV NS1 antigenaemia	Figure 2, Figure 3	assignment to intervention (the 'intention-to-treat' effect)	NA	1	Journal article(s); Non-commercial trial registry record (e.g. ClinicalTrials.gov record)	Y	Y		N		Low	Low				PN	PN		NA		NA		NA		PY		NA		Low	Low				N	154, 153 assigned - 146, 149 completed - 117, 108 followed up	PY	similar results for either ITT or PP analysis,_x000D_ Adjusting for baseline covariates did not alter these findings	NA		NA		Low
2025/03/06 09.45	1509	Khoi	1509	Rerksuppaphol 2018	Bis-glycinate zinc (15 mg elemental zinc)	placebo	defervescence time of dengue infection	Table 2	assignment to intervention (the 'intention-to-treat' effect)	NA	1	Journal article(s); Non-commercial trial registry record (e.g. ClinicalTrials.gov record)	Y	Y	computerized program (GraphPad QuickCals, La Jolla, CA, USA) in a block size of two by a statistician who was not involved in the study	N		Low	Low				N	PN		NA		NA		NA		Y		NA		Low	Low				Y		NA		NA		NA		Low
2025-03-07 12.52	7121	Tran	7121	2024 Kumar	Doxycycline	Standard treatment	Effect on inflammatory marker (Ferritin, CRP, IL-6, TNF-a)	Table 2	assignment to intervention (the 'intention-to-treat' effect)	NA	1	Journal article(s)	Y	NI	Patients recruited were randomized by simple randomization into_x000D_ two groups with the help of computer-generated random numbers.	PY	There is an imbalance in the baseline values of bleeding, D-dimer, Ferritin, CRP, IL-6 between the two groups	High	Some concerns		Favours experimental	Higher baseline values of inflammatory markers in the experimental group may show a clearer decrease after treatment	Y	Y	The study is open-lablel	NI		NA		NA		NI	The paper did not mention which type of analysis was used	NI	They did not exclude any patients but they excluded 12 samples at day 5 in both intervention groups because those samples could not be processed	High	Some concerns		Unpredictable		N	They excluded 12 samples at day 5 in both intervention groups because those samples could not be processed	N	The paper did not mention how they managed that missing data	PN	The missing data consist of lab results, so the author may not know their true values	NA		Low
2025/03/10 12.19	3638	Tran	3638	2016 Whitehorn	Lovastatin	Placebo	Safety	Table 2	assignment to intervention (the 'intention-to-treat' effect)	NA	1	Journal article(s); Trial protocol	PY	Y	Randomization was stratified by ward using block sizes of 4 or 6. Only the clinical trials pharmacist had access to the randomization list and prepackaged bottles with either lovastatin or placebo. Study staff remained blinded until study completion and database locking.	N	Table 1	Low	Low				N	N	All other study staff were blinded to treatment allocation until after completion of the study and database locking_x000D_ Using visually matched placebo	NA		NA		NA		PY	All patients in main cohort (cohort 2) were analysed following the intention-to-treat approach (See the note in Table 3 for details on some excluded value )	NA		Low	Low				Y	See Table 3	NA		NA		NA		Low
2025/04/17 16.43	4671	Tran	4671	2007 Dimaano	IVIG	Standard treatment	Increase in PLT count	Figure 1	assignment to intervention (the 'intention-to-treat' effect)	NA	1	Journal article(s)	PY	PY	Enrolled patients were randomly assigned to the IVIG or nonIVIG groups by sealed envelopes	PN	Table 1_x000D_ However, there were more DHF patients (with higher severity) in the non-IVIG group (5 DHF cases (1 DHF I and 4 DHF II) in the_x000D_ IVIG group, and 7 DHF cases (6 DHF II and_x000D_ 1 DHF III) in the non-IVIG group)	Low	Some concerns				Y	Y		NI		NA		NA		PY		NA		Some concerns	Some concerns				NI	No data on patient follow-up completion	PN		NI		NI		High
2025-03-06 17.25	6243-2	Tran	6243	2022 Tunjungputri	Oseltamivir	Placebo	Plasma leakage (HCT, Albumin, Syndecan-1, fluid accumulation on US)	Figure 3	assignment to intervention (the 'intention-to-treat' effect)	NA	1	Journal article(s); Non-commercial trial registry record (e.g. ClinicalTrials.gov record)	Y	NI	See assessment ID 6243-1	PN	See assessment ID 6243-1	Some concerns	Some concerns				PN	PN	See assessment ID 6243-1	NA		NA		NA		PY	See assessment ID 6243-1	NA		Low	Low				PN	See Assessment ID 6243-1. Because those markers were measured until the patients' PLT count >= 100K/ul or discharge.	PN		PN		NA		Low
2025-03-06 17.21	6243-1	Tran	6243	2022 Tunjungputri	Oseltamivir	Placebo	Time to platelet recovery (>= 100,000/μl) or discharge	3.0 days [95%CI 2.7-3.3] vs 2.9 days [2.5-3.3]	assignment to intervention (the 'intention-to-treat' effect)	NA	1	Journal article(s); Non-commercial trial registry record (e.g. ClinicalTrials.gov record)	Y	NI	Eligible patients were randomized using block randomization in a 1:1 ratio to receive oral oseltamivir phosphate 75mg twice daily or placebo	PN	Except for the proportion of ascite being higher in the placebo group than in the Oseltamivir	Some concerns	Some concerns		Unpredictable		PN	PN	They stated this is a doubled-blind trial, but did not provide details on the placebo characteristics	NA		NA		NA		PY	Five patients prematurely discontinued the trial regimen	NA		Low	Low				N	Only 55/70 pts were assessed time to PTL count >= 100k/ul (27 in Ose and 28 in placebo)	PN	No details on how missing data was handled	PY	1 patient requiring PLT infusion (possibly due to low PLT count) was excluded from analysis	PN		Some concerns
2025/03/03 11.58	4044	Huyen	4044	Chathurangana 2017	Vitamin E 200-400mg/d up to 7 days	Placebo	Duration of leak	33.50 ± 15.70 44.80 ± 5.40 (p=0.023)	assignment to intervention (the 'intention-to-treat' effect)	NA	1	Journal article(s); Non-commercial trial registry record (e.g. ClinicalTrials.gov record)	Y	NI	Patients were randomized into treatment and control groups according to their age category using a computer generated random number table.	N		Some concerns	Some concerns				PY	PY	In the paper: "The control group received a commercially prepared placebo for the same period"._x000D_ In the protocol registration "Masking not used. The control arm will receive standard care only"	NI		NA		NA		PY		NA		Some concerns	Some concerns	In the paper: "The control group received a commercially prepared placebo for the same period"._x000D_ In the protocol registration "Masking not used. The control arm will receive standard care only"_x000D_ _x000D_ _x000D_ _x000D_ _x000D_			NI		PN		PY		NI		High
2025/03/03 14.01	3783	Huyen	3783	Tassniyom 1997	AC-17	Placebo (B vitamins)	Shock	4/55 vs 3/50 (p=0.04)	assignment to intervention (the 'intention-to-treat' effect)	NA	1	Journal article(s)	Y	NI		PN		Some concerns	Some concerns				N	N		NA		NA		NA		PY		NA		Low	Low				PY		NA		NA		NA		Low
2025/03/03 17.52	2091	Huyen	2091	Suliman 2014	Interleukin-11	Placebo	Platelet count	Table 2	assignment to intervention (the 'intention-to-treat' effect)	NA	1	Journal article(s)	PY	NI	Table 1 does not make any sense.	NI	No information on day of illness for both groups.	Some concerns	High	Table 1 does not make any sense._x000D_ No information on day of illness for both groups.			PN	PN	rhIL-11 was administered in a single dose of 1.5 mg by subcutaneous route. To maintain the blind, a black covered vial system was used because rhIL-11 was in off-white powder form. Placebo consisted of an empty vial labeled with a black cover. To make an injection an equal volume of distilled water was provided in the system.	NA		NA		NA		PN	No information on day of illness for both groups (baseline, inclusion)	NI		High	High	rhIL-11 was administered in a single dose of 1.5 mg by subcutaneous route. To maintain the blind, a black covered vial system was used because rhIL-11 was in off-white powder form. Placebo consisted of an empty vial labeled with a black cover. To make an injection an equal volume of distilled water was provided in the system._x000D_ _x000D_ _x000D_ _x000D_ No information on day of illness for bot…			PY		NA		NA		NA		Low
2025/04/14 10.08	504	Huyen	504	Rammohan 2018	Vitamin C		Platelet count		assignment to intervention (the 'intention-to-treat' effect)	NA	1		PY	NI		PN	No information on day of illness in 2 groups at baseline._x000D_ Range of creatinine and platelet count is not intepretable (Table 6)	Some concerns	Some concerns	_x000D_ No information on day of illness in 2 groups at baseline._x000D_ Range of creatinine and platelet count is not intepretable (Table 6)			Y	Y		NI		NA		NA		NI		NI		High	High				NI	Number of patients assessed for main results not reported	N		PY		PY		High
2025/03/04 18.22	4650	Huyen	4650	Ahmad 2018	Montelukast 10mg OD 5ds	Standard of care	Development of DSS	9/100 vs 31/100	assignment to intervention (the 'intention-to-treat' effect)	NA	1	Journal article(s); Non-commercial trial registry record (e.g. ClinicalTrials.gov record)	PY	NI	"lottery method"	PN	No information of day of illness and severity of illness at baseline	Some concerns	Some concerns	"lottery method"_x000D_ No information of day of illness and severity of illness at baseline			Y	Y		NI		NA		NA		PY		NA		Some concerns	Some concerns				PY		NA		NA		NA		Low
2025/03/04 11.49	4727	Huyen	4727	Tam 2012	Prednisone 2mg/kg or 0.5mg/kg	Placebo	Development of DSS	8/75 vs 5/75 vs 5/75	assignment to intervention (the 'intention-to-treat' effect)	NA	1	Journal article(s); Non-commercial trial registry record (e.g. ClinicalTrials.gov record)	Y	PY		N		Some concerns	Low				N	N		NA		NA		NA		Y		NA		Low	Low				Y		NA		NA		NA		Low
2025/03/04 13.32	4842	Huyen	4842	Shashidhara 2013	Dexamethasone 8mg initially, followed by 4 mg q8h for 4ds	Standard care	Mean rise in platelet count over 4 days	Table/Fig 2	assignment to intervention (the 'intention-to-treat' effect)	NA	1	Journal article(s)	Y	NI		PN		Some concerns	Low				Y	Y		NI		NA		NA		PY	Mean DOI was around 6 in both groups, when PLT is often lowest.	NA		Some concerns	Some concerns	_x000D_ _x000D_ _x000D_ _x000D_ Mean DOI was around 6 in both groups, when PLT is often lowest. _x000D_			PY		NA		NA		NA		Low
2025/03/04 13.58	5198	Huyen	5198	Aslam 2021	Dexamethasone (?)	(???)	Platelet count	Table 3	assignment to intervention (the 'intention-to-treat' effect)	NA	1	Journal article(s)	NI	NI		NI	Table 1 does not add anything.	Some concerns	High				NI	PY	4 groups of different mixture of anti-malarial, antibiotics and dexamethasone. Treatment in group D which contains dexamethasone seems to be too specific to be masked if no information of blinding effort provided.	NI		NA		NA		N	Timepoint for PLT not provided. No baseline PLT/DOI/severity provided.	NI		High	High				NI		N		NI		NI		High
2025/04/17 17.21	5252	Huyen	5252	Malavige 2018	Rupatadine 40mg od max 5 days	Placebo	Proportion of participants developed of ascites	15 (22.7%) in the rupatadine arm and 18 (26.9%) (p = 0.7)	assignment to intervention (the 'intention-to-treat' effect)	NA	1	Journal article(s); Trial protocol; Non-commercial trial registry record (e.g. ClinicalTrials.gov record)	Y	NI		N		Some concerns	Low				N	Y	"As safety was a key aspect to the study, the patients and all medical personel who were caring for the patients were blinded, whereas the investigators who were recruiting the patients and recording the data from the patients’ clinical records were not blinded"	PN		NA		NA		PY		NA		Low	Low				Y		NA		NA		NA		Low
2025/03/04 17.00	5351	Huyen	5351	Kumar 2022	Nivalembu Kunideer, paracetamol and honey water	Paracetamol and honey			assignment to intervention (the 'intention-to-treat' effect)	NA	1		NI	NI		NI		Some concerns	Some concerns				PY	PY	"Five participants in the NKN group discontinued as they did not like the taste of NKN" and no placebo/blinding method mentioned.	NI		NA		NA		N	It seems that the authors only included those who completed treatment in the analysis (although they stated 5 completed treatment with honey water, only 3 showed in result section)	NI		High	High	"Five participants in the NKN group discontinued as they did not like the taste of NKN" and no placebo/blinding method mentioned._x000D_ _x000D_ _x000D_ _x000D_ It seems that the authors only included those who completed treatment in the analysis (although they stated 5 completed treatment with honey water, only 3 showed in result section)_x000D_			N		N		Y		PY		High
2025/03/04 18.00	6247	Huyen	6247	Malavige 2022	Rupatadine 40mg od 5ds	Placebo	Reduction in the proportion of patients developing DHF	12 (9.7) vs 22 (17.5%) RR 0.68 (0.41 to 1.04), p = 0.09	assignment to intervention (the 'intention-to-treat' effect)	NA	1		Y	NI		N		Some concerns	Low				Y	PY	Participants and investigators were kept blind to the treatment allocation for the duration of study.	PN		NA		NA		Y		NA		Low	Low				PY	LFU 12/137 in rupatadine group, 8/134 in control group	NA		NA		NA		Low
2025/03/04 18.22	7153	Huyen	7153	Nitinai 2024	Montelukast	Placebo	the incidence rate of participants with the first time of any warning		assignment to intervention (the 'intention-to-treat' effect)	NA	1	Journal article(s); Non-commercial trial registry record (e.g. ClinicalTrials.gov record)	Y	NI		N		Some concerns	Low				N	N	The participants, investigators, and medical teams involved in the study were kept unaware of the group assignments	NA		NA		NA		Y		NA		Low	Low				Y		NA		NA		NA		Low
2025/03/03 23.23	1211	Huyen	1211	Fredeking 2015	Doxycycline + Supportive care	Supportive care alone	Mortality	13/116 vs 24/115	assignment to intervention (the 'intention-to-treat' effect)	NA	1	Journal article(s)	NI	NI		NI	Severity of illness and day of illness in 2 groups at the time of enrollment was not provided.	Some concerns	Some concerns	_x000D_ Severity of illness in 2 groups at the time of enrollment was not assessed			Y	Y		NI		NA		NA		PN	Only patients who actually received doxycycline treatment were considered in the doxycycline group for analysis	NI		High	High	_x000D_ _x000D_ _x000D_ _x000D_ Only patients who actually received doxycycline treatment were considered in the doxycycline group for analysis_x000D_			PY	"During follow-up 12 patients were dropout (7 in the doxycycline group and 5 in the control group, p=0.77).	NA		NA		NA		Low
2025/03/05 16.05	4540	Huyen	4540	Qazi 2012	Colchicine	Placebo	Platelet count	Table 1, 2, 3	assignment to intervention (the 'intention-to-treat' effect)	NA	1	Journal article(s)	N	N	"Subjects were assigned randomly in two different groups based upon registration numbers. Group A, assigned even registration numbers .... Group B, assigned odd registration numbers..."	NI		High	High	"Subjects were assigned randomly in two different groups based upon registration numbers. Group A, assigned even registration numbers .... Group B, assigned odd registration numbers..."_x000D_			NI	NI	Group A received Sobicarb, Group B received Colchicine but no information regarding identicality.	NI		NA		NA		NI	At D0 total no of participants = 152 (76/group) but the authors stated 150 males and 62 females were recruited.	NI		High	High	Group A received Sobicarb, Group B received Colchicine but no information regarding identicality._x000D_ _x000D_ _x000D_ _x000D_ At D0 total no of participants = 152 (76/group) but the authors stated 150 males and 62 females were recruited._x000D_			N	At day 4 only 47 remains (out of 152 participants)	N		PY		NI		High
2025/03/06 11.39	877	Huyen	877	Jacob 2007	Homeopathy	Placebo	Duration until no fever		assignment to intervention (the 'intention-to-treat' effect)	NA	1		Y	NI	A random numbers table was used by a pharmacist in the US to create a scheme for randomizing the bottles to the two study treatments in blocks of four and six. The coded bottles were then numbered in sequential order and treatment assignment for each patient was made by selecting the next bottle in sequence.	PN		Some concerns	Some concerns				PN	PN	"All study personnel in Honduras were blinded as to treatment allocation"_x000D_ "There were no detectable differences in taste, odor, or color between the treatment medication and placebo, and they were packaged in identical tubes that were sealed at the laboratory and remained unopened until delivery to the patient"	NA		NA		NA		PY		NA		Low	Low				PY		NA		NA		NA		Low
2025/03/07 11.27	1459	Huyen	1459	Pannu 2017	Anti-D immune globulin, SoC and PLT support	SoC and PLT support	Rise in PLT > 50 G/L after 48hrs of Anti-D injection	9 (60%) in intervention group vs 1 (6.7%) in control group	assignment to intervention (the 'intention-to-treat' effect)	NA	1	Journal article(s)	Y	NI	Thirty patients were enrolled into the study and randomized into two groups 15 participants each based on computer-generated codes	PN	A bit too similar	Some concerns	Some concerns				Y	Y		NI		NA		NA		PY		NA		Some concerns	Some concerns				PY		NA		NA		NA		Low
[truncated: 35 more columns]

## Sheet: Check
Basic information													Domain 1. Randomization process										Domain 2. Deviations from intended interventions																		Domain 3. Mising outcome data
Time	Unique ID	Assessor	Study ID	Reference	Experimental	Comparator	Outcome	Results	Aim	Effect of adhering to intervention?	Weight	Sources	1.1	1.2	Note for 1.1&1.2	1.3	Note for 1.3	1.0 Algorithm result	1.0 Assessor's Judgement	1.0 General note	1.0 Optional Question	1.0 Note for optional question	2.1	2.2	Note for 2.1&2.2	2.3	Note for 2.3	2.4	Note for 2.4	2.5	Note for 2.5	2.6	Note for 2.6	2.7	Note for 2.7	2.0 Algorithm result	2.0 Assessor's Judgement	2.0 General Notes	2.0 Optional Question	2.0 Note for optional question	3.1	Note for 3.1	3.2	Note for 3.2	3.3	Note for 3.3&3.4	3.4	Note for 3.4 (not use)	3.0 Algorithm result
2025-03-06 17.26	4671	Vuong	4671	2007 Dimaano	IVIG	Standard treatment	Increase in PLT count	Figure 1	assignment to intervention (the 'intention-to-treat' effect)	NA	1	Journal article(s)	PY	PY	Enrolled patients were randomly assigned to the IVIG or nonIVIG groups by sealed envelopes	PN	Table 1_x000D_ However, there were more DHF patients (with higher severity) in the non-IVIG group (5 DHF cases (1 DHF I and 4 DHF II) in the_x000D_ IVIG group, and 7 DHF cases (6 DHF II and_x000D_ 1 DHF III) in the non-IVIG group)	Low	Some concerns				Y	Y		NI		NA		NA		PY		NA		Some concerns	Some concerns				NI	No data on patient follow-up completion	PN		NI		NI		High
2025/04/14 10.08	504	Vuong	504	Rammohan 2018	Vitamin C		Platelet count		assignment to intervention (the 'intention-to-treat' effect)	NA	1		PY	NI		PN	No information on day of illness in 2 groups at baseline._x000D_ Range of creatinine and platelet count is not intepretable (Table 6)	Some concerns	Some concerns	_x000D_ No information on day of illness in 2 groups at baseline._x000D_ Range of creatinine and platelet count is not intepretable (Table 6)			Y	Y		NI		NA		NA		PY		NA		Some concerns	Some concerns				NI	Number of patients assessed for main results not reported	N		NI		NI		High
2025/02/28 09.20	5946-1	Vuong	5946-1	Suputtamongkol 2021, phase 2	ivermectin	placebo	area under the log-transformed viremia curve (AUC), or viremia AUC from the start of treatment until 48 or 72 hours, and time to viremia and NS1 clearances	TableS2	assignment to intervention (the 'intention-to-treat' effect)	NA	1	Journal article(s); Non-commercial trial registry record (e.g. ClinicalTrials.gov record)	Y	Y		PN		Low	Low				N	N		NA		NA		NA		Y	One patient in the placebo group was withdrawn from the study due to long-term steroid use	NA		Low	Low				PN	9/116 patients were excluded (7%)_x000D_ 2 due to long-term steroid medication, 7 due to undetectable viremina/NS1	PN		N		NA		Low
2025/02/28 09.17	5946-2	Vuong	5946-2	Suputtamongkol 2021, phase 3	ivermectin	placebo	fever clearance, the proportion of patients who developed DHF	Table 2	assignment to intervention (the 'intention-to-treat' effect)	NA	1	Journal article(s); Non-commercial trial registry record (e.g. ClinicalTrials.gov record)	Y	Y		PN		Low	Low				N	N		NA		NA		NA		Y	One patient in the placebo group was withdrawn from the study due to long-term steroid use	NA		Low	Low				Y	3/206 patients were excluded (1.4%)_x000D_ 1 due to long-term steroid medication, 1 withdrew, 1 false NS1	NA		NA		NA		Low
2025/03/05 16.05	4540	Vuong	4540	Qazi 2012	Colchicine	Placebo	Platelet count	Table 1, 2, 3	assignment to intervention (the 'intention-to-treat' effect)	NA	1	Journal article(s)	N	N	"Subjects were assigned randomly in two different groups based upon registration numbers. Group A, assigned even registration numbers .... Group B, assigned odd registration numbers..."	PN	The assessment could be "PN", since age and sex are quite balanced (Figs 2 and 3). However, this does not affect the final assessment or Domain 1, which is "high risk".	High	High	"Subjects were assigned randomly in two different groups based upon registration numbers. Group A, assigned even registration numbers .... Group B, assigned odd registration numbers..."_x000D_			PN	PY	Group A received Sobicarb, Group B received Colchicine but no information regarding identicality.	NI		NA		NA		NI	At D0 total no of participants = 152 (76/group) but the authors stated 150 males and 62 females were recruited.	NI		High	High	Group A received Sobicarb, Group B received Colchicine but no information regarding identicality._x000D_ _x000D_ _x000D_ _x000D_ At D0 total no of participants = 152 (76/group) but the authors stated 150 males and 62 females were recruited._x000D_			N	At day 4 only 47 remains (out of 152 participants)	N		PY		NI		High
2025/02/28 16.45	3949	Vuong	3949	Borges 2013	chloroquine	placebo (starch)	Duration of the disease	TABLE. Characteristics of dengue patients a treated with chloroquine (300 mg base) BID or identical-appearing placebo BID for three days.	assignment to intervention (the 'intention-to-treat' effect)	NA	1	Journal article(s); Non-commercial trial registry record (e.g. ClinicalTrials.gov record)	NI	PY	"double-blind fashion"	PN		Low	Some concerns				PN	PN	identical-appearing placebo BID	NA		NA		NA		N	One hundred thirty-two patients were assessed for eligibility: three did not meet the inclusion criteria and 129 underwent randomisation. The patients enrolled in the study were adults (mean age, 31.64 ± 11.74 years), were predominantly female (51.2%) and reported a mean average duration of symptoms of 41.52 ± 20.16 h. Of the 129 patients, 63 were randomised to receive chloroquine and 66 were ran…	PY		High	High				N		N		NI		NI		High
2025/02/28 16.55	4171	Vuong	4171	Low 2014	α-glucosidase inhibitor celgosivir	placebo	Virological Log Reduction, Fever Reduction	Table 3, Table 4, Table 5	assignment to intervention (the 'intention-to-treat' effect)	NA	1	Journal article(s); Non-commercial trial registry record (e.g. ClinicalTrials.gov record)	Y	Y	We used random permuted blocks _x000D_ of length four to ensure balance over time. The block _x000D_ length was established by the randomisation statistician _x000D_ and was not made known to the clinical investigators and _x000D_ site personnel before completion of the study. _x000D_ Randomisation was done via a web-based system hosted _x000D_ by the Singapore Clinical Research Institute.	PN		Low	Low				N	N	Packages of _x000D_ study drug and placebo were coded at the manufacturing _x000D_ site with codes sent from the randomisation statistician. _x000D_ Patients, principal investigators, the research pharmacist, _x000D_ research nurses, and the rest of the study team were fully _x000D_ masked until completion of the study and locking of the _x000D_ database	NA		NA		NA		Y	Efficacy analyses were by intention to treat	NA		Low	Low				Y	One patient in the placebo _x000D_ group was lost to follow-up on day 7 (patient 042; no _x000D_ samples from day 4 onwards). Except for one participant _x000D_ in the placebo group, all patients completed at least 80% _x000D_ of their schedule of doses	NA		NA		NA		Low
2025/03/10 12.19	3638	Vuong	3638	2016 Whitehorn	Lovastatin	Placebo	Safety	Table 2	assignment to intervention (the 'intention-to-treat' effect)	NA	1	Journal article(s); Trial protocol	Y	Y	Randomization was stratified by ward using block sizes of 4 or 6. Only the clinical trials pharmacist had access to the randomization list and prepackaged bottles with either lovastatin or placebo. Study staff remained blinded until study completion and database locking.	N	Table 1	Low	Low				N	N	All other study staff were blinded to treatment allocation until after completion of the study and database locking_x000D_ Using visually matched placebo	NA		NA		NA		Y	All patients in main cohort (cohort 2) were analysed following the intention-to-treat approach (See the note in Table 3 for details on some excluded value )	NA		Low	Low				Y	See Table 3	NA		NA		NA		Low
2025/03/06 09.45	1509	Vuong	1509	Rerksuppaphol 2018	Bis-glycinate zinc (15 mg elemental zinc)	placebo	defervescence time of dengue infection	Table 2	assignment to intervention (the 'intention-to-treat' effect)	NA	1	Journal article(s); Non-commercial trial registry record (e.g. ClinicalTrials.gov record)	Y	Y	computerized program (GraphPad QuickCals, La Jolla, CA, USA) in a block size of two by a statistician who was not involved in the study	N		Low	Low				N	N		NA		NA		NA		PY	Although they did not confirm that they used ITT approach, the flowchart shows that the analysis was ITT.	NA		Low	Low				Y		NA		NA		NA		Low
[truncated: 35 more columns]
