# Supplementary material for: A systematic mapping review of therapeutic clinical trials in dengue
Source: PLoS Negl Trop Dis. 2026 Jun 5;20(6):e0014382. doi: 10.1371/journal.pntd.0014382 (PMC13241016; doi:10.1371/journal.pntd.0014382)
Supplement: S2 Data — (ZIP) [file pntd.0014382.s006.zip]

Archive with 5 entries (4 files):
- S2 Data. Data extraction and logging/
- S2 Data. Data extraction and logging/Data_final_251105_specifying intervention names and categories.xlsx
- S2 Data. Data extraction and logging/Dengue SR varDictionary_V3.0_240514.docx
- S2 Data. Data extraction and logging/DengueSystematicReview_Logging_2026-04-02_1048.csv
- S2 Data. Data extraction and logging/DengueSystematicRevi_DATA_2026-04-02_1051.csv
