# Supplementary material for: A systematic mapping review of therapeutic clinical trials in dengue
Source: PLoS Negl Trop Dis. 2026 Jun 5;20(6):e0014382. doi: 10.1371/journal.pntd.0014382 (PMC13241016; doi:10.1371/journal.pntd.0014382)
Supplement: S2 Data — (ZIP) [file pntd.0014382.s006.zip › S2 Data. Data extraction and logging/Data_final_251105_specifying intervention names and categories.xlsx]

## Sheet: Main table
pub_id	Title	Year	EnrolmentYear	CompletionStatus	PublicationNote	StudyDesign	NumberOfArms	StudySummary	StudyNotes	SiteCountry	StudyTopic	StudyResults	InclusionCriteria	ExclusionCriteria	Severity	EligibilityAgeMin	EligibilityAgeMax	EligibilityDOIMin	EligibilityDOIMax	StudyDesignNotes	PrimaryEndpoint	PrimaryEndpoint1	PrimaryEndpoint1_key	PrimaryEndpoint1Type	PrimaryEndpoint1Definition	PrimaryEndpoint1DOI	PrimaryEndpoint1Time	PrimaryEndpoint1Analysis	PrimaryEndpoint2	PrimaryEndpoint2_key	PrimaryEndpoint2Type	PrimaryEndpoint2Definition	PrimaryEndpoint2DOI	PrimaryEndpoint2Time	PrimaryEndpoint2Analysis	PrimaryEndpoint3	PrimaryEndpoint3_key	PrimaryEndpoint3Type	PrimaryEndpoint3Definition	PrimaryEndpoint3DOI	PrimaryEndpoint3Time	PrimaryEndpoint3Analysis	PrimaryEndNotes	StudyStatus	TotalNumber	Intervention	Types	AgeGroup
22	Efficacy of Dengue Infection With Warning Signs Treated With Dexamethasone (DengDex Study)	2022	2022	Active		RCT	2	1. Dexamethasone 2. Placebo		Thailand (THA)	Host-directed therapy	NOPDF	- Laboratory confirmed Dengue infected patients (Positive NS1 Ag or anti-DENV IgM by Dengue Duo test) - And still in febrile phase (Body temp>37.5 C) - Shock : Sys<90mmHg or Narrow PP (<20mmHg) or Tachycardia (pulse>100/min) with Hematocrit decreased â‰¥20 % - Fluid accumulation and respiratory distress - Severe bleeding - Severe organ involvement	Severe dengue> 24 hrs Dengue without warning signs Pregnancy Patient who receieved any steroid within 1 week	Severe	7	99	UNSPF	UNSPF		1	Mortality	Mortality	Clinical		UNSPF	28	UNSPF																Not Published	200	Corticosteroids	HDT - corticosteroids	Mixed
51	Zanamivir Treatment of Vascular Permeability in Dengue (ZAP-DENGUE) (ZAP-DENGUE)	2020	2024	Active		RCT	2	1. Zanamivir 600mg (â‰¥50kg) or 12mg/kg (<50kg) IV q12h /5 days 2. Placebo	The study's status is recruiting. The number of enrolled patients is an estimate.	Colombia (COL)	Host-directed therapy	NOPDF	1. Provision of signed and dated informed consent form. 2. Stated willingness to comply with all study procedures and availability for the duration of the study. 3. Male or female, aged >7 years 4. Willingness to receive intravenous medication and be willing to adhere to the medication regimen 5. Have a diagnosis of dengue by dengue NS1 rapid test 6. Have had a documented fever >38C in the last 2…	1. Pregnancy or lactation 2. Children	Moderate to severe	7	UNSPF	UNSPF	UNSPF		1	Incidence of Treatment-Emergent Adverse Events	Adverse events	Composite	Incidence of Treatment-Emergent Adverse Events will be assessed by daily active surveillance during drug administration and at 2-week follow-up as per the United States Food and Drug Administration guidelines.	Days since study participation	14	UNSPF																Not Published	74	Zanamivir	HDT - others	Mixed
196	Anakinra for Dengue Patients With Hyperinflammation - a Randomized Double-blind Placebo-controlled Trial	2024	2023	Active		RCT	2	1. Anakinra: (i) 200mg bid for four days in Adult	Study is Recruiting	Viet Nam (VNM)	Host-directed therapy	UNSPF	Patients hospitalised with a clinical diagnosis of dengue and at least 1 warning sign(s) (see appendix) or severe dengue to Emergency department/inpatient wards/Intensive Care wards (ICU); Ferritin levels > 2000ng/mL; â‰¥ 12 years of age; Written informed consent or assent to participate in the study; Agree to come back for 2 follow up visits around day 30 of illness (maximum 5 weeks) and at 3 mo…	Pregnancy; Localizing features suggesting an alternative/additional diagnosis, e.g. pneumonia, sepsis; Patients taking immunosuppressive drugs or other biologics in last 1 month; Patients with underlying malignancy or immunosuppression; Children	Moderate to severe	12	UNSPF	UNSPF	UNSPF		1	mSOFA score	mSOFA score	Composite	Change in mSOFA score (modified Sequential Organ Failure Assessment score, modified for limited resource settings and dengue) over 4 days after randomization (min score= 0, max score = 24, higher scores mean worse outcomes)	Days since study participation	4	(min score= 0, max score = 24, higher scores mean worse outcomes)																Not Published	160	Anakinra	HDT - others	Mixed
504	THE EFFICACY OF VITAMIN C ON PLATELET COUNT AS AN ADJUVANT IN THE TREATMENT OF DENGUE FEVER	2019	2017	Complete	Abstract published on AJPCR and fulltext on WJPR - both journals currently not indexed for MEDLINE or in DOAJ	RCT	2	1. Vitamin C 500mg PO QID plus standard of care 2. Standard of care alone	Concerns over reporting: Spelling errors in abstract of main results. Number of participants which was assessed for main results were not reported. Repetitive presentation of results: Table 7 and 8, Table 5 and Figure 3, Fig 2 and Table 4 saying the same thing. Concerns over methods: Using Mann-Whitney U test for PLT counts over time does not seem appropriate. Mean PLT reported at D7 (187 vs 165)…	India (IND)	Other/unclassified	"Mean platelet counts in the group receiving vitamin C was statistically significant (p-value<0.05) on Day 7 when compared to standard care only." (quote from paper with spelling errors- no specification over what was statistically significant)	NS1 positive dengue patients; Age > 18 years; Baseline platelet count between 50 Ã— 10^3 and 100 Ã— 10^3/ÂµL	Any fever for evaluation with NS1 negative test; Baseline platelet count < 50 Ã— 10^3/ÂµL or >100 Ã— 10^3/ÂµL; Dengue positive patients with bleeding complications; Dengue positive patients requiring platelet transfusion; Dengue positive patients on iron therapy, anticoagulants, steroids, or aspirin; Previous intake of high dose Vitamin C in the last 1 month; Dengue positive patients with abnorma…		18	UNSPF	UNSPF	UNSPF	The investigator was allowed to withdraw a patient from the study if treatment was stopped or altered for any reason within the 1 week duration	1	Platelet count	Platelet count	Biomarkers	Platelet count	Days since study participation	7	Comparison of platelet count 2 groups was analysed using the Wilcoxon-Mann-Whitney U test and Wilcoxon signed-rank Z test															Numbers of participants assessed for PLT over 7 days not reported, although platelet count repeatedly reported in table 7 and 8.	Published	130	Vitamin C	Unclear mechanism - micronutrients	Adult
709	An open-label, randomized prospective study to evaluate the efficacy and safety of Carica papaya leaf extract for thrombocytopenia associated with dengue fever in pediatric subjects	2019	2017	Complete		RCT	2	1. CPLE (Caripill) syrup 275 mg PO tid (1- 5y) or 550 mg PO tid (>5y) for 5 days 2. SOC	The paper did not mention the start date; this information was obtained from its registration	India (IND)	Other/unclassified	CPLE (Caripill) syrup increased the platelet count significantly compared to the control group.	The inclusion criteria to participate in this study are as follows. Males and females between 1and 12 years of age, who are confirmed to have DF or DHF grades I and II by NS1 antigen test and thrombocytopenia with a platelet count of 30,000-100,000/mL, were included in the study. Subjects with a baseline alanine transaminase level of not more than three times of the upper limit of the normal rang…	- Subjects with DHF grades III and IV, platelet count less than 30,000/mL, subjects who have received blood or blood product transfusion during the current illness, and subjects with idiopathic thrombocytopenia purpura (ITP), leukemia, and hemophilia were excluded from the study - Also, subjects who have a serum ALT level three times higher than the upper limit of the normal range (>165 U/L) and …		1	12	UNSPF	UNSPF	The paper did not state whether pregnant women were excluded or not	1	An increase in platelet count	Platelet count	Biomarkers	Increase in daily platelet count	Days since study participation	5	Independent t-test was used to analyze the mean platelet, RBC, and WBC counts between the groups. Paired t-test was used to compare the mean values of the parameters in the intervention group before and after treatment (ie, baseline and at the end of 5 days). Significance levels were set at P-value â‰¤0.05.																Published	294	CPLE	Unclear mechanism - CPLE	Children
717	Management of Thrombocytopenia and Flu-like Symptoms in Dengue Patients with Herbal Water of Euphorbia hirta	2012		Complete		Single-arm trial	1	Euphorbia hirta linn, commonly called Tawa- tawa (dose and regimen not specified), both arms of different age groups received the same treatment	All patients received study drug! Not sure 2 groups mentioned (group A and group B) are categorized based on what criteria. (dengue fever and dengue hemorrhagic fever)? --> Based on age groups: group A (ages between 30 to 55 years) and group B (ages between 14 to 25 years)	Pakistan (PAK)	Other/unclassified	In both groups A and B, platelet count and TLC increased and haematocrit decreased nonsignificantly after Euphorbia hirta (E. hirta) herbal water. Over 70% of patients showed a moderate increase in platelet count.	Total 125 patients (55 women and 70 men) with confirmed dengue fever admitted in medical ward were included in the study	All other cases of acute febrile illness, without any clinical features or haematological abnormalities of dengue fever, were excluded.		UNSPF	UNSPF	UNSPF	UNSPF		1	Blood parameters	CBC	Biomarkers	Platelet count, haematocrit, and total leukocyte count were estimated by Auto analyser on blood samples obtained on the day of enrolment and later after 24 hours of administration of Tawa-tawa.	Days since study participation	1	Data were analysed using SPSS-11. Clinical laboratory data on the day of presentation and after using the Tawa-tawa water for 24 hours was used to study the effects of herbal water. Student's t-test was applied to see any significant mean differences.																Published	125	Euphorbia herbal water	Unclear mechanism - miscellaneous	Adult
720	Studies on dengue hemorrhagic fever. Clinical study: an evaluation of steroids as a treatment	1973	1969	Complete		RCT	2	1. Hydrocortisone i.v 25mg/kg/day (5mg/kg at start, the rest divided every 4-6 hours) + Fluids therapy 2. Fluids therapy only	Very small size. Not sure about randomization in this case (19 non-steroids vs 7 steroids). No mortality reported.	Thailand (THA)	Host-directed therapy	The outcome of shock cases treated with glucocorticoids and with volume replacement alone were not significantly different.	Serologically proven DSS	UNSPF	Severe	3.5	12	3	8		2	Mortality	Mortality	Clinical	UNSPF	UNSPF	UNSPF	UNSPF	Duration of shock	DSS	Clinical	UNSPF	UNSPF	UNSPF	UNSPF									Published	26	Corticosteroids	HDT - corticosteroids	Children
877	The use of homeopathic combination remedy for dengue fever symptoms: a pilot RCT in Honduras	2007	2001	Complete		RCT	2	1. Homeopathy 2. Placebo	60 randomized but dengue confirmed in only 3 (positive viral culture + IgM). Chi-square to compare DURATION of symptoms. Temperature is patient-assessed by oral strips at home. Discrepancies within the article about the numbers of patients follow-up (59 in result text versus 58 in Table 3 for main outcomes), duration of follow-up (6 versus 7 days).	Honduras (HND)	Other/unclassified	No difference in outcomes between the two groups, including the number of days of fever and pain as well as analgesic use and complication rates. Only three subjects had laboratory confirmed dengue.	Patients over age 12 with a case definition of dengue (fever >37C with any two of the following symptoms: headache, retro-orbital pain, myalgia, arthralgia, or skin rash).	Patients with symptoms for more than 72 h and those with a history of anemia, malaria, liver disease, or arthritis were excluded.		12	UNSPF	0	3	Only 3/60 patients were laboratory-confirmed with dengue	1	Duration of symptoms	Duration of symptoms	Clinical	Days until no fever, days until no pain, days until no pain or fever	Days since study participation	7	Chi-square analysis															Only 3 subjects were confirmed to have dengue. Chi-square to compare DURATION of symptoms. Temperature is patient-assessed by oral strips at home. Discrepancies within the article about the numbers of patients follow-up (59 in result text versus 58 in Table 3 for main outcomes), duration of follow-up (6 versus 7 days).	Published	60	Homeopathy	Unclear mechanism - miscellaneous	Mixed
953	The Tolerability and Efficacy of Oral Isotonic Solution versus Plain Water in Dengue Patients A Randomized Clinical Trial	2017	2014	Complete	PMID not found	RCT	2	The intervention group received OIS, and the control group received oral plain water which were put into identical tumbler	There is no screening phase	Indonesia (IDN)	Supportive therapy	Twentyâ€‘four participants were included in this study. General characteristics of the subjects can be found in Table 1. The length of stay of the control group was longer than the intervention group. There were seven patients in the control group and five patients in the intervention group classified as DHF. There was neither drop out patient nor deteriorated into shock or death during hospitali…	dengue patients with no warning signs, age >18 years, having fever <48 h, able to tolerate an adequate volume of oral fluids, positive dengue NS 1 antigen test and confirmed by polymerase chain reaction (PCR), and agreed to participate in the study	The exclusion criteria were subject develop severe dengue (DSS), pregnant/lactating, having menstrual cycle during the study period, hematologic disease, chronic disease, immune disorder, and malignancy		18	UNSPF	1	2		2	tolerability of oral isotonic solution (OIS) compared to plain water as a fluid replacement in dengue patients	Tolerability	Clinical	Tolerability was determined by observing nausea, vomiting, bloating, and oral fluid intake;	DOI	7	Statistical analysis was performed and presented into descriptive and analytical approaches through General Linear Model to assess daily measurement results, and unpairedâ€‘t, Mann-Whitney, and Chiâ€‘square tests to confirm the differences of the effect of intervention	efficacy of oral isotonic solution (OIS) compared to plain water as a fluid replacement in dengue patients	Fever; HCT; BP	Composite	efficacy was determined by body temperature, hematocrit, mean arterial pressure (MAP), fluid balance (oral and parenteral fluid intake minus urine output), Na+, and K+ every 24 h	DOI	7	Statistical analysis was performed and presented into descriptive and analytical approaches through General Linear Model to assess daily measurement results, and unpairedâ€‘t, Mann-Whitney, and Chiâ€‘square tests to confirm the differences of the effect of intervention									Published	24	Fluids	Supportive	Adult
1040	Is fresh frozen plasma effective for thrombocytopenia in Adult	2008	2005	Complete	https://10.4038/cmj.v53i2.229 DOI obtained from PubMed is not working	RCT	2	Group A received an intravenous infusion of 3 units (600ml) of FFP over 90 minutes. Group B received an intravenous infusion of an equal volume of isotonic saline over the same period.	Can classify this paper as host-directed therapy? Mechanism described in the paper: "It is possible that antibody concentrates in the form of FFP could block immune mediated platelet destruction."	Sri Lanka (LKA)	Supportive therapy	Following Intervention, the mean platelet count was significantly higher in Group A than in Group B at 12 hours (p=0.04; t-test). The mean platelet counts continued to be higher in Group A than in Group B at 24 and 48 hours post-intervention, but the differences were not statistically significant.		Patients with a platelet count below 10 000/mm3, dengue shock syndrome, or who were considered to be seriously ill by the attending physician were excluded.							1	Platelet counts	Platelet count	Biomarkers	The primary outcome measures were the platelet counts at 12, 24 and 48 hours, post-intervention.	Days since study participation	2	Two independent sample t-tests were used to compare mean platelet counts between the two groups at baseline and at 12, 24 and 48 hours after intervention, and within each group at 12, 24 and 48 hours against the pre-intervention value.																Published	109	Fresh frozen plasma	Supportive	Mixed
1065	Oral calcium administration attenuates thrombocytopenia in patients with dengue fever. Report of a pilot study	2008	2005	Complete		Non-randomized trial	2	1. Calcium carbonate for over a week (400-600mg/d first 2-3 days, then 200-400mg/d) 2. SOC	This is not a randomized trial. Ten were chosen "randomly" to receive calcium and another ten was chosen as controls. Authors suggested restoration of free Ca stimulate CaR on dendritic cells and PLTs -> decrease immune response -> improve clinical. Treatment lasted over a week with an unspecified duration. Initial doses were 400-600 mg/day for 2-3 days, then reduced to 200-400 mg based on respon…	Mexico (MEX)	Other/unclassified	Calcium carbonate significantly increased platelet counts compared to the control: 206 (155-257) vs. 89 (46-132) Ã—10Â³ cells/mmÂ³.	All patients included in the study had at least four of the clinical symptoms for case definition of classical DF [1] and were positive in the tourniquet test with twenty or more petechiae per square inch	Care was taken to exclude patients with alarm signs, such as severe abdominal pain, prolonged vomiting, abrupt change from fever to hypothermia, and changes in consciousness including irritability or somnolence.		UNSPF	UNSPF	3	5		1	Increase in platelets count	Platelet count	Biomarkers	Platelet counts before treatment, 2-4 days post-treatment, and 7-9 days post-treatment	Days since study participation	9	Levene's test for equality of variances was employed, followed by t-test for equality of means of independent samples, and Friedman's test was used to compare median values.															Table 1 compared the mean values, implying p values were calculated by t-test.	Published	20	Calcium	Unclear mechanism - micronutrients	Mixed
1142	Failure of hydrocortisone to affect outcome in dengue shock syndrome	1982	1978	Complete		RCT	2	1. Hydrocortisone hemisuccinate 50 mg/kg single dose 2. Placebo	Children	Indonesia (IDN)	Host-directed therapy	No effect on mortality, severity of shock assessed by WHO scoring system, duration of shock or fluids required.	Children	UNSPF	Severe	UNSPF	UNSPF	UNSPF	UNSPF		2	Mortality	Mortality	Clinical	UNSPF	UNSPF	UNSPF	UNSPF	Severity of DSS	DSS	Clinical	Outcome and severity of DSS assessed by WHO Scoring System *consists of 10 Clinical and 8 Treatment assessment	UNSPF	UNSPF	UNSPF								Primary outcomes not clearly stated. The reviewer picked 2 first reported results.	Published	97	Corticosteroids	HDT - corticosteroids	Children
1168	An open pilot study of the efficacy and safety of Polygeline in Adult	2009	2007	Complete	This is a pilot study and I can not find the full paper since the publish of this pilot study in 2009	Single-arm trial	1	Fluid treatments were given following this protocol: polygeline i.v. infusion: 500 ml over first 6 hours and continued with 500 ml for the next 18 hours, and maintained to 1000 mL/24 hours from day-2 until maximum day-5. Ringer's lactate infusion: 1000 mL/18 hours from the first day to maximum day-5, as maintenance		Indonesia (IDN)	Supportive therapy	Hematocrit Levels: There was a significant decrease in hematocrit levels within the first 6 hours, and this decrease was maintained over the 48-hour observation period. Stability of Hemodynamic Status: The study reported that all subjects maintained stable hemodynamic statuses throughout the treatment period without the occurrence of shock. Hospital Stay: Most subjects were hospitalized and disch…	male or female between 17 - 55 years old, with clinical and laboratory findings that supported diagnosis of DHF based on WHO criteria	pregnant women, women in lactation period, women in menstrual period during hospitalization, patients with clinically serious and unstable hemodynamic that were profound to DSS, elevated ALT level of > 3 times upper normal limit, elevated serum creatinine level of > 1.5 times upper normal limit, any disease state which was judged by the investigator could jeopardize the health of the patient and/…		17	55	UNSPF	UNSPF		2	Hematocrit stabilization	Hematocrit	Biomarkers	The initial stabilization of haematocrite level, measured as percentage of clinical trial subjects who had stable haemodynamic status based on serial haematocrite level examination.	Days since study participation	5	Statistical analysis with ANOVA test was used to show the differences of haematocrite level during observation. Post hoc with Tukey test was performed to show differences of haematocrite level from baseline level to 6, 12, 18, 24, 48, 72, 96 and 120 hours during observation periods.	safety endpoints: General clinical observations, laboratory examinations, adverse events	Adverse events	Composite	Laboratory examinations performed for observing safety endpoints included prothrombin time (PT), activated partial thromboplastin time (aPTT), D-dimer, liver and kidney function test (ALT, AST, blood urea nitrogen and creatinin level). Severity of adverse events were classified based on this criteria: (1) Serious adverse events (SAEs), including death, life threatening conditions, hospitalization…	Days since study participation	5	UNSPF									Published	44	Polygeline	Supportive	Adult
1211	Dengue Patients Treated with Doxycycline Showed Lower Mortality Associated to a Reduction in IL-6 and TNF Levels	2015	2010	Complete		RCT	2	1. Doxycycline p.o 200 mg initially then 100 mg q12h for 7 days 2. No doxycycline	Per-protocol analysis "Only patients who actually received doxycycline treatment were considered in the doxycycline group for analysis". Severity of illness at the time of enrollment was not assessed. Terry Fredeking, the first author is head of AntiBody Systems, the sponsor. Here's from the company's website "Terry Fredeking heads Antibody Systems in research, development and the production of d…	Mexico (MEX)	Host-directed therapy	Doxycycline treatment associated with a 46% lower in mortality (11.2% [13/116] vs 20.9% [24/115], p=0.05) and a significant decrease in TNF and IL-6 levels at day 3, 5 and 7. Non-survivors had significantly (p<0.01) higher levels of TNF and IL-6 compared to survivors.	Patients presenting with a combination of fever ( 38Â°C for 2-7 days), hemorrhagic manifestations (positive tourniquet test, petechiae, ecchymosis, or mucosal or gastrointestinal bleeding), thrombocytopenia (<100 x10^9 per liter) and evidence of plasma leakage (hematocrit >20%, pleural effusion, or low serum albumin) were provisionally enrolled into the study. At this time (Day 0) a blood sample …	UNSPF	Unspecified	18	UNSPF	2	7		2	TNF and IL-6 levels	Inflammatory markers	Biomarkers	Measured at days 3, 5 and 7	Days since study participation	7	Comparing IL-6 and TNF levels between control and treatment and between patients who survived and those who died was performed using the unpaired Student ttest. Moreover, to compare repeated measurements of cytokines, we chose a model of random effects regression. In this model, the effect of doxycycline on cytokine levels during follow-up (days 3, 5 and 7), adjusting the initial levels of the co…	Mortality	Mortality	Clinical	UNSPF	Days since study participation	7	Differential effect of doxycycline in patients who died or survived, using an interaction term between treatment and outcome (Doxycycline Death), was also explored. For every test, a p-value 0.05 was considered significant.									Published	231	Doxycycline	HDT - others	Adult
1459	Safety and Efficacy of a Single Dose of Anti-D (WinRhoÂ®) in Severe Thrombocytopenia Secondary to Dengue Virus Infection	2017	2010	Complete		RCT	2	1. Anti-D i.v 50 Âµg/kg (250 IU/kg) once + SOC + PLT support 2. SOC + PLT support	Study population = 30 Rh+ patients with serology-proven dengue positivity, severe thrombocytopenia (PLT â‰¤20,000/mm3), and willing to consent were included in the study	India (IND)	Host-directed therapy	At 48h, PLT rise â‰¥50,000/mmÂ³ was higher in the intervention group (60% vs. 6.7%, P = 0.0019). Platelet infusion was greater in the control group (342 Â± 193 ml vs. 187 Â± 79 ml). Bleeding improved in the intervention group by 24h for Grade 2 (P = 0.032) and by 48h for Grade 1 (P = 0.014).	Rh+ patients with serology-proven dengue positivity, severe thrombocytopenia (platelet count â‰¤20,000/mm3), and willing to consent were included in the study	DHF patients with platelet count â‰¥20,000/mm3, Rhâˆ’, and pregnant females were excluded from the study. Patients with signs of capillary leak and platelet count â‰¤20,000/mm3 were classified as DHF.	Non-severe with thrombocytopenia	UNSPF	UNSPF	UNSPF	UNSPF		1	Rise in platelet count	Platelet count	Biomarkers	Rise in platelet count â‰¥50,000/mm3 above the baseline after a period of 48 h of administering anti-D injection in the intervention group.	Days since study participation	2	Wilcoxon sum rank test was used for comparison.																Published	30	Anti-D (Rho(D) immune globulin)	HDT - others	Adult
1509	A Randomized Controlled Trial of Zinc Supplementation as Adjuvant Therapy for Dengue Viral Infection in Thai Children	2018	2016	Complete		RCT	2	1. Zinc (15 mg elemental zinc) PO tid for 5 days 2. Placebo		Thailand (THA)	Other/unclassified	No significant difference in mean time of defervescence	Children	Children		UNSPF	UNSPF	UNSPF	UNSPF		1	Recovery time based on day of convalescence of fever	Fever	Clinical	Fever was defined as a body temperature of 37.8Â°C or above; defervescence of fever was defined as the first time that body temperature falling to normal level (37.8Â°C or below) for two consecutive measurements of 4 h interval.	DOI	UNSPF	A one-sample Kolmogorov-Smirnov test was used to assess whether the variables were normally distributed. Mann-Whitney U-test was used to verify the differences of nonnormally distributed variables.																Published	50	Zinc	Unclear mechanism - micronutrients	Children
1517	Experience of buffy coat pooling of platelets as a supportive care in thrombocytopenic dengue patients: A prospective study	2014	2009	Complete		Non-randomized trial	2	For comparison between efô€€ cacy of SDP and BCCP, two groups were studied (50 patients who were transfused with SDP and first 50 patients with BCPP).		India (IND)	Supportive therapy	The observed post-transfusion platelet recovery and corrected count increment (CCI) at 1 hour and 24 hours after BCPP transfusion were similar to that after SDP transfusion.	A total of 129 units of BCPP [tested prior for viral markers by enzyme-linked immunosorbent assay (ELISA) and individual donor nucleic acid amplification test (ID-NAT)] were issued to 129 patients suffering from dengue and were included in this study. For comparison between efô€€ cacy of SDP and BCCP, two groups were studied (50 patients who were transfused with SDP and first 50 patients with BC…	UNSPF		UNSPF	UNSPF	UNSPF	UNSPF	"Most of the patients belonged to the 20-29 years age group, and the median age was 27 years" Donors were tested for viral infections by both ELISA and ID-NAT. But lab diagnosis method for dengue patients was not mentioned.	1	Platelet count	Platelet count	Biomarkers	CCI - Corrected count increment PPR - Post-transfusion platelet recover %	Days since study participation	1	Average count increment Percentage recovered After 2 and 24 hours																Published	179	Platelets	Supportive	Adult
1687	Failure of high-dose methylprednisolone in established dengue shock syndrome: A placebo-controlled, double-blind study	1993	1987	Complete		RCT	2	1. Methylprednisolone i.v 30 mg/kg single dose 2. Placebo	Used a mortality rate of 90% for sample size calculation	Thailand (THA)	Host-directed therapy	There was no significant difference in mortality between the two groups (P = .63; 12.5% (4/32) in the steroid group and 12.9% (4/31) in placebo). The sequelae at 2 weeks among treatment and control survivors were not significantly different.	To be eligible, patients had to meet the WHO clinical criteria for DHF, they had to be younger than 15 years of ages and they had to either have shock that had not responded to SPP therapy at one of the two participating hospitals or had to have been referred to one of these hospitals (usually already in advanced shock) from an outlying medical center.	Patients meeting these inclusion criteria were subsequently excluded if they were found to have other comorbid conditions, were already receiving steroid treatment, or failed to provide an informed consent.	Severe	UNSPF	15	UNSPF	UNSPF		1	Mortality	Mortality	Clinical	All cause mortality	Days since study participation	14	The case fatality rate and other dichotomous measures were compared by X2 test. If the minimum expected frequency requirements for the X2 test were not met, the Fisher's Exact Test was used instead.																Published	63	Corticosteroids	HDT - corticosteroids	Children
2001	Effect of Adjuvant Homeopathy with Usual Care in Management of Thrombocytopenia Due to Dengue: A Comparative Cohort Study	2019	2015	Complete		Non-randomized trial	2	1. "Homeopathy" (variable regimens, not specified) plus standard of care 2. Standard of care alone.	The intervention(s) consists of different regimens: Homeopathy was used as an umbrella term for 16 different ingredients prescribed in this study - as the authors described "Sixteen homeopathic medicines were prescribed to the patients. Of these, 112 patients (81.2%) received Crotalus horridus. The next most-prescribed medicines were Phos_x0002_phorus (4 patients, 3%) and Nux vomica, Pulsatilla n…	India (IND)	Other/unclassified	The homeopathy group showed a statistically significantly greater rise in platelet count on day 1 of follow-up compared to the standard of care group. This trend continued until day 5 of the study.	- Patients compatible with clinical presentation of dengue and seropositive (NS1Ã¾ and/or Mac Elisa IgMÃ¾), along with thrombocytopenia ('Confirmed case') - Patients with fever, or recent history of fever (< 10 days), with dengue-like symptoms with thrombocytopenia, and from locations where dengue outbreak had been declared ('Probable case') - Informed consent to participate in the study.	UNSPF		UNSPF	UNSPF	UNSPF	9	"Homeopathy" was not a standardized intervention but used as an umbrella term, consisting of different regimens.	1	Change in platelet count	Platelet count	Biomarkers	Daily platelet count from the day of admission until they reached 100 G/L or more	Days since study participation	UNSPF	Missing values of platelet count were handled with imputation by the linear interpolation method.22 Standard error of the mean (SEM)23 was used for statistical inference based on the sampling distribution. Difference of platelet count from baseline to each follow-up was analyzed by independent t-test.															Numbers of participants who was assessed for PLT count each day was not reported, although authors stated that daily PLT count would be done until PLT reached 100 G/L or more.	Published	283	Homeopathy	Unclear mechanism - miscellaneous	Mixed
2066	Metformin as adjunctive therapy for dengue in overweight and obese patients: a protocol for an open-label clinical trial (MeDO)	2021		Complete	- Protocol only - First published: 06 Jul 2020; Latest published: 08 Feb 2021	Non-randomized trial	2	Cohort 1 (low dose): 1. Metformin PO 850mg (Adult	- The trial will be conducted in two phases, with a dose escalation between phases + Phase 1: low dose (5 Adult	Viet Nam (VNM)	Host-directed therapy	UNSPF	Patients will be eligible for study enrolment if they: (i) are aged between 10 and 30 years; (ii) have a clinical diagnosis of dengue (based on World Health Organization (WHO) - Dengue guidelines)2; (iii) are NS1 rapid antigen test positive; (iv) have BMI >25kg/m2 (or BMI-for-age >1 SD); (v) are admitted within 72 hours of fever onset; (vi) agree to come back for FU visit between days 21-28 of il…	Exclusion criteria include: (i) pregnancy (confirmed by either clinical examination or urine dipstick for human chorionic gonadotrophin hormone); (ii) localising features suggestive of an alternative diagnosis; (iii) significant diarrhoea and/or vomiting (>3 episodes/24 hours); (iv) history of hypersensitivity to metformin; (v) current use of metformin or any other regular hypoglycaemic agent, in…	Early symptomatic	10	30	UNSPF	3	The authors did not specify the rate of allocation, but they mentioned 60 in metformin - group	1	the safety and tolerability of metformin therapy in overweight and obese young Adult	Adverse events	Composite	The primary endpoint of this study is an evaluation of the safety and tolerability of metformin therapy in overweight and obese young Adult	Days since study participation	5	- The primary analysis population will include all patients from cohort 1 and cohort 2, plus 60 controls as mentioned previously. - Continuous variables will be described using medians and quartiles, while categorical variables will be described in terms of frequencies and percentages - The primary endpoint (number of AEs), will be compared between the treatment groups using negative binomial reg…																Published	120	Metformin	HDT - others	Mixed
2091	Randomized clinical trial of human interleukin-11 in Dengue fever-associated thrombocytopenia	2014	2011	Complete		RCT	2	1. Recombinant human IL-11 s.c 1.5 mg once 2. Placebo	Difference in mean PLT count between 2 groups are not clinically meaningful (20 vs 26 at 12 hour and 30 vs 41 at 48 hours). Mean PLT at base line about 22 so most likely enrolled at around day 5 - 6, after which natural recovery in PLT likely follows. Section of inclusion criteria not clear due to spelling errors.	Pakistan (PAK)	Host-directed therapy	Marginal but statistically significant improvement in platelet count at 12, 24, 36 and 48 hours in treatment group. Significant change in PLT stays in female but not male group.	(??) Adult	Any patient with a drop in platelet counts to less than 10,000 per micro liter of blood or who developed epistaxis, heavy menstruation, microscopic hematuria, a positive test of stool for occult blood were excluded from this study. All those patients whose conditions warranted transfusion of any blood products, or with serum creatinine more than 1.1 g/dl were excluded. Likewise every pregnant or …	Non-severe with thrombocytopenia	UNSPF	50	UNSPF	UNSPF		1	Increase in platelet counts	Platelet count	Biomarkers	Measured at 0, 12, 24, 36, 48 hours	Days since study participation	2	Independent t-test to compare the means and for calculation of the 95% two-sided confidence intervals for the means. Repeated measures ANOVA was used separately for each parameter in order to compare the mean in relation to treatment hours and by gender groups. The analysis among the subgroups was carried out on the basis of patients' baseline platelet count.																Published	40	Interleukin-11	HDT - others	Mixed
2376	Acute management of dengue shock syndrome: a randomized double-blind comparison of 4 intravenous fluid regimens in the first hour	2001	1996	Complete		RCT	4	We undertook a randomized blinded comparison of 4 fluids (dextran, gelatin, lactated Ringer's, and "normal" saline) dextran, gelatin, lactated Ringer's, and "normal" saline) for initial resuscitation of 230 Vietnamese Children	Followed-up till discharge. Number of follow-up days not specified.	Viet Nam (VNM)	Supportive therapy	All the Children	Children	Those with severe hemorrhagic manifestations at presentation for whom transfusion seemed likely to become necessary were excluded, as were Children		1	15	UNSPF	UNSPF		2	Pulse pressure recovery time	Pulse pressure	Clinical	PPRT, h median (range) PPRT >1 h, no. (%) of patients	Days since study participation	1	The analysis was conducted on an intention-to-treat basis. Normally distributed variables were compared between groups with use of one-way analysis of variance, followed by unpaired t tests. For variables that were not normally distributed the groups were compared with the Kruskal-Wallis test, followed by the Mann-Whitney U test. For the post hoc pairwise comparisons, the P value was adjusted wit…	"Reshock" rate	DSS	Clinical	"Reshock" rate, no. (%) of patients Time to first episode of "reshock", h	Days since study participation	1	The analysis was conducted on an intention-to-treat basis. Normally distributed variables were compared between groups with use of one-way analysis of variance, followed by unpaired t tests. For variables that were not normally distributed the groups were compared with the Kruskal-Wallis test, followed by the Mann-Whitney U test. For the post hoc pairwise comparisons, the P value was adjusted wit…									Published	230	Fluids	Supportive	Children
2601	The role of platelet antibody and bone marrow in Adult	1998	1997	Complete		RCT	2	1. Methylprednisolone i.v 1.2-1.5mg/kg for 5 days 2. Placebo	Concerns of methods and reporting: Chi-square was used to compare duration of thrombocytopenia. Fig 1 which is the main result reported for the steroid trial is very hard to interpret.	Indonesia (IDN)	Host-directed therapy	Steroids appeared to decrease the duration of thrombocytopenia at early stage of dengue. If given at > 5 days of fever: no effect on the duration of thrombocytopenia but helped prevent a rapid decrease in PLT.	Fever (or history of acute fever) less than 8 days (2-7 days); thrombocyte level < I 00,000/mm3 ; haemorrhagic tendencies (minimally Rumple Leede +) and other criteria to prevent bias thrombocytopenia i.e. normal spleen (physical finding), chest x-ray and urine analysis.	All patients with negative IgG or IgM on rapid immunochromatography, or patients whose second hemagglutination inhibition (HI) test level did not increase four times compared to the first HI test or whose HI test was not more than 112560 (presumtive positive) are ecluded from this study.	Non-severe	16	UNSPF	2	7		1	Duration of thrombocytopenia	Platelet count	Biomarkers	UNSPF	UNSPF	UNSPF	Chi-square																Published	29	Corticosteroids	HDT - corticosteroids	Adult
2834	Effect of vitamin E on thrombocytopenia in dengue fever	2012	2010	Complete		RCT	2	1. Vitamin E 400mg PO q24h for unspecified treatment duration. 2. SOC		India (IND)	Other/unclassified	On day 4 and day 7, the mean platelet counts in the vitamin E group were significantly higher compared to the control group. Platelet transfusion was required in fewer cases in the vitamin E group compared to the control group.	Patient of dengue fever (as per WHO criteria[2]) with thrombocytopenia (platelet count between 10 Ã— 103 /mm3 and 100 Ã— 103 /mm3 ) without overt bleeding complications.	Following cases were excluded from the study: a. Patients of dengue fever with platelet counts < 10 Ã— 103 /mm3 . b.Patients of dengue fever with severe thrombocytopenia requiring platelet transfusion. Patients of dengue fever with overt bleeding complications. d.Patients of dengue fever with history of platelet transfusion during present illness. e. Patients of dengue fever on medications known …		UNSPF	UNSPF	UNSPF	UNSPF		2	Increase in platelet count	Platelet count	Biomarkers	Platelet counts were measured at baseline (day 0), day 1, day 4, and day 7.	Days since study participation	7	The Mann-Whitney U test was used for comparing the mean platelet counts between the two groups at each time point.	Platelet Transfusion Requirement	Need for platelet transfusion	Clinical	The number of patients requiring platelet transfusion (at any time after enrolment) in each group.	Days since study participation	7	The Pearson's Chi-square test was used for comparing the categorical data related to the number of patients requiring platelet transfusion.								The paper did not specify any primary outcomes. However, it presented these two outcomes as primary outcomes.	Published	66	Vitamin E	Unclear mechanism - micronutrients	Adult
2923	Furosemide infusion in Children	2014	2010	Complete		Non-randomized trial	3	Patients were studied as group D (receiving diuretic therapy alone) and group B (both ventilation and diuretics) and compared to a historical control group V (ventilation alone). Furosemide infusion was administered at 0.05-0.1 mg/kg/hour for 48 hours, maintaining a urine output of 2-4 mL/kg/hour	The actual start date is from SEP 2010, but the Group V is retrospective data which was collected from DEC 2009 to SEP 2010	India (IND)	Supportive therapy	There was a significant difference in survival in the three groups. Significant difference was noted between pre- and postintervention arterial blood gases with respect to PCO2 (P=0.02), pO2 (P=0.003), PaO2/FaO2 ratio (P<0.001) and alveolar-arteriolar oxygen gradient (P=0.002).	Participants included Children	UNSPF		0	18	UNSPF	UNSPF	The authors added WHO 2009 guideline as a reference but did not specify that as a case classification. In addition, the paper mention "dengue fever" in the inclusion criteria	1	the role of furosemide infusion in the management of ARDS associated with dengue fever	UNSPF	UNSPF	UNSPF	UNSPF	UNSPF	The chi-squared test was used to compare the difference between proportions. Students t-test was conducted to compare means. 95% confidence intervals of data were calculated from means. The Mann-Whitney U nonparametric test was used to determine differences between medians of groups. P value of less than 0.05 was taken as significant.																Published	110	Furosemide	Supportive	Children
3018	The effect of a unique propolis compound (Propoelixâ„¢) on clinical outcomes in patients with dengue hemorrhagic fever	2014	2012	Complete		RCT	2	1. PropoelixTM 200mg tid for 7 days 2. Placebo		Indonesia (IDN)	Other/unclassified	Propoelixâ„¢-treated patients showed faster platelet recovery, with significant differences by day 6 and day 7. They also had a greater decline in TNF-Î± levels by day 7 and a shorter hospital stay.	A diagnosis of DHF based on WHO 1997 criteria in patients aged between 18 and 45 years who were admitted to the general ward of Gatot Soebroto Central Army Hospital in Jakarta between 30 May 2012 and 30 July 2013	1. Patients diagnosed with DSS or who had PLT <20,000/Î¼L requiring platelet transfusions were excluded from the study. 2. Those with an allergy to bee products or who had other comorbid diseases such as diabetes, hypertension, renal failure, or cancer		18	45	UNSPF	UNSPF		1	Clinical impact of Propoelixâ„¢ on the clinical course in patients diagnosed with DHF	UNSPF	UNSPF	UNSPF	Days since study participation	7	Results were analyzed using chi-square exact test for proportions and the Student's t-test for quantitative variables.															No information on pre-defined "clinical impact". The paper reported effect on platelet count, hematocrit and leukocytes, length of hospitalization.	Published	63	PropoelixTM	Unclear mechanism - miscellaneous	Adult
3064	The use of recombinant activated factor VII for controlling life-threatening bleeding in Dengue Shock Syndrome	2004	2000	Complete	- The paper was received on 8 October 2003, was revised 10 February 2004 and accepted 13 February 2004 - Some data for individual patient can find directly in the paper	Non-randomized trial	2	- To report the use of recombinant activated factor VI (rFVIIa) in controlling life-threatening bleeding episodes in patients with grades III and IV Dengue Hemorrhagic Fever (DHF), also known as Dengue Shock Syndrome. - Patients were divided into two groups: + Group 1 included nine patients, mainly grade III, waiting for platelet concentrate. + Group 2 included six patients, mainly grade IV, who …	The study is more similar to a case series than to a trial	Thailand (THA)	Supportive therapy	The median times from the onset of bleeding to rFVIIa initiation were 6.5 and 29.8 h in groups 1 and 2, respectively. Each patient received one to three doses. An effective response was found in eight patients (53.3%), including six patients in group 1 and two patients in group 2. They had complete cessation of bleeding without recurrence for 48 h. An ineffective response was found in seven patie…	- Children	UNSPF		UNSPF	UNSPF	UNSPF	UNSPF	- The paper did not mention about clear inclusion/exclusion criteria - They applied the same intervention into 2 cohorts instead of comparing 02 interventions	UNSPF	Efficacy of bleeding control	Bleeding control	Clinical	The treatment of rFVIIa was assessed as effective or ineffective by the investigators. An effective response signified that the bleeding completely stopped and did not recur within 48 h. Recurrence was defined as bleeding from the same site less than 48 h after successful treatment. An ineffective response signified that the bleeding had worsened, remained unchanged, temporarily slowed down, recu…	Days since study participation	2	Chi-square or Fisher's exact test was used for discrete data, where appropriate. Mann-Whitney U or Wilcoxon Signed Ranks tests were used for continuous data. P , 0.05 was considered statistically significant																Published	15	Recombinant activated factor VII	Supportive	Children
3065	Randomized Comparison of Oxygen Mask Treatment vs. Nasal Continuous Positive Airway Pressure in Dengue Shock Syndrome with Acute Respiratory Failure	2002	1998	Complete		RCT	2	Oxygen Mask Group:Patients received oxygen via a face mask with a reservoir bag at a flow rate of 6-8 L/min, resulting in an inspired oxygen fraction of 60-80%. Nasal Continuous Positive Airway Pressure (NCPAP) Group: Patients received continuous positive airway pressure of 6 cm water delivered through binasal prongs with FiO2 at 60%.		Viet Nam (VNM)	Supportive therapy	Respiratory Rate: Decreased significantly in the NCPAP group after 30 minutes of treatment. SaO2 and PaO2: Increased in both groups after 30 minutes of treatment, with better improvement in the NCPAP group. Unresponsiveness to Treatment: Higher in the Oxygen Mask Group (13/19) compared to the NCPAP Group (4/18). Complications: No significant complications were reported in either group. Mortality:…	n Children	Patients with an immediate need for intubation and mechanical ventilation, epistaxis, coma, or congenital heart disease were excluded. If no CPAP system was available or no informed consent was obtained, the subject was also excluded		UNSPF	15	UNSPF	UNSPF		3	Respiratory Rate	Respiratory rate	Clinical	Measurement at admission and after 30 minutes of treatment.	Days since study participation	UNSPF	Student's t-test: For continuous variables. Chi-square test: For categorical variables. Significance Level: Differences were considered significant at p<0.05.	Oxygenation (SaO2 and PaO2):	Oxygenation	Clinical	Measurement at admission and after 30 minutes of treatment.	Days since study participation		Student's t-test: For continuous variables. Chi-square test: For categorical variables. Significance Level: Differences were considered significant at p<0.05.	Unresponsiveness to Treatment	UNSPF	UNSPF	Number of patients unresponsive to treatment in each group.	Days since study participation	UNSPF	Student's t-test: For continuous variables. Chi-square test: For categorical variables. Significance Level: Differences were considered significant at p<0.05.		Published	48	Respiratory support	Supportive	Children
3158	Effectiveness of Platelet Transfusion in Dengue Fever: A Randomized Controlled Trial	2013	2011	Complete		RCT	2			Pakistan (PAK)	Supportive therapy		Adult	Patients with other causes of thrombocytopenia (e.g. idiopathic thrombocytopenic purpura, aplastic anemia), chronic ailments (chronic liver disease, chronic kidney disease, cancers), prior history of platelet transfusion and severe bleeding (WHO grade 3 and 4) were excluded from the study.		14	UNSPF	UNSPF	UNSPF		1	Post transfusion platelet increment at 1 h (for treatment group) and at 24 and 72 h for both groups	Platelet count	Biomarkers	P0 is platelet count at baseline, P1 is platelet count within 10 min to 1 h post-transfusion, P24 is platelet count at 24 h and P72 is platelet count at 72 h. PPI is post-transfusion platelet increment within 10 min to 1 h of transfusion. PI24 and PI72 are PPI at 24 and 72 h, respectively. PPI represents the post-transfusion platelet increment (post-transfusion platelet count minus pre-transfusio…	Days since study participation	3	Mann-Whitney test and Kruskal-Wallis test were used for continuous variables (PPI at 24 and 72 h, duration of bleeding). A one sided p â‰¤ 0.05 was considered to be statistically significant with the confidence interval of 95%.																Published	87	Platelets	Supportive	Mixed
3634	Early resuscitation of dengue shock syndrome in Children	2014	2008	Complete		RCT	2	arm 1: hypertonic sodium lactate arm 2: ringer lactate		Indonesia (IDN)	Supportive therapy	Concomitant therapies did not significantly differ between the two groups the fluid balance became positive in the HSL group only after these patients had been shifted from HSL to RL no difference between the two groups for plasma osmolality, blood glucose concentration, creatinine, albumin, total protein, or transaminases. Chloride cumulative balance significantly increased during the interventi…	Only pediatric patients (2 to 14 years old) fulfilling the WHO criteria for DSS and new to resuscitation treatment were eligible	Based on anamnesis, physical examination, and/or laboratory tests, patients with another viral or bacterial infection, severe renal failure (creatinine >180 Î¼M - because of the high amount of sodium infused), chronic diarrhea (because it may influence urine output), liver failure (SGOT and SGPT >20 times normal), severe malnutrition and diabetes mellitus (because they may change lactate metaboli…		2	14	UNSPF	UNSPF		1	effectiveness of HSL to decrease endothelial cell inflammation	sVCAM-1	Biomarkers	sVCAM-1 measurements during the first 48 hours of DSS.	Days since study participation	2	Qualitative variables were analyzed by using the Fisher Exact test (Table 2). The effect of DSS treatment over time was analyzed with ANOVA for repeated measures, indicating the significance of the different treatments (treatment effect) and evolution (time effect) (Table 3). Data exhibiting non-normal distribution were analyzed with nonparametric unpaired (Mann- Whitney) or paired (Wilcoxon) tes…																Published	50	Fluids	Supportive	Children
3638	Lovastatin for the Treatment of Adult	2015	2013	Complete		RCT	2	1. Lovastatin 80mg for 5 days 2. Placebo		Viet Nam (VNM)	Host-directed therapy	Adverse events were similar in both groups (97/151 [64%] placebo vs 82/149 [55%] lovastatin; P = 0.13). No differences in serious adverse events, secondary outcomes, or exploratory endpoints (platelet nadir, peak hematocrit, AST, ALT, viremia, or viremia AUC from day 1-6).	Patients aged â‰¥18 years, presenting within 72 hours of fever onset with an illness consistent with dengue, in whom a rapid test for dengue nonstructural protein 1 (NS1) was positive (NS1 Ag-STRIP, Bio-Rad) were eligible for inclusion providing they gave written informed consent	Exclusions included an alanine aminotransferase (ALT) level >150 U/L, a creatine kinase (CK) level >1000 U/L, a platelet count <50 cells Ã— 109 /L, pregnancy or lactation, or a history of cirrhosis or myopathy. Patients were excluded if they were currently taking statins or any medication contraindicated with statins	Early symptomatic	18	UNSPF	UNSPF	3		1	Safety	Adverse events	Composite	The proportion of patients with any AE, and with any SAEs, between the treatment arms The cutoffs described above for worsening hepatitis (ALT >250 U/L) and myositis (CK >1000 U/L) defined certain prespecified adverse events, but we also graded all laboratory abnormalities as grade 1-4 following the established Common Terminology Criteria for Adverse Events system.	UNSPF	UNSPF	Cohort 1 was analyzed descriptively. The main analysis population included all patients in cohort 2 following the intention-to-treat principle, with the principal analyses defined a priori in a written analysis plan. The proportion of patients with AEs was compared between the treatment arms using Fisher exact test.																Published	300	Lovastatin	HDT - others	Adult
3783	Failure of carbazochrome sodium sulfonate (AC-17) to prevent dengue vascular permeability or shock: a randomized, controlled trial	1997	1992	Complete		RCT	2	1. Carbazochrome sodium sulfonate (AC-17) iv 25mg bolus, then continuous drip for 24 hours for 3 days (60mg/day on day 2 and 3, then 30mg on day 4) 2. Vitamin B as Placebo	113 recruited but 18 removed because dengue not confirmed.	Thailand (THA)	Other/unclassified	No significant difference in shock or pleural effusion between the two groups.	Patients who were admitted with a presumptive diagnosis of D H F / D S S to Khan Kaein Provincial Hospital or Khan Kaen University Hospital during the dengue epidemic season of 1992 (July through October) were recruited for this study.	All cases not confirmed as recent dengue infection were excluded.		0	14	UNSPF	UNSPF		2	Plasma leakage	Plasma leakage	Clinical	Not specified - authors reported pleural effusions and chest XR performed at baseline and 24, 48, 72 hours after enrolment	Days since study participation	3	Shock, pleural effusion, and other dichotomous outcomes were compared by chi-square test. Fisher's Exact Test was used if the minimum expected frequency did not meet criteria for the chi-square test.	Shock	DSS	Clinical	UNSPF	UNSPF	UNSPF	Compared by chi-square test. Fisher's Exact Test was used if the minimum expected frequency did not meet criteria for the chi-square test.									Published	95	Carbazochrome sodium sulfonate	HDT - others	Children
3784	Efficacy of low dose dexamethasone in severe thrombocytopenia caused by dengue fever: a placebo controlled study	2009	2004	Complete	Some concerns about blinding process: after open, sealed envelopes were then attached to patient's file.	RCT	2	1. Dexamethasone IV 4 mg initially then 2 mg TID for 24h 2. Placebo	One third (73/200) were lost-to-follow up at Day 4.	Sri Lanka (LKA)	Host-directed therapy	No difference in trend of increasing platelet counts from day 1 to day 4 between treatment arms.	Patients with dengue fever aged 12-65 years without any concomitant illnesses were included in the study whenever their platelet count dropped below 50x10^9/l during the acute stage of the illness.	However, patients with evidence of bleeding (at tooth brushing, venepuncture sites, skin bleeds, epistaxis, haematuria, haematemesis, melaena) and shock were excluded before enrolment and randomisation as they needed close management and treatments such as platelet transfusions and intravenous fluid, which would have compounding effects on the trial.	Non-severe	12	65	UNSPF	UNSPF	Concerns over blinding methods: sealed envelops open then resealed and attached to patients' files.	1	Mean rise in platelet count	Platelet count	Biomarkers	Measured daily from the day of enrolment to the third day posttreatment	Days since study participation	4	The trends of the platelet counts between treatment and placebo groups according to the days were calculated using the analysis of variance (ANOVA) test. The above data were analysed using the statistical software, SPSS version 10. The frequency distributions of each variable were checked to ensure correct data entry. Then the baseline variables (age, sex, clinical features) were compared between…																Published	200	Corticosteroids	HDT - corticosteroids	Mixed
3837	Control of bleeding in Children	2005	2001	Complete	Clinical trial registration number is found in a separate search. Not mentioned in the paper.	RCT	2	Patients were randomized to either the rFVIIa group or placebo group at a ratio of 2 : 1. The first dose of rFVIIa (NovoSeven; Novo Nordisk, Bagsvaerd, Denmark) or placebo at 100 mg/kg body weight was given by intravenous injection. An identical looking placebo (freeze-dried sodium chloride) was reconstituted to the same concentration as rFVIIa (0.6 mg/ml). When the bleeding was not effectively c…		Thailand (THA); Philippines (PHL)	Supportive therapy	The efficacy of bleeding control at 2 h after the first dose was completely ceased (rFVIIa 75.0% versus placebo 44.4%), decreased (rFVIIa 18.7% versus placebo 11.2%), and unchanged or worsened (rFVIIa 6.3% versus placebo 44.4%). Some patients with active bleeding received platelet concentrates 3-12 h after the first dose of rFVIIa or placebo. The subsequent efficacy of bleeding control at 6, 12 a…	Twenty-eight Children	Patients with a clinical diagnosis of DHF Grade IV Known or suspected allergy to trial product or related products Known hypersensitivity to mouse, hamster or bovine protein Prior treatment with activated recombinant human factor VII		UNSPF	17	2	7	Exclusion criteria were taken from ClinicalTrials.Gov	1	Response in bleeding control	Bleeding control	Clinical	Proportion of subjects with evidence of bleeding as assessed at 2 hours after first trial product administration	Days since study participation	1	The chi-square or Fisher's exact test was used for discrete data, where appropriate. The Mann-Whitney U test or Wilcoxon Signed Ranks test was used for continuous data. P < 0.05 was considered statistically significant.																Published	28	Recombinant activated factor VII	Supportive	Children
3892	Hydrocortisone in the management of dengue shock syndrome	1975	1973	Complete	Trial conducted in 1975 - not sure how random allocation was ensured.	RCT	2	1. Hydrocortisone i.v for 3 days* + Fluid therapy 2. Fluid therapy alone *25mg/kg on day 1, 15mg/kg on day 2, 10mg/kg on day 3	Discrepancy in the reported mortality rate in non-steroid group: in Table 1 it was 19/50 (38%), in Summary it was 22 (44%). The authors stated a significant decrease in duration of shock in steroid group - but no baseline information of important factors e.g. day of illness and duration of shock before enrolment. "A double-blind controlled trial" in which fluids + hydrocortisone was compared to "…	Myanmar (MMR)	Host-directed therapy	Steroid group has a lower mortality rate than the non-steroid group.	Children	UNSPF	Severe	0	UNSPF	UNSPF	UNSPF	Fluids + hydrocortisone was compared to "identical fluids" without any further specification of blind method but the authors stated this was a double-blind controlled trial.	2	Mortality	Mortality	Clinical	UNSPF	UNSPF	UNSPF	UNSPF	Duration of shock	DSS	Clinical	UNSPF	UNSPF	UNSPF	UNSPF								There was a definition of clinical shock but how duration of shock was calculated not specified.	Published	98	Corticosteroids	HDT - corticosteroids	Mixed
3895	The effect of Carica papaya L. leaves extract capsules on platelets count and hematocrit level in dengue fever patient	2012	2011	Complete		RCT	2	1. CPLE capsule 1100mg tid (not specify the treatment duration) 2. SOC	1. The CPC dosage was reported inconsistently: the "a. Methods" section mentions 24 capsules twice daily, while the "Abstract" and "c.Subjects" sections state 2 capsules three times a day. However, it seems the correct dosage is 2 CPC capsules three times per day (each CPC weighs 550 mg).	Indonesia (IDN)	Other/unclassified	CPLE significantly increased platelet count, maintained hematocrit levels within the normal range, and shortened hospitalization compared to the control group.	- Patients with a diagnosis of DFD : high continuous fever (2-7 days), (thrombocytopenia under 150.000/Âµ L, haemo- concentration (a rise in hematocrit by >20%) - Men and women aged ranged from 15 - 55 years old - Sign the informed consent - Not used either supplement, drug/herbal that interfere the platelet count.	Exclusion criteria were subjects with hematology disorders included Idiopathic Thrombocytopenia Purpura (ITP), leukemia, hemophillia; DFD patients with severe bleeding manifestation, and decreased of consciousness.		13	55	2	7		2	Increase in platelet count	Platelet count	Biomarkers	Platelet count was measured twice daily during hospital stay.	Days since study participation	5	The data were presented in terms of mean and SD, analyzed by descriptive and analytical (dependent and independent t test) statistics, and all analysis was made using the SPSS statistical software package and P value of less than 0.05 was considered, statistically significant	Stability of hematocrit levels within the normal range	Hematocrit	Biomarkers	Hematocrit was measured twice daily during hospital stay. Did not specify the normal range of hematocrit used.	Days since study participation	5	The data were presented in terms of mean and SD, analyzed by descriptive and analytical (dependent and independent t test) statistics, and all analysis was made using the SPSS statistical software package and P value of less than 0.05 was considered, statistically significant								The paper DID NOT state which are primary outcomes. The paper reported both changes in platelet levels and the onset of platelet count increase.	Published	80	CPLE	Unclear mechanism - CPLE	Mixed
3949	Chloroquine use improves dengue-related symptoms	2013	2008	Complete	Retrospectively registered (conducted from Feb to May 2008 but first submitted to ClinicalTrials.gov on 2009-02-23)	RCT	2	1. Chloroquine 500mg bid for 3 days 2. Placebo	Major concerns in methods: 129 randomized but only 37 were followed and confirmed dengue (75 were not dengue, 17 refused to participate). Main results (intensity of fever) not defined or reported numerically.	Brazil (BRA)	Host-directed therapy	No significant difference in the duration of the disease or the intensity and days of fever.	Patients were included in the study if they presented with dengue-related symptoms, such as fever and at least two other symptoms, such as headache, retro-orbital pain, muscle and bone or joint pain, nausea, vomiting and rash, for less than 72 h.	Patients were excluded if they were pregnant, younger than 18 years old or had either cardiac or neurologic disease.	Early symptomatic	18	UNSPF	1	3	The study might be super underpowered. Only 1/4 of randomized patients were considered confirmed dengue.	1	Duration of the disease	Duration of disease	Clinical	UNSPF	Days since study participation	7	UNSPF															Duration of disease not specified as primary outcome in the publication but stated so in the registration NCT00849602	Published	129	Chloroquine	HDT - others	Adult
4044	Effects of vitamin E supplementation on the clinical outcome of dengue fever and dengue haemorrhagic fever in Children	2017	2015	Complete	Not found on Pubmed	RCT	2	1. Vitamin E 200 - 400mg daily from admission up to 7 days of illness 2. Placebo	Registration says open label while publication says placebo-controlled. Enrolment based on clinical diagnosis but lab-confirmed cases was not reported in the results.	Sri Lanka (LKA)	Other/unclassified	Laboratory results better in treatment group (higher WBC, platelets, albumin and cholesterol; lower PCV, AST, ALT). PCV on Day 3.5, WBC on Day 6, ALT on Days 4 and 5, AST on Days 3-5 and albumin on day 5 were significantly improved in the treatment group. There was no difference in the duration of hospital stay or occurrence of leaking. However, the duration of leaking was significantly lower in …	Children	Any child with an underlying chronic illness such as cardiac, renal or hepatic disease or on long term medications was excluded.		5	12	1	3.5	Blinding methods not specified. In the registration SLCTR/2015/012 "masking not used". !!!!! The publication says "The control group received a commercially prepared placebo for the same period", however the registration says "The control arm will receive standard care only". Plus in the acknowledgement the authors only thanked Health Care Division of Emerchemie NB (Ceylon) Ltd. for providing the…	UNSPF	UNSPF	UNSPF	UNSPF																			In the registration SLCTR/2015/012: Everything listed below were primary outcomes. 1. Quantitative outcomes 1.1. Platelet count 1.2. Lowest platelet count 1.3. Haematocrit 1.4. Highest haematocrit 1.5. Duration of fever 1.6. Serum albumin 2. Qualitative outcomes 1.1. Entry into critical phase 1.2. Use of dextran 1.3. Presence of effusions on ultra sound scan 1.4. Need for catheterization [Quantit…	Published	127	Vitamin E	Unclear mechanism - micronutrients	Children
4171	Efficacy and safety of celgosivir in patients with dengue fever (CELADEN): a phase 1b, randomised, double-blind, placebo-controlled, proof-of-concept trial	2014	2012	Complete		RCT	2	1 - Celgosivir (initial 400 mg loading dose within 6 h of randomisation, followed by 200 mg BID for a total of 9 doses) 2 - Placebo		Singapore (SGP)	Antiviral	Non-significant greater mean VLR in the celgosivir group, compared to the placebo group.	- Male or female, age 21-65 years. - Fever of â‰¥ 38Â°C (directly measured or patient reported) of <48 hour duration. - At least two of the following criteria indicating probable dengue infection: Live or work in or recent travel to dengue endemic area; nausea or vomiting; presence of rash, aches or pains including headache retro-orbital, muscle or joint pain. - Positive NS1 assay on point-of-car…	â€¢ Clinical signs and symptoms for severe dengue, such as severe abdominal pain, persistent vomitting, clinical fluid accumulation, mucosal bleed, altered mental state, liver enlargement >2cm, systolic blood pressure <90mmHg, pulse pressure <20mmHg. â€¢ Hematocrit >52% in males; > 46% in females. â€¢ AST or ALT >1000U/L. â€¢ Room air oxygen saturation <95%. â€¢ Absolute neutrophil count <1500/Âµ…		21	65	1	2		2	Mean virological log reduction (VLR) from baseline	Viral load	Virological	Log transformation to the concentration of the virus in participants' serum, which was measured by rtPCR at baseline and after each daily dose during hospital stay.	Days since study participation	4	We computed VLR from baseline at days 2, 3, and 4, and used the mean value for analyses. We imputed any missing values for a specific day from the mean viraemia of patients in the same treatment group on the same day. We compared the primary endpoints between the treatment groups with one-sided two-sample t tests. We calculated the difference between means and 90% CIs. We applied a finite mixture…	AUC for temperature of more than 37Â°C	Fever	Clinical	Temperature monitored every 2 h from after the dose on day 1 to after the dose on day 5 (96 h).	Days since study participation	5	We calculated AUC on the basis of the trapezoidal rule for a 96 h period, and imputed missing values with linear interpolation. We compared the primary endpoints between the treatment groups with one-sided two-sample t tests. We calculated the difference between means and 90% CIs. To avoid multiplicity in the primary objectives, efficacy in the clinical endpoint (AUC) cannot be claimed if the nul…									Published	50	Celgosivir	Anti-viral	Adult
4259	Use of pentoxifylline in treatment of Children	2012	2009	Complete		RCT	2	1. Pentoxifylline i.v 12.5 mg/kg/day for 3 days. 2. Standard of care		Colombia (COL)	Host-directed therapy	No difference in length of hospital or ICU stay. Significant lower TNFÎ± at 24 hours in treatment group compared to control.	Children	Patients with other infectious or inflammatory pathologies at the time of study entry.	Moderate to severe	UNSPF	UNSPF	UNSPF	5		3	ICU admissions	ICU admission	Clinical	UNSPF	UNSPF	UNSPF	Categorical variables were compared using Ï‡2 analysis.	Length of hospital stay	Hospital stay	Clinical	UNSPF	UNSPF	UNSPF	Categorical variables were compared using Ï‡2 analysis.	Serum TNFÎ± levels	Inflammatory markers	Biomarkers	Serum TNFÎ± levels using a commercially available enzyme-linked immunosorbent assay kit (R & D Systems Minneapolis, MN) in the acute phase of the disease on 3 consecutive days (day of enrollment = day 0)	Days since study participation	4	TNFÎ± values in the pentoxifylline versus control group on days 1 and 2 compared by the Mann-Whitney test and evaluated the behavior of data over the course of time using the Kruskall-Wallis test.		Published	55	Pentoxifylline	HDT - others	Children
4279	Fluid Replacement in Dengue Shock Syndrome: A Randomized, Double-Blind Comparison of Four Intravenous-Fluid Regimens	1999	1995	Complete		RCT	4			Viet Nam (VNM)	Supportive therapy		Children	UNSPF		5	15	UNSPF	UNSPF		3	Duration of shock	DSS	Clinical		UNSPF	UNSPF	UNSPF	Episodes of shock	DSS		UNSPF	UNSPF	UNSPF	UNSPF	Recovery from shock	DSS	Clinical	(pulse pressure >= 20 mm Hg)	Days since study participation	1	Changes in variables between groups over time were assessed with repeated-measures ANOVA (SuperANOVA; Abacus Concepts, Berkeley, CA). When pairwise comparisons were made, P values were adjusted for multiple comparisons with use of the Bonferroni method.		Published	50	Fluids	Supportive	Children
4404	Comparison of three fluid solutions for resuscitation in dengue shock syndrome	2005	1999	Complete		RCT	3			Viet Nam (VNM)	Supportive therapy		Children	UNSPF		2	15	UNSPF	UNSPF		1	Requirement for supplemental intervention with rescue colloid	Colloids	Clinical	Requirement for supplemental intervention with rescue colloid at any time after the infusion of the study fluid	Days since study participation	UNSPF	All analyses were performed on an intention-to-treat basis. Patient characteristics and treatment effects of the various fluids were compared with the use of the chi-square or Fisher's exact test for categorical variables and the Mann-Whitney or Kruskal-Wallis test for continuous variables.																Published	512	Fluids	Supportive	Children
4540	The effect of colchicine on thrombocytopenia in dengue fever	2012	2010	Complete		RCT	2	1. Colchicine p.o 0.5 mg q12h for 72 hours 2. Soda bicarbonate p.o q12h for 72 hours	Major concerns over methods: "randomization" by odd or even hospital registration number. Discrepancies intra-paper about numbers of participants: Section Methods mentioned 212 subjects recruited. RESULTS stated "Two patients recruited, including 150 males and 62 females", at D1 only 152 assessed (76 colchicine and 76 placebo). Spelling errors.	Pakistan (PAK)	Host-directed therapy	No effect on PLT rise	- A probable diagnosis of dengue fever during anoutbreak suggested by WHO. Annex 1 - Age between 14 to 70 years of both genders. - Platelet counts of below 100,000 and above 20,000	- Evidence of dengue hemorrhagic fever or warning signs as suggested by WHO. Annex - Serious mucosal bleeding. - Need for urgent platelet transfusion - Hypotension (systolic BP <90 and Diastolic BP<60) - Presence of co-morbid illnesses affecting platelet counts e.g. Chronic liver disease, chronic renal failure, immune thrombocytopenia etc. as determined by history, renal function tests and liver …	Non-severe with thrombocytopenia	14	70	UNSPF	UNSPF	Major concern over randomization and concealment	3	Rise in platelet count	Platelet count	Biomarkers	The mean rise platelet counts from the baseline levels (day 0) were calculated at days 1, 2, 3 and 4.	Days since study participation	5	The significance of difference in both groups was calculated by applying the two independent samples t-test at 5% level of significance.	Platelet count > 150	Platelet count	Biomarkers	The significance of difference in both groups was calculated by applying the two independent samples t-test at 5% level of significance.	Days since study participation	5		Platelet count < 40	Platelet count	Biomarkers		Days since study participation	5	two independent samples t-test at 5% level of significance.		Published	212	Colchicine	HDT - others	Mixed
4650	Montelukast Reduces the Risk of Dengue Shock Syndrome in Dengue Patients	2018	2014	Complete		RCT	2	1. Montelukast PO 10 mg/day q.d for 5 days 2. SOC		Pakistan (PAK)	Host-directed therapy	DSS occurred in 9% of Montelukast group compared to 31% in control group (P < 0.001). Absolute risk (ARR = 22%) and relative risk (RRR = 71%), with a number needed to treat of 4.55.	The patients included were 13-65 years old, of either gender, who were diagnosed on the basis of WHO Dengue Guidelines ("Comprehensive Guidelines for Prevention and Control of Dengue and Dengue Haemorrhagic Fever: Revised and Expanded Edition.").	Patients with ischemic heart disease, malignancy, co-morbid conditions like positive viral hepatitis serology, chronic liver disease, malaria and typhoid fever, chronic renal disease, history of bleeding disorders, pregnant women, and those admitted in a state of shock were excluded.	Non-severe	13	65	3	UNSPF			Onset of DSS.	DSS	Clinical	DSS was declared when there were signs of circulatory failure in patients with DHF. These signs included weak and rapid pulse with narrow pulse pressure <20 mmHg, or hypotension for age	UNSPF	UNSPF	A binary logistic regression analysis was carried out to assess the effects of montelukast treatment on onset of DSS after adjusting for gender, age, white cell count, platelet count, haematocrit, serum ALT and AST. Furthermore, relative risk (RR), absolute risk reduction (ARR), relative risk reduction (RRR), number needed to treat (NNT) and their respective 95% confidence intervals were calculat…																Published	200	Montelukast	HDT - others	Mixed
4671	Lack of efficacy of high-dose intravenous immunoglobulin treatment of severe thrombocytopenia in patients with secondary dengue virus infection	2007	2005	Complete		RCT	2	1. IVIG 0.4g/kg/day for 3 days 2. No IVIG	36 patients enrolled but only 31 secondary infections were confirmed and randomized	Philippines (PHL)	Host-directed therapy	No effect on platelet recovery or the duration of thrombocytopenia in patients with secondary dengue infection.	1) an acute phase of dengue illness (within 5 days after the onset of illness) verified by the particle agglutination test for dengue IgM 2) severe thrombocytopenia (platelet count between 20,000 L and 80,000/L) without prominent manifestation of bleeding or shock	The exclusion criterion was a present history of platelet transfusion either before or after admission to the hospital.	Non-severe with thrombocytopenia	UNSPF	UNSPF	1	5		1	Increase in platelet count	Platelet count	Biomarkers	Daily platelet count	Days since study participation	7	All the data are expressed as the mean Â± SD. Differences in the demographic and clinical data between the IVIG group and non-IVIG groups were tested using either a chi-square test or a Fisher's exact test for nominal variables. Differences in laboratory data between the IVIG and non-IVIG groups were analyzed using a Student's t-test for continuous variables. A P value less than 0.05 was consider…															Primary endpoint was assessed until day 7, but the paper also mentioned about measuring platelet count at day 10 (after admission)	Published	31	Intravenous immunoglobulin	HDT - others	Mixed
4727	Effects of Short-Course Oral Corticosteroid Therapy in Early Dengue Infection in Vietnamese Patients: A Randomized, Placebo- Controlled Trial	2012	2009	Complete		RCT	3	1. Prednisolone p.o 2 mg/kg od for 3 days 2. Prednisolone p.o 0.5 mg/kg od for 3 days. 3. Placebo	Endpoints slight different between registration and paper - awaits authors' confirmation and protocol.	Viet Nam (VNM)	Host-directed therapy	No evidence of effect on the subsequent development of recognized complications of dengue virus infection. No significant clinical, hematological or virological adverse effects in treatment groups, apart from transient hyperglycemia in a small number of cases.	Patients aged 5-20 years admitted to the Hospital for Tropical Diseases with clinically suspected dengue, supported by a positive rapid test for dengue nonstructural protein 1 (NS1 Ag-STRIP, Bio-Rad), and fever for â‰¤72 hours, negative pregnancy test	those weighing <20 kg; those with evidence for any dengue-related complications, symptoms suggesting another infectious disease, or a past history of serious illness or chronic disease including psychiatric/ behavioral problems; and those taking regular medications.	Early symptomatic	10	15	1	3		1	Safety focusing on potential adverse events	Adverse events	Composite	Development of DSS or need for ICU admission; clinical bleeding; hyperglycemia; the platelet nadir; the maximum hematocrit between day 3 and day 8 of illness; the percentage increase of the maximum hematocrit from baseline between day 3 and day 8 (a measure of the severity of plasma leakage); and the proportion of patients experiencing any adverse event or serious adverse event.	Days since study participation	21	Intention-to-Treat Analysis: A linear trend test was performed using linear regression for continuous endpoints, logistic regression for binary endpoints, and Cox regression for time-to-event endpoints.															The timepoint of the primary outcome is unclear. The paper states that a follow-up visit occurred 2-3 weeks after discharge.	Published	225	Corticosteroids	HDT - corticosteroids	Children
4842	Effect of High Dose of Steroid on Plateletcount in Acute Stage of Dengue Fever with Thrombocytopenia	2013	2010	Complete		RCT	2	1. Dexamethasone i.v 8 mg initially then 4 mg q8h for 4 days 2. No dexamethasone	Mean day of illness at enrolment was day 6 when platelet is likely to be lowest and half of patients might be already on recovery phase. Not sure whether steroids ever works on this group of patients.	India (IND)	Host-directed therapy	No difference in platelet count over 4 days of treatment.	- Above 18 years of age - Serologically confirmed cases of dengue IgM ELISA - Platelet counts dropped below 50000/mm3 during the acute stage of the illness.	- The conditions which cause thrombocytopaenia like HIV, Autoimmune Diseases, Connective Tissue disorders and Vasculities, ITP, Malignancy - Patients with Diabetes mellitus, Hypertension, a history of peptic ulcer disease or hypersensitivity to corticosteroids and total leukocyte counts of more than 11000/cumm - Patients with an evidence of bleeding or shock	Non-severe	18	UNSPF	UNSPF	UNSPF		1	Mean rise in the platelet count	Platelet count	Biomarkers	The mean rise in the platelet count was measured daily in both the groups	Days since study participation	4	The differences in the continuous data (mean platelet count) were compared by using the independent sample "t" test. The trends of change in the platelet counts between the study and the control groups according to the days, were calculated by using the repeated measure (ANOVA) test.																Published	61	Corticosteroids	HDT - corticosteroids	Adult
4869	A randomized, double-blind placebo controlled trial of balapiravir, a polymerase inhibitor, in Adult	2013	2010	Complete		RCT	3	1 - Balapiravir PO 1500mg OD for 5 days 2 - Balapiravir PO 3000mg OD for 5 days 3 - Placebo		Viet Nam (VNM)	Antiviral	The clinical and laboratory adverse events were similar in 3 groups. No changes in virological outcomes.	(1) male patient aged 18-65 years (2) history or presence of fever (temperature, â‰¥38Â°C) coinciding with a clinical suspicion of DENV infection and a positive NS1 rapid test (3) onset of symptoms <48 hours prior to initial dosing (4) and body mass index of 18-35. Two forms of contraception were required for male patients and their partners of childbearing potential, and written informed consent…	(1) clinically significant abnormal laboratory test results which were deemed to be unassociated with dengue infection, or alternatively were diagnostic of dengue shock syndrome; (2) clinical evidence or a history of clinically significant respiratory, metabolic, cardiac, renal, hepatic, gastrointestinal, hematological, neurological, psychiatric, or chronic disease; (3) positive test result for h…		18	65	1	2		1	Safety and tolerability	Safety	Composite	Adverse events, laboratory parameters, vital signs	Days since study participation	84	UNSPF																Published	64	Balapiravir	Anti-viral	Adult
4947	Prophylactic platelet transfusion plus supportive care versus supportive care alone in Adult	2017	2014	Complete		RCT	2	- Intervention: prophylactic platelet transfusion - Two arms: [1] receiving prophylactic platelet transfusion in addition to supportive care (transfusion group) [2] supportive care alone (control group)	The full trial protocol can be requested from the corresponding author.	Singapore (SGP); Malaysia (MYS)	Supportive therapy	Between April 29, 2010, and Dec 9, 2014, we randomly assigned 372 patients to the transfusion group (n=188) or the control group (n=184). The intention-to-treat analysis included 187 patients in the transfusion group (one patient was withdrawn immediately) and 182 in the control group (one was withdrawn immediately and one did not have confirmed or probable dengue). Clinical bleeding by day 7 or …	Patients were eligible for inclusion if they were aged at least 21 years; had a platelet count of 20000 per ÂµL or below; and were positive for dengue PCR or non-structural protein 1 in blood (ie, confirmed dengue), or positive for acute dengue serology with probable dengue criteria defined in WHO 199720 or 200921 dengue guidelines.	Patients were excluded if they had persistent or recurrent epistaxis, haematemesis, melaena, menorrhagia, intermenstrual bleeding, haematochezia, or rectal bleeding; if they were pregnant or breastfeeding; if they had a history of severe adverse reaction to blood product transfusion; if they were likely to die within 48 h; if they had active peptic ulcer disease within 3 months, anticoagulant use…		21	UNSPF	UNSPF	UNSPF		1	clinical bleeding	Bleeding	Clinical	clinical bleeding, excluding petechiae, up to hospital discharge or 7 days after randomisation.	Days since study participation	7	- The primary and secondary efficacy endpoints were analysed by intention to treat - For the primary endpoint, we used Fisher's exact test and reported one-sided p values, risk difference (RD), relative risk (RR), and 95% CIs - We did post-hoc analyses for warning signs, severe dengue, clinical bleeding excluding petechiae for baseline platelet count lower than 5000 per ÂµL and lower than 10 000 …																Published	372	Platelets	Supportive	Adult
5198	Role of Corticosteroids in Dengue Fever in Pakistan	2021	2021	Complete		RCT	4	1. Fluids p.o + Cefixime p.o + Artemether/Lumefantrine p.o 2. Fluids i.v + Cefixime p.o + Artemether/Lumefantrine p.o 3. Fluids i.v + Cefixime p.o + Artemether/Lumefantrine p.o + CPLE p.o 4. Fluids i.v + Cefixime i.v + Artemether/Lumefantrine p.o + CPLE p.o + Dexamethasone i.v	- Drug dosage and duration were not clearly specified - The stated aim was to evaluate clinical efficacy, but only platelet (PLT) changes and bleeding outcomes were reported.	Pakistan (PAK)	Host-directed therapy	Group 3 and 4 showed the significant increase in platelet count as compared to group 1 and 2.	Hundred individuals of ages between 20 to 60 years irrespective of the gender, with positive NS1 antigen test and no co-morbidities were included in study	Patients with dengue along with Covid-19 were excluded from the study.	Non-severe	20	60	UNSPF	UNSPF		1	Clinical efficacy	Platelet count; Bleeding	Biomarkers; Clinical	Change in PLT count and proportion of bleeding	UNSPF	UNSPF	Spearman's correlation between treatment and PLT count															There was a lack of information on outcome definitions, timepoints of outcome assessment, and methods of outcome analysis	Published	100	Corticosteroids	HDT - corticosteroids	Adult
5252	A preliminary study on efficacy of rupatadine for the treatment of acute dengue infection	2018	2015	Complete		RCT	2	1. Rupatadine PO 40mg for up to 5 days (or until hospital discharge) 2. Placebo	The study originally had three arms: two Rupatadine doses (10mg and 40mg) and a placebo. A total of183 pts were enrolled, of which: 120 in Rupatadine 10mg group (excluded from analysis), 66 in Rupatadine 40mg group and 67 in placebo group	Sri Lanka (LKA)	Host-directed therapy		All patients aged between 18-60 years, with confirmed dengue infection (by a positive dengue NS1 antigen detection test) who gave informed written consent and who had a duration of illness â‰¤5 days and who did not show any evidence of vascular leak were recruited (a baseline ultra sound scan was performed to exclude any patients with ascites or pleural effusions).	All pregnant women, those who report reactions to antihistamines or relevant excipients, those who are alcohol dependent or abused drugs or those with previously diagnosed hepatic or renal impairment were also excluded. Those who were using alcohol and narcotics were excluded due to the possible derangements that these substances might have caused at the time of recruitment and therefore, would i…	Mild	18	60	1	5		3	A reduction in the proportion of individuals who were treated with rupatadine who develop fluid leakage (pleural effusions or ascites)	Plasma leakage	Clinical	***looking like ascites was all that matters in the end*** Evidence of plasma leakage was considered as: - Detection of free fluid in the abdomen or by the presence of a pleural effusion by Ultra sound scan - Or the presence of a rise in haematocrit of >20% of the baseline (1). Although a rise in the haematocrit of >20% of the baseline value, along with a drop in the platelet count is also consid…	Days since study participation	5	Statistical analysis was performed using Graph PRISM version 6 and non-parametric statistical tests were used. Differences in the serial values of the height of the pleural effusions, liver enzymes, platelet counts and changes in haematocrit values in patients on the two arms of treatment were done using multiple unpaired non-parametric t tests. Corrections for multiple comparisons were done usin…	Reduction in fluid leakage	Plasma leakage		Reduction in fluid leakage by 50% (reduction of ascites or the maximum height of the pleural effusions) or more in those who were treated with rupatadine. However, as all patients who had pleural effusions, invariably also had some degree of ascites, the presence of ascites was used for analysis of fluid leakage, when evaluating the primary end point.	Days since study participation	5	Same as above	Safety	Safety	Biomarkers	Changes in biochemical and hematological parameters between the 3 arms apart from those defined as outcomes and those that are expected in patients with dengue.	Days since study participation	5			Published	183	Rupatadine	HDT - others	Adult
5351	Safety And Efficacy Of Nilavembu Kudineer In Dengue Fever	2022		Complete		RCT	2	1. NilavembuKudineer + Honey water BID for 5 days 2. Placebo Honey water	Critical concerns over risk of bias arising from randomization, missing outcome and reporting: 14 received NKN and 7 HW. Authors stated this was a "randomized double-blind trial" but "Five participants in the NKN group discontinued as they did not like the taste of NKN". It seems that the analysis only included those who completed treatment (5 reported to complete treatment with honey water, only…	India (IND)	Other/unclassified	After five days of treatment, statistically significant reduction in body temperature occurred with NKN and HW. The number of days taken for the temperature to reach normal was not different between NKN and HW group. However, reduction in the temperature was higher among the participants who received NKN (-2.81 F) when compared to those in HW group (-1.7 F).	a. Males and females aged between 18 and 60 years. b. Patients diagnosed with dengue fever c. Patients who were willing to give written informed consent. The participants who were positive for dengue test were included in the study after obtaining informed consent.	a. Fever associated with co-morbid conditions- Lower respiratory infection, Pneumonia, Urinary tract infection, enteric fever, malaria b. Chronic diseases- Hepatic, Renal disease , Hypertension, Diabetes mellitus and hypothyroidism c. Pregnancy & lactation d. Transfusion of blood or blood products after the onset of fever e. Idiopathic thrombocytopenic purpura, Leukemia or Hemophilia f. Those who…		18	60	UNSPF	UNSPF		2	Antipyretic effect of NilavembuKudineer	Fever	Clinical	UNSPF	Days since study participation	5	UNSPF	Platelet count			UNSPF	UNSPF	UNSPF	UNSPF				UNSPF	UNSPF	UNSPF	UNSPF	Multiple tables reported for body temperature, with remarkable discrepancies between tables (see comment in overview)	Published	21	Nilavembu	Unclear mechanism - miscellaneous	Adult
5518	Investigation of the efficacy and safety of eltrombopag to correct thrombocytopenia in moderate to severe dengue patients - a phase II randomized controlled clinical trial	2020	2019	Complete		RCT	3	1. Eltrombopag PO 25mg q.d for 3 days 2. Eltrombopag PO 50mg q.d for 3 days 3. SOC		Bangladesh (BGD)	Host-directed therapy	On Day 7, Eltrombopag increased the proportion of patients with PLT â‰¥150 Ã— 10â¹/L (91% in Group-1 with 25mg, OR: 8.33; Group-2 with 50mg, OR: 8.89) vs. 55% in the control (P < 0.01). Adverse events (vomiting and diarrhea) were similar across groups (15% Group-1, 9% Group-2, 12% control). Increased AST levels were seen in 30% (Group-1), 40% (Group-2), and 27% (control), while increased ALT was…	Patients with an age range between 15 and 65 years Clinical presentation of dengue virus infection including but not limited to fever, leucopenia (WBC â‰¤ 5000 cells/mmÂ³), increased hematocrit (Hct) 5-10% from baseline, platelet count â‰¤ 150 x 10â¹/L, headache, retro-orbital pain, myalgia, arthralgia/bone pain, rash Patients exhibiting positive results for dengue-specific antigen (NS1) or deng…	Pregnancy Receiving immunosuppressive therapy Thrombocytopenia caused by other factors such as severe aplastic anemia (SAA), chronic liver disease (CLD), and immune thrombocytopenia (ITP) Aspartate aminotransferase (AST) or alanine aminotransferase (ALT) levels higher than 5 times the upper normal limit History of portal vein thrombosis HBV/HCV infection Any severe comorbidity such as chronic kid…	Moderate to severe	15	64	UNSPF	UNSPF		1	Proportion of patients with a platelet count > 150Â G/L	Platelet count	Biomarkers	PLT >150 G/L on Day-7 of enrollment	Days since study participation	7	The primary analysis compared the significant difference of eltrombopag response between two treated and control groups. The sample size was calculated by the method described by Bussel et al. [33]. In brief, the sample size was estimated for three groups (two treated and control groups) to ensure 90% power at the 5% significance level for the primary outcome based on the assumption that 70% of t…																Published	109	Eltrombopag	HDT - others	Mixed
5672	Modulation of Cytokine and Cytokine Receptor/Antagonist by Treatment with Doxycycline and Tetracycline in Patients with Dengue Fever	2011	2009	Complete		RCT	3	1. Doxycycline p.o for 7 - 10 days 2. Tetracycline p.o for 7 - 10 days 3. Untreated controls (1) Doxycycline dose 18-55 years of age: 200 mg initially, then 100 mg q12h for 10 days. 15-17 years of age, 200 mg initially, then 100 mg q12h for 7 days. 8-14 years old: a loading dose of 4 mg/kg/day then 4/mg/kg/day q12h for 7 days. (2) Tetracycline dose 18-55 years old: 500 mg q8h for 10 days. 15-17 y…	"In patients with DF, TNF-R1 levels were not statistically different when control patients were compared to either treatment group. An intragroup analysis did achieve significance indicating that differences in baseline levels between groups at the time therapy was initiated may have a substantial influence."	Latin America (unspecified)	Host-directed therapy	Treatment with tetracycline or doxycycline resulted in a significant decline in cytokine levels, compared to baseline and control group. Doxycycline was found to be more effective.	Blood samples were obtained from hospitalized patients 8-55 years of age presenting with symptoms characteristic of DF or DHF. - For a presumptive diagnosis of DF or DHF (Day 0), a fever for more than 2 days accompanied by two or more of the following were present severe headache, retro-orbital pain, myalgia, arthralgia, rash, leucopenia, and hemorrhage. - DHF was defined as being PCR-positive fo…	UNSPF	Unspecified	8	55	2	UNSPF		1	Serum Cytokine and Cytokine Receptor/Antagonist Levels in patients with DF or DHF	Cytokines	Biomarkers	IL (interleukin)-6; IL-1; IL-1 receptor antagonist) (IL-1RA); TNF; and soluble TNF receptor (sTNF-R1).	Days since study participation	7	Statistical analysis comparing cytokine and cytokine receptor/antagonist levels between controls (untreated) and treatment groups (intergroup analysis) was performed using the unpaired Student t-test. Data was adjusted for day zero values for each patient. Intragroup analysis (comparing day 0 versus day 3 and day 7 within the same group) was done using a paired Students t-test. A P value <â€‰â€‰.…																Published	114	Doxycycline and Tetracyline	HDT - others	Mixed
5685	Carica papaya leaves juice significantly accelerates the rate of increase in platelet count among patients with dengue fever and dengue haemorrhagic fever	2013		Complete		RCT	2	1. CPLJ extracted from 50g of leaves q24h for 3 days 2. SOC		Malaysia (MYS)	Other/unclassified	At 40 and 48 hours, platelet counts were significantly higher in the intervention group. ALOX12 (FC = 15.00) and PTAFR (FC = 13.42) genes were highly expressed in those given CPLJ.	Inclusion criteria were (a) male and female patients above 18 years and below 60 years old, (b) all patients who could understand or read Bahasa Malaysia or English irrespective of race, (c) patients who were confirmed to have DF or DHF grade I and II, (d) patients with a platelet count of less than or equal to 100,000/ðœ‡L, (e) patients with a baseline alanine transaminase (ALT) level of not mo…	The exclusion criteria were (a) dengue hemorrhagic fever grade III and IV, (b) pregnant or lactating women, (c) patients who have received blood or blood products transfusion during the current hospital stay, (d) patients with underlying comorbids, (e) patients who developed Hepatitis with a serum ALT level 3 times higher than the upper limit of the normal range (>165 U/L), and (f) patients with …		18	60	UNSPF	UNSPF		1	Increases platelet count	Platelet count	Biomarkers	Platelet count was monitored every 8 hours for 48 hours	Days since study participation	2	Repeated measure ANCOVA was used to determine the effect of CPLJ on the mean platelet count over 48 hours (time effect). Multiple comparisons of mean platelet count 8 hours after admission with mean platelet count at the 16, 24, 32, 40, and 48 hours after admission for interventional and control group were performed. Multiple paired t-test was conducted to demonstrate if there is any significant …															The paper did not specify a primary outcome. However, it stated "The present study was conducted to determine and investigate the traditional claim that CPLJ increases the platelet count in patients with DF and DHF."	Published	290	CPLE	Unclear mechanism - CPLE	Adult
5954	Effect of standard dose paracetamol versus placebo as antipyretic therapy on liver injury in Adult	2019	2016	Terminated		RCT	2			Thailand (THA)	Supportive therapy		Eligible patients were aged 18 years or older and admitted to any of the three hospitals with a clinical diagnosis of dengue infection, as confirmed by either positive NS1 antigen, positive dengue IgM antigen with thrombocytopenia, or positive PCR test	Exclusion criteria included baseline AST or ALT concentrations of more than 3 times the upper limit of normal, cirrhosis, indication of paracetamol other than dengue infection, concurrent diagnosis of other causes of fever (such as malaria or heat stroke), pregnancy, being unable to take either paracetamol or tramadol by mouth, critical illness needing intubation or admission to an intensive care…		18	UNSPF	UNSPF	UNSPF		1	the proportion of patients with abnormal serum transaminase concentrations	Transaminases	Biomarkers	The primary outcome was the proportion of patients with abnormal serum transaminase concentrations, defined as a combination of AST and ALT concentrations of more than 3 times the upper limit of normal on the recovery day, in the intention-Â­to-Â­treat population	UNSPF	UNSPF	- All primary and secondary analyses were done on an intentionÂ­-toÂ­-treat basis while masking study group assignments. An additional post-Â­hoc analysis was done in the per-Â­protocol population and in prespecified subgroups of patients, based on the number of study medications used and study sites - Comparisons between the groups were done with Pearson's Ï‡Â² test or Fisher's exact test, as ap…																Published	125	Paracetamol	Supportive	Adult
5961	A Randomized Controlled Trial of Chloroquine for the Treatment of Dengue in Vietnamese Adult	2010	2007	Complete		RCT	2	1. Chloroquine p.o for 3 days, 600mg od for 2 days, then 300mg od on day 3. 2. Placebo		Viet Nam (VNM)	Antiviral	In the chloroquine group, there was a trend toward a longer duration of dengue viraemia, but no difference was observed in the time to resolution of NS1 antigenaemia.	Patients were eligible if they were â‰¥15 years, had a self-reported illness history of 72 hours or less and were suspected of having dengue.	Patients were excluded if they were pregnant or receiving therapy for other chronic disorders, had a history of hypersensitivity to CQ, or written consent from either the patient or a parent was not obtained.		15	UNSPF	0	3		2	Time to resolution of viraemia	Viral load	Virological	The time from the start of treatment until the first of two consecutive plasma samples were RT-PCR negative.	Days since study participation	UNSPF	Survival analysis using the Kaplan-Meier (KM) method and log-rank test was used for all time-to-event outcomes. Cox regression was used to quantify the difference in risk between treatment groups and to adjust for all the following baseline variables: time since illness onset at enrolment, serological status, serotype (DENV-1 vs other), viraemia and temperature. The proportional hazards assumptio…	Time to resolution of NS1 antigenaemia	NS1	Virological	The time from the start of treatment until the first of two consecutive plasma samples were NS1 ELISA negative.	Days since study participation	UNSPF	Survival analysis using the Kaplan-Meier (KM) method and log-rank test was used for all time-to-event outcomes. Cox regression was used to quantify the difference in risk between treatment groups and to adjust for all the following baseline variables: time since illness onset at enrolment, serological status, serotype (DENV-1 vs other), viraemia and temperature. The proportional hazards assumptio…									Published	307	Chloroquine	Anti-viral	Mixed
6243	Effect of oseltamivir phosphate versus placebo onplatelet recovery and plasma leakage in Adult	2022	2018	Complete		RCT	2	1. Oseltamivir phosphate 75mg BID for 5 days 2. Placebo		Indonesia (IDN)	Host-directed therapy	Time to platelet count â‰¥100,000/Î¼l (n = 55) or discharge (n = 9), and the kinetics of platelet count and parameters of plasma leakage (gall bladder thickness, hematocrit, plasma albumin, syndecan-1) were similar in the oseltamivir and placebo group.	Patients were eligible for inclusion if they were aged at least 16 years; had a platelet count below 70,000/Î¼l; had fever for six days or less; were positive for DENV NS-1 or positive for acute dengue serology with probable dengue criteria defined in WHO 2009.	Patients were excluded when they used platelet function inhibitors or anticoagulants; had an estimated creatinine clearance <70 ml/min and/or an alanine aminotransferase (ALT) value >3x ULN; were pregnant or breastfeeding; had a platelet transfusion during the current hospitalization; had an already recovering platelet number; or had persistent or recurrent clinically significant bleeding	Non-severe with thrombocytopenia	16	UNSPF	UNSPF	6		2	Time to platelet recovery	Platelet count	Biomarkers	Time to platelet recovery (platelet count â‰¥ 100 x 109/l) is measured using twice daily platelet count measurement from enrollment until discharge or until platelet count â‰¥ 100 x 109/l	Days since study participation	UNSPF	All efficacy analyses were conducted in the intention-to-treat population (which included all patients who underwent randomization). The time to platelet count recovery or discharge was compared with the use of a two-sided Student T-test	Plasma leakage	Plasma leakage	Clinical; Biomarkers	Plasma leakage is measured by twice daily haematocrit, daily ultrasonography (looking for gall bladder wall thickness, ascites and pleural fluid) and plasma markers (e.g. Syndecan-1) from enrollment until discharge or until platelet count â‰¥ 100 x 109/l	UNSPF	UNSPF	- All efficacy analyses were conducted in the intention-to-treat population (which included all patients who underwent randomization) - Differences between the groups in kinetics of daily platelet count, hematocrit, plasma albumin and syndecan-1 concentrations and gallbladder wall thickness were compared using Mixed									Published	70	Oseltamivir	HDT - others	Adult
6247	Efficacy of rupatadine in reducing the incidence of dengue haemorrhagic fever in patients with acute dengue: A randomised, double blind, placebo-controlled trial	2022	2017	Complete		RCT	2	1. Oral rupatadine 40mg for 5 days 2. Placebo		Sri Lanka (LKA)	Host-directed therapy	Rupatadine significantly reduced (p = 0.01) the proportion of patients with platelet counts <50,000 cells/mm3, significantly reduced (p = 0.04) persisting vomiting, headache and hepatic tenderness (p<0.0001) in patients, and the duration of illness (p = 0.0002).	Patients with a suspected dengue infection who presented to the OPD of the National Institute of Infectious Diseases, with a febrile illness of â‰¤ 3 days duration, who were tested positive for the dengue point of care, NS1 antigen test (SD Bioline, South Korea), were recruited following informed written consent. Dengue was confirmed by detection of virus by quantitative multiplex, real-time PCR …	All pregnant women, those who report reactions to antihistamines or relevant excipients, those who are alcohol dependent or abuse drugs or those with previously diagnosed hepatic or renal impairment were excluded	Early symptomatic	18	UNSPF	1	3		1	Reduction in proportion of individuals who develop DHF (fluid leakage)	Plasma leakage	Clinical;Virological	DHF (fluid leakage), as determined by: (1) A rise in the haematocrit of >20% from the baseline; (2) Presence of pleural effusions or ascites by ultra sound scan (for in ward patients)	DOI	5	Statistical analysis was performed using Graph PRISM version 8.3 and non-parametric statistical tests were used																Published	271	Rupatadine	HDT - others	Adult
6432	Effectiveness of a fluid chart in outpatient management of suspected dengue fever: A pilot study	2017	2010	Complete		RCT	2			Malaysia (MYS)	Supportive therapy		Age > 12 years, patients who were suspected to have dengue fever based on the assessment by the primary healthcare clinician, history of fever for three days or more, and thrombocytopenia (Platelets < 150 x 109/L)	- Patients with any type of current or active malignancy, human Immunodeficiency virus (HIV) and other immunodeficiency states due to complicated and multi-factorial aetiologies. - Patients who were not given a follow-up appointment to review the clinical progression and to repeat the full blood count test were also excluded. This was to ensure that the patients enrolled in this study were simila…		12	UNSPF	3	UNSPF		2	Feasibility	Feasibility	UNSPF	The issues and identified problems arising from the feasibility/piloting process. a. Recruitment/retention of participants b. Randomisation of the participants. c. Logistics - manpower, resources				Feasibility and acceptability of the designed intervention	Feasibility	UNSPF	a. Usage of the cups - as a standardized measure of fluid intake b. Usage of the fluid charts - as a tool for behaviour change c. The implementation process of the intervention												Published	143	Fluids	Supportive	Mixed
6480	Efficacy & safety of Carica papaya leaf extract (CPLE) in severe thrombocytopenia (â‰¤30,000/Î¼l) in Adult	2020	2016	Complete	Trial registered retrospectively. The registration number on paper was never found.	RCT	2	1. Carica papaya leaf extract (CPLE) tabs 1100mg tid for 5 days 2. Placebo	Numeric mean (SD) of plate count, although primary endpoint, not shown for day 3 and day 7. The analysis for platelet count at day 7 were only for 18 patients (9 in each group). Authors reported the percentage increase in platelet count instead.	India (IND)	Other/unclassified	A significant percent increase in platelet numbers in the CPLE group by 72 hr	Adult	Children		18	UNSPF	UNSPF	UNSPF		3	Change in platelet counts during hospital stay	Platelet count	Biomarkers		Days since study participation	5	Biochemical and hematological laboratory assessments were performed daily during the study period. The primary outcome data was averaged and compared for both groups using the Student's t- and Mann-Whitney U-tests. For all variables, significance was assigned using a two-sided p-value â‰¤0.05. A Kaplan-Meier curve was used to measure the time to event, in this case 'time to platelet count > 50 00…	Change in hematocrit during hospital stay	Hematocrit	Biomarkers		Days since study participation	5		Use of blood product	Use of blood product	Clinical	Frequency and type of blood product, more specifically platelet transfusions required to manage thrombocytopenia during the course of illness will be compared between the two study arms	UNSPF	UNSPF			Published	50	CPLE	Unclear mechanism - CPLE	Adult
6678	Choice of colloidal solutions in dengue hemorrhagic fever patients	2008		Complete		RCT	2			Thailand (THA)	Supportive therapy		DHF patients who have received IV fluid (5% DAR or 0.9% NSS) resuscitation/replacement and have the following indications for using colloidal solution(6-8): â€¢ Have signs or symptoms of fluid overload: swollen eyelids, dyspnea, tachypnea, distended abdomen, positive lung signs; crepitation, rhonchi and wheezing, â€¢ Shock and no response to conventional IV fluid resuscitation according to the ab…	â€¢ DHF patients who have underlying diseases â€¢ No parental or guardian informed consent		UNSPF	UNSPF	UNSPF	UNSPF		2	Reduction of HCT after each bolus dose	Hematocrit	Biomarkers		UNSPF	UNSPF	UNSPF	The total amount usage compare between both colloidal solution	Amount of colloid used	Clinical	UNSPF	UNSPF	UNSPF	UNSPF									Published	104	Fluids	Supportive	Children
6835	Early intervention of 5% albumin shown superior control of vascular integrity and function compared to ringer's lactatein hospitalized Adult	2024	2016	Complete	Only for review of endpoints Formerly included as Covidence #72 but updated during 2nd search as publication became available.	RCT	2	This study is an open label randomized control trial with concealment procedure which is to compare the effect of albumin 5% and ringer lactate towards plasma leakage incidence in Adult	Only for review of endpoints	Indonesia (IDN)	Supportive therapy	UNSPF	1. Patients aged â‰¥ 18 and â‰¤ 60 years 2. Patients with a history of fever â‰¤ 3 days, with NS1 positive, and diagnosed with DHF which marked by plasma leakage in microvascular that characterized by lactate levels â‰¥ 2.5 mmol / L and increased haematocrit â‰¥ 10% but â‰¤15 % of initial haematocrit. And may or not be accompanied by the presence of pleural effusion or ascites in abdominal ultras…	1. Patients who are pregnant and confirmed by tests Î² HCG, or in menstruation cycle. 2. Patients with comorbid diseases such as metabolic syndrome, liver cirrhosis, sepsis, renal disorders, hematological disorders, immunocompromised, and malnutrition. 3. Refuse to participate in the study.		18	60	0	3		1	mean of delta hemoconcentration	Hematocrit	Biomarkers	This value was obtained by subtracting the highest hematocrit value and the lowest hematocrit value and then multiplied by 100% at 4,12, and 24 h post-intervention using automatic hematologic analysis Sysmex XN-1000	UNSPF	UNSPF	Used Kolmogorov-Smirnov test Unpaired t-test Mann(Highest hematocrit - Lowest hematocrit) Ã— 100% Measured at 4,12, and 24h post-intervention-Whitney test																Published	84	Albumin 5%	Supportive	Adult
7083	Serial Evaluation of Platelet in Grade 3 Thrombocytopenic Dengue Patients Post Single Donor Platelet (SDP) Transfusion at a Tertiary Healthcare Blood Centre	2024	2023	Complete		Single-arm trial	1	Prospective observational study of single Donor Platelet (SDP) Transfusion		India (IND)	Supportive therapy	Platelet counts significantly increased post-transfusion: Pretransfusion (19.2 Â± 6.6 x 103 per cumm), Day 1 (50.7 Â± 20.2 x 103 per cumm), Day 2 (75.8 Â± 27.8 x 103 per cumm), and Day 3 (106.6 Â± 29.4 x 103 per cumm) (df=3, F=187.321, p=0.000).	Confirmed dengue infection through laboratory tests (NS1 antigen, IgM) and the presence of Grade 3 thrombocytopenia at the time of enrolment	Contraindications to platelet transfusion, known platelet disorders, and pregnancy		18	UNSPF	UNSPF	UNSPF		1	Platelet recovery dynamics post-SDP transfusion	Platelet count	Biomarkers	Serial evaluation of platelet counts post-transfusion	Days since study participation	3	Changes in platelet counts over time were assessed using repeated measures ANOVA.																Published	73	Platelets	Supportive	Adult
7121	Role of doxycycline in the treatment of dengue infection: An open-label, randomized, controlled, pilot trial	2024	2021	Complete		RCT	2	1. Oral doxycycline 100 mg twice a day for 5 days 2. Standard treatment		India (IND)	Host-directed therapy	There was no significant decrease in IL-6 and TNF-a after 5 days, but there was a reduction in ferritin and CRP.	Patients were eligible if they were aged â‰¥12 years with acute febrile illness (â‰¤7 days), thrombocytopenia, and a positive dengue test (NS1, IgM, or RT-PCR) with warning signs or severe infection	(1) Patients with dengue infection without a warning sign; (2) Patients with AFI with duration > 7 days; (3) Patient with an established infection (diagnostic test required), e.g., acute malaria, scrub typhus, typhoid, leptospirosis, Japanese encephalitis; (4) Pregnancy or breastfeeding; (5) Known hypersensitivity to doxycycline; (6) Patient with oesophageal dysmotility.	Moderate to severe	12	UNSPF	UNSPF	7	The paper did not specify whether patients with comorbidities were included.	1	Reduction in inflammatory markers: IL-6, TNF-Î±, ferritin and CRP	Inflammatory markers	Biomarkers	Serum levels of IL-6 and TNF-Î± quantified by ELISA. Information for ferritin and CRP is not provided in the paper.	Days since study participation	5	Mann-Whitney U test was used in the statistical analysis to compare the levels of IL-6 and TNF-Î± between standard and doxycycline treatment.															The author did not mention CRP and Ferritin in the plan but reported these markers as primary outcome. According to the study registration, the primary outcome was in-hospital mortality	Published	69	Doxycycline	HDT - others	Mixed
7138	EFFECT OF VITAMIN E & VITAMIN C SUPPLEMENTATION ON THROMBOCYTOPENIA IN DENGUE FEVER - A RANDOMISED CONTROLLED TRIAL	2024		Complete	"the trial was registered with a recognized clinical trials registry", but no registration ID given. The provided DOI not assessible. No PMID found.	RCT	3	1. Vitamin E PO daily "at a standardized dosage" 2. Vitamin C PO daily "at a standardized dosage" 3. Placebo	The primary outcome was change in PLT from baseline to day 5 - but the authors concluded higher increase in PLT in supplements group COMPARED to placebo group. Dose of vitamin E and C not specified further than "standardized dosage". Only mentioned Uttarakhand, India (across multiple healthcare facilities)	India (IND)	Other/unclassified	Vitamin E and vitamin C supplementation significantly increased platelet counts compared to the placebo group.	The study included Adult	Exclusion criteria included pregnant or lactating women, individuals with a history of vitamin E or vitamin C hypersensitivity, and patients with severe co-morbidities or complications requiring intensive care.		18	UNSPF	UNSPF	UNSPF	Expected difference in PLT count not specified.	1	Change in Platelet Count from Baseline to Day 5	Platelet count	Biomarkers	UNSPF	Days since study participation	5	Statistical analysis was performed using appropriate tests, including analysis of variance (ANOVA) and chi-square tests for categorical variables. Linear Mixed															A change in PLT from baseline to day 5 was reported to be significant for each group (Table 2), no statistical comparison was reported between groups but author concluded a statistically significant HIGHER change in supplements group COMPARED to placebo group.	Published	600	Vitamin E, Vitamin C	Unclear mechanism - micronutrients	Adult
7153	Effect of montelukast in preventing dengue with warning signs among patients with dengue: A multicenter, randomized, double-blind, placebo-controlled trial	2024	2021	Complete	The reported secondary outcomes are different with the attentive secondary outcomes in the registration NCT04673422 and protocol.	RCT	2	1. Oral Montelukast 10mg od for 10days or until resolved 2. Placebo		Thailand (THA)	Host-directed therapy	No statistically significant differences were observed in the incidence rate of severe dengue, hemoconcentration, thrombocytopenia, admission, recovery from dengue, and the incidence rate of warning signs. The montelukast group exhibited a decreased incidence rate of transaminase elevations.	Aged 20 years or older with a clinical diagnosis of dengue infection, as confirmed by either positive NS1 antigen (Standard F Dengue NS1 Ag FIA, SD Biosensor, Gyeonggi-do, Republic of Korea) or positive PCR test (VIASURE, CerTest Biotec, Zaragoza, Spain), irrespective of the duration of illness.	Any warning signs of dengue, concurrent diagnosis of other fever-causing conditions, such as malaria or heat stroke, pregnancy, inability to take medication orally, critical illness necessitating intubation or admission to an intensive care unit, inability to communicate, or any indication of montelukast. The warning signs for exclusion derived from the WHO 2009 guidelines, and included abdominal…	Mild	20	UNSPF	1			1	Dengue warning signs	DWS	Clinical;Others/unable to classify	The incidence rate of participants with the first time of any warning signs, as per WHO guidelines (2009)	Days since study participation	14	Intention-to-treat analyses. For comparisons between groups, Pearson's chi-square test or Fisher's exact test was used for proportions																Published	358	Montelukast	HDT - others	Adult
7322	Efcacy of human interleukin-11 analogs for treating dengue fever-associated thrombocytopenia: a prospective cohort	2024	2023	Complete		Non-randomized trial	2	1. Human interleukin-11 analog: subcutaneously, 1.5mg/day for 5 days 2. Standard treatment (no placebo)	No information about how they assigned pts to treatment groups	Pakistan (PAK)	Host-directed therapy	After 5 days of IL-11 treatment, platelet counts in the treatment group significantly increased compared to the control group at all time intervals. Males consistently exhibited higher platelet counts than females. Patients admitted on day 3 showed a significantly slow response to the treatment compared to day 5.	The study included patients aged between 18 and 65 years, including both genders, diagnosed with dengue fever. The infection was confirmed through ELISA or positive NS-1 antigen. ELISA was performed to measure the quantitative and qualitative dengue virus IgG and IgM antibodies in the serum samples. Patients with confirmed dengue fever and a baseline platelet count of less than 30,000 were includ…	Pregnant women and patients with comorbid conditions, including hypertension, diabetes, and cardiovascular disease, were excluded.	Non-severe with thrombocytopenia	18	65	UNSPF	UNSPF	They did not specify the primary/secondary outcomes	1	Increase in platelet count	Platelet count	Biomarkers	Mean platelet count at multiple time intervals (days 1, 2, 3, 4, and 5)	Days since study participation	5	UNSPF															Actually, they did not specify the primary outcome. The results of the primary outcomes were inferred from the main tables and figures they presented	Published	300	Interleukin-11	HDT - others	Adult
7530	Ketotifen as a Treatment for Vascular Leakage During Dengue Fever (KETODEN)		2015	Terminated	Unknown status on https://clinicaltrials.gov/study/NCT02673840	RCT	2	1. 2 mg of Ketotifen, twice a day for a total of ten (10) doses 2. Placebo		Singapore (SGP)	Host-directed therapy	NOPDF	Male or female, age 21-60 years Fever of â‰¥ 37.5Â°C (directly measured or patient reported) of â‰¤ 72 hr duration. Positive Nonstructural protein 1 (NS1) strip assay or dengue polymerase chain reaction (PCR) Able and willing to give written or oral informed consent Willing to be an outpatient from Study Day 1 to 5, to undergo an MRI and chest X-ray day 1 at the hospital, to return to the hospita…	Clinical signs and symptoms for severe dengue, such as: a. Persistent vomiting b. Altered mental state c. Liver enlargement > 2 cm A person with any of the following laboratory values: a. aspartate aminotransferase (AST) or alanine aminotransferase (ALT) â‰¥ 1000 U/L Current usage of any anticoagulant drugs including, but not limited to, aspirin, warfarin, or clopidogrel. Current usage of any dru…	Mild	21	60	1	3		1	Pleural effusion	Pleural effusion	Clinical	fluid accumulation in the pleural cavity measured by MRI	Days since study participation	5	The ability of Ketotifen to reduce vascular leakage in DENV patients will be determined by assessing the pooling of fluid in the pleural cavity (measured by MRI and CXR) after 5 days of drug administration, evaluated as a percent change compared to baseline fluid levels.																Not Published	110	Ketotifen	HDT - others	Adult
7599	A Phase 2a, Randomized, Double-blind, Placebo-controlled Trial to Evaluate the Antiviral Activity, Safety and Tolerability, and Pharmacokinetics of JNJ-64281802 in Participants With Confirmed Dengue Fever	NOPDF	2022	Terminated	Registration only: https://clinicaltrials.gov/study/NCT04906980	RCT	2	1 - JNJ-64281802 PO for 5 days of unknown dose 2 - Placebo	No publication, only registration	Singapore (SGP)	Antiviral	NOPDF	Participant with a referral note/documentation from a health care facility or practitioner indicating non-structural 1 protein (NS1) positive for dengue virus (DENV), positive NS1 rapid test at pre-screening during an ambulatory visit, or participant who tests NS1 positive at the site Participant reported a fever with an onset within the last 48 hours A woman of childbearing potential must have a…	Participant with any clinical signs and symptoms for severe dengue according to the world health organization (WHO) criteria (such as severe plasma leakage leading to dengue shock syndrome [DSS], fluid accumulation with respiratory distress, severe bleeding, sever organ involvement) Use of any cytochrome 3A4 (CYP3A4) inducers (example, phenytoin, rifampin), UDP glucuronosyltransferase family 1 me…		18	60	0	2		1	Log10-Transformed viremia AUC	Viral load	Virological		Days since study participation	5	NOPDF																Not Published	5	JNJ-64281802	Anti-viral	Adult
7605	Effectiveness Of High Dose Melatonin As Adjunctive Therapy For Dengue Fever With Warning Signs		2021	UNSPF	The endpoints put on ClinicalTrials.gov does not make sense. Need to email authors if this registration included.	RCT	2	1. Melatonin 20mg PO q24h for 5 days 2. SOC	Trial status unknown. Registration claims 1 year time frame for the outcome! The number of enrolled participants is estimated (according to the registration)	Philippines (PHL)	Other/unclassified		1. Patient aged 5 to 18 years old with febrile episodes (Temperature >/= 37.8 degrees Celsius) with positive Dengue NS1. 2. Patients with Dengue Fever on the Department of Health 2012 definition of Dengue fever with Warning Signs with any one of the following: Abdominal tenderness; Persistent vomiting; Minimal mucosal bleed; Platelet count less than or equal to 100,000	1. Negative Dengue NS1 result. 2. Patients diagnosed as Severe Dengue or Dengue Shock 3. Patients unable to tolerate tablet formulation 4. Patients placed on nothing per Orem 5. Patients previously treated in a referring facility.		5	18	UNSPF	UNSPF		1	Increase in platelet count	Platelet count	Biomarkers	Increase in PLT count, measured by the number of days it took for the platelet count to rise from the first day of melatonin administration.	Days since study participation	365	UNSPF															The exact wording is: 1. Outcome: Number of days prior to elevation of platelet count in dengue fever patients with warning signs who were given 20 mg of melatonin. 2. Measure Description: Effectiveness of melatonin tablets as an adjunctive therapy in reducing morbidity in pediatric patients diagnosed with dengue fever with warning signs. 3. Time Frame: 1 YEARR ???	Not Published	140	Melatonin	Unclear mechanism - miscellaneous	Children
7619	A Phase 2, Randomized, Double-blind, Placebo-controlled, Dose-ranging Trial to Evaluate Pharmacokinetics, Pharmacodynamics, and Safety of AT-752 in Patients With Dengue Infection	2024		Terminated		RCT	2	Cohort 1 1. AT-752 750mg tid for 5 days 2. Placebo Cohort 2 (*) 1. 1. AT-752 dose A for 5 days 2. Placebo Cohort 3 (*) 1. AT-752 dose B for 5 days 2. Placebo (*) Subsequent cohorts will receive AT-752/placebo either twice a day (BID) or TID	- AT-752 is a novel guanosine nucleotide prodrug inhibitor of the dengue virus (DENV) polymerase with sub-micromolar, pan-serotype antiviral activity. (reference: PMID: 38526047) - There were 32 study sites across 10 countries. Locations for 10 representative sites (from 10 countries) were entered.	Brazil (BRA); Colombia (COL); Ecuador (ECU); India (IND); Malaysia (MYS); Peru (PER); Philippines (PHL); Taiwan (TWN); Thailand (THA); Viet Nam (VNM)	Antiviral	Sponsor decision to deprioritize the dengue program. 14 participants: AT-752 7 participants: Placebo	Key Inclusion Criteria: â€¢ 18-55 years of age at time of screening â€¢ Fever â‰¥38Â°C (or feeling feverish) with onset during the previous 48 hours â€¢ Live/work in or recent travel to dengue endemic area â€¢ Positive test confirming Dengue (DENV) on a NS1 antigen test or reverse transcription-polymerase chain reaction (RT-PCR) assay â€¢ Negative rapid diagnostic test result for Coronavirus (SAR…	Key Exclusion Criteria: â€¢ Pregnant, plans to become pregnant within 90 days of screening, or breast feeding. â€¢ Has previously received any investigational or approved vaccine for dengue â€¢ Previous history of HIV, chronic hepatitis B infection, or current hepatitis C infection (from medical history) â€¢ Use of any antiviral drug within 30 days or within 5 half-lives of the active drug or met…		18	55	0	2		1	Change in Dengue Viral Load	Viral load	Virological	Change in Dengue (DENV) Viral Load From Baseline [Time Frame: Baseline, Day 2, Day 3, Day 4, Day 5, Day 6, Day 8, Day 14, Day 28]	Days since study participation	28	UNSPF																Not Published	21	AT-752	Anti-viral	Adult
7625	Efficacy and Safety of Carica Papaya in Dengue Fever: A Randomised Clinical Trial	2023	2023	Complete	The study status is marked as completed, but no publication is available. This extraction is based on the study registration.	RCT	2	1. CPLE 1000mg tid for 5 days 2. Placebo	The registration states that the study is multi-center, but only one site location is reported.	Bangladesh (BGD)	Other/unclassified	UNSPF	Patients who are confirmed dengue fever by NS1 dengue Ag or anti dengue Ab IgM positive	[1] Children		18	UNSPF	UNSPF	UNSPF	The registration only mentions 'WHO-Group A, B' (possibly from WHO 2009)	2	Rise in platelet counts	Platelet count	Biomarkers	peak platelet count within 5 days	Days since study participation	5	UNSPF	Return of hematocrit levels towards baseline	Hematocrit	Biomarkers	normalization of hematocrit value within 5 days	Days since study participation	5	UNSPF								The definition of the outcome is rather unusual	Not Published	250	CPLE	Unclear mechanism - CPLE	Adult
7626	A Study to Assess the Efficacy, Safety and Pharmacokinetics of EYU688 in Patients With Dengue Fever	NOPDF	2024	Active		RCT	2	1 - EYU688 PO (dose and duration unknown) 2 - Placebo		Brazil (BRA); India (IND); Malaysia (MYS); Singapore (SGP)	Antiviral	NOPDF	Male or female, 18 - 60 years old (inclusive). History or presence of fever (â‰¥ 38Â°C). At least one of the following criteria indicating dengue infection: Nausea or vomiting. Presence of rash, aches or pains including headache, muscle or joint pain. Onset of fever â‰¤ 48 hours prior to treatment start. Positive test on dengue fever.	Participants with any of abnormalities of clinical laboratory parameters. Usage of any anticoagulant drugs. Current significant medical conditions or illness that the investigator considers should exclude the participants, especially those that require continuation of other medications likely to have an interaction with the study drug. Pregnant or nursing (lactating) women. Clinical signs and sym…		18	60	1	2	Positive test on dengue fever - not sure NS1 or PCR	1	Viremia reduction	Viral load	Virological	Efficacy assessment of EYU688. It will allow to quantify the viremia reduction at 48 hours post treatment start from baseline.	Days since study participation	2	UNSPF																Not Published	108	EYU688	Anti-viral	Adult
7632	Role of Vitamin D in Prevention of Dengue Haemorrhagic Fever and Dengue Shock Syndrome	NOPDF	2023	Active		RCT	3	1. Vitamin D PO 2,00,000 IU plus standard of care 2. Vitamin D PO 4,00,000 IU plus standard of care 3. Standard of care	Aim to enroll 120 participants (trial on-going)	Bangladesh (BGD)	Other/unclassified	NOPDF	Age >18 to 65 years. NS1 positive people. Fever â‰¥ 100.4Â°F (â‰¥38Â°C) for 3days or less Typical sign symptoms of Dengue fever.	>72hours of fever. Critically ill patients. Pregnancy Known Vitamin D hypersensitivity High serum calcium level Hypoalbuminaemia Malignancy Known nephrolithiasis and severe renal impairment.		18	65	1	3		1	Proportion of mortality and progression to severe dengue.	Mortality; Severe dengue	Clinical	UNSPF	Days since study participation	8	Finally collected data will be analyzed by graph pad prism. Statistical analysis will be performed by Chi-square test on categorical data and one way ANOVA with Tukey's multiple comparisons test on continuous data.																Not Published	120	Vitamin D	Unclear mechanism - micronutrients	Adult
7642	Efficacy of Fresh Frozen Plasma (Ffp) in the Treatment of Thrombocytopenia in Dengue Patients	2024	2024	Active	Status of the study: Active, not recruiting	RCT	2	The intervention group will receive FFP transfusion (10-15 mL/kg body weight), while the control group will receive standard supportive care without plasma transfusion.		Bangladesh (BGD)	Supportive therapy	Only the registration is available	Patients diagnosed with dengue fever, thrombocytopenia (platelet count < 100,000/Î¼L), and elevated aPTT (> 40 seconds) without active bleeding.	Patients with active bleeding, known coagulopathies unrelated to dengue, or contraindications to plasma transfusion.		18	65	UNSPF	UNSPF	The registration states 'Masking: Double (Participant, Outcomes Assessor)', but the comparator group does not appear to receive a placebo	1	Change in aPTT values from baseline to 24 and 48 hours post-transfusion.		Biomarkers	Platelet count change from baseline (pre-intervention) to 48 hours post-transfusion. CBCs will be performed before FFP administration and 24 and 48 hours post-transfusion to measure platelets. The purpose is to determine if fresh frozen plasma (FFP) enhances platelet count in dengue-related thrombocytopenia patients compared to usual therapy without FFP.	Days since study participation	2	Data will be analyzed using appropriate statistical methods. Continuous variables will be compared using t-tests or Mann-Whitney U tests, while categorical variables will be compared using chi-square tests. A p-value of < 0.05 will be considered statistically significant.															The primary outcome is named as aPTT change, but the description refers to PLT count	Not Published	300	Fresh frozen plasma	Supportive	Adult
7645	Adaptive Dengue Antiviral Platform Trial (ADAPT): a Phase 2 Randomized, Adaptive, Open Label Trial for Antiviral Screening in Patients With Early Symptomatic Dengue	2024	2024		Study status: Not yet recruiting	RCT	3	1. Standard of care 2. Molnupiravir 800mg po bid for 5 days 3. Dengue monoclonal antibody 6mg/Kg single dose i.v over 2 hours.	This ongoing adaptive platform trial starts with three arms. New therapies may be added, whileineffective arms will be removed. The current site is the Hospital for Tropical Diseases, Ho Chi Minh City, Vietnam, with potential expansions to other sites and countries. .	Viet Nam (VNM)	Antiviral	UNSPF	Male or female with clinical diagnosis of dengue (â‰¤ 48 hours of fever), NS1-positive, aged â‰¥10 or â‰¥18 (per therapy license). Must provide consent, stay hospitalized (â‰ˆ5 days), and attend follow-ups at days 30 and 60.	evere dengue at baseline (severe plasma leakage leading to dengue shock syndrome, fluid accumulation with respiratory distress, severe bleeding, severe organ involvement - AST/ALT>1000 U/L, impaired consciousness, multiple organ dysfunction); pregnancy, breastfeeding, alternative/additional diagnoses (e.g., pneumonia, sepsis), renal failure (eGFR <30 mL/min), significant comorbidities, hypersensi…		10	UNSPF	UNSPF	2	Primary outcomes: efficacy and safety Sample size: The adaptive sample size is guided by interim analyses, with recruitment based on results. Each intervention follows pre-specified stopping rules for futility and efficacy.	2	Viral clearance rate	Viral load	Virological	Viral clearance rate will be estimated using a hierarchical log-linear model based on qRT-PCR viral load measurements from 9 samples over 5 days.	Days since study participation	5	Rate of viral clearance estimated under a hierarchical log-linear model fit to the serial viral load measurements over 5 days after enrolment.	Number of AEs (grade 3, 4 and 5)	Adverse events	Composite	Patients will be monitored daily until discharge and at around day 30 after randomization to track clinical progress and adverse events. All AEs and SAEs will be recorded.	Days since study participation	30	UNSPF								Only the registration is available	Not Published	500	Monoclononal antibody	Anti-viral	Mixed
900001	A randomized placebo controlled study evaluating the effect of calcium and vitamin D supplementation on the progression of dengue fever to dengue shock syndrome and dengue hemorrhagic fever	NOPDF	2024	Active		RCT	3	1. Calcium carbonate 500mg bid for 15 days 2. Vitamin D 4000IU od for 15 days 3. Placebo od (not specify the treatment duration)		India (IND)	Other/unclassified	NOPDF	Patient 18-60 years old with acute dengue fever confirmed by lab investigations , all patients wiling to give informed consent, all acute dengue fever patient admitted to medicine wards /CCW/ICU at jnmch	Age more than 60 yr and pregnant females, patient presenting with dengue shock syndrome and dengue hemorrhagic fever, diagnosed comorbid conditions like known case of Type2DM, syst HTN,cancer,active TB, hyperparathyroidism,hypothyroidism,osteoporosis,CKD,CLD,COPD,CAD,CARDIOMYOPATHY,MALABSORPTION,history of allergy from study medication, patients not giving consent for study		18	60	UNSPF	UNSPF		1	Progression to Dengue Shock Syndrome (DSS) and Dengue Hemorrhagic	DSS; DHF	Clinical	UNSPF	UNSPF	UNSPF	UNSPF															The registration is missing details on how the outcome is defined and when it will be assessed.	Not Published	120	Calcium, Vitamin D	Unclear mechanism - micronutrients	Adult
900002	A Randomised, Double-blinded, Placebo controlled Phase II Clinical Trial to Determine the Optimum Dose, Efficacy and Safety of an Ayurvedic Formulation, LNS in Patients with Dengue	2024			Recruitment status: Recruiting (according to the original registration); however, WHO ICTRP states the status as 'pending'	RCT	3	1. High dose: 1500mg LNS q8h for 10 days 2. Low dose: 1100mg LNS q8h for 10 days 3. Placebo		Sri Lanka (LKA)	Other/unclassified		â€¢ Laboratory evidence of Dengue: All Patients with confirmed dengue infection by a positive dengue NS1 antigen detection test and confirmed by PCR test. The dengue NS1 antigen will be done by rapid immunochromatographic assays (rapid strip tests at the OPD). Those who provides informed written consent and who fulfil all of the following criteria will be recruited. â€¢ Age: between 18-70 * Both …	Those who already have evidence of fluid leakage. â€¢ Fever for more than 48 hours â€¢ Pregnant women â€¢ Those who have known allergies to ingredients of LNS. â€¢ Those who are unable to take the drugs orally. â€¢ Those who have known hepatic impairment defined as following: All of the 3 following criteria should be present. â€¢ Presence of any previously known liver disease â€¢ A prolonged prot…		18	70	UNSPF	2	They stated that "Double blinded: Participants, Investigators, Data analysts, Healthcare providers, Outcome assessors	1	The proportion of patients who progress into critical phase	Plasma leakage	Clinical	Evidence of plasma leakage will be considered as: detection of free fluid in the abdomen or by the presence of a pleural effusion by an ultrasound (US) scan (clinical assessments will be carried out at least 3 times a day until discharge) or by the presence of a rise in haematocrit of >20% of the baseline (FBC will be done twice daily).	UNSPF	UNSPF	UNSPF																Not Published	240	Link Natural Sudarshana	Unclear mechanism - miscellaneous	Adult
900003	Plasmalyte-A versus Normal saline for fluid replacement therapy in Dengue in Children	NOPDF	2024	Active	https://www.ctri.nic.in/Clinicaltrials/pmaindet2.php?EncHid=MTAzMzY4&Enc=&userName=	RCT	2	This randomized controlled trial is designed to compare, in hospital setting, two isotonic fluids, i.e. Plasmalyte-A and normal saline for fluid replacement in Children		India (IND)	Supportive therapy	NOPDF	Age From: 0.00 Year(s) Age To: 14.00 Year(s) Gender: Both Details: Diagnosed cases of dengue based on clinical features and laboratory reports (including Dengue IgM,IgG and NS1 levels) requiring intravenous fluid therapy	(1)Comorbid conditions that may affect the outcome of the study like chronic liver disease, congenital heart disease, etc (2) Allergies to Normal saline (0.9%) or Plasmalyte-A (3)Patients with PeLOD-2 score of more than or equal to 14 (4) Refusal to participate in the study		0	14	NOPDF	NOPDF		1	Change in plasma bicarbonate level	Electrolytes	Biomarkers	Change in plasma bicarbonate level; At enrollment and after 6 hours of administration of replacement fluid	Days since study participation	0.25	NOPDF																Not Published	80	Fluids	Supportive	Children
900004	Standard therapy versus PLasmalyte In Children	2023	2023		Study status: Not Yet Recruiting	RCT	3	[1] 0.9% sodium chloride (NS) [2] Ringer Lactate (RL) [3] Plasmalyte	No specified follow-up duration (only stated that the outcomes were assessed during the hospital stay)	India (IND)	Supportive therapy	UNSPF	Children	1) Children			18	UNSPF	UNSPF	- Open label, with Outcome Assessor Blinded - Age: 2 months to 18 years old -Method of Concealment: Sequentially numbered, sealed, opaque envelopes	1	â‰¥5 mmol/L increase in serum chloride level within 48 hours (h) post-randomization	Electrolytes	Biomarkers	â‰¥5 mmol/L increase in serum chloride level within 48 hours (h) post-randomization	Days since study participation	2	UNSPF																Not Published	135	Fluids	Supportive	Children
900005	Beneficial Role of Vitamin D Supplementation and Clinical Outcomes in Patients with Dengue Fever	NOPDF	2023	Active	Trial registered on 26Mar23 and first day of enrolment reported as 26Mar23. Funding source marked as Others [Self]. Authors contacted for trial status - awaiting results.	RCT	2	1. Vitamin D PO 2000UI OD for 10days 2. No Vitamin D	The authors stated a phase III study but total sample size = 72.	India (IND)	Other/unclassified	NOPDF	Patient admitted in MGMCRI with Dengue NS1 Antigen Positive, tested by Rapid Card Test, Irrespective of IgM, IgG Status Both Male and Female Patients in the Age Group - 18 to 60 Yrs Patients with Warning Signs, Bleeding Manifestations, Vascular Leak can also be included	Patients having Comorbidities except Diabetes Mellitus & Systemic Hypertension Patients with other co infections like scrub typhus and malaria Patient with Thrombotic thrombocytopenic purpura, Hemolytic uremic syndrome Patient with Disseminated intravascular coagulation, Idiopathic thrombocytopenic purpura Patient on Antiplatelets Drugs and Anticoagulants Patient requiring Platelets transfusion C…		18	60	UNSPF	UNSPF	The registration claimed participant-blinded but no further specification. Vitamin D was compared to SOC.	1	Progression to severe dengue	Severe disease	Clinical	UNSPF	Days since study participation	10	UNSPF															Timepoint: day 0, 5, 10 or at discharge	Not Published	72	Vitamin D	Unclear mechanism - micronutrients	Adult
900006	Comparison of normal saline vs plasmalyte on serum chloride levels in Dengue ShockSyndrome in Children	2023		Active		RCT	2	Balanced crystalloids vs unbalanced crystalloids in patients with dengue shock syndrome	Target to recruit 96 Not Yet Recruiting	India (IND)	Supportive therapy	UNSPF	Children	1) Children		0	18	UNSPF	UNSPF	Phase of Trial - Phase 3/ Phase 4	1	Greater than equal to 5mmol/L increase in serum chloride level within 48 hours (h) post- randomization.	Electrolytes	Biomarkers	Greater than equal to 5mmol/L increase in serum chloride level within 48 hours (h) post- randomization.	Days since study participation	2	UNSPF																Not Published	96	Fluids	Supportive	Children
900007	A Comparative Clinical Study of Guduchi Kwath and Kiratatikta Kwath to Increase the Platelet Count in Dengue Fever	2024	2023	Complete	The journal is "The empirical economic letters"	RCT	3	1 - Guduchi Kwath 2 - Kiratatikta Kwath 3 - Natural Group (?)	Registration: primary outcome = platelet count. In paper: primary outcome not specified. No real baseline information (severity/day of illness at baseline). At baseline, PLT in group A was higher.	India (IND)	Other/unclassified	Numbers and tables presented were difficult to interpret. At D7 the numerical difference in PLT count, if any, was not clinically significant.	1) IPD Patients. 2) Patients of either gender having age 18 years up to 70 years. 3) Having dengue fever with thrombocytopenia and diagnosed on the basis of lab investigation. Dengue NS1 Ag, IgG, IgM, or either any one test positive. 4) If platelet count > 20000/cumm.	1) Patients < 20000 platelet count 2) Malarial fever, UTI, LRTI, URTI, typhoid, TB. 3) Patient known history of idiopathic thrombocytopenia, any other kind of bleeding disorder. 4) Dengue shock syndrome, alcoholic patients and liver cirrhosis, dengue encephalitis 5) H/O upper GI bleed, small Intestine bleeding, lower GI bleeding. 6) Lactating women, ANC women who are in menstruation or have abnor…		18	70	NOPDF	UNSPF	Mean PLT at enrollment in all 3 groups were over 100/uL	1	Platelet count	Platelet count	Biomarkers	Improvement of platelet count over 5 days	Days since study participation	5	ANOVA test															Platelet count stated as primary outcome in registration. Primary outcome impossible to be ascertained from the paper.	Published	125	Guduchi Kwath and Kiratatikta Kwath	Unclear mechanism - miscellaneous	Adult
900008	Comparison of 20%Albumin & Crystalloids in Management of Critical Phase of Dengue Fever in Children		2023	UNSPF	Registration, unpublished. Authors not replied.	RCT	2	1. 20% Albumin 1gram/kg/dose over 4 to 6 hours 2. Crystalloids as guidelines	Registration	India (IND)	Supportive therapy	NOPDF	1-12 years old with microbiologically proven Dengue Fever	Patients who are in recovery phase Patients having known allergy to inj albumin		1	12	UNSPF	UNSPF		1	Efficacy in critical phase of dengue	Hemodynamic	Composite	baseline assessment of blood pressure, hematocrit levels, urine output, serial complete blood hemogram at 2hrs,4hrs,8hrs,12hrs,18hrs,24hrs, 48hrs, 72 hrs	Days since study participation	3	UNSPF																Not Published	50	Albumin	Supportive	Children
900009	Effect of Vitamin E supplementation on clinical outcomes and related hematological, biochemical, and oxidative stress parameters in 5 - 14-year-old Children	2023	2023	Active		RCT	2	1 - Vitamin E PO 200-400mg/d (depends on age) until day 7 of illness 2 - Standard of care	Registration. Author confirmed data available in a few months time	Sri Lanka (LKA)	Other/unclassified	NOPDF	Children	Underlying chronic illness such as cardiac, renal or hepatic disease or on any long term medications A child who cannot swallow a gel capsule		5	14	1	3.5		2	Duration of plasma leaking	Plasma leakage	Clinical	The time from onset of leak to end of leak (end of leak determined by stabilizing vital signs, return of PCV to normal level, clinical improvement with splitting of second heart sounds (S2) and diuresis)	DOI	7	UNSPF	Occurrence of plasma leaking	Plasma leakage	Clinical	Presence of pleural effusion clinically or ultrasonically (presence of free fluid in the peritoneal cavity or pleural cavity) at any point during the hospital stay. Examinations will be done three times a day and USS will be done twice daily	DOI	7	UNSPF									Not Published	120	Vitamin E	Unclear mechanism - micronutrients	Children
900010	Double Blind Placebo Controlled Randomized Phase III trial to evaluate the efficacy of Eltrombopag to correct thrombocytopenia and prevent fluid leakage in moderate dengue patients	2022	2022	Active		RCT	2	1 - Eltrombopag 25 mg OD for 3 days 2 - Placebo		Bangladesh (BGD)	Host-directed therapy	NOPDF	18 - 65 years old with laboratory-confirmed dengue (NS1/IgM positive) with PLT < 100 G/L and any warning signs: abdominal pain or tenderness, persistent vomiting, clinical fluid accumulation (not due to any other causes), evidenced by Ultrasound of the Chest and whole abdomen, mucosal bleeding, lethargy, liver enlargement >2 cm, rising of hematocrit (>20% of baseline) concurrent with a rapid decl…	Severe dengue, abnormal liver function test, SGPT >5ULN, ascites/pleural effusion due to another disease, eg- CLD, CKD, disseminated TB, malignancy, other causes of thrombocytopenia, history of portal vein thrombosis; patients infected with HCV, HBV, chronic liver disease; any history of immunosuppressive therapy; any severe comorbidity, pregnancy	Moderate	18	65	UNSPF	UNSPF	Registration	2	Proportion of patients considered recovered	Platelet count	Biomarkers	Platelet count above 150Ã—10^9/L	DOI	7	NOPDF	Platelet count	Platelet count	Biomarkers	Mean platelet count	DOI	7	NOPDF									Not Published	300	Eltrombopag	HDT - others	Adult
900011	EFFECT OF VITAMIN E & VITAMIN C SUPPLEMENTATION ON THROMBOCYTOPENIA IN DENGUE FEVER: A RANDOMISED CONTROLLED TRIAL	2022	2022	UNSPF		RCT	2	1. Vitamin E and vitamin C for 5 days (dose not specified) 2. Standard of care		India (IND)	Other/unclassified	NOPDF	Children	PLT > 150 G/L or severe thrombocytopenia requiring platelet transfusion; patients who already started on vitamin E and vitamin C supplementation prior to admission; dengue fever with severe GI bleeding		5	18	UNSPF	UNSPF		1	Platelet count	Platelet count	Biomarkers	UNSPF	Days since study participation	365	UNSPF																Not Published	84	Vitamin E Vitamin C	Unclear mechanism - micronutrients	Children
900012	A MULTI CENTER DOUBLE-BLIND RANDOMIZED PARALLEL-GROUP PHASE III CLINICAL TRIAL ON EFFECTIVENESS OF DEXTRAN 40 COMPARED TO NORMAL SALINE IN PREVENTING DENGUE SHOCK IN EARLY LEAKAGE PHASE OF PATIENTS WITH DENGUE HEMORRHAGIC FEVER	2022	2022	Active		RCT	2	1 - Dextran40 IV 5ml/Kg (maximum 250ml) over 2 hours 2 - Standard of care (normal saline IV 5ml/Kg (maximum 250ml) over 2 hours)	Registration, 6 outcomes listed as primary	Sri Lanka (LKA)	Supportive therapy	NOPDF	Adult	Evidence of advanced plasma leakage or established on admission Known hypersensitivity to dextran Pregnant mothers & Children		18	UNSPF	UNSPF	UNSPF		6	Reduction of proportion of compensated or uncompensated shock by 15% in the dextran group compared to control group	DSS	Clinical	Compensated shock: Tachycardia with narrow pulse pressure (< 30mmHg), Decompensated shock: Systolic blood pressure less than 90mmHg and /or mean arterial pressure less than 65mmHg	Days since study participation	2	UNSPF	Proportion of patients with reduction of in pulse rate	Pulse rate	Clinical	Proportion of patients with reduction of in pulse rate by 20% one hour after drug administration	Days since study participation	0.04	UNSPF	Proportion of patients with blood pressure improvement	Blood pressure	Clinical	Proportion of patients with blood pressure improvement by 20% one hour after drug administration	Days since study participation	0.04	UNSPF		Not Published	218	Fluids	Supportive	Adult
900013	"A Phase II, Single blind, Randomized, Parallel group, Dose ranging, Single Dose Study of Dengue Monoclonal antibody (Dengue mAb) in Adult	2021	2021	Complete		RCT	5	1. Dengue mAb 3 mg/kg IV over 2 hours 2. Dengue mAb 5 mg/kg IV over 2 hours 3. Dengue mAb 7 mg/kg IV over 2 hours 4. Dengue mAb 9 mg/kg IV over 2 hours 5. Placebo		India (IND)	Antiviral	NOPDF	Adult	severe dengue, significant lab abnormalities (e.g., low Hb, neutropenia, thrombocytopenia), known viral co-infections (HBV, HCV, HIV), substance abuse history.		18	60	1	2		2	Proportion of participants with causally related SAEs	Adverse events	Composite	UNSPF	Days since study participation	180	UNSPF	Virological log reduction (VLR) of infective dengue virus	Viral load	Virological	assessed by NS1 cell-based titration (NSET) assay	Days since study participation	1	UNSPF									Not Published	250	Monoclononal antibody	Anti-viral	Adult
900014	A Phase 2, Dose-Ranging, Multicenter, Randomized, Double Blind, Placebo Controlled Study to Evaluate the Safety and Efficacy of AQCH Tablets in Adult	2021	2021	NOPDF		RCT	4	1 - AQCH 200 mg PO TID for 7 days 2 - AQCH 400 mg PO TID for 7 days 3 - AQCH 600 mg PO TID for 7 days 4 - Placebo		India (IND)	Other/unclassified	NOPDF	Male or non-pregnant, non-lactating female aged 18 - 65 years with laboratory-confirmed uncomplicated DF within 3 days of fever onset and PLT >100 G/L	DF with warning signs and symptoms; DHF or DSS; Pregnancy; Positive Rapid Diagnostic test for Malarial parasite antigen or diagnosis of other febrile illness; afebrile for more than 24 hours before randomization; any underlying medical condition; any laboratory abnormalities including increased HCT, transaminases > 5ULN, ANC<1.5 G/L, creatinine >1.5ULN, low HGB, total bil >2ULN; use of any anti-c…		18	65	1	3	Exclude all the possibility of dengue with warning signs and severe dengue, including ANC <1500, which means the participants enrolled had very low risk	1	Proportion of patients who progress from uncomplicated DF to DF with warning signs and symptoms OR Severe Dengue	DWS; Severe disease	Clinical	UNSPF	Days since study participation	15	UNSPF																Not Published	676	Aqueous extract of Cocculus hirsutus	Unclear mechanism - miscellaneous	Adult
900015	Clinical study of ganghuokanggan Decoction on dengue fever	2021	2021			RCT	2	1. Ganghuo Kanggan granules 2. Ganghuo Kanggan granule simulator	Ethics from 2013, trial registered in 2021 but not yet recruiting?	China (CHN)	Other/unclassified	NOPDF	(1) Those who meet the diagnostic criteria of dengue fever in acute fever stage of Western medicine. (2) It is in accordance with the syndrome differentiation and diagnosis standard of heat dampness depression and Wei Qi disease. (3) The age ranged from 18 to 65 years (including 18 and 65 years). (4) The onset time was less than 5 days, without TCM treatment. (5) According to GCP, informed consen…	The clinical diagnostic criteria of dengue fever were not met		18	65	1	5		2	Time of complete fever reduction after treatment	Fever	Clinical	UNSPF	UNSPF	UNSPF	UNSPF	Conversion rate of severe dengue fever	Severe disease	UNSPF	UNSPF	UNSPF	UNSPF	UNSPF									Not Published	500	Ganghuokanggan Decoction	Unclear mechanism - miscellaneous	Adult
900016	Effect of Continuous Positive Airway Pressure on Time to Resolution of Dengue-associated Pleural Effusion	2020	2020			RCT	2	1. CPAP 2. Standard of care		Thailand (THA)	Supportive therapy	NOPDF	1. Age > 18 years; 2. Dengue infection confirmed by either antigen detection e.g. PCR for RNA, NS1Ag or antibodies detection e.g. IgM ELISA, paired IgG ELISA methods; 3. Newly detected pleural effusion of at least 2 centimeters detected by chest ultrasound at posterior part of right diaphragm in upright position in 24 to 48 hours after fever has disappeared.	1. An underlying disorder causative of pleural effusion e.g. tuberculous effusion, malignancy effusion, cirrhosis, heart failure, etc. 2.Contraindication to CPAP, e.g., coma, shock or known intolerance for NIV/CPAP 3.Pregnancy 4.No informed consent 5. Cannot communicate with Thai or English language		19	100	UNSPF	UNSPF		1	Pleural effusion resolution time	Pleural effusion	Clinical	Assessed by chest ultrasound since newly detected pleural effusion till resolution of pleural effusion																			Not Published	74	Positive Airway Pressure	Supportive	Adult
900017	A Pilot Study Examining the Effect of Kelulut Honey in Dengue Infected Patients by Examining Clinical, Hemodynamic and Biochemical Parameters	2020	2017	Complete		RCT	2	1 - Kelulut honey (Trigona) 3.5g BID for 3 days 2 - Corn syrup as placebo	Trial retrospectively registered. In registry, primary outcome is clinical warning signs - this was vaguely assessed and reported in paper.	Malaysia (MYS)	Other/unclassified	No changes in blood parameters	above the age of 18 years, diagnosed with dengue fever based on clinical warning signs, hematological results and positive dengue serology	high risk dengue patients, dengue hemorrhagic shock, dengue septic shock, underlying coagulopathy, need of ICU care, ischemic heart disease, pregnant / lactating mothers, underlying diabetic mellitus, incapable of giving consent (altered mental status / psychiatric conditions), allergic to honey, received transfusion of blood or blood product during current stay, already taking honey as a supplem…		18	UNSPF	UNSPF	UNSPF		1	Improvement in clinical warning signs	DWS	Clinical	Genenal condition, headache, oral intake, vomitting, abdominal pain, lethargy	Days since study participation	3	UNSPF															In registry, primary outcome = clinical warning signs. In paper, not specified. Authors not mention how to measure improvement in warning signs	Published	47	Honey	Unclear mechanism - miscellaneous	Adult
900018	An Open Label, Single Arm Clinical study To Evaluate The Safety and Efficacy of HPLT031707 SYRUP in Cases of Thrombocytopenia Associated With Dengue Fever in Pediatric Population - PL_S	2020	2020		Unknown status	RCT	1	1 - HPLT031707 Syrup PO for 7 days or until PLT >150G/L (dose as per kg body weight)		India (IND)	Other/unclassified	NOPDF	1)Both male and female pediatric subjects between the age group between 2 years to 12 years 2)Pediatric subjects already confirmed to have DF (Dengue Fever) through ELISA based NS1 Antigen test and/or IgM. 3)Pediatric subjects who have been clinically diagnosed with dengue fever associated with thrombocytopenia vis a vis platelet count between 50000 cells/mm3 to 1,00,000 cells/mm3. 4)Pediatric su…	1)Pediatric subjects diagnosed with DHF Grade 3 or 4,with hypotension / hypovolemia and dehydration 2)Pediatric subjects with platelet count < 50000 cells/mm3 3)Pediatric subjects weighing <10 Kgs and >45 Kgs 4)Pediatric subjects with any febrile condition with temperature Ã¢â€°Â¥103 degree ofF and with a history of any febrile seizures. 5)Pediatric subjects presenting with hemorrhagic phenomena …		2	12	UNSPF	UNSPF		1	Platelet count	Platelet count	Biomarkers	Increase in platelet counts as compared to day 0 to day 7.	Days since study participation	7	UNSPF																Not Published	44	HPLT031707	Unclear mechanism - miscellaneous	Children
900019	Volume Replacement therapy in Children	2020	2020		Registration, completion status unknown	RCT	2	1. NEW "CMC-ICMR Fluid Therapy" 2. WHO fluid therapy		India (IND)	Supportive therapy	NOPDF	1) Children	1) Children							2	Development of hypotensive shock	DSS	Clinical	Hypotensive Shock: Systolic Blood pressure less than 5th centile for age & sex (age specific -PALS	Days since study participation	1	UNSPF	Time to achieve desired haemodynamic response	Hemodynamic	Clinical	Hemodynamic stabilization will be defined as: Heart rate : Reduction of heart rate 20% from the baseline Systolic BP: Age specific ( 5th percentile for the age &sex ) or Mean blood pressure : age specific or Pulse pressure 30 mm Hg Urine output 0.75 ml/kg/hr											Primary endpoint 1 timepoint = 27 hours Primary endpoint 2 timepoint = 18 hours	Not Published	222	Fluids	Supportive	Children
900020	CLINICAL EFFECTIVENESS OF ASCORBIC ACID AND THIAMINE AS ADJUNCTIVE THERAPY IN Children	2019	2019			RCT	2	"1 - Vitamin C* IV TID and Vitamin B1 IV 100mg BID given as separate infusions over 30 min for 3 days 2 - Standard of care *Vitamin C dose: 1-3 yrs-130mg TID, 4-8yrs- 200mg TID, 9-13yrs- 400mg TID,14-18yrs-600mg TID"		India (IND)	Other/unclassified	NOPDF	Children	1.Those who have been on steroids >2 weeks during admission. 2.With pre-existing liver/renal/hematological/cardiac disease. 3.Whose parents refuse consent.		0	18	UNSPF	UNSPF		4	Duration of intravenous fluid therapy (hours)	Duration of fluid	Clinical	Duration of intravenous fluid therapy (hours)				Duration of PICU stay(hours)	ICU stay	Clinical	Duration of PICU and hospital stay (hours)				% Mortality	Mortality	Clinical					Timepoint = until discharge/death	Not Published	66	Vitamin C Vitamin B1	Unclear mechanism - micronutrients	Children
900021	Need-based vs guidelines-based fluid administration in dengue patients with warning signs: Open-label randomized study	2019	2019			RCT	2	1. Need based fluids (NS or RL) as per SV and IVC parameters in 2D echocardiography 2. Guidelines based fluids (NS/RL)		India (IND)	Supportive therapy	NOPDF	18-65 years old with confirmed dengue fever (NS 1 positive by ELISA/ Dengue IgM positive by ELISA) with warning signs such as Abdominal pain or tenderness Persistent vomiting Clinical fluid accumulation Mucosal bleed Lethargy, restlessness Laboratory: increase in HCT concurrent with rapid decrease in platelet counts	1) Pregnancy/ lactation 2) Refusal to give consent		18	65	UNSPF	UNSPF		1	Hemodynamic	Hemodynamic	Clinical	Heart rate, blood pressure and urine output assessed every 4 hours	UNSPF	UNSPF																	Not Published	80	Fluids	Supportive	Adult
900022	Profile of Dengue Fever and effect of carica papaya leaf extract capsule on platelet counts and clinical bleeding	2019	2019			RCT	2	1 - CPLE PO 1100 mg TID for 5 days 2 - Placebo (multivitamins)		India (IND)	Other/unclassified	NOPDF	Adult	1. Patients with chronic liver disease 2. Patients with dengue co-infectionlike malaria , typhoid , scrub typhus. 3. Patient with platelet disorders (eg:Immune thrombocytopenic purpura) 4. Pregnant women with dengue fever.		18	70	UNSPF	UNSPF		2	Platelet count	Platelet count	Biomarkers	To determine the effect of carica papaya leaf extract capsule on platelet counts in Adult	Days since study participation	240	UNSPF	Clinical profile of dengue fever	UNSPF		UNSPF	Days since study participation	240	UNSPF									Not Published	176	CPLE	Unclear mechanism - CPLE	Adult
900023	An open labeled, randomized, comparative study to evaluate the Effectiveness of GanjhuVirTM a herbal antiviral in Cases of Dengue Fever with Thrombocytopenia	2019	2019			RCT	2	1 - Ganjhuvir Liquid (Desmodium gangeticum root extract) 10 ml BID (duration not specified) 2 - Standard of care		India (IND)	Other/unclassified	NOPDF	1.Male or Female Subject aged between 18 and 60 years 2.Diagnosis confirmed as DF Grade 1. 3.Platelet count is below 100,000 and above 30,000 per ÂµL 4.ALT/SGPT level less than 165 U/L 5.Subject willingly giving written informed consent	1.Patient diagnosed with DHF Grade 3 or 4 2.Platelet levels are less than 30,000 per Ã‚ÂµL 3.Patient is either pregnant or lactating 4.Has received blood products or blood transfusion during the current hospital stay Or during last one month 5.Is the patient diagnosed with ITP, Leukaemia or Hemophilia 6.Serum Creatinine is more than 1.4 mg/dl (if female) or 1.5mg/dl (if male) 7.Patient has partic…		18	60	UNSPF	UNSPF		1	Platelet count	Platelet count	Biomarkers	Change in mean platelet count	Days since study participation	5																	Not Published	50	GanjhuVirTM	Unclear mechanism - miscellaneous	Adult
900024	A Multi-centric, Double blind, Prospective, Placebo controlled, Randomized, observational study to evaluate the Efficacy and Safety of Carica Papaya Leaf Extract (CARIMAX), as empirical therapy for prevent Thrombocytopenia associated with Dengue Fever	2018	2018			RCT	2	1 - CPLE (CARIMAX) PO 1100mg TID for 5 days 2 - Placebo		India (IND)	Other/unclassified	NOPDF	18-65 years old 1. Patients who were confirmed to have DF or DHF grade I and II, 2. Subjects must sign with date an Informed Consent (ICF) prior to any evaluation and participation in the trial, 3. Male and female patients above 18 years and below 60 years old, 4. Patients with a baseline alanine transaminase (ALT) level of not more than 3 times of the upper limit of the normal range (not more th…	1. Pregnant or lactating women, 2. Patients with Dengue hemorrhagic fever grade III and IV, 3. Patients with platelet count less than 20000/microlitre 4. Patients with thrombocytopenia presenting with active bleeding 5. Patients who have received blood or blood products transfusion during the current illness or during past one week, 6. Patients with thrombocytopenia Purpura (ITP), Leukemia, Hemop…		18	65	UNSPF	UNSPF		1	Platelet count	Platelet count	Biomarkers	Increase in the platelet counts from the baseline levels to the end of therapy	Days since study participation	5																	Not Published	60	CPLE	Unclear mechanism - CPLE	Adult
900025	Safety and Efficacy Study of ZyboricaTM Tablet (Carica papaya Leaf Extract) for Thrombocytopenia Associated with Dengue Fever: A Randomized Double Blind Placebo Controlled Trial	2019	2018	Complete		RCT	2	1 - CPLE (ZYBORICA) PO 1100mg TID for 5 days 2 - Placebo		India (IND)	Other/unclassified	ZyboricaTM demonstrated statistically significant change in the platelets not only on Day 6 when compared to their respective Day 1 values but also when compared to that of Placebo.	1. Male and female patients above 18 years and below 60 years old, 2. Patients who are confirmed to have DF or DHF grade I and II by NS1 antigen test, 3. Patients having thrombocytopenia with at platelet count between 30,000 /micro litre to 150,000/micro litre, 4. Patients with a baseline alanine transaminase (ALT) level of not more than 3 times of the upper limit of the normal range (not more th…	1. Patients with Dengue hemorrhagic fever grade III and IV, 2. Patients with platelet count less than 30,000/micro litre, 3. Pregnant or lactating women 4. Patients who have received blood or blood products transfusion during the current illness, 5. Patients with thrombocytopenia Purpura (ITP), Leukemia, Hemophilia, 6. Patients who have a serum ALT level 3 times higher than the upper limit of the…		18	75				1	Increase in the platelet counts	Platelet count	Biomarkers	Increase in the platelet counts from the baseline levels to the end of therapy																			Published	60	CPLE	Unclear mechanism - CPLE	Adult
900026	chloride restrictive versus chloride liberal fluid therapy protocol in Children	2018	2018			RCT		1. chloride restricted fluid(plasmalyte): dose:10-20ml/kg fluid bolus, iv 2. Control: chloride liberal fluid(normal saline): dose:10-20ml/kg fluid boluses till shock correction iv		India (IND)	Supportive therapy		Children	Children		0	18					delta sodium,delta potassium,delta chloride,delta biarbonate,urine output trend	Electrolytes; Urine output	Biomarkers	delta sodium,delta potassium,delta chloride,delta biarbonate,urine output trend every 12 hours till child stops receiving study fluids	Days since study participation	0.5																	Not Published	42	Fluids	Supportive	Children
900027	Albumin versus saline for fluid resuscitation in Children	2018	2018					Group 1 will receive Normal Saline 25 ml per kg over 2 hoours as the resuscitation and and also for ongoing fluid loses. Fluid supllementation is continued till the recover stage Group 2 will receive albumin 1gm/kgover 2-6 hours as the resuscitation and ongoing fluid,in addition to NS. This will continue till the child enters recovery phase of dengue fever		India (IND)	Supportive therapy		Patients with severe dengue in critical phase	Infants and Children		0	16				4	Need for rescue colloids	Colloids	Clinical		Days since study participation	3		Need for ventilation (NIV/invasive ventilation)	Ventilation	Clinical		DOI	3	Organ failure					Days since study participation	3		Registration lists 4 primary outcomes: 1. Need for rescue colloids 2. Need for ventilation (NIV/invasive ventilation) 3. Organ failure 4. Mortality	Not Published	400	Albumin	Supportive	Children
900028	Clinical Evaluation for the Thrombopoietic Activity of Platenza Tablet in Cases of Dengue with Thrombocytopenia- Randomized Open Label Controlled Clinical Study	2017	2017		Not 100% sure this is the right publication: https://www.amhsr.org/articles/clinical-evaluation-for-the-thrombopoietic-activity-of-platenza-tablet-in-cases-of-dengue-with-thrombocytopenia--randomi.pdf	RCT	2	1 - Papaya, Gudichi and Maricha (Platenza) 2 tablets PO BID for 10 days 2 - CPLE 1 tablet PO TID for 10 days	Others - CPLE plus	India (IND)	Other/unclassified	Platenza group showed a potential increase in platelet count, and reduction of clinical signs and symptoms of dengue fever associated with thrombocytopenia	1.Both male and female subjects between the age group of >=18 years to <= 60years who are confirmed to have DF (Dengue Fever) grade 1 and grade 2 by IgG, IgM and NS1 Antigen. 2.Subjects who have been diagnosed with clinically significant dengue fever associated with thrombocytopenia with platelet count between 30000/Ã‚ÂµL to 1,00,000/Ã‚ÂµL. 3.Subjects with the SGPT level not more than 2 times the…	Subject diagnosed with DHF Grade 3 or 4. Subjects with hypotension / hypovolemia. Subjects platelet count <30000/Ã‚ÂµL. Subject presenting with hemorrhagic phenomena at screening evidenced with positive Torniquette test, petechiae, ecchymoses, or purpura, bleeding from the mucosa, gastrointestinal tract, injection sites or other locations and haemetemesis or melaena are excluded from the study. B…		18	60				2	Increase in platelet counts	Platelet count	Biomarkers		Days since study participation	10		Improvement in thrompocytopenia	Platelet count	Biomarkers	Clinically significant improvement in the signs and symptoms of dengue fever with thrompocytopenia	Days since study participation	10										Published	40	CPLE	Unclear mechanism - CPLE	Adult
900029	Role of Doxycycline in Management of Children	2018	2018			RCT		1 - Doxycycline 5mg/kg BID for 7 days 2 - Placebo (salt)		India (IND)	Host-directed therapy		Children	Children	Unspecified	8	18				1	Mortality	Mortality	Clinical	Death within 7 days or discharge from hospital which ever later	Days since study participation	7																	Not Published	202	Doxycycline	HDT - others	Children
900030	Positive Approach Treatment of DENGUE FEVER with Internet Base Searched New Re-purposed Antiviral and Anti-cytokine drugs for Radical Cure	2017	2017			Non-randomized trial	7	Antivirals: 1)Chloroquine 5mg /kg oral: 2mg/kg IM/IV 2)Doxycycline 100mg bid oral / IV 3)Prochloperazine 5mg bid oral / 12.5mg IV/IM bid 4)S-Adenosyl L-Methionine 400mg bid oral 5) Ribavirin 200mg QID oral Anti-Cytokines: 1)Chloroquine 5mg /kg oral: 2mg/kg IM/IV 2)Doxycycline 100mg bid oral / IV 3)Monteleukast 10mg od oral 4)Tolfenamic Acid 200mg bid oral Groups: 1. Initial 50 patients (grade 0 &…	Arm description is confusing and unclear (6/7 arms?)	India (IND)	Other/unclassified		Dengue Fever Patient >3 days fever-severe body&joints pain-conjuntival congestion-retro bulbar tenderness-Skin and Hard Rashes-headache-nausea; male,female all age. Dengue detection Elisa NS1 IgM & IgG & DENV-RTPCR Viral Load. Serum Level of NS1, TNF-Alpha, Interleukin B1, Interleukin-6.	Other Super Added infection, if present - Malaria, Chikunkunya, Swine Flu, Etc.,		1	60				1	Recovery	Recovery	UNSPF																				Not Published	350	Different combinations of 7 drugs*	Unclear mechanism - miscellaneous	Mixed
900031	Evaluation of add on efficacy & safety of an ayurvedic formulation in the management of dengue fever & prevention of its complications Ã¢â‚¬" A double blind clinical study	NOPDF	2017	NOPDF	Registry only https://ctri.nic.in/Clinicaltrials/pmaindet2.php?EncHid=MjAwMjA=&Enc=&userName=CTRI/2017/11/010586	RCT		1. AYUSH PJ-7: 700mg of trial formulation along with standard care 2 Tablets of 350mg BID for 10days 2. Placebo		India (IND)	Other/unclassified	NOPDF	1)Fever of >38Deg C of <72 hr duration and at least two of the following criteria indicating probable dengue infection: a. Lived or worked in or recent travel to dengue endemic area b. Nausea and vomiting c. Presence of rash d. Aches and pains, including headache, or retro Ã¢â‚¬"orbital, muscle or joint pain 2) Positive NS1 by ELISA or IgM Dengue	1.History of presently active intestinal disorders- Bleeding, mal-absorption, history of inflammatory bowel disease 2.Current usage of drugs Ã¢â‚¬" anticoagulants, diuretics, steroids, immunosuppressants 3.Any clinically significant acute illness 4.Known chronic diseases :- CKD ( GFR<30), CHF, HIV ( CD4 <200) TB in intensive phase of treatment, malignancy, patients on radiotherapy, transplant pat…		18	70	1	3	NOPDF	7	effect on capillary leak	Plasma leakage	Clinical	capillary leak in Dengue fever measured by serial ultrasound chest & abdomen for third space fluid accumulation	Days since study participation	14	NOPDF	Change in hematocrit	Hematocrit	Biomarkers	NOPDF	Days since study participation	14	NOPDF	Change in albumin level	Albumin	Biomarkers	NOPDF	DOI	14	NOPDF		Not Published	250	AYUSH PJ-7	Unclear mechanism - miscellaneous	Adult
900032	Per Rectal Ayurvedic Nutritional Integration in Dengue Fever with Complications	NOPDF	2013	Active	Registry only https://ctri.nic.in/Clinicaltrials/pmaindet2.php?EncHid=MjA5MzQ=&Enc=&userName=CTRI/2017/11/010547	RCT	2	1. J P Nutrition Per Rectal: 2 ml per kg twice a day till 15 years of age; 60 ml in Adult		India (IND)	Other/unclassified	NOPDF	NS 1 Positive Dengue Viral Fever	Recovering Dengue NS 1 positive cases after tertiary stage protocol		1	80	NOPDF	NOPDF		3	Symptomatic Relief	Symptom relief	Clinical	NOPDF	Days since study participation	30	NOPDF	Increase Platelet counts	Platelet count	Biomarkers	NOPDF	Days since study participation	30	NOPDF	Decrease C R P level	Inflammatory markers	Biomarkers	NOPDF	Days since study participation	30	NOPDF		Not Published	100	Per rectal sesame oil and honey	Unclear mechanism - miscellaneous	Mixed
900033	Efficacy of the combination of oral tranexamic acid with oral norethisterone versus oral tranexamic acid alone in treatment of bleeding per vagina during dengue infection - A single blinded, randomized controlled study	2017	2017			RCT	2	1 - Tranexamic acid 1g PO TID plus norethisterone 5mg PO TID until bleeding completely ceases 2 - Tranexamic acid 1g PO TID plus placebo PO TID until bleeding completely ceases		Sri Lanka (LKA)	Supportive therapy	UNSPF	1. Female , >18 years old 2. Confirmed dengue infection (either by NS1 or IgM antibodies) 3. Presence of bleeding per vagina (including menstrual bleeding, inter menstrual bleeding or peri-menopausal bleeding)	1. Patients who are too ill to give consent 2. Patients who already have per vaginal bleeding on admission. 3. Pregnancy 4. Patients with per vaginal bleeding due to loss of undetected pregnancy (confirmed by urine hCG strip test) 5. Past history of thrombo-embolic events including myocardial infarction (MI), transient ischaemic attack (TIA), Cerebro-vascular attack (CVA), pulmonary embolism (PE)…		18	UNSPF	UNSPF	UNSPF		2	Reduction in the quantity of per vaginal bleeding	Vaginal Bleeding	Clinical	Reduction in the quantity of per vaginal bleeding assessed using Pictorial Blood loss Assessment Charts (PBACs) by asking the patient to mark the pattern of soiling. A PBAC score â‰¥100 (â‰ˆ80â€¯mL blood loss) indicates heavy menstrual bleeding	UNSPF	UNSPF	UNSPF	Reduction in the duration of per vaginal bleeding	Bleeding	Clinical	The first day of bleeding will be defined as the day in which patient develops vaginal bleeding or starts passing clots. Cessation of bleeding will be considered when the patient free of bleeding for 24 hours.	DOI	UNSPF	UNSPF								To assess the duration of per vaginal bleeding, Day 1 will be defined as the day in which patient develops vaginal bleeding or starts passing clots.	Not Published	100	Tranexamic plus norethisterone	Supportive	Adult
900034	Effect of papaya (Carica papaya) leaf extract on plasma leakage and platelet count in dengue fever: a randomized controlled trial	2017	2017			RCT	2	1. CPLE (from 50g of fresh papaya leaves) PO 25ml BID for 5 days 2. Standard of care	It's unclear how many arms the study has-it seems to be 2	Sri Lanka (LKA)	Other/unclassified		1. Male and female patients aged between 14-70 years 2. Dengue fever confirmed by positive dengue antigen or specific IGM 3. Platelet count <150,000/uL	1. Plasma leak determined by ultrasonography 2. Pregnant or lactating 3. Decompensated cardiac failure as determined by clinical features 4. Ongoing renal or hepatic disease as determined by clinical features and lab investigations 5. BMI >35kg/m2 6. Known allergy to papaya 7. Previous history of bleeding or platelet disorders 8. Active peptic ulcer disease 9. Concurrent anticoagulant therapy		14	70	UNSPF	UNSPF		2	Occurrence of plasma leakage	Plasma leakage	Clinical	Occurrence of plasma leak will be determined ultrasonically.	UNSPF	UNSPF	UNSPF	Severity of plasma leakage	Plasma leakage	Clinical	The severity of leak will be determined by the requirement of crystalloid and colloid boluses and blood transfusions.	UNSPF	UNSPF	UNSPF								Primary outcomes will be assessed daily until complete recovery, defined as defervescence and a platelet count greater than 75,000/Î¼L.	Not Published	240	CPLE	Unclear mechanism - CPLE	Mixed
900035	A prospective study to evaluate the safety and efficacy of Carica papaya leaf extract (Oral Caripill) in the treatment of severe thrombocytopenia (<30,000/Âµl) in dengue	2017	2026			RCT	2	1 - CPLE (Caripill) PO 1100mg TID for 5 days 2 - Placebo		India (IND)	Other/unclassified	UNSPF	1. Provide signed and dated informed consent form 2. Willing to comply with all study procedures and be available for the duration of the study 3. Male or female, aged greater than or equal to 18 yrs of age. 4. Clinically diagnosed of dengue and a peripheral PLT count <= 30,000/ÂµL. 4. Dengue confirmed (NS1 ELISA test and/or real time PCR)	1. Pregnancy and lactation. 2. Patients who has been given steroids for thrombocytopenia, transfused platelets before starting the drug 3. Taking indigenous medicines. 4. Creatine kinase (CK) >1000 U/L		18	90	UNSPF	UNSPF		3	Increasing in PLT count	Platelet count	Biomarkers	UNSPF	Days since study participation	365	UNSPF	Change in HCT levels	Hematocrit	Biomarkers	UNSPF	Days since study participation	365	UNSPF	Frequency and type of blood product transfusion	Use of blood product	Clinical	UNSPF	UNSPF	365	UNSPF	??? Primary outcomes will be assessed at 12 months???	Not Published	100	CPLE	Unclear mechanism - CPLE	Adult
900036	Effectiveness of Vitamin C in reducing morbidity in patients with Dengue fever - A double blinded randomized placebo controlled pilot study.	2017	2017			RCT	2	1 - Vitamin C PO 1000mg BID for 5 days 2 - Placebo		Sri Lanka (LKA)	Other/unclassified	UNSPF	1. Male and female patients aged 12-70 years. 2. Previously healthy patients coming with dengue fever 3. Within the first 3 days of fever 4. Positive NS1 dengue antigen 5. Platelet count more than 100 000/mm3	1. Patients under age of 12 years and above 70 years 2. Those who have any evidence of plasma leakage, shock or impeding shock, fluid overload, internal bleeding at that time of recruitment 3. Those who have severe vomiting or inability to take oral fluids 4. Drowsy patients - Drowsiness will be assessed clinically based on appearance followed by glasgow coma scale. 5. Those who have liver failur…		12	70	UNSPF	3		3	Number of days need to be hospitalised.	Hospital stay	Clinical		UNSPF	UNSPF	UNSPF	Number of patients going into leaking phase	Plasma leakage	UNSPF	UNSPF	UNSPF	UNSPF	UNSPF	Secondary bacterial infection	Infection	UNSPF	UNSPF	UNSPF	UNSPF	UNSPF	Lack of definition for secondary infection Primary outcomes will be assessed daily during hospital stay	Not Published	60	Vitamin C	Unclear mechanism - micronutrients	Mixed
900037	Effectiveness of Carica Papaya leaf extract in increasing the platelet count in cases of dengue fever with thrombocytopenia - A double blind placebo randomised controlled trial	2017	2016			RCT	2	1 - CPLE (Caripil) PO 1100 mg TID for 5 days 2 - Placebo		India (IND)	Other/unclassified	UNSPF	1. Age 15-70 years 2. Dengue Ag/Ab OR both Ag, Ab positive 3. Inpatients 4. PLT count <100.000/ul 5. Patients willing to participate in study and given informed consent	1. Pregnant or lactating women 2. Dengue hemorrhagic fever grade III or IV 3. PLT count <10.000/Î¼L 4. Thrombocytopenia with active bleeding 5. Receipt of blood or blood product transfusion during the current illness or within the past week 6. Known history of ITP, leukemia, hemophilia, or other bleeding disorders 7. Prior consumption of papaya leaf extract before admission 8. Participation in an…		15	70	UNSPF	UNSPF	In inclusion criteria: 'Platelet count less than 1,00,000' - the number format and unit are unclear. It is assumed to mean '<100,000/Î¼L'.	1	Change in PLT count	Platelet count	Biomarkers	NOPDF	Days since study participation	5	UNSPF															Change in PLT will be assessed at day 1, 2, 3, 4 and 5	Not Published	100	CPLE	Unclear mechanism - CPLE	Mixed
900038	Lianbizhi injection for treatment of dengue fever - randomized controlled multicenter clinical study	2016	2016			RCT	2	1. Lianbizhi injection plus standard of care 2. Standard of care *SOC includes physical reduce fever, ibuprofen, diazepam, Vitamin C and Vitamin B6)	Lack of information about dosage and duration of the intervention	China (CHN)	Other/unclassified		1. Dengue-related clinical symptoms 2. History of epidemiology, or live in area, or with leucopenia and thrombopenia 3. NS1 or serum IgM are positivE 4. Age 14 -75ys	1. Pregnant women 2. Known drug allergies, or allergic predisposition 3. Renal insufficiency 4. Uncontrolled conditions such as diabetes, coronary heart disease, liver cirrhosis, or severe malnutrition 5. Severe dengue fever 6. Secondary infection 7. Evidence of hemolysis 8. Participation in another clinical trial within the past 3 months 9. Any condition deemed unsuitable for participation by th…		14	75	UNSPF	UNSPF		2	Fever relief time	Fever	Clinical	UNSPF	UNSPF	UNSPF	UNSPF	Main symptoms relief time	Symptoms relief	Clinical	UNSPF	UNSPF	UNSPF	UNSPF									Not Published	120	Lianbizhi injection	Unclear mechanism - miscellaneous	Mixed
900039	Efficacy and safety of Tanreqing injection in patients with dengue fever: a randomised, proof-of-concept trial	2015	2015			RCT	2	1. Tanreqing injection 2. Standard of care *SOC: Symptomatic treatment		China (CHN)	Other/unclassified	UNSPF	1. Probable dengue infection (on the basis of the 2014 National Health and Family Planning Commission of PRC dengue classifi cation scheme) 2. NS1 or PCR possitive 3. Age 18-65 yrs 4. Fever (>38 degree C) for <= 48 h 5. Agree to participate in this research and sign the informed consent file.	1. Severe bleeding (e.g., subcutaneous hematoma, hematemesis, melena, vaginal bleeding, hematuria, intracranial hemorrhage) 2. Dengue shock complications (e.g., tachycardia, moist extremities, capillary refill time >3 seconds, weak or undetectable pulse, low pulse pressure or hypotension) 3. Severe organ involvement (e.g., liver injury with ALT/AST >1000 IU/L, ARDS, acute myocarditis, acute renal…		18	65	UNSPF	2	In Inclusion criteria: "Age 18-65 yrs" Other field " Max age: 70"	2	Duration of fever	Fever	Clinical	UNSPF	UNSPF	UNSPF	UNSPF	Change in WBC count	WBC	Biomarkers	UNSPF	UNSPF	UNSPF	UNSPF									Not Published	316	Tanreqing injection	Unclear mechanism - miscellaneous	Adult
900040	Effect of carica papaya leaf extract on platelet aggregation, membrane fluidity and P-selectin expression in dengue infection: a randomised controlled trial	2014	2014			RCT	2	1 - CPLE (PAPAYUR) PO 600 mg BID for 12 days 2 - Standard of care		India (IND)	Other/unclassified	UNSPF	1. Age 18-60 yrs 2. Confirmed dengue (NS1, IgM/IgG dengue, or PCR)	1. Dengue fever group C 2. Bleeding manifestations other than petechiae/purpura 3. Pregnant or lactating women 4. Known hepatic or renal disease 5. Inherited platelet disorders 6. Use of medications that interfere with platelet function (e.g., NSAIDs) 7. History of allergic reaction to papaya 8. More than two episodes of vomiting in the past 24 hours		18	60	UNSPF	UNSPF		3	Increase platelet aggregation	Platelet count	Biomarkers	UNSPF	Days since study participation	7	UNSPF	Decrease membrane fluidity	Membrane fluidity	UNSPF	UNSPF	Days since study participation	7	UNSPF	Decreases P-selectin expression	Endothelial markers	Biomarkers	UNSPF	Days since study participation	7	UNSPF	Exact word for 1st outcome "supplementation of papaya leaf extract to dengue patients increases platelet aggregation, decreases membrane fluidity and p-selectin expression"	Not Published	60	CPLE	Unclear mechanism - CPLE	Adult
900041	Efficacy and safety of ReDuNing Injection in hospitalized uncomplicated Dengue fever patients: a pilot randomized open study.	2017	2014			RCT	2	1. Test group: Westen medical treatments 2. Control group: Westen medical treatments	Same description for both control and test groups. No information of ReDuNing Injection group???	China (CHN)	Other/unclassified	UNSPF	1. Dengue clinical manifestations, with epidemiological history or leukopenia and thrombocytopenia 2. Hospitalized patients with highly suspicious of dengue fever mild acute period 3. Age 16 -70 yrs 4. Fever >38.5â„ƒ (measure at under armpit) 5. Voluntary to the trail and sign the informed consent form.	1. Severe Dengue fever 2. Secondary infection; 3. With diabetes, coronary heart disease, liver cirrhosis, peptic ulcer, asthma, COPD, Mediterranean anemia, chronic renal dysfunction and other underlying diseases, and glucose 6-phosphate dehydrogenase (G-6-PD) deficiency disease; 4. Obesity or severe malnutrition patients; 5. Allergic constitution (allergic to more than 2 types of material allergy…		16	70	UNSPF	UNSPF		2	Time of temperature to normal	Fever	Clinical	UNSPF	UNSPF	UNSPF		Nucleic acid detection of serum pathogen	UNSPF	UNSPF	UNSPF	UNSPF	UNSPF	UNSPF								Incomplete sentence "Nucleic acid detection of serum pathogeni"	Not Published	72	ReDuNing Injection	Unclear mechanism - miscellaneous	Adult
900042	A Prospective Open Labelled Clinical Study to Evaluate the Efficacy and Safety of Novel Herbal Formula DENPAPÂ® in Patients with Dengue Fever	2019	2014	Complete	PI = Director of Sponsor (GOAN Pharma P Ltd)	Single-arm trial	1	1 - CPLE (DENPAP) 15ml BID for 05 days	Not interpretable: authors claim that platelet increased significantly with treatment but the exact numerical results not provided.	India (IND)	Other/unclassified	Not interpretable: authors claim that platelet increased significantly with treatment but the exact numerical results not provided.	Aged 18 - 60 years with a low platelet count (but > 70 G/L) as well as test positive for IgM and IgG antibodies	adequate platelet count, negative test for IgM and IgG antibodies and pregnancy or lactation in women. Also the subjects who had bleeding manifestations or Mixed		18	60	UNSPF	UNSPF	Mean PLT at baseline 120 G/L (mild dengue). During 5 days: always lied within 120-140, unusual for dengue patients	2	Platelet count	Platelet count	Biomarkers	Increase in platelet count	Days since study participation	5	UNSPF	Safety (? mentioned as primary outcome in publication but not mentioned in the registry)	Adverse events	UNSPF	AEs	Days since study participation	5	UNSPF								In the registry, primary outcomes: PLT, change in symptoms, change in antibodies level In publication, primary outcomes: PLT, safety by adverse events	Published	15	CPLE	Unclear mechanism - CPLE	Adult
5946001	Ivermectin Accelerates Circulating Nonstructural Protein 1 (NS1) Clearance in Adult	2021	2014	Complete		RCT	3	Phase 2 1 - Ivermectin PO 400 Î¼g/kg OD for 3 days (IVM-3d) 2 - Ivermectin PO 400 Î¼g/kg OD for 2 days (IVM-2d) then placebo on day 3 3 - Placebo for 3 days	This data entry is for the phase 2	Thailand (THA)	Antiviral	Phase 2: No significant change in virological outcomes (log-transformed viremia AUCs, time to viremia clearance, NS1 clearance time) in intervention groups compared to placebo. Phase 3: No changes in fever clearance or proportion developed DHF.	Patients were eligible if they were 15 years of age or older, presented with suspicion of dengue with fever â‰¥ 38ÂºC no later than 72 hours before initiation of medication, and had a positive NS1 rapid test (SD BIOLINE). Patients with fever onset more than 72 hours prior were still eligible if fever persisted until the time of enrollment.	Patients were excluded if they were pregnant, lactating, taking warfarin, receiving immunosuppressive therapy, or had a history of hypersensitivity to ivermectin.		15	UNSPF	0	3		3	Log-transformed viremia or viremia AUC	Viral load	Virological		Days since study participation	3	Differences in dynamic changes of circulating NS1 and viremia between treatment arms were analyzed by Mixed	Time to viremia clearance	Viral load	Virological	Time from medication initiation until the first of two consecutive negative real-time RT-PCR	Days since study participation	3	Mixed	Time to NS1 clearance	NS1	Virological	Time from medication initiation until the first of two consecutive negative NS1 ELISA	Days since study participation	3	Mixed		Published	116	Ivermectin	Anti-viral	Mixed
5946002	Ivermectin Accelerates Circulating Nonstructural Protein 1 (NS1) Clearance in Adult	2021	2015	Complete	This entry is for the phase 3			Phase 3: 1 - Ivermectin PO 400 Î¼g/kg OD for 3 days 2 - Placebo for 3 days	This is for phase 3 study	Thailand (THA)											2	Fever clearance	Fever	Clinical	Time from the start of treatment to the start of the first of two or more consecutive readings of body temperature <37.5 Â°C	UNSPF	UNSPF		Proportion of patients developed DHF	DHF	Composite	DHF was defined as laboratory confirmation of thrombocytopenia (<100,000 platelets/mm3) and evidence of plasma leakage (as denoted by a 20% increase in the hematocrit from baseline value or by the presence of pleural effusion)	UNSPF										Primary outcomes stated in supplementary	Published	206	Ivermectin	Anti-viral	Mixed

## Sheet: Fig 3 preview
Sum of TotalNumber	Column Labels
Row Labels	Adult	Children	Mixed	Grand Total
Not Published	4628	1681	2024	8333
Anti-viral	384		500	884
HDT	410	202	354	966
Others	2104	184	570	2858
Others - CPLE	646		340	986
Others - Micro	312	270	60	642
Steroids			200	200
Supportive	772	1025		1797
Published	4709	2179	2484	9372
Anti-viral	114		629	743
HDT	1872	55	775	2702
Others	381	95	343	819
Others - CPLE	455	294	80	829
Others - Micro	796	177	20	993
Steroids	190	411	298	899
Supportive	901	1147	339	2387
Grand Total	9337	3860	4508	17705

## Sheet: Fig 2 preview
Types	(Multiple Items)
StudyStatus	Not Published
Row Labels	Sum of TotalNumber
Anakinra	160
AQCH	676
AT-752	21
AYUSH PJ-7	250
Calcium, Vitamin D	120
Cocktail	350
CPLE	986
Doxycycline	202
Eltrombopag	300
EYU688	108
Ganghuokanggan Decoction	500
GanjhuVirTM	50
HPLT031707	44
JNJ-64281802	5
Ketotifen	110
Lianbizhi injection	120
Link Natural Sudarshana (LNS)	240
mAb	250
Melatonin	140
Metformin	120															Types	(Multiple Items)
Monoclononal Ab	500															StudyStatus	Not Published
Per rectal sesame oil and honey	100
ReDuNing Injection	72															Row Labels	Count of AgeGroup
Steroids	200															Anakinra	1
Tanreqing injection	316															AQCH	1
Vitamin C	60															AT-752	1
Vitamin C Vitamin B1	66															AYUSH PJ-7	1
Vitamin D	192															Calcium, Vitamin D	1
Vitamin E	120															Cocktail	1
Vitamin E Vitamin C	84															CPLE	7
Zanamivir	74															Doxycycline	1
Grand Total	6536															Eltrombopag	1
																EYU688	1
																Ganghuokanggan Decoction	1
																GanjhuVirTM	1
																HPLT031707	1
																JNJ-64281802	1
																Ketotifen	1
																Lianbizhi injection	1
																Link Natural Sudarshana (LNS)	1
																mAb	1
																Melatonin	1
																Metformin	1
																Monoclononal Ab	1
																Per rectal sesame oil and honey	1
																ReDuNing Injection	1
																Steroids	1
																Tanreqing injection	1
																Vitamin C	1
																Vitamin C Vitamin B1	1
																Vitamin D	2
																Vitamin E	1
																Vitamin E Vitamin C	1
																Zanamivir	1
																Grand Total	38

## Sheet: Endpoints in AV trials
pub_id	Total N	Intervention	Population	DOI max	PrimaryEndpoint	PrimaryEndpoint_key	PrimaryEndpoint_Type	PrimaryEndpoint_Definition	PrimaryEndpoint_DOI	PrimaryEndpoint_Time	PrimaryEndpoint_Analysis
4171	Published	50	Anti-viral	1	Mean virological log reduction (VLR) from baseline	Viral load	Virological	Log transformation to the concentration of the virus in participants' serum, which was measured by rtPCR at baseline and after each daily dose during hospital stay.	Days since study participation	4	We computed VLR from baseline at days 2, 3, and 4, and used the mean value for analyses. We imputed any missing values for a specific day from the mean viraemia of patients in the same treatment group on the same day. We compared the primary endpoints between the treatment groups with one-sided two-sample t tests. We calculated the difference between means and 90% CIs. We applied a finite mixture…
4869	Published	64	Anti-viral	1	Safety and tolerability	Safety	Composite	Adverse events, laboratory parameters, vital signs	Days since study participation	84	UNSPF
5961	Published	307	Anti-viral	0	Time to viremia clearance	Viral load	Virological	The time from the start of treatment until the first of two consecutive plasma samples were RT-PCR negative.	Days since study participation	UNSPF	Survival analysis using the Kaplan-Meier (KM) method and log-rank test was used for all time-to-event outcomes. Cox regression was used to quantify the difference in risk between treatment groups and to adjust for all the following baseline variables: time since illness onset at enrolment, serological status, serotype (DENV-1 vs other), viraemia and temperature. The proportional hazards assumptio…
7599	Not Published	5	Anti-viral	0	Log10-Transformed viremia AUC	Viral load	Virological		Days since study participation	5	NOPDF
7619	Not Published	21	Anti-viral	0	Change in Dengue Viral Load	Viral load	Virological	Change in Dengue (DENV) Viral Load From Baseline [Time Frame: Baseline, Day 2, Day 3, Day 4, Day 5, Day 6, Day 8, Day 14, Day 28]	Days since study participation	28	UNSPF
7626	Not Published	108	Anti-viral	1	Viremia reduction	Viral load	Virological	Viremia reduction at 48 hours post treatment start from baseline.	Days since study participation	2	UNSPF
7645	Not Published	500	Anti-viral	UNSPF	Viral clearance rate	Viral load	Virological	Viral clearance rate will be estimated using a hierarchical log-linear model based on qRT-PCR viral load measurements from 9 samples over 5 days.	Days since study participation	5	Rate of viral clearance estimated under a hierarchical log-linear model fit to the serial viral load measurements over 5 days after enrolment.
900013	Not Published	250	Anti-viral	1	Proportion of participants with causally related SAEs	Safety	Composite	UNSPF	Days since study participation	180	UNSPF
5946001	Published	116	Anti-viral	0	Log-transformed viremia or viremia AUC	Viral load	Virological		Days since study participation	3	Differences in dynamic changes of circulating NS1 and viremia between treatment arms were analyzed by Mixed
5946002	Published	206	Anti-viral	0	Fever clearance	Fever	Clinical	Time from the start of treatment to the start of the first of two or more consecutive readings of body temperature <37.5 Â°C	UNSPF	UNSPF
4171	Published	50	Anti-viral	1	AUC for temperature of more than 37Â°C	Fever	Clinical	Temperature monitored every 2 h from after the dose on day 1 to after the dose on day 5 (96 h).	Days since study participation	5	We calculated AUC on the basis of the trapezoidal rule for a 96 h period, and imputed missing values with linear interpolation. We compared the primary endpoints between the treatment groups with one-sided two-sample t tests. We calculated the difference between means and 90% CIs. To avoid multiplicity in the primary objectives, efficacy in the clinical endpoint (AUC) cannot be claimed if the nul…
5961	Published	307	Anti-viral	0	Time to resolution of NS1 antigenaemia	NS1	Virological	The time from the start of treatment until the first of two consecutive plasma samples were NS1 ELISA negative.	Days since study participation	UNSPF	Survival analysis using the Kaplan-Meier (KM) method and log-rank test was used for all time-to-event outcomes. Cox regression was used to quantify the difference in risk between treatment groups and to adjust for all the following baseline variables: time since illness onset at enrolment, serological status, serotype (DENV-1 vs other), viraemia and temperature. The proportional hazards assumptio…
7645	Not Published	500	Anti-viral	UNSPF	Number of AEs (grade 3, 4 and 5)	Safety	Composite	Patients will be monitored daily until discharge and at around day 30 after randomization to track clinical progress and adverse events. All AEs and SAEs will be recorded.	Days since study participation	30	UNSPF
900013	Not Published	250	Anti-viral	1	Virological log reduction (VLR) of infective dengue virus	Viral load	Virological	assessed by NS1 cell-based titration (NSET) assay	Days since study participation	1	UNSPF
5946001	Published	116	Anti-viral	0	Time to viremia clearance	Viral load	Virological	Time from medication initiation until the first of two consecutive negative real-time RT-PCR	Days since study participation	3	Mixed
5946002	Published	206	Anti-viral	0	Proportion of patients developed DHF	DHF	Composite	DHF was defined as laboratory confirmation of thrombocytopenia (<100,000 platelets/mm3) and evidence of plasma leakage (as denoted by a 20% increase in the hematocrit from baseline value or by the presence of pleural effusion)	UNSPF
5946001	Published	116	Anti-viral	0	Time to NS1 clearance	NS1	Virological	Time from medication initiation until the first of two consecutive negative NS1 ELISA	Days since study participation	3	Mixed

## Sheet: Endpoints in HDT
Study ID	N	Intervention	Population	DOI min	DOI max	Severity	PrimaryEndpoint	PrimaryEndpoint_key	PrimaryEndpointType	PrimaryEndpoint_Definition	PrimaryEndpoint_DOI	PrimaryEndpoint_Time	PrimaryEndpoint1Analysis
22	200	Corticosteroids	Mixed	UNSPF	UNSPF	Severe	Mortality	Mortality	Clinical		UNSPF	28	UNSPF
51	74	Zanamivir	Mixed	UNSPF	UNSPF	Moderate to severe	Incidence of Treatment-Emergent Adverse Events	Adverse events	Composite	Incidence of Treatment-Emergent Adverse Events will be assessed by daily active surveillance during drug administration and at 2-week follow-up as per the United States Food and Drug Administration guidelines.	Days since study participation	14	UNSPF
196	160	Anakinra	Mixed	UNSPF	UNSPF	Moderate to severe	mSOFA score	mSOFA score	Composite	Change in mSOFA score (modified Sequential Organ Failure Assessment score, modified for limited resource settings and dengue) over 4 days after randomization (min score= 0, max score = 24, higher scores mean worse outcomes)	Days since study participation	4	(min score= 0, max score = 24, higher scores mean worse outcomes)
720	26	Corticosteroids	Children	3	8	Severe	Mortality	Mortality	Clinical	UNSPF	UNSPF	UNSPF	UNSPF
1142	97	Corticosteroids	Children	UNSPF	UNSPF	Severe	Mortality	Mortality	Clinical	UNSPF	UNSPF	UNSPF	UNSPF
1211	231	Doxycycline	Adult	2	7	Unspecified	TNF and IL-6 levels	Inflammatory markers	Biomarkers	Measured at days 3, 5 and 7	Days since study participation	7	Comparing IL-6 and TNF levels between control and treatment and between patients who survived and those who died was performed using the unpaired Student ttest. Moreover, to compare repeated measurements of cytokines, we chose a model of random effects regression. In this model, the effect of doxycycline on cytokine levels during follow-up (days 3, 5 and 7), adjusting the initial levels of the co…
1459	30	Anti-D (Rho(D) immune globulin)	Adult	UNSPF	UNSPF	Non-severe with thrombocytopenia	Increase in platelet count	Platelet count	Biomarkers	Rise in platelet count ≥50,000/mm3 above the baseline after a period of 48 h of administering anti-D injection in the intervention group.	Days since study participation	2	Wilcoxon sum rank test was used for comparison.
1687	63	Corticosteroids	Children	UNSPF	UNSPF	Severe	All cause mortality	Mortality	Clinical	All cause mortality	Days since study participation	14	The case fatality rate and other dichotomous measures were compared by X2 test. If the minimum expected frequency requirements for the X2 test were not met, the Fisher's Exact Test was used instead.
2066	120	Metformin	Mixed	UNSPF	3	Early symptomatic	the safety and tolerability of metformin therapy in overweight and obese young Adult	Adverse events	Composite	The primary endpoint of this study is an evaluation of the safety and tolerability of metformin therapy in overweight and obese young Adult	Days since study participation	5	- The primary analysis population will include all patients from cohort 1 and cohort 2, plus 60 controls as mentioned previously. - Continuous variables will be described using medians and quartiles, while categorical variables will be described in terms of frequencies and percentages - The primary endpoint (number of AEs), will be compared between the treatment groups using negative binomial reg…
2091	40	Interleukin-11	Mixed	UNSPF	UNSPF	Non-severe with thrombocytopenia	Increase in platelet count	Platelet count	Biomarkers	Measured at 0, 12, 24, 36, 48 hours	Days since study participation	2	Independent t-test to compare the means and for calculation of the 95% two-sided confidence intervals for the means. Repeated measures ANOVA was used separately for each parameter in order to compare the mean in relation to treatment hours and by gender groups. The analysis among the subgroups was carried out on the basis of patients' baseline platelet count.
2601	29	Corticosteroids	Adult	2	7	Non-severe	Duration of thrombocytopenia	Platelet count	Biomarkers	UNSPF	UNSPF	UNSPF	Chi-square
3638	300	Lovastatin	Adult	UNSPF	3	Early symptomatic	Safety	Adverse events	Composite	The proportion of patients with any AE, and with any SAEs, between the treatment arms The cutoffs described above for worsening hepatitis (ALT >250 U/L) and myositis (CK >1000 U/L) defined certain prespecified adverse events, but we also graded all laboratory abnormalities as grade 1-4 following the established Common Terminology Criteria for Adverse Events system.	UNSPF	UNSPF	Cohort 1 was analyzed descriptively. The main analysis population included all patients in cohort 2 following the intention-to-treat principle, with the principal analyses defined a priori in a written analysis plan. The proportion of patients with AEs was compared between the treatment arms using Fisher exact test.
3784	200	Corticosteroids	Mixed	UNSPF	UNSPF	Non-severe	Mean increase in platelet	Platelet count	Biomarkers	Measured daily from the day of enrolment to the third day posttreatment	Days since study participation	4	The trends of the platelet counts between treatment and placebo groups according to the days were calculated using the analysis of variance (ANOVA) test. The above data were analysed using the statistical software, SPSS version 10. The frequency distributions of each variable were checked to ensure correct data entry. Then the baseline variables (age, sex, clinical features) were compared between…
3892	98	Corticosteroids	Mixed	UNSPF	UNSPF	Severe	Mortality	Mortality	Clinical	UNSPF	UNSPF	UNSPF	UNSPF
3949	129	Chloroquine	Adult	1	3	Early symptomatic	Duration of the disease	Duration of disease	Clinical	UNSPF	Days since study participation	7	UNSPF
4259	55	Pentoxifylline	Children	UNSPF	5	Moderate to severe	ICU admissions	ICU admission	Clinical	UNSPF	UNSPF	UNSPF	Categorical variables were compared using Ï‡2 analysis.
4540	212	Colchicine	Mixed	UNSPF	UNSPF	Non-severe with thrombocytopenia	Increase in platelet count	Platelet count	Biomarkers	The mean rise platelet counts from the baseline levels (day 0) were calculated at days 1, 2, 3 and 4.	Days since study participation	5	The significance of difference in both groups was calculated by applying the two independent samples t-test at 5% level of significance.
4650	200	Montelukast	Mixed	3	UNSPF	Non-severe	Onset of DSS.	DSS	Clinical	DSS was declared when there were signs of circulatory failure in patients with DHF. These signs included weak and rapid pulse with narrow pulse pressure <20 mmHg, or hypotension for age	UNSPF	UNSPF	A binary logistic regression analysis was carried out to assess the effects of montelukast treatment on onset of DSS after adjusting for gender, age, white cell count, platelet count, haematocrit, serum ALT and AST. Furthermore, relative risk (RR), absolute risk reduction (ARR), relative risk reduction (RRR), number needed to treat (NNT) and their respective 95% confidence intervals were calculat…
4671	31	Intravenous immunoglobulin	Mixed	1	5	Non-severe with thrombocytopenia	Increase in platelet count	Platelet count	Biomarkers	Daily platelet count	Days since study participation	7	All the data are expressed as the mean Â± SD. Differences in the demographic and clinical data between the IVIG group and non-IVIG groups were tested using either a chi-square test or a Fisher's exact test for nominal variables. Differences in laboratory data between the IVIG and non-IVIG groups were analyzed using a Student's t-test for continuous variables. A P value less than 0.05 was consider…
4727	225	Corticosteroids	Children	1	3	Early symptomatic	Safety focusing on potential adverse events	Adverse events	Composite	Development of DSS or need for ICU admission; clinical bleeding; hyperglycemia; the platelet nadir; the maximum hematocrit between day 3 and day 8 of illness; the percentage increase of the maximum hematocrit from baseline between day 3 and day 8 (a measure of the severity of plasma leakage); and the proportion of patients experiencing any adverse event or serious adverse event.	Days since study participation	21	Intention-to-Treat Analysis: A linear trend test was performed using linear regression for continuous endpoints, logistic regression for binary endpoints, and Cox regression for time-to-event endpoints.
4842	61	Corticosteroids	Adult	UNSPF	UNSPF	Non-severe	Mean increase in platelet	Platelet count	Biomarkers	The mean rise in the platelet count was measured daily in both the groups	Days since study participation	4	The differences in the continuous data (mean platelet count) were compared by using the independent sample "t" test. The trends of change in the platelet counts between the study and the control groups according to the days, were calculated by using the repeated measure (ANOVA) test.
5198	100	Corticosteroids	Adult	UNSPF	UNSPF	Non-severe	Platelet change	Platelet count	Biomarkers	UNSPF (no definition of platelet drop or platelet rise)	UNSPF	UNSPF	Spearman's correlation between treatment and PLT count
5252	183	Rupatadine	Adult	1	5	Mild	A reduction in the proportion of individuals who were treated with rupatadine who develop fluid leakage (pleural effusions or ascites)	Plasma leakage	Ultrasound	In this study, as all patients with pleural effusions had ascites and since only those with ascites (along with pleural effusions) had a rise in the haematocrit of >20%, presence of ascites was used in evaluating the primary end point.	Days since study participation	5	Statistical analysis was performed using Graph PRISM version 6 and non-parametric statistical tests were used. Differences in the serial values of the height of the pleural effusions, liver enzymes, platelet counts and changes in haematocrit values in patients on the two arms of treatment were done using multiple unpaired non-parametric t tests. Corrections for multiple comparisons were done usin…
5518	109	Eltrombopag	Mixed	UNSPF	UNSPF	Moderate to severe	Proportion of patients with a platelet count > 150G/L	Platelet count	Biomarkers	PLT >150 G/L on Day-7 of enrollment	Days since study participation	7	The primary analysis compared the significant difference of eltrombopag response between two treated and control groups. The sample size was calculated by the method described by Bussel et al. [33]. In brief, the sample size was estimated for three groups (two treated and control groups) to ensure 90% power at the 5% significance level for the primary outcome based on the assumption that 70% of t…
5672	114	Doxycycline and Tetracyline	Mixed	2	UNSPF	Unspecified	Serum Cytokine and Cytokine Receptor/Antagonist Levels in patients with DF or DHF	Inflammatory markers	Biomarkers	IL (interleukin)-6; IL-1; IL-1 receptor antagonist) (IL-1RA); TNF; and soluble TNF receptor (sTNF-R1).	Days since study participation	7	Statistical analysis comparing cytokine and cytokine receptor/antagonist levels between controls (untreated) and treatment groups (intergroup analysis) was performed using the unpaired Student t-test. Data was adjusted for day zero values for each patient. Intragroup analysis (comparing day 0 versus day 3 and day 7 within the same group) was done using a paired Students t-test. A P value <â€‰â€‰.…
6243	70	Oseltamivir	Adult	UNSPF	6	Non-severe with thrombocytopenia	Time to platelet recovery	Platelet count	Biomarkers	Time to platelet recovery (platelet count > 100 x 109/l) is measured using twice daily platelet count measurement from enrollment until discharge or until platelet count â‰¥ 100 x 109/l	Days since study participation	UNSPF	All efficacy analyses were conducted in the intention-to-treat population (which included all patients who underwent randomization). The time to platelet count recovery or discharge was compared with the use of a two-sided Student T-test
6247	271	Rupatadine	Adult	1	3	Early symptomatic	Reduction in proportion of individuals who develop DHF (fluid leakage)	Plasma leakage	Clinical;Virological	DHF (fluid leakage), as determined by: (1) A rise in the haematocrit of >20% from the baseline; (2) Presence of pleural effusions or ascites by ultra sound scan (for in ward patients)	DOI	5	Statistical analysis was performed using Graph PRISM version 8.3 and non-parametric statistical tests were used
7121	69	Doxycycline	Mixed	UNSPF	7	Moderate to severe	Reduction in inflammatory markers: IL-6, TNF-Î±, ferritin and CRP	Inflammatory markers	Biomarkers	Serum levels of IL-6 and TNF-Î± quantified by ELISA. Information for ferritin and CRP is not provided in the paper.	Days since study participation	5	Mann-Whitney U test was used in the statistical analysis to compare the levels of IL-6 and TNF-Î± between standard and doxycycline treatment.
7153	358	Montelukast	Adult	1	0	Mild	Dengue warning signs	DWS	Clinical;Others/unable to classify	The incidence rate of participants with the first time of any warning signs, as per WHO guidelines (2009)	Days since study participation	14	Intention-to-treat analyses. For comparisons between groups, Pearson's chi-square test or Fisher's exact test was used for proportions
7322	300	Interleukin-11	Adult	UNSPF	UNSPF	Non-severe with thrombocytopenia	Increase in platelet count	Platelet count	Biomarkers	Mean platelet count at multiple time intervals (days 1, 2, 3, 4, and 5)	Days since study participation	5	UNSPF
7530	110	Ketotifen	Adult	1	3	Mild	Pleural effusion	Plasma leakage	Clinical	fluid accumulation in the pleural cavity measured by MRI	Days since study participation	5	The ability of Ketotifen to reduce vascular leakage in DENV patients will be determined by assessing the pooling of fluid in the pleural cavity (measured by MRI and CXR) after 5 days of drug administration, evaluated as a percent change compared to baseline fluid levels.
900010	300	Eltrombopag	Adult	UNSPF	UNSPF	Moderate	Proportion of patients with a platelet count > 150G/L	Platelet count	Biomarkers	Platelet count above 150 x 10^9/L	DOI	7	NOPDF
900029	202	Doxycycline	Children	0	0	Unspecified	Death	Mortality	Clinical	Death within 7 days or discharge from hospital which ever later	Days since study participation	7
720	26	Corticosteroids	Children	3	8	Severe	Duration of shock	DSS	Clinical	UNSPF	UNSPF	UNSPF	UNSPF
1142	97	Corticosteroids	Children	UNSPF	UNSPF	Severe	Severity of DSS	DSS	Clinical	Outcome and severity of DSS assessed by WHO Scoring System *consists of 10 Clinical and 8 Treatment assessment	UNSPF	UNSPF	UNSPF
1211	231	Doxycycline	Adult	2	7	Unspecified	Mortality	Mortality	Clinical	UNSPF	Days since study participation	7	Differential effect of doxycycline in patients who died or survived, using an interaction term between treatment and outcome (Doxycycline Death), was also explored. For every test, a p-value 0.05 was considered significant.
3892	98	Corticosteroids	Mixed	UNSPF	UNSPF	Severe	Duration of shock	DSS	Clinical	UNSPF	UNSPF	UNSPF	UNSPF
4259	55	Pentoxifylline	Children	UNSPF	5	Moderate to severe	Length of hospital stay	Hospital stay	Clinical	UNSPF	UNSPF	UNSPF	Categorical variables were compared using Ï‡2 analysis.
4540	212	Colchicine	Mixed	UNSPF	UNSPF	Non-severe with thrombocytopenia	Number of patients with platelet count > 150*	Platelet count	Biomarkers	The significance of difference in both groups was calculated by applying the two independent samples t-test at 5% level of significance.	Days since study participation	5
5252	183	Rupatadine	Adult	1	5	Mild	Reduction in fluid leakage by 50%	Plasma leakage	Ultrasound	Assessed by the degree of ascites (mild or moderate). "Reduction in fluid leakage by 50% (reduction of ascites or the maximum height of the pleural effusions) or more in those who were treated with rupatadine. However, as all patients who had pleural effusions, invariably also had some degree of ascites, the presence of ascites was used for analysis of fluid leakage, when evaluating the primary e…	Days since study participation	5	Same as above
6243	70	Oseltamivir	Adult	UNSPF	6	Non-severe with thrombocytopenia	Plasma leakage	Plasma leakage	Clinical; Biomarkers	Plasma leakage is measured by twice daily haematocrit, daily ultrasonography (looking for gall bladder wall thickness, ascites and pleural fluid) and plasma markers (e.g. Syndecan-1) from enrollment until discharge or until platelet count â‰¥ 100 x 109/l	UNSPF	UNSPF	- All efficacy analyses were conducted in the intention-to-treat population (which included all patients who underwent randomization) - Differences between the groups in kinetics of daily platelet count, hematocrit, plasma albumin and syndecan-1 concentrations and gallbladder wall thickness were compared using Mixed
900010	300	Eltrombopag	Adult	UNSPF	UNSPF	Moderate	Mean platelet count	Platelet count	Biomarkers	Mean platelet count	DOI	7	NOPDF
4259	55	Pentoxifylline	Children	UNSPF	5	Moderate to severe	Serum TNFÎ± levels	Inflammatory markers	Biomarkers	Serum TNFÎ± levels using a commercially available enzyme-linked immunosorbent assay kit (R & D Systems Minneapolis, MN) in the acute phase of the disease on 3 consecutive days (day of enrollment = day 0)	Days since study participation	4	TNFÎ± values in the pentoxifylline versus control group on days 1 and 2 compared by the Mann-Whitney test and evaluated the behavior of data over the course of time using the Kruskall-Wallis test.
4540	212	Colchicine	Mixed	UNSPF	UNSPF	Non-severe with thrombocytopenia	Number of patients with platelet count < 40*	Platelet count	Biomarkers		Days since study participation	5	two independent samples t-test at 5% level of significance.
5252	183	Rupatadine	Adult	1	5	Mild	Safety	Adverse events	Biomarkers	Changes in biochemical and hematological parameters between the 3 arms apart from those defined as outcomes and those that are expected in patients with dengue.	Days since study participation	5
								Study ID	(All)
								Severity	(Multiple Items)
								Count of Intervention	Column Labels
								Row Labels	Adult	Mixed	Grand Total
								Adverse events	2	1	3
								DSS		1	1
								Duration of disease	1		1
								DWS	1		1
								Plasma leakage	5		5
								Platelet count	8	6	14
								Grand Total	17	8	25
