# Supplementary material for: A systematic mapping review of therapeutic clinical trials in dengue
Source: PLoS Negl Trop Dis. 2026 Jun 5;20(6):e0014382. doi: 10.1371/journal.pntd.0014382 (PMC13241016; doi:10.1371/journal.pntd.0014382)
Supplement: S2 Data — (ZIP) [file pntd.0014382.s006.zip › S2 Data. Data extraction and logging/DengueSystematicReview_Logging_2026-04-02_1048.csv]

Time / Date	Username	Action	List of Data Changes OR Fields Exported	Record
3/11/2026 1:49	huyenbang_tran	Manage/Design	Export logging (custom)
3/11/2026 1:48	huyenbang_tran	Manage/Design	Export logging (custom)
3/5/2026 8:24	tran_luu	Data export	Download exported data file (CSV labels)
3/5/2026 8:24	tran_luu	Data export	report_id: ALL, export_format: CSV, rawOrLabel: label, export_data_access_group: Yes, export_missing_data_codes: Yes, fields: "pub_id, pub_citation, title, year, doi, trialregid, trialregistry, pmid, st_status, st_compstatus, st_oth_pub_no, st_oth_pub_1, st_oth_pub_2, st_oth_pub_3, st_oth_pub_4, ipd, ipd_repo, ipd_pid, st_shared_iddo_id, st_shared_notes, funder, pub_notes, publication_details_com…
3/5/2026 8:23	tran_luu	Data export	Download exported data file (CSV raw)
3/5/2026 8:23	tran_luu	Data export	report_id: ALL, export_format: CSV, rawOrLabel: raw, export_data_access_group: Yes, export_missing_data_codes: Yes, fields: "pub_id, pub_citation, title, year, doi, trialregid, trialregistry, pmid, st_status, st_compstatus, st_oth_pub_no, st_oth_pub_1, st_oth_pub_2, st_oth_pub_3, st_oth_pub_4, ipd, ipd_repo, ipd_pid, st_shared_iddo_id, st_shared_notes, funder, pub_notes, publication_details_compl…
8/6/2025 16:40	kkennon	User assigned to role leej	user = 'leej', role = 'Project Manager'	leej
8/6/2025 16:40	kkennon	Add user leej	user = 'leej'	leej
7/18/2025 5:56	huyenbang_tran	Update record 1065	st_all_ratio = '', st_elig_age_min = '11', st_elig_age_max = '59'	1065
7/18/2025 5:36	huyenbang_tran	Update record 2091	st_elig_age_min = '17', st_design_notes = '17 = actual min age'	2091
7/18/2025 5:31	huyenbang_tran	Update record 5946002	st_elig_age_min = '15', study_design_complete = '0'	5946002
7/18/2025 5:28	huyenbang_tran	Update record 900019	st_elig_age_min = '0', st_elig_age_max = '15'	900019
7/18/2025 5:21	huyenbang_tran	Update record 4259	st_elig_age_min = '0', st_elig_age_max = '13'	4259
7/18/2025 5:14	huyenbang_tran	Update record 1517	st_elig_age_min = '20', st_elig_age_max = '29'	1517
7/18/2025 5:05	huyenbang_tran	Update record 1142	st_elig_age_min = '0', st_elig_age_max = '10'	1142
7/18/2025 4:57	huyenbang_tran	Update record 717	st_elig_age_min = '15', st_elig_age_max = '55'	717
6/18/2025 10:33	vuonglam_nguyen	Data export	Download exported data file (CSV raw)
6/18/2025 10:33	vuonglam_nguyen	Data export	report_id: ALL, export_format: CSV, rawOrLabel: raw, export_data_access_group: Yes, export_missing_data_codes: Yes, fields: "pub_id, pub_citation, title, year, doi, trialregid, trialregistry, pmid, st_status, st_compstatus, st_oth_pub_no, st_oth_pub_1, st_oth_pub_2, st_oth_pub_3, st_oth_pub_4, ipd, ipd_repo, ipd_pid, st_shared_iddo_id, st_shared_notes, funder, pub_notes, publication_details_compl…
5/28/2025 8:38	vuonglam_nguyen	Update record 900001	pub_citation = 'https://ctri.nic.in/Clinicaltrials/pmaindet2.php?EncHid=OTQyMDk=&Enc=&userName=dengue', trialregid = 'CTRI/2024/05/066756'	900001
5/28/2025 8:35	vuonglam_nguyen	Update record 900005	pub_citation = 'https://ctri.nic.in/Clinicaltrials/pmaindet2.php?EncHid=OTI1MjA=&Enc=&userName=dengue'	900005
5/22/2025 9:26	huyenbang_tran	Update record 900037	pub_id = '900037'	900037
5/22/2025 8:12	vuonglam_nguyen	Update record 900027	st_status = '2'	900027
5/22/2025 7:39	vuonglam_nguyen	Data export	Download exported data file (CSV raw)
5/22/2025 7:39	vuonglam_nguyen	Data export	report_id: ALL, export_format: CSV, rawOrLabel: raw, export_data_access_group: Yes, export_missing_data_codes: Yes, fields: "pub_id, pub_citation, title, year, doi, trialregid, trialregistry, pmid, st_status, st_compstatus, st_oth_pub_no, st_oth_pub_1, st_oth_pub_2, st_oth_pub_3, st_oth_pub_4, ipd, ipd_repo, ipd_pid, st_shared_iddo_id, st_shared_notes, funder, pub_notes, publication_details_compl…
5/22/2025 7:39	vuonglam_nguyen	Update record 5946002	site_country = '221', study_site_complete = '0'	5946002
5/22/2025 5:03	vuonglam_nguyen	Data export	Download exported data file (CSV raw)
5/22/2025 5:03	vuonglam_nguyen	Data export	report_id: ALL, export_format: CSV, rawOrLabel: raw, export_data_access_group: Yes, export_missing_data_codes: Yes, fields: "pub_id, pub_citation, title, year, doi, trialregid, trialregistry, pmid, st_status, st_compstatus, st_oth_pub_no, st_oth_pub_1, st_oth_pub_2, st_oth_pub_3, st_oth_pub_4, ipd, ipd_repo, ipd_pid, st_shared_iddo_id, st_shared_notes, funder, pub_notes, publication_details_compl…
5/22/2025 5:00	vuonglam_nguyen	Update record 900029	st_total_screened = '', st_total_num = '202'	900029
5/22/2025 5:00	vuonglam_nguyen	Update record 900029	pub_citation = 'https://ctri.nic.in/Clinicaltrials/pmaindet2.php?EncHid=MjIzMjY=&Enc=&userName=CTRI/2018/01/011548'	900029
5/22/2025 4:59	vuonglam_nguyen	Update record 900028	st_total_screened = '', st_total_num = '40'	900028
5/22/2025 4:57	vuonglam_nguyen	Update record 900004	st_total_num = '135'	900004
5/22/2025 4:55	vuonglam_nguyen	Update record 900003	st_total_num = '80'	900003
5/22/2025 4:54	vuonglam_nguyen	Update record 900003	pub_citation = 'https://www.ctri.nic.in/Clinicaltrials/pmaindet2.php?EncHid=MTAzMzY4&Enc=&userName='	900003
5/22/2025 4:54	vuonglam_nguyen	Update record 7645	st_total_num = '500'	7645
5/22/2025 4:53	vuonglam_nguyen	Update record 7642	st_total_num = '300'	7642
5/22/2025 4:51	vuonglam_nguyen	Update record 7605	st_total_num = '140'	7605
5/22/2025 4:50	vuonglam_nguyen	Update record 7599	st_total_num = '5'	7599
5/22/2025 4:49	vuonglam_nguyen	Update record 7530	st_total_num = '110'	7530
5/22/2025 4:47	vuonglam_nguyen	Update record 6835	st_total_num_follow = '84'	6835
5/22/2025 4:47	vuonglam_nguyen	Update record 6835	st_total_screened = '126', st_total_num = '84'	6835
5/22/2025 4:44	vuonglam_nguyen	Update record 196	st_total_num = '160'	196
5/22/2025 4:43	vuonglam_nguyen	Update record 196	st_status = '2'	196
5/20/2025 3:35	vuonglam_nguyen	Data export	Download exported data file (CSV raw)
5/20/2025 3:35	vuonglam_nguyen	Data export	report_id: ALL, export_format: CSV, rawOrLabel: raw, export_data_access_group: Yes, export_missing_data_codes: Yes, fields: "pub_id, pub_citation, title, year, doi, trialregid, trialregistry, pmid, st_status, st_compstatus, st_oth_pub_no, st_oth_pub_1, st_oth_pub_2, st_oth_pub_3, st_oth_pub_4, ipd, ipd_repo, ipd_pid, st_shared_iddo_id, st_shared_notes, funder, pub_notes, publication_details_compl…
5/20/2025 3:34	vuonglam_nguyen	Update record 900031	[instance = 4], site_country = '103'	900031
5/20/2025 3:34	vuonglam_nguyen	Update record 900031	[instance = 3], site_country = '103'	900031
5/20/2025 3:34	vuonglam_nguyen	Update record 900031	[instance = 2], site_country = '103'	900031
5/20/2025 3:25	vuonglam_nguyen	Data export	Download exported data file (CSV raw)
5/20/2025 3:24	vuonglam_nguyen	Data export	report_id: ALL, export_format: CSV, rawOrLabel: raw, export_data_access_group: Yes, export_missing_data_codes: Yes, fields: "pub_id, pub_citation, title, year, doi, trialregid, trialregistry, pmid, st_status, st_compstatus, st_oth_pub_no, st_oth_pub_1, st_oth_pub_2, st_oth_pub_3, st_oth_pub_4, ipd, ipd_repo, ipd_pid, st_shared_iddo_id, st_shared_notes, funder, pub_notes, publication_details_compl…
5/20/2025 2:58	huyenbang_tran	Update record 900017		900017
5/20/2025 2:57	huyenbang_tran	Update record 900017	prim_end = '1', prim_end1 = 'Improvement in clinical warning signs', prim_end1_typ(1) = checked, prim_end1_def = 'Genenal condition, headache, oral intake, vomitting, abdominal pain, lethargy', prim_end1_doi = '2', prim_end1_time = '3', prim_end1_analysis = 'UNSPF', prim_notes = 'In registry, primary outcome = clinical warning signs. In paper, not specified. Authors not mention how to measure imp…	900017
5/20/2025 2:54	huyenbang_tran	Update record 900017	st_comp_intv = '1', st_comparator = '4', st_allocation = '1', st_blind = '2', st_blind_desc = 'The control consists of corn syrup which is the regular type (100% glucose). It was obtained from conventional supermarket and widely used food and beverage sweetener. It would be packaged similarly as the Kelulut honey. It has the same consistency, colour, and a comparable taste to Kelulut Honey. Each …	900017
5/20/2025 2:52	huyenbang_tran	Update record 900017	site_country = '135', study_site_complete = '2'	900017
5/20/2025 2:52	huyenbang_tran	Update record 900017	st_design = '1', st_intv_arms = '2', st_sum = '1 - Kelulut honey (Trigona) 3.5g BID for 3 days 2 - Corn syrup as placebo ', st_topic = '4', st_followup = '3', st_total_num = '47', st_total_num_follow = 'UNSPF', st_result = 'No changes in blood parameters', st_notes = 'Trial retrospectively registered. In registry, primary outcome is clinical warning signs - this was vaguely assessed and reported …	900017
5/20/2025 2:40	huyenbang_tran	Create record 900017	pub_citation = 'Nan, M., Af, R., Yw, B., Sa, A., Ya, Y., Azlan, N., & Muhamad, N. (2020). A Pilot Study Examining the Effect of Kelulut Honey in Dengue Infected Patients by Examining Clinical, Hemodynamic and Biochemical Parameters. Japanese Journal of Gastroenterology and Hepatology Research Article. Retrieved from https://www.jjgastrohepto.org', title = 'A Pilot Study Examining the Effect of Ke…	900017
5/20/2025 2:33	huyenbang_tran	Update record 900042	prim_end1_def = 'Increase in platelet count'	900042
5/20/2025 2:32	huyenbang_tran	Update record 900042	prim_end = '2', prim_end1 = 'Platelet count', prim_end1_typ(3) = checked, prim_end1_def = 'UNSPF', prim_end1_doi = '2', prim_end1_time = '5', prim_end1_analysis = 'UNSPF', prim_end2 = 'Safety (? mentioned as primary outcome in publication but not mentioned in the registry)', prim_end2_typ(1) = checked, prim_end2_def = 'AEs', prim_end2_doi = '2', prim_end2_time = '5', prim_end2_analysis = 'UNSPF',…	900042
5/20/2025 2:27	huyenbang_tran	Update record 900042	st_comp_intv = '0', ttype = '13', inclusion = 'Aged 18 - 60 years with a low platelet count (but > 70 G/L) as well as test positive for IgM and IgG antibodies', exclusion = 'adequate platelet count, negative test for IgM and IgG antibodies and pregnancy or lactation in women. Also the subjects who had bleeding manifestations or mixed infection (positive test for malaria, leptospirosis, thyroid an…	900042
5/20/2025 2:24	huyenbang_tran	Update record 900042	site_country = '103', study_site_complete = '2'	900042
5/20/2025 2:23	huyenbang_tran	Update record 900042	st_design = '3', st_intv_arms = '1', st_sum = '1 - CPLE (DENPAP) 15ml BID for 05 days', st_topic = '4', st_total_num = '15', st_total_num_follow = 'UNSPF', st_num_calculation = 'UNSPF', recruit_stdtc = 'UNSPF', st_result = 'Not interpretable: authors claim that platelet increased significantly with treatment but the exact numerical results not provided. ', st_protocol = '0', st_notes = 'Not inter…	900042
5/20/2025 2:19	huyenbang_tran	Create record 900042	title = 'A Prospective Open Labelled Clinical Study to Evaluate the Efficacy and Safety of Novel Herbal Formula DENPAP® in Patients with Dengue Fever', year = '2019', trialregid = 'CTRI/2014/06/004660', trialregistry = '3', st_status = '1', st_compstatus = '1', st_oth_pub_no = '0', ipd = '0', funder = 'GOAN Pharma P Ltd ', pub_notes = 'PI = Director of Sponsor (GOAN Pharma P Ltd)', publication_de…	900042
5/20/2025 2:13	huyenbang_tran	Delete record 7299	pub_id = '7299'	7299
5/20/2025 1:37	tran_luu	Update record 900041	prim_end = '2', prim_end1 = 'Time of temperature to normal', prim_end1_typ(1) = checked, prim_end1_def = 'UNSPF', prim_end1_doi = 'UNSPF', prim_end1_time = 'UNSPF', prim_end2 = 'Nucleic acid detection of serum pathogeni', prim_end2_typ(2) = checked, prim_end2_typ(4) = checked, prim_end2_def = 'UNSPF', prim_end2_doi = 'UNSPF', prim_end2_time = 'UNSPF', prim_end2_analysis = 'UNSPF', prim_notes = 'I…	900041
5/20/2025 1:35	tran_luu	Update record 900041	inclusion = '1. Dengue clinical manifestations, with epidemiological history or leukopenia and thrombocytopenia 2. Hospitalized patients with highly suspicious of dengue fever mild acute period 3. Age 16 -70 yrs 4. Fever >38.5℃ (measure at under armpit) 5. Voluntary to the trail and sign the informed consent form.', exclusion = '1. Severe Dengue fever 2. Secondary infection; 3. With diabetes, cor…	900041
5/20/2025 1:31	tran_luu	Update record 900041	site_country = '46', study_site_complete = '0'	900041
5/20/2025 1:30	tran_luu	Update record 900041	st_country_num = '1', st_total_num = '72', st_result = 'UNSPF'	900041
5/20/2025 1:30	tran_luu	Update record 900041	st_design = '1', st_intv_arms = '2', st_sum = '1. Test group: Westen medical treatments 2. Control group: Westen medical treatments', st_notes = 'Same description for both control and test groups. No information of ReDuNing Injection group???', study_overview_complete = '0'	900041
5/20/2025 1:27	tran_luu	Create record 900041	title = 'Efficacy and safety of ReDuNing Injection in hospitalized uncomplicated Dengue fever patients: a pilot randomized open study.', year = '2017', doi = 'https://www.chictr.org.cn/showproj.html?proj=4332', trialregid = 'ChiCTR-TRC-14005244 ', trialregistry = '6', st_status = '2', publication_details_complete = '0', pub_id = '900041'	900041
5/20/2025 1:24	tran_luu	Update record 900039	exclusion = '1. Severe bleeding (e.g., subcutaneous hematoma, hematemesis, melena, vaginal bleeding, hematuria, intracranial hemorrhage) 2. Dengue shock complications (e.g., tachycardia, moist extremities, capillary refill time >3 seconds, weak or undetectable pulse, low pulse pressure or hypotension) 3. Severe organ involvement (e.g., liver injury with ALT/AST >1000 IU/L, ARDS, acute myocarditis…	900039
5/20/2025 1:22	tran_luu	Update record 900039	prim_end = '2', prim_end2 = 'Change in WBC count', prim_end2_typ(3) = checked, prim_end2_def = 'UNSPF', prim_end2_doi = 'UNSPF', prim_end2_time = 'UNSPF', prim_end2_analysis = 'UNSPF'	900039
5/20/2025 1:21	tran_luu	Update record 900039	prim_end = '1', prim_end1 = 'Duration of fever', prim_end1_typ(1) = checked, prim_end1_def = 'UNSPF', prim_end1_doi = 'UNSPF', prim_end1_time = 'UNSPF', prim_end1_analysis = 'UNSPF', primary_outcome_complete = '0'	900039
5/20/2025 1:20	tran_luu	Update record 900039	inclusion = '1. Probable dengue infection (on the basis of the 2014 National Health and Family Planning Commission of PRC dengue classifi cation scheme) 2. NS1 or PCR possitive 3. Age 18-65 yrs 4. Fever (>38 degree C) for < = 48 h 5. Agree to participate in this research and sign the informed consent file.', st_elig_age_min = '18', st_elig_age_max = '65', st_elig_doi_min = 'UNSPF', st_elig_doi_ma…	900039
5/20/2025 1:16	tran_luu	Update record 900039	site_country = '46', study_site_complete = '0'	900039
5/20/2025 1:16	tran_luu	Update record 900039	st_design = '1', st_intv_arms = '2', st_sum = '1. Tanreqing injection 2. Standard of care *SOC: Symptomatic treatment', st_topic = '4', st_country_num = '7', st_total_num = '316', st_result = 'UNSPF', study_overview_complete = '0'	900039
5/20/2025 1:14	tran_luu	Create record 900039	title = 'Efficacy and safety of Tanreqing injection in patients with dengue fever: a randomised, proof-of-concept trial', year = '2015', doi = 'https://www.chictr.org.cn/showproj.html?proj=11467https://www.chictr.org.cn/showproj.html?proj=11467', trialregid = 'ChiCTR-IPR-15006778', trialregistry = '6', st_status = '2', publication_details_complete = '0', pub_id = '900039'	900039
5/20/2025 1:12	tran_luu	Update record 900038	prim_end = '2', prim_end1 = 'Fever relief time', prim_end1_typ(1) = checked, prim_end1_def = 'UNSPF', prim_end1_doi = 'UNSPF', prim_end1_time = 'UNSPF', prim_end1_analysis = 'UNSPF', prim_end2 = 'Main symptoms relief time', prim_end2_typ(1) = checked, prim_end2_def = 'UNSPF', prim_end2_doi = 'UNSPF', prim_end2_time = 'UNSPF', prim_end2_analysis = 'UNSPF', primary_outcome_complete = '0'	900038
5/20/2025 1:10	tran_luu	Update record 900038	exclusion = '1. Pregnant women 2. Known drug allergies, or allergic predisposition 3. Renal insufficiency 4. Uncontrolled conditions such as diabetes, coronary heart disease, liver cirrhosis, or severe malnutrition 5. Severe dengue fever 6. Secondary infection 7. Evidence of hemolysis 8. Participation in another clinical trial within the past 3 months 9. Any condition deemed unsuitable for partic…	900038
5/20/2025 1:08	tran_luu	Update record 900038	inclusion = '1. Dengue-related clinical symptoms 2. History of epidemiology, or live in area, or with leucopenia and thrombopenia 3. NS1 or serum IgM are positivE 4. Age 14 -75ys', st_elig_age_min = '14', st_elig_age_max = '75', st_elig_doi_min = 'UNSPF', st_elig_doi_max = 'UNSPF', study_design_complete = '0'	900038
5/20/2025 1:04	tran_luu	Update record 900038	site_country = '46', study_site_complete = '0'	900038
5/20/2025 1:04	tran_luu	Update record 900038	st_intv_arms = '2', st_sum = '1. Lianbizhi injection plus standard of care 2. Standard of care *SOC includes physical reduce fever, ibuprofen, diazepam, Vitamin C and Vitamin B6)', st_topic = '4', st_topic_why = '', st_country_num = '4'	900038
5/20/2025 1:02	tran_luu	Update record 900038	st_design = '1', st_topic_why = '1. Lianbizhi injection plus standard of care 2. Standard of care *SOC includes physical reduce fever, ibuprofen, diazepam, Vitamin C and Vitamin B6)', st_total_num = '120', st_notes = 'Lack of information about dosage and duration of the intervention', study_overview_complete = '0'	900038
5/20/2025 0:59	tran_luu	Create record 900038	title = 'Lianbizhi injection for treatment of dengue fever - randomized controlled multicenter clinical study', year = '2016', doi = 'https://www.chictr.org.cn/showproj.html?proj=15617', trialregid = 'ChiCTR-IPR-16009233 ', trialregistry = '6', st_status = '2', publication_details_complete = '0', pub_id = '900038'	900038
5/20/2025 0:56	tran_luu	Update record 900040		900040
5/20/2025 0:56	tran_luu	Update record 900040	prim_end = '3', prim_end1 = 'Increase platelet aggregation', prim_end1_typ(3) = checked, prim_end1_def = 'UNSPF', prim_end1_doi = '2', prim_end1_time = '7', prim_end1_analysis = 'UNSPF', prim_end2 = 'Decrease membrane fluidity', prim_end2_typ(3) = checked, prim_end2_typ(4) = checked, prim_end2_def = 'UNSPF', prim_end2_doi = '2', prim_end2_time = '7', prim_end2_analysis = 'UNSPF', prim_end3 = 'Dec…	900040
5/20/2025 0:51	tran_luu	Update record 900040	inclusion = '1. Age 18-60 yrs 2. Confirmed dengue (NS1, IgM/IgG dengue, or PCR)', exclusion = '1. Dengue fever group C 2. Bleeding manifestations other than petechiae/purpura 3. Pregnant or lactating women 4. Known hepatic or renal disease 5. Inherited platelet disorders 6. Use of medications that interfere with platelet function (e.g., NSAIDs) 7. History of allergic reaction to papaya 8. More th…	900040
5/20/2025 0:47	tran_luu	Update record 900040	site_country = '103', study_site_complete = '0'	900040
5/20/2025 0:47	tran_luu	Update record 900040	st_design = '1', st_intv_arms = '2', st_sum = '1 - CPLE (PAPAYUR) PO 600 mg BID for 12 days 2 - Standard of care ', st_topic = '4', st_country_num = '1', st_total_num = '60', st_result = 'UNSPF', study_overview_complete = '0'	900040
5/20/2025 0:44	tran_luu	Create record 900040	title = 'Effect of carica papaya leaf extract on platelet aggregation, membrane fluidity and P-selectin expression in dengue infection: a randomised controlled trial', year = '2014', doi = 'https://www.ctri.nic.in/Clinicaltrials/pmaindet2.php?EncHid=MTAwMzg=&Enc=&userName=dengue', trialregid = 'CTRI/2014/10/005120', trialregistry = '3', st_status = '2', publication_details_complete = '0', pub_id …	900040
5/20/2025 0:32	tran_luu	Update record 900037	prim_end1_doi = '2', prim_end1_time = '5', prim_end1_analysis = 'UNSPF', prim_notes = 'Change in PLT will be assessed at day 1, 2, 3, 4 and 5 '	900037
5/20/2025 0:31	tran_luu	Update record 900037	exclusion = '1. Pregnant or lactating women 2. Dengue hemorrhagic fever grade III or IV 3. PLT count < 10.000/μL 4. Thrombocytopenia with active bleeding 5. Receipt of blood or blood product transfusion during the current illness or within the past week 6. Known history of ITP, leukemia, hemophilia, or other bleeding disorders 7. Prior consumption of papaya leaf extract before admission 8. Partic…	900037
5/20/2025 0:30	tran_luu	Update record 900037	prim_end = '1', prim_end1 = 'Change in PLT count', prim_end1_typ(3) = checked, prim_end1_def = 'NOPDF', primary_outcome_complete = '0'	900037
5/20/2025 0:29	tran_luu	Update record 900037	exclusion = '1. Pregnant or lactating women 2. Dengue hemorrhagic fever grade III or IV 3. PLT count < 10000/μL 4. Thrombocytopenia with active bleeding 5. Receipt of blood or blood product transfusion during the current illness or within the past week 6. Known history of ITP, leukemia, hemophilia, or other bleeding disorders 7. Prior consumption of papaya leaf extract before admission 8. Partici…	900037
5/20/2025 0:28	tran_luu	Update record 900037	inclusion = '1. Age 15-70 years 2. Dengue Ag/Ab OR both Ag, Ab positive 3. Inpatients 4. PLT count < 100.000/ul 5. Patients willing to participate in study and given informed consent', exclusion = '1. Pregnant or lactating women 2. Patients with Dengue hemorrhagic fever grade III and IV, 3. Patients with PLT count < 10000/uL 4. Patients with thrombocytopenia presenting with active bleeding 5. Pat…	900037
5/20/2025 0:24	tran_luu	Update record 900037	inclusion = '1. Age 15-70 years 2. Dengue Ag/Ab OR both Ag, Ab positive 3. Inpatients 4. Platelet count less than 1,00,000 e. Patients willing to participate in study and given informed consent', st_design_notes = ''Platelet count less than 1,00,000' - the number format and unit are unclear. It is assumed to mean '< 100,000/μL'.', study_design_complete = '0'	900037
5/20/2025 0:20	tran_luu	Update record 900037	site = 'Bangalore Baptist Hospital ', site_notes = 'Bangalore Baptist Hospital , Department of Medicine Bangalore Baptist Hospital Bellary road Hebbal, Bangalore, KARNATAKA ', site_country = '103', study_site_complete = '2'	900037
5/20/2025 0:19	tran_luu	Update record 900037		900037
5/20/2025 0:19	tran_luu	Update record 900037	st_design = '1', st_intv_arms = '2', st_sum = '1 - CPLE (Caripil) PO 1100 mg TID for 5 days 2 - Placebo', st_topic = '4', st_country_num = '1', st_total_num = '100', st_result = 'UNSPF', study_overview_complete = '0'	900037
5/20/2025 0:17	tran_luu	Create record 900037	title = 'Effectiveness of Carica Papaya leaf extract in increasing the platelet count in cases of dengue fever with thrombocytopenia - A double blind placebo randomised controlled trial ', year = '2017', doi = 'https://www.ctri.nic.in/Clinicaltrials/pmaindet2.php?EncHid=MTMzMDk=&Enc=&userName=dengue', trialregid = 'CTRI/2017/07/009139', trialregistry = '3', st_status = '2', publication_details_co…	900037
5/19/2025 16:45	tran_luu	Update record 900035	prim_end = '3', prim_end1 = 'Increasing in PLT count', prim_end1_typ(3) = checked, prim_end1_def = 'UNSPF', prim_end1_doi = '2', prim_end1_time = '365', prim_end1_analysis = 'UNSPF', prim_end2 = 'Change in HCT levels', prim_end2_typ(3) = checked, prim_end2_def = 'UNSPF', prim_end2_doi = '2', prim_end2_time = '365', prim_end2_analysis = 'UNSPF', prim_end3 = 'Frequency and type of blood product tra…	900035
5/19/2025 16:34	tran_luu	Update record 900035		900035
5/19/2025 16:34	tran_luu	Update record 900035	inclusion = '1. Provide signed and dated informed consent form 2. Willing to comply with all study procedures and be available for the duration of the study 3. Male or female, aged greater than or equal to 18 yrs of age. 4. Clinically diagnosed of dengue and a peripheral PLT count < = 30,000/µL. 4. Dengue confirmed (NS1 ELISA test and/or real time PCR) ', exclusion = '1. Pregnancy and lactation. …	900035
5/19/2025 16:30	tran_luu	Update record 900035	site = 'Amrita Institute of Medical Sciences, ', site_notes = 'Amrita Institute of Medical Sciences, Dept of General Medicine, Unit 4, Ernakulam, KERALA ', site_country = '103', study_site_complete = '2'	900035
5/19/2025 16:28	tran_luu	Update record 900035	st_design = '1', st_intv_arms = '2', st_sum = '1 - CPLE (Caripill) PO 1100mg TID for 5 days 2 - Placebo', st_topic = '4', st_country_num = '1', st_total_num = '100', st_result = 'UNSPF', study_overview_complete = '0'	900035
5/19/2025 16:26	tran_luu	Create record 900035	title = 'A prospective study to evaluate the safety and efficacy of Carica papaya leaf extract (Oral Caripill) in the treatment of severe thrombocytopenia (< 30,000/µl) in dengue', year = '2017', doi = 'https://www.ctri.nic.in/Clinicaltrials/pmaindet2.php?EncHid=MTc2Mjk=&Enc=&userName=dengue', trialregid = 'CTRI/2017/08/009579 ', trialregistry = '3', st_status = '2', publication_details_complete …	900035
5/19/2025 16:19	tran_luu	Update record 900036	prim_end = '3', prim_end1 = 'Number of days need to be hospitalised.', prim_end1_typ(1) = checked, prim_end1_doi = 'UNSPF', prim_end1_time = 'UNSPF', prim_end1_analysis = 'UNSPF', prim_end2 = 'Number of patients going into leaking phase', prim_end2_typ(1) = checked, prim_end2_doi = 'UNSPF', prim_end2_time = 'UNSPF', prim_end2_analysis = 'UNSPF', prim_end3 = 'Secondary bacterial infection', prim_e…	900036
5/19/2025 16:17	tran_luu	Update record 900036	inclusion = '1. Male and female patients aged 12-70 years. 2. Previously healthy patients coming with dengue fever 3. Within the first 3 days of fever 4. Positive NS1 dengue antigen 5. Platelet count more than 100 000/mm3', exclusion = '1. Patients under age of 12 years and above 70 years 2. Those who have any evidence of plasma leakage, shock or impeding shock, fluid overload, internal bleeding …	900036
5/19/2025 16:13	tran_luu	Update record 900036	site = 'Teaching Hospital, Karapitiya, Sri Lanka. ', site_notes = 'The study will be carried out in the medical wards of the Teaching Hospital, Karapitiya, Sri Lanka. ', site_country = '210', study_site_complete = '2'	900036
5/19/2025 16:12	tran_luu	Update record 900036		900036
5/19/2025 16:12	tran_luu	Update record 900036	st_topic = '4', st_country_num = '1', st_total_num = '60', st_result = 'UNSPF'	900036
5/19/2025 16:11	tran_luu	Update record 900036	st_design = '1', st_intv_arms = '2', st_sum = '1 - Vitamin C PO 1000mg BID for 5 days 2 - Placebo', study_overview_complete = '0'	900036
5/19/2025 16:09	tran_luu	Create record 900036	title = 'Effectiveness of Vitamin C in reducing morbidity in patients with Dengue fever - A double blinded randomized placebo controlled pilot study.', year = '2017', doi = 'https://slctr.lk/trials/slctr-2017-028', trialregid = ' SLCTR/2017/028', trialregistry = '4', st_status = '2', publication_details_complete = '0', pub_id = '900036'	900036
5/19/2025 16:07	tran_luu	Update record 900033	st_sum = '1 - Tranexamic acid 1g PO TID plus norethisterone 5mg PO TID until bleeding completely ceases 2 - Tranexamic acid 1g PO TID plus placebo PO TID until bleeding completely ceases'	900033
5/19/2025 16:05	tran_luu	Update record 900034	prim_end1 = 'Occurrence of plasma leakage', prim_end2 = 'Severity of plasma leakage ', prim_end2_typ(1) = checked, prim_end2_def = 'The severity of leak will be determined by the requirement of crystalloid and colloid boluses and blood transfusions.', prim_end2_doi = 'UNSPF', prim_end2_time = 'UNSPF', prim_end2_analysis = 'UNSPF'	900034
5/19/2025 16:03	tran_luu	Update record 900034	prim_notes = 'Primary outcomes will be assessed daily until complete recovery, defined as defervescence and a platelet count greater than 75,000/μL.'	900034
5/19/2025 16:02	tran_luu	Update record 900034	prim_end = '2', prim_end1 = 'The occurrence of plasma leakage', prim_end1_typ(1) = checked, prim_end1_def = 'Occurrence of plasma leak will be determined ultrasonically. ', prim_end1_doi = 'UNSPF', prim_end1_time = 'UNSPF', prim_end1_analysis = 'UNSPF', prim_notes = 'Primary outcomes will be assessed daily until complete recovery (defined as defervescence and rise of platelet count >75,000/ul).',…	900034
5/19/2025 16:00	tran_luu	Update record 900034	exclusion = '1. Plasma leak determined by ultrasonography 2. Pregnant or lactating 3. Decompensated cardiac failure as determined by clinical features 4. Ongoing renal or hepatic disease as determined by clinical features and lab investigations 5. BMI >35kg/m2 6. Known allergy to papaya 7. Previous history of bleeding or platelet disorders 8. Active peptic ulcer disease 9. Concurrent anticoagulan…	900034
5/19/2025 15:59	tran_luu	Update record 900034	inclusion = '1. Male and female patients aged between 14-70 years 2. Dengue fever confirmed by positive dengue antigen or specific IGM 3. Platelet count < 150,000/uL', study_design_complete = '0'	900034
5/19/2025 15:58	tran_luu	Update record 900034	site = 'Teaching Hospital, Karapitiya', site_notes = 'The study will be carried out at Teaching Hospital, Karapitiya', site_country = '210', study_site_complete = '2'	900034
5/19/2025 15:57	tran_luu	Update record 900034	st_notes = 'It's unclear how many arms the study has-it seems to be 2'	900034
5/19/2025 15:56	tran_luu	Update record 900034	st_topic = '4', st_country_num = '1', st_total_num = '240'	900034
5/19/2025 15:55	tran_luu	Update record 900034	st_sum = '1. CPLE (from 50g of fresh papaya leaves) PO 25ml BID for 5 days 2. Standard of care'	900034
5/19/2025 15:54	tran_luu	Update record 900033	st_sum = '1. Tranexamic acid PO 1g TID + Norethisterone 5mg PO TID until bleeding completely ceases. 2. Tranexamic acid PO 1g TID + Placebo PO TID until bleeding completely ceases.'	900033
5/19/2025 15:53	tran_luu	Update record 900033	st_sum = '1. Tranexamic acid PO 1g TID + Norethisterone 5mg PO TID until bleeding completely ceases. 2. Tranexamic acid 1g PO TID + Placebo PO TID until bleeding completely ceases.'	900033
5/19/2025 15:53	tran_luu	Update record 900034	st_intv_arms = '2', st_sum = '1. CPLE PO 25ml (extracted from 50g of fresh leaves) BID for 5 days 2. Standard of care', st_notes = 'It is not clear about the number of arms, It seems 2 arms.'	900034
5/19/2025 15:40	tran_luu	Update record 900034	st_design = '1', study_overview_complete = '0'	900034
5/19/2025 15:40	tran_luu	Create record 900034	title = 'Effect of papaya (Carica papaya) leaf extract on plasma leakage and platelet count in dengue fever: a randomized controlled trial', year = '2017', doi = 'https://slctr.lk/trials/slctr-2017-034', trialregid = ' SLCTR/2017/034', trialregistry = '4', st_status = '2', publication_details_complete = '0', pub_id = '900034'	900034
5/19/2025 15:29	tran_luu	Update record 900033	prim_end1_analysis = 'UNSPF', prim_end2_analysis = 'UNSPF'	900033
5/19/2025 15:29	tran_luu	Update record 900033	exclusion = '1. Patients who are too ill to give consent 2. Patients who already have per vaginal bleeding on admission. 3. Pregnancy 4. Patients with per vaginal bleeding due to loss of undetected pregnancy (confirmed by urine hCG strip test) 5. Past history of thrombo-embolic events including myocardial infarction (MI), transient ischaemic attack (TIA), Cerebro-vascular attack (CVA), pulmonary …	900033
5/19/2025 15:27	tran_luu	Update record 900033	inclusion = '1. Female , >18 years old 2. Confirmed dengue infection (either by NS1 or IgM antibodies) 3. Presence of bleeding per vagina (including menstrual bleeding, inter menstrual bleeding or peri-menopausal bleeding)'	900033
5/19/2025 15:17	tran_luu	Update record 900033	st_sum = '1. Tranexamic acid 1g PO TID + Norethisterone 5mg PO TID until bleeding completely ceases. 2. Tranexamic acid 1g PO TID + Placebo PO TID until bleeding completely ceases.', st_result = 'UNSPF'	900033
5/19/2025 15:16	tran_luu	Update record 900033		900033
5/19/2025 15:14	tran_luu	Update record 900033		900033
5/19/2025 15:11	tran_luu	Update record 900033		900033
5/19/2025 15:10	tran_luu	Update record 900033		900033
5/19/2025 15:08	tran_luu	Update record 900033	title = 'Efficacy of the combination of oral tranexamic acid with oral norethisterone versus oral tranexamic acid alone in treatment of bleeding per vagina during dengue infection - A single blinded, randomized controlled study', year = '2017', doi = 'https://slctr.lk/trials/slctr-2017-037', trialregid = 'SLCTR/2017/037', trialregistry = '4', st_status = '2', publication_details_complete = '0'	900033
5/19/2025 14:41	tran_luu	Update record 900033	st_comp_intv = '1', ttype = '13', tphase = '4', study_design_complete = '0'	900033
5/19/2025 14:40	tran_luu	Update record 900033	prim_end2_def = 'The first day of bleeding will be defined as the day in which patient develops vaginal bleeding or starts passing clots. Cessation of bleeding will be considered when the patient free of bleeding for 24 hours. '	900033
5/19/2025 14:39	tran_luu	Update record 900033	prim_end1_def = 'Reduction in the quantity of per vaginal bleeding assessed using Pictorial Blood loss Assessment Charts (PBACs) by asking the patient to mark the pattern of soiling. A PBAC score ≥100 (≈80 mL blood loss) indicates heavy menstrual bleeding', prim_end1_doi = 'UNSPF'	900033
5/19/2025 14:36	tran_luu	Update record 900033	prim_end1_def = 'Reduction in the quantity of per vaginal bleeding assessed using Pictorial Blood loss Assessment Charts (PBACs) by asking the patient to mark the pattern of soiling', prim_end1_doi = '2', prim_end1_time = 'UNSPF', prim_end2 = 'Reduction in the duration of per vaginal bleeding', prim_end2_typ(1) = checked, prim_end2_doi = '1', prim_end2_time = 'UNSPF', prim_notes = 'To assess the …	900033
5/19/2025 14:33	tran_luu	Update record 900033	prim_end = '2', prim_end1 = 'Reduction in the quantity of per vaginal bleeding', prim_end1_typ(1) = checked, primary_outcome_complete = '0'	900033
5/19/2025 14:22	tran_luu	Update record 900033	site = ' National Institute of Infectious Disease, IDH, Angoda.', site_notes = ' National Institute of Infectious Disease, IDH, Angoda', study_site_complete = '2'	900033
5/19/2025 14:22	tran_luu	Update record 900033	site_country = '210', study_site_complete = '0'	900033
5/19/2025 14:21	tran_luu	Update record 900033	st_protocol = '0'	900033
5/19/2025 14:21	tran_luu	Update record 900033	st_total_num = '100'	900033
5/19/2025 14:21	tran_luu	Update record 900033	st_country_num = '1'	900033
5/19/2025 14:19	tran_luu	Update record 900033	st_topic = '3'	900033
5/19/2025 14:19	tran_luu	Update record 900033	st_sum = '1. Tranexamic acid 1g PO TID + Norethisterone 5mg PO TID until bleeding completely ceases. 2. Tranexamic acid 1g PO TID + Placebo PO TID until bleeding completely ceases.'	900033
5/19/2025 14:16	tran_luu	Create record 900033	st_design = '1', st_intv_arms = '2', study_overview_complete = '0', pub_id = '900033'	900033
5/19/2025 12:34	vuonglam_nguyen	Update record 900026	prim_end1_doi = '2', prim_end1_time = '0.5'	900026
5/19/2025 12:34	vuonglam_nguyen	Update record 900026	prim_end1 = 'delta sodium,delta potassium,delta chloride,delta biarbonate,urine output trend', prim_end1_typ(1) = checked, prim_end1_typ(3) = checked, prim_end1_def = 'delta sodium,delta potassium,delta chloride,delta biarbonate,urine output trend every 12 hours till child stops receiving study fluids', primary_outcome_complete = '0'	900026
5/19/2025 12:33	vuonglam_nguyen	Update record 900026	st_elig_age_min = '0', st_elig_age_max = '18'	900026
5/19/2025 12:33	vuonglam_nguyen	Update record 900026	inclusion = 'children with dengue shock '	900026
5/19/2025 12:32	vuonglam_nguyen	Update record 900026	inclusion = 'hildren with dengue shock ', exclusion = 'Children with primary immunodeficiency or dependant on blood transfusion or known case of chronic liver disease ', study_design_complete = '0'	900026
5/19/2025 12:31	vuonglam_nguyen	Update record 900026	site_country = '103', study_site_complete = '0'	900026
5/19/2025 12:31	vuonglam_nguyen	Update record 900026	st_topic = '3', st_total_num = '42'	900026
5/19/2025 12:31	vuonglam_nguyen	Update record 900026	st_design = '1', st_sum = '1. chloride restricted fluid(plasmalyte): dose:10-20ml/kg fluid bolus, iv 2. Control: chloride liberal fluid(normal saline): dose:10-20ml/kg fluid boluses till shock correction iv', study_overview_complete = '0'	900026
5/19/2025 12:29	vuonglam_nguyen	Update record 900026	st_status = '2'	900026
5/19/2025 12:29	vuonglam_nguyen	Create record 900026	title = 'chloride restrictive versus chloride liberal fluid therapy protocol in children aged 2 months-18 years with dengue shock-open label randomised control study', year = '2018', trialregid = 'CTRI/2018/05/014256', trialregistry = '3', publication_details_complete = '0', pub_id = '900026'	900026
5/19/2025 12:27	vuonglam_nguyen	Update record 900025	st_result = 'ZyboricaTM demonstrated statistically significant change in the platelets not only on Day 6 when compared to their respective Day 1 values but also when compared to that of Placebo.'	900025
5/19/2025 12:26	vuonglam_nguyen	Update record 900025	prim_end = '1'	900025
5/19/2025 12:26	vuonglam_nguyen	Update record 900025	prim_end1_typ(3) = checked	900025
5/19/2025 12:26	vuonglam_nguyen	Update record 900025	prim_end1 = 'Increase in the platelet counts', prim_end1_def = 'Increase in the platelet counts from the baseline levels to the end of therapy ', primary_outcome_complete = '0'	900025
5/19/2025 12:25	vuonglam_nguyen	Update record 900025	st_elig_age_min = '18', st_elig_age_max = '75'	900025
5/19/2025 12:24	vuonglam_nguyen	Update record 900025	exclusion = '1. Patients with Dengue hemorrhagic fever grade III and IV, 2. Patients with platelet count less than 30,000/micro litre, 3. Pregnant or lactating women 4. Patients who have received blood or blood products transfusion during the current illness, 5. Patients with thrombocytopenia Purpura (ITP), Leukemia, Hemophilia, 6. Patients who have a serum ALT level 3 times higher than the upper…	900025
5/19/2025 12:23	vuonglam_nguyen	Update record 900025	inclusion = '1. Male and female patients above 18 years and below 60 years old, 2. Patients who are confirmed to have DF or DHF grade I and II by NS1 antigen test, 3. Patients having thrombocytopenia with at platelet count between 30,000 /micro litre to 150,000/micro litre, 4. Patients with a baseline alanine transaminase (ALT) level of not more than 3 times of the upper limit of the normal range…	900025
5/19/2025 12:21	vuonglam_nguyen	Update record 900025	site_country = '103', study_site_complete = '0'	900025
5/19/2025 12:21	vuonglam_nguyen	Update record 900025		900025
5/19/2025 12:20	vuonglam_nguyen	Update record 900025	st_total_num = '60'	900025
5/19/2025 12:19	vuonglam_nguyen	Update record 900025	st_design = '1', st_intv_arms = '2', st_sum = '1 - CPLE (ZYBORICA) PO 1100mg TID for 5 days 2 - Placebo', study_overview_complete = '0'	900025
5/19/2025 12:19	vuonglam_nguyen	Update record 900025	st_status = '1', st_compstatus = '1'	900025
5/19/2025 12:18	vuonglam_nguyen	Update record 900025	trialregid = 'CTRI/2018/07/014988', trialregistry = '3'	900025
5/19/2025 12:18	vuonglam_nguyen	Create record 900025	title = 'Safety and Efficacy Study of ZyboricaTM Tablet (Carica papaya Leaf Extract) for Thrombocytopenia Associated with Dengue Fever: A Randomized Double Blind Placebo Controlled Trial', year = '2019', publication_details_complete = '0', pub_id = '900025'	900025
5/19/2025 12:03	huyenbang_tran	Update record 900024	title = 'A Multi-centric, Double blind, Prospective, Placebo controlled, Randomized, observational study to evaluate the Efficacy and Safety of Carica Papaya Leaf Extract (CARIMAX), as empirical therapy for prevent Thrombocytopenia associated with Dengue Fever ', year = '2018', trialregid = 'CTRI/2018/08/015526 ', trialregistry = '3', pmid = 'NOPDF', st_status = '2', publication_details_complete …	900024
5/19/2025 12:02	huyenbang_tran	Update record 900024	prim_end = '1', prim_end1 = 'Platelet count', prim_end1_typ(3) = checked, prim_end1_def = 'Increase in the platelet counts from the baseline levels to the end of therapy ', prim_end1_doi = '2', prim_end1_time = '5', primary_outcome_complete = '2'	900024
5/19/2025 12:02	huyenbang_tran	Update record 900024	st_comp_intv = '1', st_comparator = '4', st_allocation = '1', st_allocate_unit = '1', st_rando_method = 'Computer generated randomization ', st_blind = '2', st_blind_desc = 'UNSPF', st_all_ratio = 'UNSPF', st_all_conc = 'UNSPF', ttype = '13', inclusion = '18-65 years old 1. Patients who were confirmed to have DF or DHF grade I and II, 2. Subjects must sign with date an Informed Consent (ICF) prio…	900024
5/19/2025 11:59	huyenbang_tran	Update record 900024	site_country = '103', study_site_complete = '2'	900024
5/19/2025 11:59	huyenbang_tran	Create record 900024	st_design = '1', st_intv_arms = '2', st_sum = '1 - CPLE (CARIMAX) PO 1100mg TID for 5 days 2 - Placebo ', st_topic = '4', st_topic_why = 'UNSPF', st_country_num = 'UNSPF', st_followup = '5', st_total_screened = 'NOPDF', st_total_num = '60', st_total_num_follow = 'NOPDF', recruit_stdtc = '2018-08-30', st_result = 'NOPDF', st_protocol = '0', study_overview_complete = '1', pub_id = '900024'	900024
5/19/2025 11:56	huyenbang_tran	Update record 900023	prim_end = '1', prim_end1 = 'Platelet count', prim_end1_typ(3) = checked, prim_end1_def = 'Change in mean platelet count ', prim_end1_doi = '2', prim_end1_time = '5', primary_outcome_complete = '2'	900023
5/19/2025 11:55	huyenbang_tran	Update record 900023	st_comp_intv = '1', st_comparator = '3', st_allocation = '1', st_allocate_unit = '1', st_rando_method = 'Computer generated randomization ', st_blind = '3', st_all_ratio = 'UNSPF', st_all_conc = 'UNSPF', ttype = '13', inclusion = '1.Male or Female Subject aged between 18 and 60 years 2.Diagnosis confirmed as DF Grade 1. 3.Platelet count is below 100,000 and above 30,000 per µL 4.ALT/SGPT level le…	900023
5/19/2025 11:53	huyenbang_tran	Update record 900023	site_country = '103', study_site_complete = '2'	900023
5/19/2025 11:53	huyenbang_tran	Update record 900023	st_design = '1', st_intv_arms = '2', st_sum = '1 - Ganjhuvir Liquid (Desmodium gangeticum root extract) 10 ml BID (duration not specified) 2 - Standard of care ', st_topic = '4', st_total_screened = 'NOPDF', st_total_num = '50', st_total_num_follow = 'NOPDF', recruit_stdtc = '2019-01-30', st_result = 'NOPDF', study_overview_complete = '1'	900023
5/19/2025 11:51	huyenbang_tran	Create record 900023	title = 'An open labeled, randomized, comparative study to evaluate the Effectiveness of GanjhuVirTM a herbal antiviral in Cases of Dengue Fever with Thrombocytopenia ', year = '2019', trialregid = 'CTRI/2019/01/017096', trialregistry = '3', pmid = 'NOPDF', st_status = '2', publication_details_complete = '1', pub_id = '900023'	900023
5/19/2025 11:49	huyenbang_tran	Update record 900022	st_topic = '4', st_country_num = '1', st_followup = '300', st_total_screened = 'NOPDF', st_total_num = '176', st_total_num_follow = 'UNSPF', st_num_calculation = 'UNSPF', recruit_stdtc = '2019-04-10', st_result = 'NOPDF', st_protocol = '0', study_overview_complete = '2'	900022
5/19/2025 11:48	huyenbang_tran	Update record 900022	site_country = '103', study_site_complete = '2'	900022
5/19/2025 11:48	huyenbang_tran	Update record 900022	prim_end = '2', prim_end1 = 'Platelet count', prim_end1_typ(3) = checked, prim_end1_def = 'To determine the effect of carica papaya leaf extract capsule on platelet counts in adult patients of dengue fever admitted in PIMS ', prim_end1_doi = '2', prim_end1_time = '240', prim_end1_analysis = 'UNSPF', prim_end2 = 'Clinical profile of dengue fever', prim_end2_typ(1) = checked, prim_end2_def = 'UNSPF…	900022
5/19/2025 11:46	huyenbang_tran	Update record 900022	st_comp_intv = '1', st_comparator = '4', st_allocation = '1', st_allocate_unit = '1', st_rando_method = 'g Random Sequence Stratified block randomization ', st_blind = '2', st_blind_desc = 'UNSPF', st_all_ratio = 'UNSPF', st_all_conc = 'UNSPF', ttype = '13', inclusion = 'Adult patients aged more than 18 yrs admitted with fever and dengue Ns1Ag (OR) IgM positive', exclusion = '1. Patients with chr…	900022
5/19/2025 11:45	huyenbang_tran	Update record 900022	st_design = '1', st_intv_arms = '2', st_sum = '1 - CPLE PO 1100 mg TID for 5 days 2 - Placebo (multivitamins) ', study_overview_complete = '0'	900022
5/19/2025 11:44	huyenbang_tran	Create record 900022	title = 'Profile of Dengue Fever and effect of carica papaya leaf extract capsule on platelet counts and clinical bleeding ', year = '2019', doi = 'https://ctri.nic.in/Clinicaltrials/pmaindet2.php?EncHid=MzAxMTI=&Enc=&userName=', trialregid = 'CTRI/2019/04/018435 ', trialregistry = '3', pmid = 'NOPDF', st_status = '2', ipd = 'UNSPF', funder = 'Dr. Dinesh Babu Post graduate resident Room no : 208 …	900022
5/19/2025 11:42	vuonglam_nguyen	Update record 900027	prim_end1_doi = '2', prim_end1_time = '3', prim_end2_typ(1) = checked, prim_end2_doi = '1', prim_end2_time = '3', prim_end3_typ(1) = checked, prim_end3_doi = '2', prim_end3_time = '3'	900027
5/19/2025 11:42	huyenbang_tran	Update record 900021	st_country_num = 'NOPDF', st_followup = 'UNSPF', st_total_screened = 'NOPDF', st_total_num = '80', st_total_num_follow = 'UNSPF', study_overview_complete = '2'	900021
5/19/2025 11:41	vuonglam_nguyen	Update record 900027	prim_end = '4', prim_end1 = 'Need for rescue colloids', prim_end1_typ(1) = checked, prim_end2 = 'Need for ventilation (NIV/invasive ventilation)', prim_end2_analysis = 'Organ failure', prim_notes = 'Registration lists 4 primary outcomes: 1. Need for rescue colloids 2. Need for ventilation (NIV/invasive ventilation) 3. Organ failure 4. Mortality', primary_outcome_complete = '0'	900027
5/19/2025 11:41	huyenbang_tran	Update record 900021	prim_end = '1', prim_end1 = 'Hemodynamic ', prim_end1_typ(1) = checked, prim_end1_def = 'Heart rate, blood pressure and urine output assessed every 4 hours', prim_end1_doi = 'UNSPF', prim_end1_time = 'UNSPF', primary_outcome_complete = '2'	900021
5/19/2025 11:40	huyenbang_tran	Update record 900021	st_comp_intv = '1', st_comparator = '1', st_allocation = '1', st_allocate_unit = '1', st_rando_method = 'UNSPF', st_blind = '3', st_all_ratio = 'UNSPF', st_all_conc = 'UNSPF', ttype = '13', inclusion = '18-65 years old with confirmed dengue fever (NS 1 positive by ELISA/ Dengue IgM positive by ELISA) with warning signs such as Abdominal pain or tenderness Persistent vomiting Clinical fluid accumu…	900021
5/19/2025 11:40	vuonglam_nguyen	Update record 900027	exclusion = 'Infants and children admitted to the HDU/PICU with Severe Dengue with a. significant bleeding or drop in Hct requiring transfusion b. Need for positive pressure ventilation (NIV or invasive ventilation) at presentation to PICU c. Co-infections: Bacterial sepsis, scrub Patients who were fluid resuscitated prior to arrival e. Admission in recovery phase of dengue '	900027
5/19/2025 11:39	vuonglam_nguyen	Update record 900027	exclusion = 'Infants and children admitted to the HDU/PICU with Severe Dengue with a. significant bleeding or drop in Hct requiring transfusion b. Need for positive pressure ventilation (NIV or invasive ventilation) at presentation to PICU c. Co-infections: Bacterial sepsis, scrub Patients who were fluid resuscitated prior to arrival Admission in recovery phase of dengue '	900027
5/19/2025 11:39	vuonglam_nguyen	Update record 900027	st_elig_age_min = '0', st_elig_age_max = '16'	900027
5/19/2025 11:38	huyenbang_tran	Update record 900021	site_country = '103', study_site_complete = '2'	900021
5/19/2025 11:38	huyenbang_tran	Update record 900021	st_design = '1', st_intv_arms = '2', st_sum = '1. Need based fluids (NS or RL) as per SV and IVC parameters in 2D echocardiography 2. Guidelines based fluids (NS/RL) ', st_topic = '3', recruit_stdtc = '2019-09-16', st_result = 'NOPDF', st_protocol = '0', study_overview_complete = '0'	900021
5/19/2025 11:38	vuonglam_nguyen	Update record 900027	inclusion = 'Patients with severe dengue in critical phase ', exclusion = 'Infants and children admitted to the HDU/PICU with Severe Dengue with a. significant bleeding or drop in Hct requiring transfusion b. Need for positive pressure ventilation (NIV or invasive ventilation) at presentation to PICU c. Co-infections: Bacterial sepsis, scrub Patients who were fluid resuscitated prior to arrival A…	900027
5/19/2025 11:36	huyenbang_tran	Create record 900021	title = 'Need-based vs guidelines-based fluid administration in dengue patients with warning signs: Open-label randomized study', year = '2019', doi = 'https://ctri.nic.in/Clinicaltrials/pmaindet2.php?EncHid=MzYzMjY=&Enc=&userName=dengue', trialregid = 'CTRI/2019/09/021026 ', trialregistry = '3', pmid = 'NOPDF', st_status = '2', publication_details_complete = '2', pub_id = '900021'	900021
5/19/2025 11:36	vuonglam_nguyen	Update record 900027	site_country = '103', study_site_complete = '0'	900027
5/19/2025 11:36	vuonglam_nguyen	Update record 900027	st_total_num = '400'	900027
5/19/2025 11:36	vuonglam_nguyen	Update record 900027	st_topic = '3'	900027
5/19/2025 11:35	vuonglam_nguyen	Update record 900027	st_sum = 'Group 1 will receive Normal Saline 25 ml per kg over 2 hoours as the resuscitation and and also for ongoing fluid loses. Fluid supllementation is continued till the recover stage Group 2 will receive albumin 1gm/kgover 2-6 hours as the resuscitation and ongoing fluid,in addition to NS. This will continue till the child enters recovery phase of dengue fever', study_overview_complete = '0'	900027
5/19/2025 11:32	huyenbang_tran	Update record 900020	primary_outcome_complete = '2'	900020
5/19/2025 11:32	huyenbang_tran	Update record 900020	prim_end = '4', prim_end1 = 'Duration of intravenous fluid therapy (hours)', prim_end1_typ(1) = checked, prim_end1_def = 'Duration of intravenous fluid therapy (hours)', prim_end2 = 'Duration of PICU stay(hours)', prim_end2_typ(1) = checked, prim_end2_def = 'Duration of PICU and hospital stay (hours)', prim_end3 = '% Mortality ', prim_end3_typ(1) = checked, prim_notes = 'Timepoint = until dischar…	900020
5/19/2025 11:32	vuonglam_nguyen	Update record 900027		900027
5/19/2025 11:31	vuonglam_nguyen	Create record 900027	title = 'Albumin versus saline for fluid resuscitation in children with severe dengue: A Prospective Randomized Control Trial', year = '2018', trialregid = 'CTRI/2018/03/012781', trialregistry = '3', publication_details_complete = '0', pub_id = '900027'	900027
5/19/2025 11:31	huyenbang_tran	Update record 900020	st_comp_intv = '1', st_comparator = '3', st_allocation = '1', st_allocate_unit = '1', st_rando_method = 'UNSPF', st_blind = '3', st_all_conc = 'UNSPF', ttype = '13', inclusion = 'Children 1 month - 18 years old with severe dengue (as per WHO 2009 criteria) with confirmed dengue serology. ', exclusion = '1.Those who have been on steroids >2 weeks during admission. 2.With pre-existing liver/renal/h…	900020
5/19/2025 11:29	huyenbang_tran	Update record 900020	site_country = '103', study_site_complete = '2'	900020
5/19/2025 11:28	huyenbang_tran	Update record 900020	st_design = '1', st_intv_arms = '2', st_sum = '"1 - Vitamin C* IV TID and Vitamin B1 IV 100mg BID given as separate infusions over 30 min for 3 days 2 - Standard of care *Vitamin C dose: 1-3 yrs-130mg TID, 4-8yrs- 200mg TID, 9-13yrs- 400mg TID,14-18yrs-600mg TID" ', st_topic = '4', st_country_num = 'UNSPF', st_followup = 'UNSPF', st_total_screened = 'NOPDF', st_total_num = '66', st_total_num_foll…	900020
5/19/2025 11:26	huyenbang_tran	Create record 900020	title = 'CLINICAL EFFECTIVENESS OF ASCORBIC ACID AND THIAMINE AS ADJUNCTIVE THERAPY IN CHILDREN WITH SEVERE DENGUE REQUIRING PICU (PEDIATRIC INTENSIVE CARE UNIT) CARE- OPEN LABELLED RANDOMISED CONTROLLED TRIAL.', year = '2019', trialregid = 'CTRI/2019/09/021244', trialregistry = '3', pmid = 'NOPDF', st_status = '2', publication_details_complete = '2', pub_id = '900020'	900020
5/19/2025 11:08	vuonglam_nguyen	Update record 900028	st_total_screened = '40', st_result = 'Platenza group showed a potential increase in platelet count, and reduction of clinical signs and symptoms of dengue fever associated with thrombocytopenia'	900028
5/19/2025 11:04	vuonglam_nguyen	Update record 900028	prim_end2 = 'Improvement in thrompocytopenia', prim_end2_typ(1) = checked, prim_end2_def = 'Clinically significant improvement in the signs and symptoms of dengue fever with thrompocytopenia ', prim_end2_doi = '2', prim_end2_time = '10'	900028
5/19/2025 11:03	vuonglam_nguyen	Update record 900028	prim_end1_doi = '2', prim_end1_time = '10'	900028
5/19/2025 11:02	vuonglam_nguyen	Update record 900028	prim_end = '2', prim_end1 = 'Increase in platelet counts', prim_end1_typ(3) = checked, primary_outcome_complete = '0'	900028
5/19/2025 11:02	vuonglam_nguyen	Update record 900028	tphase = '4'	900028
5/19/2025 11:01	vuonglam_nguyen	Update record 900028	st_elig_age_min = '18', st_elig_age_max = '60'	900028
5/19/2025 11:00	vuonglam_nguyen	Update record 900028	inclusion = '1.Both male and female subjects between the age group of >=18 years to < = 60years who are confirmed to have DF (Dengue Fever) grade 1 and grade 2 by IgG, IgM and NS1 Antigen. 2.Subjects who have been diagnosed with clinically significant dengue fever associated with thrombocytopenia with platelet count between 30000/ÂµL to 1,00,000/ÂµL. 3.Subjects with the SGPT level not more than 2…	900028
5/19/2025 10:59	huyenbang_tran	Update record 900019		900019
5/19/2025 10:58	huyenbang_tran	Update record 900019	prim_end = '2', prim_end1 = 'Development of hypotensive shock ', prim_end1_typ(1) = checked, prim_end1_def = 'Hypotensive Shock: Systolic Blood pressure less than 5th centile for age & sex (age specific -PALS', prim_end1_doi = '2', prim_end1_time = '1', prim_end1_analysis = 'UNSPF', prim_end2 = 'Time to achieve desired haemodynamic response', prim_end2_typ(1) = checked, prim_end2_def = 'Hemodynam…	900019
5/19/2025 10:58	vuonglam_nguyen	Update record 900028	site_country = '103', study_site_complete = '0'	900028
5/19/2025 10:57	vuonglam_nguyen	Update record 900028	st_topic = '4', st_notes = 'Others - CPLE plus'	900028
5/19/2025 10:57	vuonglam_nguyen	Update record 900028	st_intv_arms = '2'	900028
5/19/2025 10:57	vuonglam_nguyen	Update record 900028	st_design = '1'	900028
5/19/2025 10:57	vuonglam_nguyen	Update record 900028	st_sum = '1 - Papaya, Gudichi and Maricha (Platenza) 2 tablets PO BID for 10 days 2 - CPLE 1 tablet PO TID for 10 days', study_overview_complete = '0'	900028
5/19/2025 10:56	huyenbang_tran	Update record 900019	st_comp_intv = '1', st_comparator = '3', st_allocation = '1', st_allocate_unit = '1', st_rando_method = 'UNSPF', st_blind = '3', inclusion = '1) Children aged more than 28 days to completed 15 years 2) Confirmed Dengue Fever (NS1 positive by ELISA / Dengue IgM positive by ELISA 3) Children with Dengue fever with Warning Signs and /or Compensated Shock', exclusion = '1) Children with Severe Dengue…	900019
5/19/2025 10:54	huyenbang_tran	Update record 900019	site_country = '103', study_site_complete = '2'	900019
5/19/2025 10:54	huyenbang_tran	Update record 900019	st_design = '1', st_intv_arms = '2', st_sum = '1. NEW "CMC-ICMR Fluid Therapy" 2. WHO fluid therapy', st_topic = '3', st_followup = '28', st_total_screened = 'NOPDF', st_total_num = '222', st_total_num_follow = 'NOPDF', recruit_stdtc = '2020-01-15', st_result = 'NOPDF', st_protocol = '0', study_overview_complete = '2'	900019
5/19/2025 10:54	vuonglam_nguyen	Create record 900028	title = 'Clinical Evaluation for the Thrombopoietic Activity of Platenza Tablet in Cases of Dengue with Thrombocytopenia- Randomized Open Label Controlled Clinical Study', year = '2017', trialregid = 'CTRI/2018/02/011916', trialregistry = '3', st_status = '1', pub_notes = 'Not 100% sure this is the right publication: https://www.amhsr.org/articles/clinical-evaluation-for-the-thrombopoietic-activi…	900028
5/19/2025 10:52	huyenbang_tran	Create record 900019	title = 'Volume Replacement therapy in children with Dengue: Single centre, Open Labeled, Randomized Control Study to compare the hemodynamic response of two fluid replacement therapy regimen in children presenting with warning signs and compensated shock', year = '2020', doi = 'https://ctri.nic.in/Clinicaltrials/pmaindet2.php?EncHid=MzcwODk=&Enc=&userName=dengue', trialregid = 'CTRI/2020/01/0226…	900019
5/19/2025 10:51	vuonglam_nguyen	Update record 900030	st_notes = 'Arm description is confusing and unclear (6/7 arms?)'	900030
5/19/2025 10:49	huyenbang_tran	Update record 900018	prim_end = '1', prim_end1 = 'Platelet count', prim_end1_typ(3) = checked, prim_end1_def = 'Increase in platelet counts as compared to day 0 to day 7. ', prim_end1_doi = '2', prim_end1_time = '7', prim_end1_analysis = 'UNSPF', primary_outcome_complete = '2'	900018
5/19/2025 10:49	huyenbang_tran	Update record 900018	ttype = '13', inclusion = '1)Both male and female pediatric subjects between the age group between 2 years to 12 years 2)Pediatric subjects already confirmed to have DF (Dengue Fever) through ELISA based NS1 Antigen test and/or IgM. 3)Pediatric subjects who have been clinically diagnosed with dengue fever associated with thrombocytopenia vis a vis platelet count between 50000 cells/mm3 to 1,00,00…	900018
5/19/2025 10:47	vuonglam_nguyen	Update record 900029	prim_end = '1', prim_end1 = 'Death', prim_end1_typ(1) = checked, prim_end1_def = 'Death within 7 days or discharge from hospital which ever later', prim_end1_doi = '2', prim_end1_time = '7', primary_outcome_complete = '0'	900029
5/19/2025 10:47	huyenbang_tran	Update record 900018		900018
5/19/2025 10:46	huyenbang_tran	Update record 900018	st_intv_arms = '1', st_sum = '1 - HPLT031707 Syrup PO for 7 days or until PLT >150G/L (dose as per kg body weight) '	900018
5/19/2025 10:46	huyenbang_tran	Update record 900018	st_comp_intv = '1', st_comparator = '3', st_allocation = '2', study_design_complete = '0'	900018
5/19/2025 10:45	vuonglam_nguyen	Update record 900029	st_elig_age_min = '8', st_elig_age_max = '18'	900029
5/19/2025 10:45	huyenbang_tran	Update record 900018	site_country = '103', study_site_complete = '2'	900018
5/19/2025 10:44	vuonglam_nguyen	Update record 900029	st_comp_intv = '1', inclusion = ' children between 8yrs and 18yrs with confirmed dengue fever', exclusion = 'Children in whom oral medications are contraindicated Children with known hypersensitivity to Doxycycline Children on antiepileptic drugs Children who have recieved doxycycline elsewhere for present illness', study_design_complete = '0'	900029
5/19/2025 10:44	huyenbang_tran	Update record 900018	st_country_num = '1'	900018
5/19/2025 10:44	huyenbang_tran	Update record 900018	st_design = '1', st_intv_arms = '2', st_sum = '1 - HPLT031707 Syrup PO for 7 days or until PLT >150G/L (dose as per kg body weight) 2 - Standard of care ', st_topic = '4', st_topic_why = 'UNSPF', st_followup = '7', st_total_screened = 'NOPDF', st_total_num = '44', st_total_num_follow = 'NOPDF', st_num_calculation = 'NOPDF', recruit_stdtc = '2020-01-20', st_result = 'NOPDF', st_protocol = '0', stu…	900018
5/19/2025 10:44	vuonglam_nguyen	Update record 900029	site_country = '103', study_site_complete = '0'	900029
5/19/2025 10:43	vuonglam_nguyen	Update record 900029	st_design = '1', st_sum = '1 - Doxycycline 5mg/kg BID for 7 days 2 - Placebo (salt)', st_topic = '2', st_total_screened = '202', study_overview_complete = '0'	900029
5/19/2025 10:42	vuonglam_nguyen	Update record 900029	st_oth_pub_no = '0'	900029
5/19/2025 10:42	huyenbang_tran	Create record 900018	title = 'An Open Label, Single Arm Clinical study To Evaluate The Safety and Efficacy of HPLT031707 SYRUP in Cases of Thrombocytopenia Associated With Dengue Fever in Pediatric Population - PL_S', year = '2020', doi = 'https://ctri.nic.in/Clinicaltrials/pmaindet2.php?EncHid=MzcxMzU=&Enc=&userName=CTRI/2020/01/022785', trialregid = 'CTRI/2020/01/022785', trialregistry = '3', pmid = 'NOPDF', st_sta…	900018
5/19/2025 10:42	vuonglam_nguyen	Create record 900029	title = 'Role of Doxycycline in Management of Children with Dengue Infection', year = '2018', trialregid = 'CTRI/2018/01/011548', trialregistry = '3', st_status = '2', publication_details_complete = '0', pub_id = '900029'	900029
5/19/2025 10:41	vuonglam_nguyen	Update record 900030	other_methodology_complete = '0'	900030
5/19/2025 10:39	huyenbang_tran	Update record 900016	prim_end1 = 'Pleural effusion resolution time', prim_end1_def = 'Assessed by chest ultrasound since newly detected pleural effusion till resolution of pleural effusion', primary_outcome_complete = '2'	900016
5/19/2025 10:38	huyenbang_tran	Update record 900016	prim_end = '1', primary_outcome_complete = '0'	900016
5/19/2025 10:38	huyenbang_tran	Update record 900016	st_comp_intv = '1', st_comparator = '3', st_allocation = '1', st_allocate_unit = '1', st_rando_method = 'UNSPF', st_blind = '1', st_blind_desc = 'UNSPF', st_all_ratio = 'UNSPF', st_all_conc = 'UNSPF', ttype = '13', tphase = '11', inclusion = '1. Age > 18 years; 2. Dengue infection confirmed by either antigen detection e.g. PCR for RNA, NS1Ag or antibodies detection e.g. IgM ELISA, paired IgG ELIS…	900016
5/19/2025 10:38	vuonglam_nguyen	Update record 900030	prim_end = '1'	900030
5/19/2025 10:36	vuonglam_nguyen	Update record 900030	prim_end1_typ(1) = checked	900030
5/19/2025 10:36	vuonglam_nguyen	Update record 900030	prim_end1 = 'Recovery', primary_outcome_complete = '0'	900030
5/19/2025 10:35	huyenbang_tran	Update record 900016	site_country = '221', study_site_complete = '2'	900016
5/19/2025 10:34	huyenbang_tran	Update record 900016	st_design = '1', st_intv_arms = '2', st_sum = '1. CPAP 2. Standard of care', st_topic = '3', st_total_screened = 'NOPDF', st_total_num = '74', st_total_num_follow = 'NOPDF', recruit_stdtc = '2020-05-01', st_result = 'NOPDF', st_protocol = '0', study_overview_complete = '2'	900016
5/19/2025 10:33	huyenbang_tran	Create record 900016	title = 'Effect of Continuous Positive Airway Pressure on Time to Resolution of Dengue-associated Pleural Effusion', year = '2020', doi = 'https://www.thaiclinicaltrials.org/show/TCTR20200916008', trialregid = 'TCTR20200916008', trialregistry = '1', st_status = '2', ipd = '0', publication_details_complete = '2', pub_id = '900016'	900016
5/19/2025 10:32	vuonglam_nguyen	Update record 900030		900030
5/19/2025 10:31	vuonglam_nguyen	Update record 900030	inclusion = 'Dengue Fever Patient >3 days fever-severe body&joints pain-conjuntival congestion-retro bulbar tenderness-Skin and Hard Rashes-headache-nausea; male,female all age. Dengue detection Elisa NS1 IgM & IgG & DENV-RTPCR Viral Load. Serum Level of NS1, TNF-Alpha, Interleukin B1, Interleukin-6.', exclusion = 'Other Super Added infection, if present - Malaria, Chikunkunya, Swine Flu, Etc.,'	900030
5/19/2025 10:31	vuonglam_nguyen	Update record 900030	st_elig_age_min = '1', st_elig_age_max = '60'	900030
5/19/2025 10:29	huyenbang_tran	Update record 900015	st_followup = 'UNSPF'	900015
5/19/2025 10:28	huyenbang_tran	Update record 900015	prim_end = '2', prim_end1 = 'Time of complete fever reduction after treatment', prim_end1_typ(1) = checked, prim_end1_def = 'UNSPF', prim_end1_doi = 'UNSPF', prim_end1_time = 'UNSPF', prim_end1_analysis = 'UNSPF', prim_end2 = 'Conversion rate of severe dengue fever', prim_end2_typ(1) = checked, prim_end2_def = 'UNSPF', prim_end2_doi = 'UNSPF', prim_end2_time = 'UNSPF', prim_end2_analysis = 'UNSPF…	900015
5/19/2025 10:27	huyenbang_tran	Update record 900015	st_comp_intv = '1', st_comparator = '1', st_allocation = '1', st_blind = '2', st_all_ratio = 'UNSPF', st_all_conc = 'UNSPF', ttype = '13', inclusion = '(1) Those who meet the diagnostic criteria of dengue fever in acute fever stage of Western medicine. (2) It is in accordance with the syndrome differentiation and diagnosis standard of heat dampness depression and Wei Qi disease. (3) The age range…	900015
5/19/2025 10:24	huyenbang_tran	Update record 900015	site_country = '46', study_site_complete = '2'	900015
5/19/2025 10:24	vuonglam_nguyen	Update record 900030	inclusion = 'Inclusion criteria: Dengue Fever Patient >3 days fever-severe body&joints pain-conjuntival congestion-retro bulbar tenderness-Skin and Hard Rashes-headache-nausea; male,female all age. Dengue detection Elisa NS1 IgM & IgG & DENV-RTPCR Viral Load. Serum Level of NS1, TNF-Alpha, Interleukin B1, Interleukin-6.', exclusion = 'Exclusion criteria: Other Super Added infection, if present - …	900030
5/19/2025 10:21	vuonglam_nguyen	Update record 900030	st_total_num = '350'	900030
5/19/2025 10:20	vuonglam_nguyen	Update record 900030	site_country = '103', study_site_complete = '0'	900030
5/19/2025 10:19	vuonglam_nguyen	Update record 900030	st_topic_why = 'Cocktail'	900030
5/19/2025 10:19	vuonglam_nguyen	Update record 900030	st_intv_arms = '7'	900030
5/19/2025 10:19	vuonglam_nguyen	Update record 900030	st_sum = 'Antivirals: 1)Chloroquine 5mg /kg oral: 2mg/kg IM/IV 2)Doxycycline 100mg bid oral / IV 3)Prochloperazine 5mg bid oral / 12.5mg IV/IM bid 4)S-Adenosyl L-Methionine 400mg bid oral 5) Ribavirin 200mg QID oral Anti-Cytokines: 1)Chloroquine 5mg /kg oral: 2mg/kg IM/IV 2)Doxycycline 100mg bid oral / IV 3)Monteleukast 10mg od oral 4)Tolfenamic Acid 200mg bid oral Groups: 1. Initial 50 patients …	900030
5/19/2025 10:15	vuonglam_nguyen	Update record 900030	st_design = '2', st_sum = 'Antivirals: 1)Chloroquine 5mg /kg oral: 2mg/kg IM/IV 2)Doxycycline 100mg bid oral / IV 3)Prochloperazine 5mg bid oral / 12.5mg IV/IM bid 4)S-Adenosyl L-Methionine 400mg bid oral 5) Ribavirin 200mg QID oral Anti-Cytokines: 1)Chloroquine 5mg /kg oral: 2mg/kg IM/IV 2)Doxycycline 100mg bid oral / IV 3)Monteleukast 10mg od oral 4)Tolfenamic Acid 200mg bid oral All the 7 drug…	900030
5/19/2025 10:14	huyenbang_tran	Update record 900015	st_design = '1', st_intv_arms = '2', st_sum = '1. Ganghuo Kanggan granules 2. Ganghuo Kanggan granule simulator ', st_topic = '4', st_topic_why = 'UNSPF', st_total_screened = 'NOPDF', st_total_num = '500', st_total_num_follow = 'NOPDF', st_num_calculation = 'NOPDF', st_result = 'NOPDF', st_protocol = '0', st_notes = 'Ethics from 2013, trial registered in 2021 but not yet recruiting?', study_overv…	900015
5/19/2025 10:10	huyenbang_tran	Create record 900015	title = 'Clinical study of ganghuokanggan Decoction on dengue fever', year = '2021', doi = 'https://www.chictr.org.cn/hvshowproject.html?id=240998&v=1.6', trialregid = 'ChiCTR2100043777', trialregistry = '6', pmid = 'NOPDF', st_status = '2', publication_details_complete = '2', pub_id = '900015'	900015
5/19/2025 10:03	vuonglam_nguyen	Update record 900030	st_status = '2'	900030
5/19/2025 10:02	vuonglam_nguyen	Update record 900030	year = '2017', trialregid = 'CTRI/2017/12/010834', trialregistry = '3'	900030
5/19/2025 9:59	huyenbang_tran	Update record 900013	prim_end2_def = 'assessed by NS1 cell-based titration (NSET) assay'	900013
5/19/2025 9:25	vuonglam_nguyen	Update record 900031		900031
5/19/2025 9:23	vuonglam_nguyen	Update record 900031	prim_end1_time = '14', prim_end2_time = '14', prim_end3_time = '14'	900031
5/19/2025 7:31	vuonglam_nguyen	Create record 900030	pub_citation = 'https://ctri.nic.in/Clinicaltrials/pmaindet2.php?EncHid=MjA2ODM=&Enc=&userName=CTRI/2017/12/010834', title = 'Positive Approach Treatment of DENGUE FEVER with Internet Base Searched New Re-purposed Antiviral and Anti-cytokine drugs for Radical Cure ', publication_details_complete = '0', pub_id = '900030'	900030
5/19/2025 5:20	vuonglam_nguyen	Update record 900032	me_pk_yn = 'NOPDF', me_iv_yn = 'NOPDF', me_mol_yn = 'NOPDF', me_lfu_yn = 'NOPDF', me_lfu_analysis_desc = 'NOPDF', me_interim_yn = 'NOPDF', me_dsmb_yn = 'NOPDF', me_analysis_soft = 'NOPDF', me_ethic_desc = 'Institutional Ethic committee Approved ', me_consent_yn = 'NOPDF', me_fund = 'Source of Monetary or Material Support: J P Health Paradise Institution Railway Road Haridwar249401', me_fund_type(…	900032
5/19/2025 5:18	vuonglam_nguyen	Update record 900032	me_end = 'Prevention of post dengue syndrome ', me_end_typ(1) = checked, me_end_def = 'NOPDF', me_end_doi = '2', me_end_time = '365', me_end_analysis = 'NOPDF', other_endpoints_complete = '1'	900032
5/19/2025 5:18	vuonglam_nguyen	Update record 900032	prim_end = '3', prim_end1 = 'Symptomatic Relief', prim_end1_typ(1) = checked, prim_end1_def = 'NOPDF', prim_end1_doi = '2', prim_end1_time = '30', prim_end1_analysis = 'NOPDF', prim_end2 = 'Increase Platelet counts', prim_end2_typ(3) = checked, prim_end2_def = 'NOPDF', prim_end2_doi = '2', prim_end2_time = '30', prim_end2_analysis = 'NOPDF', prim_end3 = 'Decrease C R P level', prim_end3_typ(3) = …	900032
5/19/2025 5:15	vuonglam_nguyen	Update record 900032	st_comp_intv = '1', st_comparator = '1', st_allocation = '1', st_allocate_unit = '1', st_rando_method = 'Adaptive randomization, such as minimization ', st_blind = '2', st_blind_desc = 'Participant and Investigator Blinded ', st_all_ratio = 'NOPDF', st_all_conc = '1', ttype = '13', tphase = '8', inclusion = 'NS 1 Positive Dengue Viral Fever', exclusion = ' Recovering Dengue NS 1 positive cases af…	900032
5/19/2025 5:11	vuonglam_nguyen	Update record 900032	site = 'J P Health Paradise Railway Road Haridwar Uttarakhand Hardwar UTTARANCHAL ', site_notes = 'J P Health Paradise Railway Road Haridwar Uttarakhand Hardwar UTTARANCHAL ', site_country = '103', study_site_complete = '1'	900032
5/19/2025 5:09	vuonglam_nguyen	Update record 900032	st_country_num = '1', st_followup = '365', st_total_screened = 'NOPDF', st_total_num = '100', st_total_num_follow = 'NOPDF', st_num_calculation = 'NOPDF', recruit_stdtc = '2013-10-12', st_result = 'NOPDF', st_protocol = 'NOPDF', study_overview_complete = '1'	900032
5/19/2025 5:04	vuonglam_nguyen	Update record 900032	st_design = '1', st_intv_arms = '2', st_sum = '1. J P Nutrition Per Rectal: 2 ml per kg twice a day till 15 years of age; 60 ml in adult (60 to 80 kg) twice a day 2. Per rectal nutrition dengue PRND', st_topic = '4', st_topic_why = 'NOPDF', study_overview_complete = '0'	900032
5/19/2025 5:00	vuonglam_nguyen	Update record 900032	year = 'NOPDF', doi = 'NOPDF', trialregid = 'CTRI/2017/11/010547', trialregistry = '3', pmid = 'NOPDF', st_status = '2', st_compstatus = '2', st_oth_pub_no = '0', ipd = 'NOPDF', funder = 'J P Health Paradise Institution Railway Road Haridwar249401', publication_details_complete = '1'	900032
5/19/2025 4:55	vuonglam_nguyen	Create record 900032	pub_citation = 'https://ctri.nic.in/Clinicaltrials/pmaindet2.php?EncHid=MjA5MzQ=&Enc=&userName=CTRI/2017/11/010547', title = 'Per Rectal Ayurvedic Nutritional Integration in Dengue Fever with Complications ', pub_notes = 'Registry only https://ctri.nic.in/Clinicaltrials/pmaindet2.php?EncHid=MjA5MzQ=&Enc=&userName=CTRI/2017/11/010547', publication_details_complete = '0', pub_id = '900032'	900032
5/19/2025 4:52	vuonglam_nguyen	Update record 900031	me_pk_yn = 'NOPDF', me_iv_yn = 'NOPDF', me_mol_yn = 'NOPDF', me_lfu_yn = 'NOPDF', me_lfu_analysis_desc = 'NOPDF', me_interim_yn = 'NOPDF', me_dsmb_yn = 'NOPDF', me_analysis_soft = 'NOPDF', me_ethic_desc = 'Central Ethics Committee, Shri Devraj UrsAcademy of higher Education and Reserach Kolar Approved Ethics committee for research on human subjects Approved ', me_fund = 'Source of Monetary or Mat…	900031
5/19/2025 4:48	vuonglam_nguyen	Update record 900031	primary_outcome_complete = '1'	900031
5/19/2025 4:47	vuonglam_nguyen	Update record 900031	me_end = 'Proportion of patients experiencing adverse events and serious adverse events ', me_end_typ(1) = checked, me_end_def = 'NOPDF', me_end_doi = '2', me_end_time = '14', other_endpoints_complete = '1'	900031
5/19/2025 4:46	vuonglam_nguyen	Update record 900031	prim_end = '7', prim_end1 = 'effect on capillary leak', prim_end1_typ(1) = checked, prim_end1_def = 'capillary leak in Dengue fever measured by serial ultrasound chest & abdomen for third space fluid accumulation', prim_end1_doi = '2', prim_end1_time = '1', prim_end1_analysis = 'NOPDF', prim_end2 = 'Change in hematocrit', prim_end2_typ(3) = checked, prim_end2_def = 'NOPDF', prim_end2_doi = '2', p…	900031
5/19/2025 4:42	vuonglam_nguyen	Update record 900031	st_comp_intv = '1', st_comparator = '4', st_allocation = '1', st_allocate_unit = '1', st_rando_method = 'Computer generated randomization', st_blind = '2', st_blind_desc = 'Participant and Investigator Blinded ', st_all_ratio = 'NOPDF', st_all_conc = '1', ttype = '13', tphase = '8', inclusion = '1)Fever of >38Deg C of < 72 hr duration and at least two of the following criteria indicating probable…	900031
5/19/2025 4:24	vuonglam_nguyen	Update record 900031	[instance = 4], site = 'Regional Medical Research Centre', site_notes = 'Nehru Nagar Belagavi Belgaum KARNATAKA', study_site_complete = '0', pub_id = '900031'	900031
5/19/2025 4:24	vuonglam_nguyen	Update record 900031	[instance = 3], site = 'KLEU Shri BMK Ayurveda Mahavidyalya Hospital and Medical Research Center ', site_notes = 'KLEU Shri BMK Ayurveda Mahavidyalya Shahapur Belagavi Belgaum KARNATAKA ', study_site_complete = '0', pub_id = '900031'	900031
5/19/2025 4:23	vuonglam_nguyen	Update record 900031	[instance = 2], site = 'KLEU Dr Prabhakar Kore hospital & Medical Research centre', site_notes = ' Medical Research centre Nehru Nagar Belagavi Belgaum KARNATAKA', study_site_complete = '0', pub_id = '900031'	900031
5/19/2025 4:19	vuonglam_nguyen	Update record 900031	site = 'Dept. of Integrative Medicine, Sri Devaraj Urs Academy of Higher Education and Research ', site_notes = 'SDUAHER, Kolar, Karnataka -563103 (Deemed to be University Kolar- 563103 Kolar KARNATAKA ', site_country = '103', study_site_complete = '1'	900031
5/19/2025 4:17	vuonglam_nguyen	Update record 900031	st_topic = '4', st_topic_why = 'NOPDF', st_country_num = '4', st_followup = '14', st_total_screened = 'NOPDF', st_total_num = '250', st_total_num_follow = 'NOPDF', st_num_calculation = 'NOPDF', recruit_stdtc = '2017-09-01', st_result = 'NOPDF', st_protocol = 'NOPDF', study_overview_complete = '1'	900031
5/19/2025 4:14	vuonglam_nguyen	Update record 900031	st_design = '1', st_sum = '1. AYUSH PJ-7: 700mg of trial formulation along with standard care 2 Tablets of 350mg BID for 10days 2. Placebo', study_overview_complete = '0'	900031
5/19/2025 3:54	vuonglam_nguyen	Create record 900031	pub_citation = 'https://ctri.nic.in/Clinicaltrials/pmaindet2.php?EncHid=MjAwMjA=&Enc=&userName=CTRI/2017/11/010586', title = 'Evaluation of add on efficacy & safety of an ayurvedic formulation in the management of dengue fever & prevention of its complications â€" A double blind clinical study', year = 'NOPDF', doi = 'NOPDF', trialregid = 'CTRI/2017/11/010586', trialregistry = '3', pmid = 'NOPDF'…	900031
5/18/2025 8:06	huyenbang_tran	Update record 900014		900014
5/18/2025 8:04	huyenbang_tran	Update record 900014	st_comp_intv = '1', st_comparator = '1', st_allocation = '1', st_allocate_unit = '1', st_rando_method = 'Computer generated randomization ', st_blind = '2', st_blind_desc = 'UNSPF', st_all_ratio = '1', st_all_conc = 'UNSPF', ttype = '24', inclusion = 'Male or non-pregnant, non-lactating female aged 18 - 65 years with laboratory-confirmed uncomplicated DF within 3 days of fever onset and PLT >100 …	900014
5/18/2025 7:45	huyenbang_tran	Update record 900014	site_country = '103', study_site_complete = '2'	900014
5/18/2025 7:45	huyenbang_tran	Update record 900014	st_country_num = '33'	900014
5/18/2025 7:44	huyenbang_tran	Update record 900014	prim_end1_time = '15'	900014
5/18/2025 7:43	huyenbang_tran	Update record 900014		900014
5/18/2025 7:42	huyenbang_tran	Update record 900014	prim_end = '1', prim_end1 = 'Proportion of patients who progress from uncomplicated DF to DF with warning signs and symptoms OR Severe Dengue', prim_end1_typ(1) = checked, prim_end1_def = 'UNSPF', prim_end1_doi = '2', prim_end1_time = '7', prim_end1_analysis = 'UNSPF', primary_outcome_complete = '2'	900014
5/18/2025 7:39	huyenbang_tran	Update record 900014	funder = 'Sun Pharmaceutical Industries Limited Sun House, 201 B/1, Western Express Highway, Goregaon ( E),Mumbai 400 063 '	900014
5/18/2025 7:39	huyenbang_tran	Update record 900014	st_design = '1', st_intv_arms = '4', st_sum = '1 - AQCH 200 mg PO TID for 7 days 2 - AQCH 400 mg PO TID for 7 days 3 - AQCH 600 mg PO TID for 7 days 4 - Placebo ', st_topic = '4', st_country_num = 'UNSPF', st_followup = '7', st_total_screened = 'NOPDF', st_total_num = '676', st_total_num_follow = 'NOPDF', st_num_calculation = 'NOPDF', recruit_stdtc = 'NOPDF', st_result = 'NOPDF', st_protocol = '0…	900014
5/18/2025 7:37	huyenbang_tran	Create record 900014	title = 'A Phase 2, Dose-Ranging, Multicenter, Randomized, Double Blind, Placebo Controlled Study to Evaluate the Safety and Efficacy of AQCH Tablets in Adult Patients with Dengue Fever', year = '2021', doi = 'NOPDF', trialregid = 'CTRI/2021/06/034040', trialregistry = '3', pmid = 'NOPDF', st_status = '2', st_compstatus = 'NOPDF', ipd = '0', publication_details_complete = '2', pub_id = '900014'	900014
5/18/2025 7:35	huyenbang_tran	Update record 900013	prim_end = '2', prim_end1 = 'Proportion of participants with causally related SAEs ', prim_end1_typ(1) = checked, prim_end1_def = 'UNSPF', prim_end1_doi = '2', prim_end1_time = '180', prim_end1_analysis = 'UNSPF', prim_end2 = 'Virological log reduction (VLR) of infective dengue virus ', prim_end2_typ(2) = checked, prim_end2_def = 'as assessed by NS1 cell-based titration (NSET) assay', prim_end2_d…	900013
5/18/2025 7:21	huyenbang_tran	Update record 900013	st_comp_intv = '1', st_comparator = '1', st_allocation = '1', st_allocate_unit = '1', st_rando_method = 'NOPDF', st_blind = 'NOPDF', st_all_ratio = '1', st_all_conc = 'NOPDF', ttype = '13', tphase = '4', inclusion = 'Adults aged 18-60 with laboratory-confirmed dengue, within 48 hours of fever onset ', exclusion = 'severe dengue, significant lab abnormalities (e.g., low Hb, neutropenia, thrombocyt…	900013
5/18/2025 6:53	huyenbang_tran	Update record 900013	site_country = '103', study_site_complete = '2'	900013
5/18/2025 6:53	huyenbang_tran	Update record 900013	st_design = '1', st_intv_arms = '5', st_sum = '1. Dengue mAb 3 mg/kg IV over 2 hours 2. Dengue mAb 5 mg/kg IV over 2 hours 3. Dengue mAb 7 mg/kg IV over 2 hours 4. Dengue mAb 9 mg/kg IV over 2 hours 5. Placebo', st_topic = '1', st_total_screened = 'NOPDF', st_total_num = '250', st_total_num_follow = 'NOPDF', st_num_calculation = 'NOPDF', recruit_stdtc = '2021-mm-dd', st_result = 'NOPDF', st_proto…	900013
5/18/2025 6:49	huyenbang_tran	Create record 900013	title = '"A Phase II, Single blind, Randomized, Parallel group, Dose ranging, Single Dose Study of Dengue Monoclonal antibody (Dengue mAb) in Adults with Dengue Fever"', year = '2021', doi = 'NOPDF', trialregid = 'CTRI/2021/07/035290', trialregistry = '3', pmid = 'NOPDF', st_status = '2', st_compstatus = '1', ipd = '0', publication_details_complete = '2', pub_id = '900013'	900013
5/18/2025 5:06	huyenbang_tran	Update record 900012	prim_end = '6', prim_end1 = 'Reduction of proportion of compensated or uncompensated shock by 15% in the dextran group compared to control group ', prim_end1_typ(1) = checked, prim_end1_def = 'Compensated shock: Tachycardia with narrow pulse pressure (< 30mmHg), Decompensated shock: Systolic blood pressure less than 90mmHg and /or mean arterial pressure less than 65mmHg', prim_end1_doi = '2', pri…	900012
5/18/2025 5:03	huyenbang_tran	Update record 900012	st_comp_intv = '1', st_comparator = '3', st_allocation = '1', st_allocate_unit = '1', st_rando_method = 'Randomization method Permuted block randomization will be done by a person who is not part of the study. Varying block sizes will be used, and block sizes are blinded to investigators to avoid predictability.', st_blind = 'NOPDF', st_all_ratio = 'UNSPF', st_all_conc = '1', ttype = '13', inclus…	900012
5/18/2025 5:00	huyenbang_tran	Update record 900012	site_country = '210', study_site_complete = '2'	900012
5/18/2025 5:00	huyenbang_tran	Update record 900012	st_design = '1', st_intv_arms = '2', st_sum = '1 - Dextran40 IV 5ml/Kg (maximum 250ml) over 2 hours 2 - Standard of care (normal saline IV 5ml/Kg (maximum 250ml) over 2 hours) ', st_topic = '3', st_country_num = 'UNSPF', st_followup = '2', st_total_screened = 'NOPDF', st_total_num = '218', st_total_num_follow = 'NOPDF', st_num_calculation = 'NOPDF', recruit_stdtc = 'NOPDF', st_result = 'NOPDF', s…	900012
5/18/2025 4:56	huyenbang_tran	Create record 900012	title = 'A MULTI CENTER DOUBLE-BLIND RANDOMIZED PARALLEL-GROUP PHASE III CLINICAL TRIAL ON EFFECTIVENESS OF DEXTRAN 40 COMPARED TO NORMAL SALINE IN PREVENTING DENGUE SHOCK IN EARLY LEAKAGE PHASE OF PATIENTS WITH DENGUE HEMORRHAGIC FEVER', year = '2022', doi = 'NOPDF', trialregid = 'SLCTR/2022/003', trialregistry = '4', pmid = 'NOPDF', st_status = '2', st_compstatus = '2', st_oth_pub_no = '0', ipd…	900012
5/18/2025 4:53	huyenbang_tran	Update record 900011	prim_end = '1', prim_end1 = 'Platelet count', prim_end1_typ(3) = checked, prim_end1_def = 'UNSPF', prim_end1_doi = '2', prim_end1_time = '365', prim_end1_analysis = 'UNSPF', primary_outcome_complete = '2'	900011
5/18/2025 4:51	huyenbang_tran	Update record 900011	st_comp_intv = '1', st_comparator = '3', st_allocation = '1', st_allocate_unit = '1', st_rando_method = 'UNSPF', st_blind = 'UNSPF', st_all_ratio = 'UNSPF', st_all_conc = 'UNSPF', ttype = '13', inclusion = 'Children 5-18 years old with laboratory confirmed dengue fever (NS1/IgG/IgM positive) and PLT < 150 G/L', exclusion = 'PLT > 150 G/L or severe thrombocytopenia requiring platelet transfusion; …	900011
5/18/2025 4:46	huyenbang_tran	Update record 900011	site = 'KLE DR. PRABHAKAR KORE HOSPITAL ', site_notes = 'Room no. 08, paediatric OPD, Nehru nagar, Belgaum KARNATAKA ', site_country = '103', study_site_complete = '2'	900011
5/18/2025 4:45	huyenbang_tran	Update record 900011	st_design = '1', st_intv_arms = '2', st_sum = '1. Vitamin E and vitamin C for 5 days (dose not specified) 2. Standard of care ', st_topic = '4', st_topic_why = 'NOPDF', st_country_num = '1', st_followup = '365', st_total_screened = 'NOPDF', st_total_num = '84', st_total_num_follow = 'NOPDF', st_num_calculation = 'NOPDF', recruit_stdtc = 'NOPDF', st_result = 'NOPDF', st_protocol = '0', study_overv…	900011
5/18/2025 4:43	huyenbang_tran	Create record 900011	title = 'EFFECT OF VITAMIN E & VITAMIN C SUPPLEMENTATION ON THROMBOCYTOPENIA IN DENGUE FEVER: A RANDOMISED CONTROLLED TRIAL ', year = '2022', doi = 'NOPDF', trialregid = 'CTRI/2022/09/045521', trialregistry = '3', pmid = 'NOPDF', st_status = '2', st_compstatus = 'UNSPF', ipd = 'NOPDF', funder = 'Srikanth (self sponsor)', publication_details_complete = '2', pub_id = '900011'	900011
5/18/2025 4:35	huyenbang_tran	Update record 900010	prim_end = '2', prim_end1 = 'Proportion of patients considered recovered ', prim_end1_typ(3) = checked, prim_end1_def = 'Platelet count above 150×10^9/L', prim_end1_doi = '1', prim_end1_time = '7', prim_end1_analysis = 'NOPDF', prim_end2 = 'Platelet count', prim_end2_typ(3) = checked, prim_end2_def = 'Mean platelet count', prim_end2_doi = '1', prim_end2_time = '7', prim_end2_analysis = 'NOPDF', p…	900010
5/18/2025 4:34	huyenbang_tran	Update record 900010	st_comp_intv = '1', st_comparator = '4', st_allocation = '1', st_allocate_unit = '1', st_rando_method = 'A simple randomization method will be used', st_blind = 'UNSPF', st_all_ratio = '1', st_all_conc = 'UNSPF', ttype = '13', tphase = '8', inclusion = '18 - 65 years old with laboratory-confirmed dengue (NS1/IgM positive) with PLT < 100 G/L and any warning signs: abdominal pain or tenderness, per…	900010
5/18/2025 4:27	huyenbang_tran	Update record 900010	st_sum = '1 - Eltrombopag 25 mg OD for 3 days 2 - Placebo ', st_topic = '2', st_country_num = '6', st_followup = '3', st_total_screened = 'NOPDF', st_total_num = '300', st_total_num_follow = 'NOPDF', st_num_calculation = 'NOPDF', recruit_stdtc = 'NOPDF', st_result = 'NOPDF', st_protocol = '0', study_overview_complete = '2'	900010
5/18/2025 4:25	huyenbang_tran	Update record 900010	site_country = '19', study_site_complete = '2'	900010
5/18/2025 4:24	huyenbang_tran	Update record 900010	st_design = '1', st_intv_arms = '2', study_overview_complete = '0'	900010
5/18/2025 4:24	huyenbang_tran	Create record 900010	title = 'Double Blind Placebo Controlled Randomized Phase III trial to evaluate the efficacy of Eltrombopag to correct thrombocytopenia and prevent fluid leakage in moderate dengue patients', year = '2022', doi = 'NOPDF', trialregid = 'SLCTR/2022/023', trialregistry = '4', pmid = 'NOPDF', st_status = '2', st_compstatus = '2', st_oth_pub_no = '0', ipd = 'NOPDF', funder = 'UNSPF', publication_detai…	900010
5/18/2025 4:21	huyenbang_tran	Update record 900009	prim_end = '2', prim_end1 = 'Duration of plasma leaking', prim_end1_typ(1) = checked, prim_end1_def = 'The time from onset of leak to end of leak (end of leak determined by stabilizing vital signs, return of PCV to normal level, clinical improvement with splitting of second heart sounds (S2) and diuresis)', prim_end1_doi = '1', prim_end1_time = '7', prim_end1_analysis = 'UNSPF', prim_end2 = 'Occu…	900009
5/18/2025 4:18	huyenbang_tran	Update record 900009	st_comp_intv = '1', st_comparator = '4', st_allocation = '1', st_allocate_unit = '1', st_rando_method = 'UNSPF', st_blind = '2', st_blind_desc = 'UNSPF', st_all_ratio = '1', st_all_conc = 'UNSPF', ttype = '13', inclusion = 'Children 5-14 years old admitted within 84 hours of onset of fever, with NS1 positive', exclusion = 'Underlying chronic illness such as cardiac, renal or hepatic disease or on…	900009
5/18/2025 4:15	huyenbang_tran	Update record 900009	site = 'UNSPF', site_notes = 'UNSPF', site_country = '210', study_site_complete = '2'	900009
5/18/2025 4:14	huyenbang_tran	Update record 900009	st_design = '1', st_intv_arms = '2', st_sum = '1 - Vitamin E PO 200-400mg/d (depends on age) until day 7 of illness 2 - Standard of care ', st_topic = '4', st_topic_why = 'NOPDF', st_country_num = 'UNSPF', st_followup = '14', st_total_screened = 'NOPDF', st_total_num = '120', st_total_num_follow = 'NOPDF', st_num_calculation = 'NOPDF', recruit_stdtc = 'NOPDF', st_result = 'NOPDF', st_protocol = '…	900009
5/18/2025 4:12	huyenbang_tran	Create record 900009	title = 'Effect of Vitamin E supplementation on clinical outcomes and related hematological, biochemical, and oxidative stress parameters in 5 - 14-year-old children infected with dengue virus', year = '2023', doi = 'NOPDF', trialregid = 'SLCTR/2023/007', trialregistry = '4', pmid = 'NOPDF', st_status = '2', st_compstatus = '2', st_oth_pub_no = '0', ipd = '0', publication_details_complete = '2', …	900009
5/18/2025 4:09	huyenbang_tran	Update record 900008	prim_end1 = 'Efficacy in critical phase of dengue'	900008
5/18/2025 4:08	huyenbang_tran	Update record 900008	prim_end = '1', prim_end1 = 'Efficacy', prim_end1_typ(1) = checked, prim_end1_typ(3) = checked, prim_end1_def = 'baseline assessment of blood pressure, hematocrit levels, urine output, serial complete blood hemogram at 2hrs,4hrs,8hrs,12hrs,18hrs,24hrs, 48hrs, 72 hrs ', prim_end1_doi = '2', prim_end1_time = '3', prim_end1_analysis = 'UNSPF', primary_outcome_complete = '2'	900008
5/18/2025 4:05	huyenbang_tran	Update record 900008	st_comp_intv = '1', st_comparator = '1', st_allocation = '1', st_allocate_unit = '1', st_rando_method = 'NOPDF', st_blind = '3', st_all_ratio = 'NOPDF', st_all_conc = 'NOPDF', ttype = '13', tphase = 'NOPDF', inclusion = '1-12 years old with microbiologically proven Dengue Fever ', exclusion = 'Patients who are in recovery phase Patients having known allergy to inj albumin ', st_elig_age_min = '1'…	900008
5/18/2025 4:01	huyenbang_tran	Update record 900008	site = 'Pediatric ICU and Government Medical College and Hospital Aurangabad ', site_notes = 'Pediatric ICU(ward 26) and Pediatric ward 24, 25 Department of Pediatrics Government Medical College and Hospital Aurangabad Aurangabad MAHARASHTRA ', site_country = '103', study_site_complete = '2'	900008
5/18/2025 4:01	huyenbang_tran	Update record 900008	st_design = '1', st_intv_arms = '2', st_sum = '1. 20% Albumin 1gram/kg/dose over 4 to 6 hours 2. Crystalloids as guidelines ', st_topic = '3', st_country_num = '1', st_followup = '14', st_total_screened = 'NOPDF', st_total_num = '50', st_total_num_follow = 'NOPDF', st_num_calculation = 'NOPDF', recruit_stdtc = '2023-06-25', st_result = 'NOPDF', st_protocol = '0', st_notes = 'Registration', study_…	900008
5/18/2025 3:58	huyenbang_tran	Create record 900008	pub_citation = 'Comparison of 20%Albumin & Crystalloids in Management of Critical Phase of Dengue Fever in Children Between Age Group 1-12years- A Randomized Controlled Trial ', title = 'Comparison of 20%Albumin & Crystalloids in Management of Critical Phase of Dengue Fever in Children Between Age Group 1-12years- A Randomized Controlled Trial ', trialregid = 'CTRI/2023/06/053816', trialregistry …	900008
5/16/2025 10:52	huyenbang_tran	Update record 900007	prim_end = '1', prim_end1 = 'Platelet count', prim_end1_typ(3) = checked, prim_end1_def = 'Improvement of platelet count over 5 days', prim_end1_doi = '2', prim_end1_time = '5', prim_end1_analysis = 'ANOVA test', prim_notes = 'Platelet count stated as primary outcome in registration. Primary outcome impossible to be ascertained from the paper. ', primary_outcome_complete = '2'	900007
5/16/2025 10:46	huyenbang_tran	Update record 900007	st_notes = 'Registration: primary outcome = platelet count. In paper: primary outcome not specified. No real baseline information (severity/day of illness at baseline). At baseline, PLT in group A was higher. '	900007
5/16/2025 10:46	huyenbang_tran	Update record 900007	st_comp_intv = '1', st_comparator = '1', st_allocation = '1', st_allocate_unit = 'UNSPF', st_rando_method = 'UNSPF', st_blind = 'UNSPF', st_all_ratio = '1', st_all_conc = 'UNSPF', ttype = '13', inclusion = '1) IPD Patients. 2) Patients of either gender having age 18 years up to 70 years. 3) Having dengue fever with thrombocytopenia and diagnosed on the basis of lab investigation. Dengue NS1 Ag, I…	900007
5/16/2025 10:39	huyenbang_tran	Update record 900007	site = 'Bharati Vidyapeeth (Deemed to be University) College of Ayurved and Hospital Pune ', site_notes = 'Bharati Vidyapeeth (Deemed to be University) College of Ayurved and Hospital Pune ', site_country = '103', study_site_complete = '2'	900007
5/16/2025 10:38	huyenbang_tran	Update record 900007	st_design = '1', st_intv_arms = '3', st_sum = '1 - Guduchi Kwath 2 - Kiratatikta Kwath 3 - Natural Group (?)', st_topic = '4', st_topic_why = 'UNSPF', st_country_num = '1', st_followup = '7', st_total_screened = 'UNSPF', st_total_num = '125', st_total_num_follow = '120', st_num_calculation = 'UNSPF', recruit_stdtc = 'UNSPF', st_result = 'Numbers and tables presented were difficult to interpret. A…	900007
5/16/2025 8:59	huyenbang_tran	Create record 900007	pub_citation = 'Virendra Pawar, & Manojkumar N. Surwase. (2024). A Comparative Clinical Study of Guduchi Kwath and Kiratatikta Kwath to Increase the Platelet Count in Dengue Fever. Empirical Economics Letters, 23(December Special Issue 2), 377-400.', title = 'A Comparative Clinical Study of Guduchi Kwath and Kiratatikta Kwath to Increase the Platelet Count in Dengue Fever', year = '2024', doi = '…	900007
5/16/2025 4:26	vuonglam_nguyen	Data export	Download exported data file (CSV raw)
5/16/2025 4:26	vuonglam_nguyen	Data export	report_id: ALL, export_format: CSV, rawOrLabel: raw, export_data_access_group: Yes, export_missing_data_codes: Yes, fields: "pub_id, pub_citation, title, year, doi, trialregid, trialregistry, pmid, st_status, st_compstatus, st_oth_pub_no, st_oth_pub_1, st_oth_pub_2, st_oth_pub_3, st_oth_pub_4, ipd, ipd_repo, ipd_pid, st_shared_iddo_id, st_shared_notes, funder, pub_notes, publication_details_compl…
5/5/2025 5:20	vuonglam_nguyen	Data export	Download exported data file (CSV raw)
5/5/2025 5:20	vuonglam_nguyen	Data export	report_id: ALL, export_format: CSV, rawOrLabel: raw, export_data_access_group: Yes, export_missing_data_codes: Yes, fields: "pub_id, pub_citation, title, year, doi, trialregid, trialregistry, pmid, st_status, st_compstatus, st_oth_pub_no, st_oth_pub_1, st_oth_pub_2, st_oth_pub_3, st_oth_pub_4, ipd, ipd_repo, ipd_pid, st_shared_iddo_id, st_shared_notes, funder, pub_notes, publication_details_compl…
4/29/2025 11:24	tran_luu	Update record 7619	[instance = 10]	7619
4/29/2025 11:24	tran_luu	Update record 7619	[instance = 10], study_site_complete = '2'	7619
4/29/2025 11:24	tran_luu	Update record 7619	[instance = 10], site = 'Hanoi, Vietnam', site_notes = 'Hanoi, Vietnam', site_country = '242', study_site_complete = '0', pub_id = '7619'	7619
4/29/2025 11:23	tran_luu	Update record 7619	[instance = 9], site = 'Bangkok, Thailand', site_notes = 'Bangkok, Thailand', site_country = '221', study_site_complete = '2', pub_id = '7619'	7619
4/29/2025 11:23	tran_luu	Update record 7619	[instance = 8], site = 'Kaohsiung City, Taiwan', site_notes = 'Kaohsiung City, Taiwan', site_country = '218', study_site_complete = '2', pub_id = '7619'	7619
4/29/2025 11:22	tran_luu	Update record 7619	[instance = 7], site = 'Iloilo City, Philippines', site_notes = 'Iloilo City, Philippines', site_country = '175'	7619
4/29/2025 11:22	tran_luu	Update record 7619	[instance = 6], site = 'Ica, Peru', site_notes = 'Ica, Peru', site_country = '174'	7619
4/29/2025 11:21	tran_luu	Update record 7619	[instance = 5], site = 'Kuala Terengganu, Malaysia', site_notes = 'Kuala Terengganu, Malaysia', site_country = '135'	7619
4/29/2025 11:21	tran_luu	Update record 7619	[instance = 3], site = 'Machala, Ecuador', site_notes = 'Machala, Ecuador', site_country = '65'	7619
4/29/2025 11:20	tran_luu	Update record 7619	[instance = 2], site = 'Aguazul, Colombia', site_notes = 'Aguazul, Colombia', site_country = '49'	7619
4/29/2025 11:20	tran_luu	Update record 7619	site = 'Belo Horizonte, Brazil', site_notes = 'Belo Horizonte, Brazil', site_country = '32'	7619
4/29/2025 11:17	tran_luu	Update record 7619	st_notes = ' - AT-752 is a novel guanosine nucleotide prodrug inhibitor of the dengue virus (DENV) polymerase with sub-micromolar, pan-serotype antiviral activity. (reference: PMID: 38526047) - There were 32 study sites across 10 countries. Locations for 10 representative sites (from 10 countries) were entered.'	7619
4/29/2025 10:10	vuonglam_nguyen	Update record 1142	st_sum = '1. Hydrocortisone hemisuccinate 50 mg/kg single dose 2. Placebo'	1142
4/29/2025 9:55	tran_luu	Update record 7619	prim_end1 = 'Change in Dengue Viral Load', prim_end1_analysis = 'UNSPF'	7619
4/29/2025 9:52	huyenbang_tran	Update record 7626	prim_end1_analysis = 'UNSPF', primary_outcome_complete = '2'	7626
4/29/2025 9:51	huyenbang_tran	Update record 7626	st_sum = '1 - EYU688 PO (dose and duration unknown) 2 - Placebo', st_total_num = '108', study_overview_complete = '2'	7626
4/29/2025 9:50	huyenbang_tran	Update record 7626	st_sum = '1 - EYU688 PO 2 - Placebo'	7626
4/29/2025 9:49	huyenbang_tran	Update record 7626	publication_details_complete = '2'	7626
4/29/2025 9:49	tran_luu	Update record 7619		7619
4/29/2025 9:48	tran_luu	Update record 7619		7619
4/29/2025 9:48	huyenbang_tran	Update record 7599		7599
4/29/2025 9:48	tran_luu	Update record 7619	st_sum = 'Cohort 1 1. AT-752 750mg tid for 5 days 2. Placebo Cohort 2 (*) 1. 1. AT-752 dose A for 5 days 2. Placebo Cohort 3 (*) 1. AT-752 dose B for 5 days 2. Placebo (*) Subsequent cohorts will receive AT-752/placebo either twice a day (BID) or TID'	7619
4/29/2025 9:46	huyenbang_tran	Update record 7599	prim_end1 = 'Log10-Transformed viremia AUC ', prim_end1_def = '', primary_outcome_complete = '2'	7599
4/29/2025 9:45	huyenbang_tran	Update record 7599	st_sum = '1 - JNJ-64281802 PO for 5 days of unknown dose 2 - Placebo', study_overview_complete = '2'	7599
4/29/2025 9:44	huyenbang_tran	Update record 7599	year = 'NOPDF', doi = 'NOPDF', publication_details_complete = '2'	7599
4/29/2025 9:43	huyenbang_tran	Update record 5946001	pub_id = '5946001'	5946001
4/29/2025 9:43	huyenbang_tran	Update record 5946001		5946001
4/29/2025 9:43	huyenbang_tran	Update record 5946002	prim_end = '2', prim_end1 = 'Fever clearance', prim_end1_typ(1) = checked, prim_end1_def = 'Time from the start of treatment to the start of the first of two or more consecutive readings of body temperature < 37.5 °C', prim_end1_doi = 'UNSPF', prim_end1_time = 'UNSPF', prim_end2 = 'Proportion of patients developed DHF', prim_end2_def = 'DHF was defined as laboratory confirmation of thrombocytopen…	5946002
4/29/2025 9:37	huyenbang_tran	Update record 5946002	pub_citation = 'Suputtamongkol Y, Avirutnan P, Mairiang D, Angkasekwinai N, Niwattayakul K, Yamasmith E, Saleh-arong FA, Songjaeng A, Prommool T, Tangthawornchaikul N, Puttikhunt C, Hunnangkul S, Komoltri C, Thammapalo S, Malasit P. Ivermectin Accelerates Circulating Nonstructural Protein 1 (NS1) Clearance in Adult Dengue Patients: A Combined Phase 2/3 Randomized Double-blinded Placebo Controlled…	5946002
4/29/2025 9:36	tran_luu	Update record 5961	prim_end1_def = 'The time from the start of treatment until the first of two consecutive plasma samples were RT-PCR negative.', prim_end1_analysis = 'Survival analysis using the Kaplan-Meier (KM) method and log-rank test was used for all time-to-event outcomes. Cox regression was used to quantify the difference in risk between treatment groups and to adjust for all the following baseline variable…	5961
4/29/2025 9:36	huyenbang_tran	Create record 5946002	st_sum = 'Phase 3: 1 - Ivermectin PO 400 μg/kg OD for 3 days 2 - Placebo for 3 days', st_total_screened = 'UNSPF', st_total_num = '206', st_total_num_follow = '203', recruit_stdtc = '2015-10-DD', st_protocol = '0', st_notes = 'This is for phase 3 study', study_overview_complete = '2', pub_id = '5946002'	5946002
4/29/2025 9:34	huyenbang_tran	Update record 5946001	st_sum = 'Phase 2 1 - Ivermectin PO 400 μg/kg OD for 3 days (IVM-3d) 2 - Ivermectin PO 400 μg/kg OD for 2 days (IVM-2d) then placebo on day 3 3 - Placebo for 3 days', st_total_screened = 'UNSPF', st_total_num = '116', st_total_num_follow = '108', st_notes = 'This data entry is for the phase 2'	5946001
4/29/2025 9:31	huyenbang_tran	Update record 5946001	prim_end = '3', prim_end1 = 'Log-transformed viremia or viremia AUC ', prim_end1_def = '', prim_end1_time = '3', prim_end2 = 'Time to viremia clearance', prim_end2_typ(2) = checked, prim_end2_def = 'Time from medication initiation until the first of two consecutive negative real-time RT-PCR ', prim_end2_doi = '2', prim_end2_time = '3', prim_end2_analysis = 'mixed model analysis. Only data from pa…	5946001
4/29/2025 9:28	tran_luu	Update record 5961	st_result = 'In the chloroquine group, there was a trend toward a longer duration of dengue viraemia, but no difference was observed in the time to resolution of NS1 antigenaemia.'	5961
4/29/2025 9:24	huyenbang_tran	Update record 5946001	st_sum = 'Phase 2 1 - Ivermectin PO 400 μg/kg OD for 3 days (IVM-3d) 2 - Ivermectin PO 400 μg/kg OD for 2 days (IVM-2d) then placebo on day 3 3 - Placebo for 3 days Phase 3: 1 - Ivermectin PO 400 μg/kg OD for 3 days 2 - Placebo for 3 days', st_topic_why = 'Ivermectin inhibits the replication of all 4 DENV serotypes in vitro', st_result = 'Phase 2: No significant change in virological outcomes (lo…	5946001
4/29/2025 9:23	tran_luu	Update record 5961	st_sum = '1. Chloroquine p.o for 3 days, 600mg od for 2 days, then 300mg od on day 3. 2. Placebo '	5961
4/29/2025 9:15	tran_luu	Update record 5961	st_sum = '1. Chloroquine p.o 600mg base on for 2 days, then 300mg on day 3. 2. Placebo '	5961
4/29/2025 9:10	huyenbang_tran	Update record 4869		4869
4/29/2025 9:09	huyenbang_tran	Update record 4869	study_design_complete = '2'	4869
4/29/2025 9:09	huyenbang_tran	Update record 4869	st_sum = '1 - Balapiravir PO 1500mg OD for 5 days 2 - Balapiravir PO 3000mg OD for 5 days 3 - Placebo', st_topic_why = 'Balapiravir is a prodrug of a nucleoside analogue (4′-azidocytidine) called R1479 and was developed for the treatment of chronic hepatitis C Virus (HCV) infection by Hoffmann-La Roche. ', st_result = 'The clinical and laboratory adverse events were similar in 3 groups. No change…	4869
4/29/2025 9:00	tran_luu	Update record 5198	prim_notes = 'There was a lack of information on outcome definitions, timepoints of outcome assessment, and methods of outcome analysis'	5198
4/29/2025 8:59	tran_luu	Update record 5198	prim_notes = 'Lack of information on outcome definitions and the timepoints of outcome assessment'	5198
4/29/2025 8:57	tran_luu	Update record 5198	prim_end1_analysis = 'Spearman's correlation between treatment and PLT count'	5198
4/29/2025 8:55	huyenbang_tran	Update record 4171	prim_end1_def = 'Log transformation to the concentration of the virus in participants' serum, which was measured by rtPCR at baseline and after each daily dose during hospital stay.', prim_end1_analysis = 'We computed VLR from baseline at days 2, 3, and 4, and used the mean value for analyses. We imputed any missing values for a specific day from the mean viraemia of patients in the same treatmen…	4171
4/29/2025 8:55	tran_luu	Update record 5198	prim_end1_typ(3) = checked, prim_end1_def = 'Change in PLT count and proportion of bleeding'	5198
4/29/2025 8:53	tran_luu	Update record 5198	st_result = 'Group 3 and 4 showed the significant increase in platelet count as compared to group 1 and 2.', st_notes = ' - Drug dosage and duration were not clearly specified - The stated aim was to evaluate clinical efficacy, but only platelet (PLT) changes and bleeding outcomes were reported.'	5198
4/29/2025 8:53	huyenbang_tran	Update record 4171	prim_end1 = 'Mean virological log reduction (VLR) from baseline', prim_end1_analysis = 'We applied log transformation to the concentration of the virus in participants' serum, which was measured by rtPCR at baseline and after each daily dose during hospital stay. We computed VLR from baseline at days 2, 3, and 4, and used the mean value for analyses. We imputed any missing values for a specific d…	4171
4/29/2025 8:48	huyenbang_tran	Update record 4171	tphase = '2', study_design_complete = '2'	4171
4/29/2025 8:48	huyenbang_tran	Update record 4171	study_site_complete = '2'	4171
4/29/2025 8:48	huyenbang_tran	Update record 4171	st_sum = '1 - Celgosivir (initial 400 mg loading dose within 6 h of randomisation, followed by 200 mg BID for a total of 9 doses) 2 - Placebo', st_topic_why = 'In-vitro dengue infection assays have shown that celgosivir inhibits all four serotypes of the virus at submicromolar concentrations.', st_result = 'Non-significant greater mean VLR in the celgosivir group, compared to the placebo group. '…	4171
4/29/2025 8:42	tran_luu	Update record 5198	st_sum = '1. Fluids p.o + Cefixime p.o + Artemether/Lumefantrine p.o 2. Fluids i.v + Cefixime p.o + Artemether/Lumefantrine p.o 3. Fluids i.v + Cefixime p.o + Artemether/Lumefantrine p.o + CPLE p.o 4. Fluids i.v + Cefixime i.v + Artemether/Lumefantrine p.o + CPLE p.o + Dexamethasone i.v', st_notes = 'Drug dosage and duration were not clearly specified'	5198
4/29/2025 8:37	tran_luu	Update record 5198	st_sum = '1. Fluids p.o + Cefixime p.o + Artemether/Lumefantrine p.o 2. Fluids, i.v + Cefixime p.o + Artemether/Lumefantrine p.o 3. Fluids, i.v + Cefixime p.o + Artemether/Lumefantrine p.o + CPLE p.o 4. Fluids, i.v + Cefixime i.v + Artemether/Lumefantrine p.o + CPLE p.o + Dexamethasone i.v'	5198
4/29/2025 8:32	tran_luu	Update record 5198	st_sum = '1. Fluids po + Cefixime po + Artemether/Lumefantrine po 2. Fluids, Oral Cefixime, Oral antimalarials artemether/lumefantrine C. Same treatments as the patients of group B with added oral Papaya extract D. I/V Fluids, I/V Cefixime, Oral antimalarials, Oral Papaya extract and intravenous Dexamethasone'	5198
4/29/2025 8:29	tran_luu	Update record 5198		5198
4/29/2025 8:29	tran_luu	Update record 5198		5198
4/29/2025 8:28	tran_luu	Update record 5198		5198
4/29/2025 8:27	tran_luu	Update record 5198	prim_end1 = 'Clinical efficacy'	5198
4/29/2025 8:24	tran_luu	Update record 4727		4727
4/29/2025 8:22	tran_luu	Update record 4727	prim_end1_def = 'Development of DSS or need for ICU admission; clinical bleeding; hyperglycemia; the platelet nadir; the maximum hematocrit between day 3 and day 8 of illness; the percentage increase of the maximum hematocrit from baseline between day 3 and day 8 (a measure of the severity of plasma leakage); and the proportion of patients experiencing any adverse event or serious adverse event. …	4727
4/29/2025 8:11	tran_luu	Update record 4727		4727
4/29/2025 8:09	tran_luu	Update record 4727	st_result = 'No evidence of effect on the subsequent development of recognized complications of dengue virus infection. No significant clinical, hematological or virological adverse effects in treatment groups, apart from transient hyperglycemia in a small number of cases. '	4727
4/29/2025 8:04	huyenbang_tran	Update record 4171	publication_details_complete = '2'	4171
4/29/2025 8:02	huyenbang_tran	Update record 3784	prim_end1_def = 'Measured daily from the day of enrolment to the third day posttreatment'	3784
4/29/2025 8:01	huyenbang_tran	Update record 3784	st_rando_method = 'sealed envelop method. Based on calculated sample size, 100 envelops contained the dexamethasone treatment regimen and another 100 contained the placebo regimen at the investigating centre. After recruitment, the nurse involved in the patient care was invited to collect an envelope randomly from the safe container and to carry out the treatment according to the contents therein…	3784
4/29/2025 7:59	huyenbang_tran	Update record 3784	st_sum = '1. Dexamethasone IV 4 mg initially then 2 mg TID for 24h 2. Placebo ', st_protocol = '0'	3784
4/29/2025 7:58	huyenbang_tran	Update record 1142		1142
4/29/2025 7:56	huyenbang_tran	Update record 1142	inclusion = 'Children < = 10 years old with serologically or virologically-confirmed DSS '	1142
4/29/2025 7:55	huyenbang_tran	Update record 1142	inclusion = 'Children < 10 years old with serologically or virologically confirmed DSS '	1142
4/29/2025 7:53	huyenbang_tran	Update record 1142		1142
4/29/2025 7:49	huyenbang_tran	Update record 22	study_design_complete = '2'	22
4/29/2025 7:49	huyenbang_tran	Update record 22	me_end_def = 'days', other_endpoints_complete = '2'	22
4/29/2025 7:49	huyenbang_tran	Update record 22	prim_end1_def = '', primary_outcome_complete = '2'	22
4/29/2025 7:47	huyenbang_tran	Update record 22	st_total_num = '200'	22
4/29/2025 7:46	huyenbang_tran	Update record 22	study_site_complete = '2'	22
4/29/2025 7:46	huyenbang_tran	Update record 22	st_result = 'NOPDF', st_protocol = '0', study_overview_complete = '2'	22
4/28/2025 9:23	tran_luu	Update record 3892		3892
4/28/2025 9:21	tran_luu	Update record 3892		3892
4/28/2025 9:21	tran_luu	Update record 3892		3892
4/28/2025 9:20	tran_luu	Update record 3892	st_result = 'Steroid group has a lower mortality rate than the non-steroid group.'	3892
4/28/2025 9:11	tran_luu	Update record 3892	st_sum = '1. Hydrocortisone i.v for 3 days* + Fluid therapy 2. Fluid therapy alone *25mg/kg on day 1, 15mg/kg on day 2, 10mg/kg on day 3 '	3892
4/28/2025 9:09	tran_luu	Update record 3892	st_sum = '1. Hydrocortisone i.v for 3 days* + Fluid therapy 2. Fluid therapy alone *25mg/kg on day one, 15mg/kg on day two, 10mg/kg on day three '	3892
4/28/2025 8:51	tran_luu	Update record 1687		1687
4/28/2025 8:51	tran_luu	Update record 1687	prim_end1_analysis = 'The case fatality rate and other dichotomous measures were compared by X2 test. If the minimum expected frequency requirements for the X2 test were not met, the Fisher's Exact Test was used instead. '	1687
4/21/2025 4:30	vuonglam_nguyen	Update record 7645	st_sum = '1. Standard of care 2. Molnupiravir 800mg po bid for 5 days 3. Dengue monoclonal antibody 6mg/Kg single dose i.v over 2 hours.'	7645
4/21/2025 4:29	vuonglam_nguyen	Update record 7645	st_sum = '1. Standard of care 2. Molnupiravir 800mg po bid for 5 days 3. Dengue monoclonal antibody single dose of 6mg/Kg iv over 2 hours.'	7645
4/21/2025 4:24	vuonglam_nguyen	Update record 7645	st_sum = '1. Standard of care (arm A): no study drug and no placebo 2. Molnupiravir (arm B): 800mg po bid of Molnupiravir for 5 days 3. Monoclonal antibody (arm C): a single dose of 6mg/Kg of the dengue monoclonal antibody via an intravenous line over 2 hours.'	7645
4/19/2025 9:18	tran_luu	Update record 1687	st_sum = '1. Methylprednisolone i.v 30 mg/kg single dose 2. Placebo'	1687
4/15/2025 3:55	huyenbang_tran	Update record 3064	st_topic = '3'	3064
4/14/2025 11:15	vuonglam_nguyen	Data export	Download exported data file (CSV raw)
4/14/2025 11:15	vuonglam_nguyen	Data export	report_id: ALL, export_format: CSV, rawOrLabel: raw, export_data_access_group: Yes, export_missing_data_codes: Yes, fields: "pub_id, pub_citation, title, year, doi, trialregid, trialregistry, pmid, st_status, st_compstatus, st_oth_pub_no, st_oth_pub_1, st_oth_pub_2, st_oth_pub_3, st_oth_pub_4, ipd, ipd_repo, ipd_pid, st_shared_iddo_id, st_shared_notes, funder, pub_notes, publication_details_compl…
4/14/2025 11:09	huyenbang_tran	Update record 900005	st_compstatus = '2', pub_notes = 'Trial registered on 26Mar23 and first day of enrolment reported as 26Mar23. Funding source marked as Others [Self]. Authors contacted for trial status - awaiting results.'	900005
4/14/2025 11:00	huyenbang_tran	Update record 900005	prim_end1 = 'Progression to severe dengue ', prim_notes = 'Timepoint: day 0, 5, 10 or at discharge'	900005
4/14/2025 10:59	huyenbang_tran	Update record 900005	st_design_notes = 'The registration claimed participant-blinded but no further specification. Vitamin D was compared to SOC.'	900005
4/14/2025 10:58	huyenbang_tran	Update record 900005	st_design_notes = 'The registration claimed participant-blinded but no further specification. However, vitamin D was compared to SOC.'	900005
4/14/2025 10:58	huyenbang_tran	Update record 900005		900005
4/14/2025 10:58	huyenbang_tran	Update record 900005	st_sum = '1. Vitamin D PO 2000UI OD for 10days 2. No Vitamin D', st_total_num = '72', recruit_stdtc = '2023-10-26'	900005
4/14/2025 10:51	huyenbang_tran	Update record 7632	prim_end = '1', prim_end1 = 'Proportion of mortality and progression to severe dengue.', prim_end1_def = 'UNSPF', prim_end1_analysis = 'Finally collected data will be analyzed by graph pad prism. Statistical analysis will be performed by Chi-square test on categorical data and one way ANOVA with Tukey's multiple comparisons test on continuous data.', prim_end2 = '', prim_end2_typ(1) = unchecked, …	7632
4/14/2025 10:50	huyenbang_tran	Update record 7632	st_comparator = '4', ttype = '13', study_design_complete = '2'	7632
4/14/2025 10:49	huyenbang_tran	Update record 7632	study_site_complete = '2'	7632
4/14/2025 10:49	huyenbang_tran	Update record 7632	st_total_num = '120', st_notes = 'Aim to enroll 120 participants (trial on-going)'	7632
4/14/2025 10:48	huyenbang_tran	Update record 7632	st_sum = '1. Vitamin D PO 2,00,000 IU plus standard of care 2. Vitamin D PO 4,00,000 IU plus standard of care 3. Standard of care', study_overview_complete = '2'	7632
4/14/2025 10:46	huyenbang_tran	Update record 7632	publication_details_complete = '2'	7632
4/14/2025 10:46	huyenbang_tran	Update record 7632		7632
4/14/2025 10:43	huyenbang_tran	Update record 7138	prim_end1_def = 'UNSPF'	7138
4/14/2025 10:42	huyenbang_tran	Update record 7138	prim_notes = 'A change in PLT from baseline to day 5 was reported to be significant for each group (Table 2), no statistical comparison was reported between groups but author concluded a statistically significant HIGHER change in supplements group COMPARED to placebo group.', primary_outcome_complete = '2'	7138
4/14/2025 10:38	huyenbang_tran	Update record 7138	st_samp_size = 'A sample size of 200 participants per group was determined to provide 80% statistical power to detect meaningful differences in platelet count changes.', st_design_notes = 'Expected difference in PLT count not specified.', study_design_complete = '2'	7138
4/14/2025 10:37	huyenbang_tran	Update record 7138	study_site_complete = '2'	7138
4/14/2025 10:37	huyenbang_tran	Update record 7138	st_notes = 'The primary outcome was change in PLT from baseline to day 5 - but the authors concluded higher increase in PLT in supplements group COMPARED to placebo group. Dose of vitamin E and C not specified further than "standardized dosage". Only mentioned Uttarakhand, India (across multiple healthcare facilities)'	7138
4/14/2025 10:35	huyenbang_tran	Update record 7138	st_sum = '1. Vitamin E PO daily "at a standardized dosage" 2. Vitamin C PO daily "at a standardized dosage" 3. Placebo', st_topic_why = '"anti-inflammatory and antioxidant properties which could potentially alleviate the inflammatory responses and oxidative stress observed in dengue infection. Secondly, vitamin C plays a pivotal role in collagen synthesis, essential for maintaining vascular integ…	7138
4/14/2025 10:29	huyenbang_tran	Update record 7138	pub_notes = '"the trial was registered with a recognized clinical trials registry", but no registration ID given. The provided DOI not assessible. No PMID found.', publication_details_complete = '2'	7138
4/14/2025 10:03	huyenbang_tran	Update record 5351	prim_end3_typ(4) = unchecked, prim_notes = 'Multiple tables reported for body temperature, with remarkable discrepancies between tables (see comment in overview)', primary_outcome_complete = '2'	5351
4/14/2025 10:02	huyenbang_tran	Update record 5351	prim_end = '2', prim_end1 = 'Antipyretic effect of NilavembuKudineer ', prim_end2 = 'Platelet count', prim_end3 = ''	5351
4/14/2025 10:00	huyenbang_tran	Update record 5351	st_notes = 'Critical concerns over risk of bias arising from randomization, missing outcome and reporting: 14 received NKN and 7 HW. Authors stated this was a "randomized double-blind trial" but "Five participants in the NKN group discontinued as they did not like the taste of NKN". It seems that the analysis only included those who completed treatment (5 reported to complete treatment with honey…	5351
4/14/2025 10:00	huyenbang_tran	Update record 5351	st_notes = 'Critical concerns over risk of bias arising from randomization, missing outcome and reporting: 14 received NKN and 7 HW. Authors stated this was a "randomized double-blind trial" but "Five participants in the NKN group discontinued as they did not like the taste of NKN". It seems that the analysis only included those who completed treatment (5 reported to complete treatment with honey…	5351
4/14/2025 9:52	huyenbang_tran	Update record 5351	st_notes = 'Critical concerns over risk of bias arising from randomization, missing outcome and reporting: 14 received NKN and 7 HW. Authors stated this was a "randomized double-blind trial" but "Five participants in the NKN group discontinued as they did not like the taste of NKN". It seems that the analysis only included those who completed treatment (5 reported to complete treatment with honey…	5351
4/14/2025 9:50	huyenbang_tran	Update record 5351	st_blind_desc = 'Authors stated this was a "randomized double-blind trial" but "Five participants in the NKN group discontinued as they did not like the taste of NKN". Blinding was reported as "Honey was added to make the color of the preparation similar in control and test group. NKN and honey water were supplied in containers with the same capacity 40ml specially purchased for the study."', st_…	5351
4/14/2025 9:46	huyenbang_tran	Update record 5351	st_notes = 'Critical concerns over risk of bias arising from randomization, missing outcome and reporting: 14 received NKN and 7 HW. Authors stated this was a "randomized double-blind trial" but "Five participants in the NKN group discontinued as they did not like the taste of NKN". It seems that the authors only included those who completed treatment in the analysis (although they stated 5 compl…	5351
4/14/2025 9:46	huyenbang_tran	Update record 5351	study_site_complete = '2'	5351
4/14/2025 9:46	huyenbang_tran	Update record 5351	st_sum = '1. NilavembuKudineer + Honey water BID for 5 days 2. Placebo Honey water', st_topic = '4', st_result = 'After five days of treatment, statistically significant reduction in body temperature occurred with NKN and HW. The number of days taken for the temperature to reach normal was not different between NKN and HW group. However, reduction in the temperature was higher among the participa…	5351
4/14/2025 9:09	huyenbang_tran	Update record 3783	[instance = 2], study_site_complete = '2'	3783
4/14/2025 9:08	huyenbang_tran	Update record 3783	funder = 'Rockefeller Foundation grant no. GA HS 9116', publication_details_complete = '2'	3783
4/14/2025 9:07	huyenbang_tran	Update record 3783	prim_end1_typ(1) = checked, prim_end1_typ(4) = unchecked	3783
4/14/2025 9:05	huyenbang_tran	Update record 3783	prim_end1 = 'Plasma leakage ', prim_end1_def = 'Not specified - authors reported pleural effusions and chest XR performed at baseline and 24, 48, 72 hours after enrolment', prim_end2_analysis = 'Compared by chi-square test. Fisher's Exact Test was used if the minimum expected frequency did not meet criteria for the chi-square test. ', primary_outcome_complete = '2'	3783
4/14/2025 9:01	huyenbang_tran	Update record 3783	st_all_conc = 'UNSPF', study_design_complete = '2'	3783
4/14/2025 8:55	huyenbang_tran	Update record 3783	study_site_complete = '2'	3783
4/14/2025 8:55	huyenbang_tran	Update record 3783	st_sum = '1. Carbazochrome sodium sulfonate (AC-17) iv 25mg bolus, then continuous drip for 24 hours for 3 days (60mg/day on day 2 and 3, then 30mg on day 4) 2. Vitamin B as Placebo', st_result = 'No significant difference in shock or pleural effusion between the two groups. ', study_overview_complete = '2'	3783
4/14/2025 8:48	huyenbang_tran	Update record 2001	prim_end1 = 'Change in platelet count '	2001
4/14/2025 8:47	huyenbang_tran	Update record 2001	prim_notes = 'Numbers of participants who was assessed for PLT count each day was not reported, although authors stated that daily PLT count would be done until PLT reached 100 G/L or more.'	2001
4/14/2025 8:46	huyenbang_tran	Update record 2001	st_notes = 'The intervention(s) consists of different regimens: Homeopathy was used as an umbrella term for 16 different ingredients prescribed in this study - as the authors described "Sixteen homeopathic medicines were prescribed to the patients. Of these, 112 patients (81.2%) received Crotalus horridus. The next most-prescribed medicines were Phos phorus (4 patients, 3%) and Nux vomica, Pulsat…	2001
4/14/2025 8:43	huyenbang_tran	Update record 2001	st_notes = 'The intervention(s) consists of different regimens: Homeopathy was used as an umbrella term for 16 different ingredients prescribed in this study - as the authors described "Sixteen homeopathic medicines were prescribed to the patients. Of these, 112 patients (81.2%) received Crotalus horridus. The next most-prescribed medicines were Phos phorus (4 patients, 3%) and Nux vomica, Pulsat…	2001
4/14/2025 8:37	huyenbang_tran	Update record 2001	prim_end1_def = 'Daily platelet count from the day of admission until they reached 100 G/L or more', prim_end1_analysis = 'Missing values of platelet count were handled with imputation by the linear interpolation method.22 Standard error of the mean (SEM)23 was used for statistical inference based on the sampling distribution. Difference of platelet count from baseline to each follow-up was analy…	2001
4/14/2025 8:30	huyenbang_tran	Update record 2001	st_elig_doi_max = '9', st_diag_spec(3) = unchecked, st_diag_spec(4) = checked, st_diag_notes = 'Patients compatible with clinical presentation of dengue and seropositive (NS1þ and/or Mac Elisa IgMþ), along with thrombocytopenia ('Confirmed case'). • Patients with fever, or recent history of fever (< 10 days), with dengue-like symptoms with thrombocytopenia, and from locations where dengue outbrea…	2001
4/14/2025 8:28	huyenbang_tran	Update record 2001		2001
4/14/2025 8:28	huyenbang_tran	Update record 2001		2001
4/14/2025 8:28	huyenbang_tran	Update record 2001	prim_end1 = 'Platelet count ', prim_end1_def = 'Change in platelet count during the course of treatment'	2001
4/14/2025 7:09	huyenbang_tran	Update record 2001	ttype = '13', inclusion = '- Patients compatible with clinical presentation of dengue and seropositive (NS1þ and/or Mac Elisa IgMþ), along with thrombocytopenia ('Confirmed case') - Patients with fever, or recent history of fever (< 10 days), with dengue-like symptoms with thrombocytopenia, and from locations where dengue outbreak had been declared ('Probable case') - Informed consent to particip…	2001
4/14/2025 7:06	huyenbang_tran	Update record 2001		2001
4/14/2025 7:06	huyenbang_tran	Update record 2001	st_sum = '1. "Homeopathy" (variable regimens, not specified) plus standard of care 2. Standard of care alone.'	2001
4/14/2025 7:05	huyenbang_tran	Update record 2001	st_sum = '1. Homeopathy plus standard of care 2. Standard of care alone.', st_topic_why = 'Homeopathic medicine has been advocated for therapeutic use in dengue since the 19th century. The homeopathic medical repertory lists 16 medicines for dengue.', st_result = 'The homeopathy group showed a statistically significantly greater rise in platelet count on day 1 of follow-up compared to the standar…	2001
4/14/2025 6:56	huyenbang_tran	Update record 2001	doi = 'https://doi.org/10.1055/s-0038-1676953', funder = 'The Central Council for Research in Homoeopathy, New Delhi, India.'	2001
4/14/2025 4:54	huyenbang_tran	Update record 877	prim_end1_analysis = 'Chi-square analysis'	877
4/14/2025 4:47	huyenbang_tran	Update record 877	st_notes = '60 randomized but dengue confirmed in only 3 (positive viral culture + IgM). Chi-square to compare DURATION of symptoms. Temperature is patient-assessed by oral strips at home. Discrepancies within the article about the numbers of patients follow-up (59 in result text versus 58 in Table 3 for main outcomes), duration of follow-up (6 versus 7 days). '	877
4/14/2025 4:45	huyenbang_tran	Update record 877	st_notes = '60 randomized but dengue confirmed in only 3 (positive viral culture + IgM). '	877
4/14/2025 4:45	huyenbang_tran	Update record 877	prim_notes = 'Only 3 subjects were confirmed to have dengue. Chi-square to compare DURATION of symptoms. Temperature is patient-assessed by oral strips at home. Discrepancies within the article about the numbers of patients follow-up (59 in result text versus 58 in Table 3 for main outcomes), duration of follow-up (6 versus 7 days). '	877
4/14/2025 4:31	huyenbang_tran	Update record 877	st_design_notes = 'Only 3/60 patients were laboratory-confirmed with dengue'	877
4/14/2025 4:30	huyenbang_tran	Update record 877	st_sum = '1. Homeopathy 2. Placebo', st_result = 'No difference in outcomes between the two groups, including the number of days of fever and pain as well as analgesic use and complication rates. Only three subjects had laboratory confirmed dengue.', st_notes = '60 randomized but dengue confirmed in only 3 (positive viral culture + IgM). Outpatient study. '	877
4/14/2025 4:10	huyenbang_tran	Update record 504	prim_notes = 'Numbers of participants assessed for PLT over 7 days not reported, although platelet count repeatedly reported in table 7 and 8.'	504
4/14/2025 4:09	huyenbang_tran	Update record 504	st_rando_method = '"a computerized random allocation software"'	504
4/14/2025 4:09	huyenbang_tran	Update record 504	st_notes = 'Concerns over reporting: Spelling errors in abstract of main results. Number of participants which was assessed for main results were not reported. Repetitive presentation of results: Table 7 and 8, Table 5 and Figure 3, Fig 2 and Table 4 saying the same thing. Concerns over methods: Using Mann-Whitney U test for PLT counts over time does not seem appropriate. Mean PLT reported at D7 …	504
4/14/2025 3:56	huyenbang_tran	Update record 504		504
4/14/2025 3:55	huyenbang_tran	Update record 504	st_result = '"Mean platelet counts in the group receiving vitamin C was statistically significant (p-value< 0.05) on Day 7 when compared to standard care only." (quote from paper with spelling errors- no specification over what was statistically significant)'	504
4/14/2025 3:54	huyenbang_tran	Update record 504	st_result = '"Mean platelet counts in the group receiving vitamin C was statistically significant (p-value< 0.05) on Day 7 when compared to standard care only." (quote from paper-no)', st_notes = 'Concerns over reporting: Spelling errors in abstract of main results. Repetitive presentation of results: Table 7 and 8, Table 5 and Figure 3, Fig 2 and Table 4 saying the same thing. Concerns over meth…	504
4/14/2025 3:42	huyenbang_tran	Update record 504	pub_notes = 'Abstract published on AJPCR and fulltext on WJPR - both journals currently not indexed for MEDLINE or in DOAJ'	504
4/14/2025 3:42	huyenbang_tran	Update record 504	st_sum = '1. Vitamin C 500mg PO QID plus standard of care 2. Standard of care alone'	504
4/14/2025 3:40	huyenbang_tran	Update record 504	pub_notes = 'Abstract published on AJPCR and fulltext on WJPR - both journals currently not indexed for MEDLINE'	504
4/14/2025 3:33	huyenbang_tran	Update record 504	st_notes = 'Spelling error in abstract of main results. Flag in methods: Using Mann-Whitney U test for PLT counts over time does not seem appropriate. Mean PLT reported at D7 (187 vs 165) and at any day does not make any clinical differences. Main endpoint is platelet count but patients with platelet < 50 G/L was excluded. Abstract published in AJPCR and full text in WJPR. Both journals not curre…	504
4/9/2025 4:27	vuonglam_nguyen	Data export	Download exported data file (CSV raw)
4/9/2025 4:27	vuonglam_nguyen	Data export	report_id: ALL, export_format: CSV, rawOrLabel: raw, export_data_access_group: Yes, export_missing_data_codes: Yes, fields: "pub_id, pub_citation, title, year, doi, trialregid, trialregistry, pmid, st_status, st_compstatus, st_oth_pub_no, st_oth_pub_1, st_oth_pub_2, st_oth_pub_3, st_oth_pub_4, ipd, ipd_repo, ipd_pid, st_shared_iddo_id, st_shared_notes, funder, pub_notes, publication_details_compl…
4/8/2025 5:35	tran_luu	Update record 3895		3895
4/8/2025 5:34	tran_luu	Update record 3895	prim_end1_time = '5'	3895
4/8/2025 5:33	tran_luu	Update record 3895	prim_end2_def = 'Hematocrit was measured twice daily during hospital stay. Did not specify the normal range of hematocrit used.', prim_notes = 'The paper DID NOT state which are primary outcomes. The paper reported both changes in platelet levels and the onset of platelet count increase. '	3895
4/8/2025 5:33	tran_luu	Update record 3895	prim_notes = 'The paper DID NOT state which are primary outcomes. The paper reported both changes in platelet levels and the onset of platelet count increase. Did not specify the normal range of hematocrit used. '	3895
4/8/2025 5:30	tran_luu	Update record 3895	prim_end2 = 'Stability of hematocrit levels within the normal range', prim_end2_typ(1) = unchecked, prim_end2_typ(4) = checked, prim_end2_def = 'Hematocrit was measured twice daily during hospital stay.'	3895
4/8/2025 5:26	tran_luu	Update record 3895	prim_end1_def = 'Platelet count was measured twice daily during hospital stay.', prim_notes = 'The paper DID NOT state which are primary outcomes. The paper reported both changes in platelet levels and the onset of platelet count increase. '	3895
4/8/2025 5:20	tran_luu	Update record 3895	prim_end1_typ(1) = unchecked	3895
4/8/2025 5:20	tran_luu	Update record 3895	prim_end1 = 'Increase in platelet count', prim_end1_typ(4) = checked, prim_end1_def = 'Platelet count was measured twice daily'	3895
4/8/2025 5:16	tran_luu	Update record 3895		3895
4/8/2025 5:15	tran_luu	Update record 3895		3895
4/8/2025 5:15	tran_luu	Update record 3895	st_result = 'CPLE significantly increased platelet count, maintained hematocrit levels within the normal range, and shortened hospitalization compared to the control group.'	3895
4/8/2025 5:10	tran_luu	Update record 3895	st_notes = '1. The CPC dosage was reported inconsistently: the "a. Methods" section mentions 24 capsules twice daily, while the "Abstract" and "c.Subjects" sections state 2 capsules three times a day. However, it seems the correct dosage is 2 CPC capsules three times per day (each CPC weighs 550 mg). '	3895
4/8/2025 5:03	vuonglam_nguyen	Update record 1509	st_result = 'No significant difference in mean time of defervescence'	1509
4/8/2025 4:59	vuonglam_nguyen	Update record 7625	st_sum = '1. CPLE 1000mg tid for 5 days 2. Placebo'	7625
4/8/2025 4:56	vuonglam_nguyen	Update record 6480	st_result = 'A significant percent increase in platelet numbers in the CPLE group by 72 hr'	6480
4/8/2025 4:54	tran_luu	Update record 3895	st_sum = '1. CPLE capsule 1100mg tid (not specify the treatment duration) 2. SOC'	3895
4/8/2025 4:53	vuonglam_nguyen	Update record 900002	prim_end1 = 'The proportion of patients who progress into critical phase'	900002
4/8/2025 4:53	vuonglam_nguyen	Update record 900002	prim_end1 = 'The proportion of patients who progress into critical phase.'	900002
4/8/2025 4:52	vuonglam_nguyen	Update record 900002	st_sum = '1. High dose: 1500mg LNS q8h for 10 days 2. Low dose: 1100mg LNS q8h for 10 days 3. Placebo'	900002
4/8/2025 4:51	tran_luu	Update record 900001		900001
4/8/2025 4:51	tran_luu	Update record 900001	prim_end1_time = 'UNSPF', prim_notes = 'The registration is missing details on how the outcome is defined and when it will be assessed.'	900001
4/8/2025 4:51	vuonglam_nguyen	Update record 900002	st_total_num = '240'	900002
4/8/2025 4:48	tran_luu	Update record 900001	prim_end1 = 'Progression to Dengue Shock Syndrome (DSS) and Dengue Hemorrhagic'	900001
4/8/2025 4:45	tran_luu	Update record 900001		900001
4/8/2025 4:45	tran_luu	Update record 900001	st_total_num = '120'	900001
4/8/2025 4:40	vuonglam_nguyen	Update record 1509		1509
4/8/2025 4:39	tran_luu	Update record 900001	st_sum = '1. Calcium carbonate 500mg bid for 15 days 2. Vitamin D 4000IU od for 15 days 3. Placebo od (not specify the treatment duration) '	900001
4/8/2025 4:37	vuonglam_nguyen	Update record 1509	prim_end1 = 'Recovery time based on day of convalescence of fever'	1509
4/8/2025 4:36	tran_luu	Update record 900001		900001
4/8/2025 4:35	tran_luu	Update record 900001		900001
4/8/2025 4:34	vuonglam_nguyen	Update record 3018	st_result = 'Propoelix™-treated patients showed faster platelet recovery, with significant differences by day 6 and day 7. They also had a greater decline in TNF-α levels by day 7 and a shorter hospital stay.'	3018
4/8/2025 4:06	vuonglam_nguyen	Update record 1509	st_sum = '1. Zinc (15 mg elemental zinc) PO tid for 5 days 2. Placebo'	1509
4/8/2025 4:05	vuonglam_nguyen	Update record 1509	st_result = 'The mean time of defervescence was 29.2 ± 24.0 h in the supplementation group and 38.1 ± 31.5 h in the placebo group (P = 0.270).'	1509
4/8/2025 4:04	vuonglam_nguyen	Update record 717	st_result = 'In both groups A and B, platelet count and TLC increased and haematocrit decreased nonsignificantly after Euphorbia hirta (E. hirta) herbal water. Over 70% of patients showed a moderate increase in platelet count.'	717
4/8/2025 4:03	vuonglam_nguyen	Update record 717	prim_end1 = 'Blood parameters'	717
4/8/2025 4:02	vuonglam_nguyen	Update record 717	prim_end1_analysis = 'Data were analysed using SPSS-11. Clinical laboratory data on the day of presentation and after using the Tawa-tawa water for 24 hours was used to study the effects of herbal water. Student's t-test was applied to see any significant mean differences. '	717
4/7/2025 18:16	tran_luu	Update record 7605		7605
4/7/2025 18:16	tran_luu	Update record 7605	prim_notes = 'The exact wording is: 1. Outcome: Number of days prior to elevation of platelet count in dengue fever patients with warning signs who were given 20 mg of melatonin. 2. Measure Description: Effectiveness of melatonin tablets as an adjunctive therapy in reducing morbidity in pediatric patients diagnosed with dengue fever with warning signs. 3. Time Frame: 1 YEARR ???'	7605
4/7/2025 18:15	tran_luu	Update record 7605	prim_end1_doi = '2', prim_notes = 'The exact words are: 1. Outcome: Number Of Days Prior To Elevation of Platelet Count Among Dengue Fever with Warning Signs Patient Given Melatonin 20mg. 2. Measure Description: Effectiveness Of Melatonin Tablet As An Adjunctive Therapy In Decreasing Morbidity For Pediatric Patients Diagnosed With Dengue Fever With Warning Signs 3. Time frame: 1 YEAR!!!!!!'	7605
4/7/2025 18:12	tran_luu	Update record 7605	prim_end1 = 'Increase in platelet count', prim_end1_typ(4) = checked, prim_end1_def = 'Increase in PLT count, measured by the number of days it took for the platelet count to rise from the first day of melatonin administration.'	7605
4/7/2025 18:05	tran_luu	Update record 7605		7605
4/7/2025 18:05	tran_luu	Update record 7605	site = 'Ilocos Training and Regional Medical Center', site_notes = 'To determine the clinical profiles of pediatric patients diagnosed with Dengue Fever with Warning Signs in Ilocos Training and Regional Medical Center', site_country = '175'	7605
4/7/2025 18:03	tran_luu	Update record 7605		7605
4/7/2025 18:03	tran_luu	Update record 7605	st_notes = 'Trial status unknown. Registration claims 1 year time frame for the outcome! The number of enrolled participants is estimated (according to the registration)'	7605
4/7/2025 18:00	tran_luu	Update record 7605	st_sum = '1. Melatonin 20mg PO q24h for 5 days 2. SOC'	7605
4/7/2025 17:52	tran_luu	Update record 2834	prim_notes = 'The paper did not specify any primary outcomes. However, it presented these two outcomes as primary outcomes. '	2834
4/7/2025 17:50	tran_luu	Update record 2834		2834
4/7/2025 17:50	tran_luu	Update record 2834	prim_notes = 'The paper did not specify any primary outcomes. '	2834
4/7/2025 17:49	tran_luu	Update record 2834	prim_end2_def = 'The number of patients requiring platelet transfusion (at any time after enrolment) in each group.'	2834
4/7/2025 17:47	tran_luu	Update record 2834	prim_end2 = 'Platelet Transfusion Requirement'	2834
4/7/2025 17:40	tran_luu	Update record 2834	prim_end1_def = 'Platelet counts were measured at baseline (day 0), day 1, day 4, and day 7.', prim_notes = 'The paper did not specify any primary outcomes. Comparison of mean platelet counts between the two groups at these time points was a primary outcome.'	2834
4/7/2025 17:38	tran_luu	Update record 2834	prim_end1 = 'Increase in platelet count', prim_end1_typ(3) = unchecked, prim_end1_typ(4) = checked	2834
4/7/2025 17:37	tran_luu	Update record 2834		2834
4/7/2025 17:36	tran_luu	Update record 2834		2834
4/7/2025 17:35	tran_luu	Update record 2834	st_sum = '1. Vitamin E 400mg PO q24h for unspecified treatment duration. 2. SOC', st_result = 'On day 4 and day 7, the mean platelet counts in the vitamin E group were significantly higher compared to the control group. Platelet transfusion was required in fewer cases in the vitamin E group compared to the control group.'	2834
4/7/2025 17:27	tran_luu	Update record 2834	st_sum = '1. 400 mg of Vitamin E (Evion, Merck) once daily in addition to the standard treatment. 2. SOC'	2834
4/7/2025 17:17	tran_luu	Update record 1065		1065
4/7/2025 17:16	tran_luu	Update record 1065		1065
4/7/2025 17:16	tran_luu	Update record 1065		1065
4/7/2025 17:16	tran_luu	Update record 1065	prim_end1_analysis = 'Levene's test for equality of variances was employed, followed by t-test for equality of means of independent samples, and Friedman's test was used to compare median values. '	1065
4/7/2025 17:15	tran_luu	Update record 1065	prim_end1_def = 'Platelet counts before treatment, 2-4 days post-treatment, and 7-9 days post-treatment'	1065
4/7/2025 17:11	tran_luu	Update record 1065	prim_end1 = 'Increase in platelets count', prim_end1_typ(1) = unchecked, prim_end1_typ(4) = checked	1065
4/7/2025 17:10	tran_luu	Update record 1065		1065
4/7/2025 17:10	tran_luu	Update record 1065		1065
4/7/2025 17:10	tran_luu	Update record 1065	st_result = 'Calcium carbonate significantly increased platelet counts compared to the control: 206 (155-257) vs. 89 (46-132) ×10³ cells/mm³.'	1065
4/7/2025 17:01	tran_luu	Update record 1065	st_result = 'We report a significant increase (p< 0.05) in the number of blood platelets of patients with clinical signs and symptoms of DF following oral administration of calcium carbonate (CAL, 1.2 to 1.8 g/day; n=10) when compared with a control group (CTL, n=10): 89 (46-132) versus 206 (155-257).'	1065
4/7/2025 17:00	tran_luu	Update record 1065	st_notes = 'This is not a randomized trial. Ten were chosen "randomly" to receive calcium and another ten was chosen as controls. Authors suggested restoration of free Ca stimulate CaR on dendritic cells and PLTs -> decrease immune response -> improve clinical. Treatment lasted over a week with an unspecified duration. Initial doses were 400-600 mg/day for 2-3 days, then reduced to 200-400 mg bas…	1065
4/7/2025 16:54	tran_luu	Update record 1065	st_sum = '1. Calcium carbonate for over a week (400-600mg/d first 2-3 days, then 200-400mg/d) 2. SOC'	1065
4/7/2025 16:53	tran_luu	Update record 1065	st_sum = '1. Calcium carbonate for over a week (400-600mg/d first 3 days, then 200-400mg/d) 2. SOC', st_notes = 'This is not a randomized trial. Ten were chosen "randomly" to receive calcium and another ten was chosen as controls. Authors suggested restoration of free Ca stimulate CaR on dendritic cells and PLTs -> decrease immune response -> improve clinical. '	1065
4/7/2025 16:46	tran_luu	Update record 1065		1065
4/7/2025 16:35	tran_luu	Update record 5685	prim_notes = 'The paper did not specify a primary outcome. However, it stated "The present study was conducted to determine and investigate the traditional claim that CPLJ increases the platelet count in patients with DF and DHF."'	5685
4/7/2025 16:33	tran_luu	Update record 5685	prim_notes = 'They paper did not state which was primary outcome. However, '	5685
4/7/2025 16:33	tran_luu	Update record 5685	prim_end1_typ(3) = unchecked	5685
4/7/2025 16:33	tran_luu	Update record 5685	prim_end1_analysis = 'Repeated measure ANCOVA was used to determine the effect of CPLJ on the mean platelet count over 48 hours (time effect). Multiple comparisons of mean platelet count 8 hours after admission with mean platelet count at the 16, 24, 32, 40, and 48 hours after admission for interventional and control group were performed. Multiple paired t-test was conducted to demonstrate if the…	5685
4/7/2025 16:31	tran_luu	Update record 5685	prim_end1_def = 'Platelet count was monitored every 8 hours for 48 hours'	5685
4/7/2025 16:25	tran_luu	Update record 5685	site = 'The Dengue Ward of Hospital Tengku Ampuan Rahimah, Klang, Selangor Malaysia'	5685
4/7/2025 16:24	tran_luu	Update record 5685		5685
4/7/2025 16:03	tran_luu	Update record 5685		5685
4/7/2025 5:42	tran_luu	Update record 5685	st_result = 'At 40 and 48 hours, platelet counts were significantly higher in the intervention group. ALOX12 (FC = 15.00) and PTAFR (FC = 13.42) genes were highly expressed in those given CPLJ. '	5685
4/7/2025 5:34	tran_luu	Update record 5685	st_sum = '1. CPLJ extracted from 50g of leaves q24h for 3 days 2. SOC'	5685
4/7/2025 5:29	tran_luu	Update record 5685	st_sum = '1. CPLJ extracted from 50g of leaves for 3 days 2. SOC'	5685
4/7/2025 5:20	tran_luu	Update record 709		709
4/7/2025 5:16	tran_luu	Update record 709	prim_end1_def = 'Daily platelet count'	709
4/4/2025 19:32	tran_luu	Update record 709		709
4/4/2025 19:31	tran_luu	Update record 709	prim_end1 = 'An increase in platelet count'	709
4/4/2025 19:30	tran_luu	Update record 709		709
4/4/2025 19:28	tran_luu	Update record 709		709
4/4/2025 19:27	tran_luu	Update record 709	st_result = 'CPLE (Caripill) syrup increased the platelet count significantly compared to the control group.'	709
4/4/2025 19:25	tran_luu	Update record 709		709
4/4/2025 19:25	tran_luu	Update record 709	st_sum = '1. CPLE (Caripill) syrup 275 mg PO tid (1- 5y) or 550 mg PO tid (>5y) for 5 days 2. SOC'	709
4/4/2025 19:24	tran_luu	Update record 709	st_sum = '1. CPLE (Caripill) syrup 275 mg tid (1- 5y) or 550 mg tid (>5y) for 5 days 2. SOC'	709
4/4/2025 19:22	tran_luu	Update record 709	st_sum = '1. CPLE (syrup (dose based on age: aged 1-5y received 275 mg q8h and children >5y received 550 mg q8h) for 5 days. [2] Control: Standard treatment only.'	709
4/4/2025 19:20	tran_luu	Update record 3895	prim_notes = 'The paper DOES NOT state which are primary outcomes. '	3895
4/4/2025 19:02	tran_luu	Update record 3895		3895
4/4/2025 18:57	tran_luu	Update record 3895		3895
4/4/2025 18:57	tran_luu	Update record 3895	st_notes = '1. The CPC dosage was reported inconsistently: the "a. Methods" section mentions 24 capsules twice daily, while the "Abstract" and "c.Subjects" sections state 2 capsules three times a day. However, it seems the correct dosage is 2 CPC capsules three times per day. '	3895
4/4/2025 18:52	tran_luu	Update record 3895	st_result = 'CPC significantly increased platelet count, stabilized hematocrit, shortened hospitalization, and accelerated platelet recovery in dengue patients compared to controls'	3895
4/4/2025 18:48	tran_luu	Update record 3895	st_result = 'CPC had significant increased the platelet count (p< 0.05), maintained stability of hematocrit in the normal level, shorten hospitalization (p< 0.05) in dengue fever patients, and accelerates the increased in platelet count compared with control group'	3895
4/4/2025 18:47	tran_luu	Update record 3895		3895
4/4/2025 18:45	tran_luu	Update record 3895	st_sum = '1. CPLE capsule 1100mg tid duration unspecified 2. SOC'	3895
4/4/2025 18:34	tran_luu	Update record 3895	st_sum = '1. CPC 1100mg TID for 2. SOC (*CPC - C.papaya leaves extraction capsule)'	3895
4/4/2025 18:33	tran_luu	Update record 3895	st_sum = '1. CPC 1100mg TID for 2. SOC'	3895
4/4/2025 18:29	tran_luu	Update record 3895	st_sum = '1. 2. SOC'	3895
4/4/2025 18:29	tran_luu	Update record 3895	st_notes = 'The CPC dosage was reported inconsistently: the "a. Methods" section mentions 24 capsules twice daily, while the "Abstract" and "c.Subjects" sections state 2 capsules three times a day. However, it seems the correct dosage is 2 CPC capsules three times per day'	3895
4/4/2025 18:28	tran_luu	Update record 3895	st_notes = 'The CPC dosage was reported inconsistently: the "a. Methods" section mentions 24 capsules twice daily, while the "Abstract" and "c.Subjects" sections state 2 capsules three times a day.'	3895
4/4/2025 9:52	vuonglam_nguyen	Update record 900005	st_sum = '1. Vitamin D 2000UI od 10days 2. No Vitamin D'	900005
4/4/2025 9:41	vuonglam_nguyen	Update record 900002		900002
4/4/2025 9:35	vuonglam_nguyen	Update record 900002		900002
4/4/2025 9:32	vuonglam_nguyen	Update record 900002	prim_end1_def = 'Evidence of plasma leakage will be considered as: detection of free fluid in the abdomen or by the presence of a pleural effusion by an ultrasound (US) scan (clinical assessments will be carried out at least 3 times a day until discharge) or by the presence of a rise in haematocrit of >20% of the baseline (FBC will be done twice daily).'	900002
4/4/2025 8:19	vuonglam_nguyen	Update record 7625	prim_end1_def = 'peak platelet count within 5 days', prim_end2_def = 'normalization of hematocrit value within 5 days'	7625
4/4/2025 8:18	vuonglam_nguyen	Update record 7625	prim_end2_def = 'normalization of hematocrit value'	7625
4/4/2025 8:18	vuonglam_nguyen	Update record 7625	prim_end1_def = 'peak platelet count within five days'	7625
4/4/2025 8:00	huyenbang_tran	Update record 5518	prim_end1 = 'Proportion of patients with a platelet count > 150 G/L', prim_end1_typ(1) = unchecked, prim_end1_typ(3) = checked, prim_end1_def = 'PLT >150 G/L on Day-7 of enrollment'	5518
4/4/2025 7:48	vuonglam_nguyen	Update record 6480	prim_end = '3'	6480
4/4/2025 5:44	tran_luu	Update record 3895		3895
4/4/2025 5:19	vuonglam_nguyen	Update record 4044		4044
4/4/2025 5:01	vuonglam_nguyen	Update record 3018	st_result = 'Platelet counts in the Propoelix™-treated group showed a trend toward a faster recovery by day 3 of admission and became statistically signifcant by day 6 (101.42±48.79 vs 80.78±43.35 [103/mL], P=0.042) and day 7 (146.67±64.68 vs 107.84±57.22 [103/mL], P=0.006). Patients treated with Propoelix™ had a signifcantly greater decline in TNF-α levels on day 7 of therapy compared with patie…	3018
4/4/2025 4:59	vuonglam_nguyen	Update record 1509		1509
4/4/2025 4:58	vuonglam_nguyen	Update record 1509	prim_end1_analysis = 'A one-sample Kolmogorov-Smirnov test was used to assess whether the variables were normally distributed. Mann-Whitney U-test was used to verify the differences of nonnormally distributed variables.'	1509
4/4/2025 4:53	vuonglam_nguyen	Update record 1509	prim_end1_def = 'Fever was defined as a body temperature of 37.8°C or above; defervescence of fever was defined as the first time that body temperature falling to normal level (37.8°C or below) for two consecutive measurements of 4 h interval.'	1509
4/4/2025 4:52	vuonglam_nguyen	Update record 1509	prim_end1 = 'recovery time based on day of convalescence of fever', prim_end1_def = 'defined as a body temperature of 37.8°C or above; defervescence of fever was defined as the first time that body temperature falling to normal level (37.8°C or below) for two consecutive measurements of 4 h interval.'	1509
4/4/2025 4:49	vuonglam_nguyen	Update record 1509	prim_end1 = 'recovery time', prim_end1_def = 'day of convalescence of fever', prim_end1_analysis = 'A one‑sample Kolmogorov-Smirnov test was used to assess whether the variables were normally distributed. Normally distributed variables were described as means and standard deviations; nonnormally distributed variables were presented as medians and interquartile ranges. The Pearson's Chi‑square or …	1509
4/4/2025 4:43	vuonglam_nguyen	Update record 1509	st_result = 'The mean time of defervescence was 29.2 ± 24.0 h in the supplementation group and 38.1 ± 31.5 h in the placebo group (P = 0.270). Zinc supplementation was well tolerated.'	1509
4/4/2025 4:39	vuonglam_nguyen	Update record 717	prim_end1_doi = '2', prim_end1_time = '1', prim_end1_analysis = 'Data were analysed using SPSS-11. Clinical laboratory data on the day of presentation and after using the Tawa-tawa water for 24 hours was used to study the effects of herbal water. Student's t-test was applied to see any significant mean differences. '	717
4/4/2025 4:37	vuonglam_nguyen	Update record 717	prim_end1_def = 'Platelet count, haematocrit, and total leukocyte count were estimated by Auto analyser on blood samples obtained on the day of enrolment and later after 24 hours of administration of Tawa-tawa.'	717
4/4/2025 4:33	vuonglam_nguyen	Update record 717	prim_end1_typ(1) = checked, prim_end1_typ(3) = unchecked	717
4/4/2025 4:33	vuonglam_nguyen	Update record 717	prim_end1_typ(1) = unchecked, prim_end1_typ(3) = checked	717
4/4/2025 4:33	vuonglam_nguyen	Update record 717	prim_end1 = 'blood parameters', prim_end1_def = 'effect of herbal water of Tawa-tawa, also called Euphorbia hirta, on the flu like symptoms and especially on thrombocytopenia'	717
4/4/2025 4:14	vuonglam_nguyen	Update record 717	st_result = 'In both group A and B platelet count and TLC were increased nonsignificantly, haematocrit value decreased nonsignificantly after herbal water of Euphorbia hirta (E. Hirta). Over 70% of patients showed moderate increase in their platelet count.'	717
4/4/2025 4:14	vuonglam_nguyen	Update record 717	st_result = ' In both group A and B platelet count and TLC were increased nonsignificantly, haematocrit value decreased nonsignificantly after herbal water of Euphorbia hirta (E. Hirta). Over 70% of patients showed moderate increase in their platelet count.'	717
4/4/2025 4:00	vuonglam_nguyen	Update record 717		717
4/4/2025 4:00	vuonglam_nguyen	Update record 717	st_sum = 'Euphorbia hirta linn, commonly called Tawa- tawa (dose and regimen not specified), both arms of different age groups received the same treatment'	717
4/4/2025 3:57	vuonglam_nguyen	Update record 717	st_notes = 'All patients received study drug! Not sure 2 groups mentioned (group A and group B) are categorized based on what criteria. (dengue fever and dengue hemorrhagic fever)? --> Based on age groups: group A (ages between 30 to 55 years) and group B (ages between 14 to 25 years)'	717
4/3/2025 4:58	vuonglam_nguyen	Data export	Download exported data file (CSV raw)
4/3/2025 4:58	vuonglam_nguyen	Data export	report_id: ALL, export_format: CSV, rawOrLabel: raw, export_data_access_group: Yes, export_missing_data_codes: Yes, fields: "pub_id, pub_citation, title, year, doi, trialregid, trialregistry, pmid, st_status, st_compstatus, st_oth_pub_no, st_oth_pub_1, st_oth_pub_2, st_oth_pub_3, st_oth_pub_4, ipd, ipd_repo, ipd_pid, st_shared_iddo_id, st_shared_notes, funder, pub_notes, publication_details_compl…
4/3/2025 4:21	vuonglam_nguyen	Data export	Download exported data file (CSV raw)
4/3/2025 4:21	vuonglam_nguyen	Data export	report_id: ALL, export_format: CSV, rawOrLabel: raw, export_data_access_group: Yes, export_missing_data_codes: Yes, fields: "pub_id, pub_citation, title, year, doi, trialregid, trialregistry, pmid, st_status, st_compstatus, st_oth_pub_no, st_oth_pub_1, st_oth_pub_2, st_oth_pub_3, st_oth_pub_4, ipd, ipd_repo, ipd_pid, st_shared_iddo_id, st_shared_notes, funder, pub_notes, publication_details_compl…
4/3/2025 4:03	huyenbang_tran	Update record 2601		2601
4/3/2025 4:02	huyenbang_tran	Update record 2601	st_notes = 'Concerns of methods and reporting: Chi-square was used to compare duration of thrombocytopenia. Fig 1 which is the main result reported for the steroid trial is very hard to interpret.'	2601
4/3/2025 4:01	huyenbang_tran	Update record 2601	prim_end1 = 'Duration of thrombocytopenia', prim_end1_typ(3) = checked, prim_end1_typ(4) = unchecked, prim_end1_time = 'UNSPF', prim_end1_analysis = 'Chi-square'	2601
4/3/2025 3:56	huyenbang_tran	Update record 2601	prim_end = '1', prim_end1 = 'Platelet count', prim_end2 = '', prim_end2_typ(3) = unchecked, prim_end3 = '', prim_end3_typ(3) = unchecked	2601
4/3/2025 3:52	huyenbang_tran	Update record 1687		1687
4/3/2025 3:52	huyenbang_tran	Update record 1687	st_diag_spec(4) = checked, st_diag_notes = 'Hemagglutination inhibition and IgM - ELISA (all survivor cases) IgM - ELISA in non-survivors'	1687
4/3/2025 3:47	huyenbang_tran	Update record 1687	primary_outcome_complete = '2'	1687
4/3/2025 3:47	huyenbang_tran	Update record 1687	st_all_ratio_oth = 'Randomization by block of four and stratified by whether the patient originated from the two participating hospitals or was referred from an outlying center.', study_design_complete = '2'	1687
4/3/2025 3:45	huyenbang_tran	Update record 1687		1687
4/3/2025 3:45	huyenbang_tran	Update record 1687	st_sum = '1. Methylprednisolone i.v 30 mg/kg single dose 2. Placebo.', study_overview_complete = '2'	1687
4/3/2025 3:44	huyenbang_tran	Update record 1687		1687
4/3/2025 3:43	huyenbang_tran	Update record 3892	st_notes = 'Discrepancy in the reported mortality rate in non-steroid group: in Table 1 it was 19/50 (38%), in Summary it was 22 (44%). The authors stated a significant decrease in duration of shock in steroid group - but no baseline information of important factors e.g. day of illness and duration of shock before enrolment. "A double-blind controlled trial" in which fluids + hydrocortisone was c…	3892
4/3/2025 3:42	huyenbang_tran	Update record 3892		3892
4/3/2025 3:42	huyenbang_tran	Update record 3892	prim_notes = 'There was a definition of clinical shock but how duration of shock was calculated not specified. '	3892
4/3/2025 3:40	huyenbang_tran	Update record 3892	prim_end = '2', prim_end2 = 'Duration of shock', prim_end2_typ(1) = checked, prim_end2_def = 'UNSPF', prim_end2_doi = 'UNSPF', prim_end2_time = 'UNSPF', prim_end2_analysis = 'UNSPF'	3892
4/3/2025 3:39	huyenbang_tran	Update record 3892	st_notes = 'Discrepancy in the reported mortality rate in non-steroid group: in Table 1 it was 19/50 (38%), in Summary it was 22 (44%). The authors stated a significant decrease in duration of shock in steroid group - but no baseline information of important factors e.g. day of illness and duration of shock before enrolment. '	3892
4/3/2025 3:28	huyenbang_tran	Update record 1142		1142
4/3/2025 3:28	huyenbang_tran	Update record 1142	st_notes = 'Children population (< = 10 years old). No baseline information about day of illness, duration of shock before enrolment. '	1142
4/3/2025 3:20	huyenbang_tran	Update record 720	st_notes = 'Very small size. Not sure about randomization in this case (19 non-steroids vs 7 steroids). No mortality reported. '	720
4/3/2025 3:18	huyenbang_tran	Update record 720	prim_end = '2', prim_end1 = 'Mortality', prim_end1_def = 'UNSPF', prim_end1_doi = 'UNSPF', prim_end1_time = 'UNSPF', prim_end1_analysis = 'UNSPF', prim_end2 = 'Duration of shock', prim_end2_typ(1) = checked, prim_end2_def = 'UNSPF', prim_end2_doi = 'UNSPF', prim_end2_time = 'UNSPF', prim_end2_analysis = 'UNSPF'	720
4/3/2025 3:07	huyenbang_tran	Update record 1142	prim_end1_typ(4) = unchecked	1142
4/2/2025 5:22	huyenbang_tran	Update record 1142	st_rando_method = '"a simple random assignment method"', st_blind_desc = 'a double-blind approach was used for the study. The control group was given a placebo (sodium chloride 0.9%) packed in vials. Both vials used were of the same type and volume and the solutions had the same color and turbidity.', inclusion = 'All patients suspected of having DSS who developed features of shock at home and we…	1142
4/2/2025 5:20	huyenbang_tran	Update record 1142	recruit_stdtc = '1978-02-DD', st_result = 'No effect on mortality, severity of shock assessed by WHO scoring system, duration of shock or fluids required.'	1142
4/2/2025 5:18	huyenbang_tran	Update record 1142	prim_notes = 'Primary outcomes not clearly stated. The reviewer picked 2 first reported results.'	1142
4/2/2025 5:16	huyenbang_tran	Update record 1142	st_notes = ''	1142
4/2/2025 5:16	huyenbang_tran	Update record 1142	year = '1982'	1142
4/2/2025 5:10	huyenbang_tran	Update record 1142	prim_end = '2', prim_end1 = 'Mortality', prim_end1_typ(1) = checked, prim_end1_def = 'UNSPF', prim_end2 = 'Severity of DSS', prim_end2_typ(4) = checked, prim_end2_def = 'Outcome and severity of DSS assessed by WHO Scoring System *consists of 10 Clinical and 8 Treatment assessment', prim_end2_doi = 'UNSPF', prim_end2_time = 'UNSPF', prim_end2_analysis = 'UNSPF', primary_outcome_complete = '2'	1142
4/2/2025 5:08	huyenbang_tran	Update record 1142	study_overview_complete = '2'	1142
4/1/2025 18:58	huyenbang_tran	Update record 1211	prim_end = '2', prim_end1 = 'TNF and IL-6 levels', prim_end1_typ(3) = checked, prim_end1_def = 'Measured at days 3, 5 and 7 ', prim_end1_doi = '2', prim_end1_time = '7', prim_end1_analysis = 'Comparing IL-6 and TNF levels between control and treatment and between patients who survived and those who died was performed using the unpaired Student ttest. Moreover, to compare repeated measurements of …	1211
4/1/2025 18:48	huyenbang_tran	Update record 1211	st_notes = 'Per-protocol analysis "Only patients who actually received doxycycline treatment were considered in the doxycycline group for analysis". Severity of illness at the time of enrollment was not assessed. Terry Fredeking, the first author is head of AntiBody Systems, the sponsor. Here's from the company's website "Terry Fredeking heads Antibody Systems in research, development and the pro…	1211
4/1/2025 18:48	huyenbang_tran	Update record 1211	st_notes = 'Per-protocol analysis "Only patients who actually received doxycycline treatment were considered in the doxycycline group for analysis". Severity of illness at the time of enrollment was not assessed. Terry Fredeking, the first author is head of AntiBody Systems, the sponsor. Here's from the company's website "Terry Fredeking heads Antibody Systems in research, development and the pro…	1211
4/1/2025 18:43	huyenbang_tran	Update record 1211	inclusion = 'Patients presenting with a combination of fever ( 38°C for 2-7 days), hemorrhagic manifestations (positive tourniquet test, petechiae, ecchymosis, or mucosal or gastrointestinal bleeding), thrombocytopenia (< 100 x10^9 per liter) and evidence of plasma leakage (hematocrit >20%, pleural effusion, or low serum albumin) were provisionally enrolled into the study. At this time (Day 0) a …	1211
4/1/2025 18:42	huyenbang_tran	Update record 1211	[instance = 2], study_site_complete = '2'	1211
4/1/2025 18:42	huyenbang_tran	Update record 1211	study_site_complete = '2'	1211
4/1/2025 18:41	huyenbang_tran	Update record 1211		1211
4/1/2025 18:37	huyenbang_tran	Update record 1211	st_sum = '1. Doxycycline p.o 200 mg initially then 100 mg q12h for 7 days 2. No doxycycline', st_result = 'Doxycycline treatment associated with a 46% lower in mortality (11.2% [13/116] vs 20.9% [24/115], p=0.05) and a significant decrease in TNF and IL-6 levels at day 3, 5 and 7. Non-survivors had significantly (p< 0.01) higher levels of TNF and IL-6 compared to survivors.', st_protocol = '0', s…	1211
4/1/2025 18:24	huyenbang_tran	Update record 1211	funder = 'Antibody Systems, Inc., Hurst, TX, USA.', publication_details_complete = '2'	1211
4/1/2025 18:20	huyenbang_tran	Update record 2091	st_result = 'Marginal but statistically significant improvement in platelet count at 12, 24, 36 and 48 hours in treatment group. Significant change in PLT stays in female but not male group.'	2091
4/1/2025 18:19	huyenbang_tran	Update record 2091		2091
4/1/2025 18:18	huyenbang_tran	Update record 2091		2091
4/1/2025 18:17	huyenbang_tran	Update record 2091	st_diag_notes = 'confirmed by an IgM and IgG capture enzyme-linked immunosorbent assay (HUMAREADER SINGLE PLUS' Semi Automated Elisa Strip Reader Human Germany, Cat no 18000)'	2091
4/1/2025 18:15	huyenbang_tran	Update record 2091	prim_end1_def = 'Measured at 0, 12, 24, 36, 48 hours', prim_end1_analysis = 'Independent t-test to compare the means and for calculation of the 95% two-sided confidence intervals for the means. Repeated measures ANOVA was used separately for each parameter in order to compare the mean in relation to treatment hours and by gender groups. The analysis among the subgroups was carried out on the basi…	2091
4/1/2025 18:11	huyenbang_tran	Update record 2091	inclusion = '(??) Adults under 50 years of age, with Dengue fever (Dengue IgM antibody positive) hypertension, ischaemic heart disease, allergies, bronchial asthma, orthopnea and paroxysmal nocturnal dyspnea and palpitations. Moreover, these patients had no abnormal findings on ECG, ophthalmoscopic examination, prothrombin time and APTT and no signs of disseminated intravascular coagulation.', ex…	2091
4/1/2025 18:09	huyenbang_tran	Update record 2091	study_site_complete = '2'	2091
4/1/2025 18:09	huyenbang_tran	Update record 2091	st_sum = '1. Recombinant human IL-11 s.c 1.5 mg once 2. Placebo', recruit_stdtc = '2011-07-DD', st_result = 'Marginal but statistically significant improvement in platelet count at 12 (p=0.007) and 24, 36 and 48 hours (p < 0.001) in treatment group. Significant change in PLT stays in female but not male group.', st_protocol = '0', st_notes = 'Difference in mean PLT count between 2 groups are not …	2091
4/1/2025 17:43	huyenbang_tran	Update record 2091	publication_details_complete = '2'	2091
4/1/2025 17:42	huyenbang_tran	Update record 4842		4842
4/1/2025 17:41	huyenbang_tran	Update record 4842	prim_end1 = 'Mean rise in the platelet count', prim_end1_typ(3) = checked, prim_end1_typ(4) = unchecked, prim_end1_def = 'The mean rise in the platelet count was measured daily in both the groups'	4842
4/1/2025 17:40	huyenbang_tran	Update record 4842		4842
4/1/2025 17:40	huyenbang_tran	Update record 4842	exclusion = '- The conditions which cause thrombocytopaenia like HIV, Autoimmune Diseases, Connective Tissue disorders and Vasculities, ITP, Malignancy - Patients with Diabetes mellitus, Hypertension, a history of peptic ulcer disease or hypersensitivity to corticosteroids and total leukocyte counts of more than 11000/cumm - Patients with an evidence of bleeding or shock ', st_diag_spec(2) = unch…	4842
4/1/2025 17:33	huyenbang_tran	Update record 4842	st_sum = '1. Dexamethasone i.v 8 mg initially then 4 mg q8h for 4 days 2. No dexamethasone ', st_result = 'No difference in platelet count over 4 days of treatment.', st_notes = 'Mean day of illness at enrolment was day 6 when platelet is likely to be lowest and half of patients might be already on recovery phase. Not sure whether steroids ever works on this group of patients.'	4842
4/1/2025 17:19	huyenbang_tran	Update record 3949	prim_notes = 'Duration of disease not specified as primary outcome in the publication but stated so in the registration NCT00849602', primary_outcome_complete = '2'	3949
4/1/2025 17:17	huyenbang_tran	Update record 3949	st_result = 'No significant difference in the duration of the disease or the intensity and days of fever.'	3949
4/1/2025 17:16	huyenbang_tran	Update record 3949	st_notes = 'Major concerns in methods: 129 randomized but only 37 were followed and confirmed dengue (75 were not dengue, 17 refused to participate). Main results (intensity of fever) not defined or reported numerically.'	3949
4/1/2025 17:15	huyenbang_tran	Update record 3949	st_notes = 'Major concerns in methods: 129 randomized but only 37 were followed and confirmed dengue (75 were not dengue, 17 refused to participate). Main results (duration of disease, intensity of fever) not defined or reported numerically.'	3949
4/1/2025 17:12	huyenbang_tran	Update record 3949	st_result = 'No significant difference in the duration of the disease or the intensity and days of fever among the chloroquine and placebo group.'	3949
4/1/2025 17:09	huyenbang_tran	Update record 3949	st_design_notes = 'The study might be super underpowered. Only 1/4 of randomized patients were considered confirmed dengue.', study_design_complete = '2'	3949
4/1/2025 16:58	huyenbang_tran	Update record 3949	st_result = 'No significant difference in primary outcomes (duration of disease; degree and days of fever)'	3949
4/1/2025 16:58	huyenbang_tran	Update record 3949	recruit_stdtc = '2008-02-DD', st_notes = 'Major concerns in methods: 129 randomized but only 37 were followed and confirmed dengue: 75 were not dengue, 17 refused to participate! '	3949
4/1/2025 13:25	huyenbang_tran	Update record 6480		6480
4/1/2025 13:25	huyenbang_tran	Update record 6480	pub_notes = 'Trial registered retrospectively. The registration number on paper was never found.', publication_details_complete = '2'	6480
4/1/2025 11:07	huyenbang_tran	Update record 3949		3949
4/1/2025 11:04	huyenbang_tran	Update record 3949		3949
4/1/2025 11:04	huyenbang_tran	Update record 3949	st_result = 'No significant difference in primary outcomes (duration of disease; degree and days of fever). ', st_notes = 'Major concerns in methods: 129 randomized but only 37 followed and confirmed dengue: 75 were not dengue, 17 refused to participate! '	3949
4/1/2025 11:01	huyenbang_tran	Update record 3949	pub_notes = 'Retrospectively registered (conducted from Feb to May 2008 but first submitted to ClinicalTrials.gov on 2009-02-23)', publication_details_complete = '2'	3949
4/1/2025 11:00	huyenbang_tran	Update record 3949	st_sum = '1. Chloroquine 500mg bid for 3 days 2. Placebo'	3949
4/1/2025 10:55	huyenbang_tran	Update record 4727	st_sum = '1. Prednisolone p.o 2 mg/kg od for 3 days 2. Prednisolone p.o 0.5 mg/kg od for 3 days. 3. Placebo '	4727
4/1/2025 10:54	huyenbang_tran	Update record 4727	st_notes = 'Endpoints slight different between registration and paper - awaits authors' confirmation and protocol.'	4727
4/1/2025 10:46	vuonglam_nguyen	Update record 7322		7322
4/1/2025 10:45	vuonglam_nguyen	Update record 7322	prim_end1_def = 'Mean platelet count at multiple time intervals (days 1, 2, 3, 4, and 5)'	7322
4/1/2025 10:45	vuonglam_nguyen	Update record 7322	prim_end1_def = 'Mean platelet count at multiple time intervals ((days 1, 2, 3, 4, and 5)'	7322
4/1/2025 10:44	huyenbang_tran	Update record 4727	prim_end1 = 'Safety focusing on potential adverse events', prim_end1_typ(1) = checked, prim_end1_typ(3) = checked, prim_end1_typ(4) = unchecked, prim_end1_def = 'Development of DSS or need for ICU admission; clinical bleeding; hyperglycemia; the platelet nadir; the maximum hematocrit between day 3 and day 8 of illness; the percentage increase of the maximum hematocrit from baseline between day 3 …	4727
4/1/2025 10:32	huyenbang_tran	Update record 4727	prim_end1 = 'Safety of short-course oral corticosteroid therapy '	4727
4/1/2025 10:31	huyenbang_tran	Update record 4727	st_sum = '1. Prednisolone p.o 2 mg/kg od for 3 days. 2. Prednisolone p.o 0.5 mg/kg od for 3 days. 3. Placebo ', st_result = 'No evidence of effect on the subsequent development of recognized complications of dengue virus infection. No significant clinical or virological adverse effects in treatment groups, apart from transient hyperglycemia in a small number of cases. '	4727
4/1/2025 10:27	vuonglam_nguyen	Update record 7299	prim_end1_def = 'The frequency and percentage of patients who experienced each of the Dengue warning signs: Persistent vomiting, Pain abdomen, Serositis, Bleeding from mucosal sites, Increase in hematocrit, and Hepatomegaly '	7299
4/1/2025 10:26	huyenbang_tran	Update record 4540	me_end = 'UNSPF', other_endpoints_complete = '2'	4540
4/1/2025 10:26	huyenbang_tran	Update record 4540	[instance = 2], me_end = '', me_end_analysis = '', me_end_doi = '', me_end_time = '', me_end_typ(1) = unchecked, me_end_typ(2) = unchecked, me_end_typ(3) = unchecked, me_end_typ(4) = unchecked, other_endpoints_complete = ''	4540
4/1/2025 10:26	huyenbang_tran	Update record 4540	me_end = '', me_end_analysis = '', me_end_doi = '', me_end_time = '', me_end_typ(1) = unchecked, me_end_typ(2) = unchecked, me_end_typ(3) = unchecked, me_end_typ(4) = unchecked, other_endpoints_complete = ''	4540
4/1/2025 10:18	huyenbang_tran	Update record 4540	prim_end = '3', prim_end1 = 'Rise in platelet count', prim_end2 = 'Platelet count > 150', prim_end2_typ(3) = checked, prim_end2_def = 'The significance of difference in both groups was calculated by applying the two independent samples t-test at 5% level of significance. ', prim_end2_doi = '2', prim_end2_time = '5', prim_end3 = 'Platelet count < 40', prim_end3_typ(3) = checked, prim_end3_doi = '2…	4540
4/1/2025 10:15	vuonglam_nguyen	Update record 7121	prim_end1_def = 'Serum levels of IL-6 and TNF-α quantified by ELISA. Information for ferritin and CRP is not provided in the paper.'	7121
4/1/2025 10:14	huyenbang_tran	Update record 4540	st_rando_method = 'based upon registration numbers (even number assigned soda bicarbonate, odd number received colchicine)', inclusion = '- A probable diagnosis of dengue fever during anoutbreak suggested by WHO. Annex 1 - Age between 14 to 70 years of both genders. - Platelet counts of below 100,000 and above 20,000', exclusion = '- Evidence of dengue hemorrhagic fever or warning signs as sugges…	4540
4/1/2025 10:12	huyenbang_tran	Update record 4540	study_site_complete = '2'	4540
4/1/2025 10:11	vuonglam_nguyen	Update record 7121	prim_end1 = 'Reduction in inflammatory markers: IL-6, TNF-α, ferritin and CRP'	7121
4/1/2025 10:10	huyenbang_tran	Update record 4540	st_notes = 'Major concerns over methods: "randomization" by odd or even hospital registration number. Discrepancies intra-paper about numbers of participants: Section Methods mentioned 212 subjects recruited. RESULTS stated "Two patients recruited, including 150 males and 62 females", at D1 only 152 assessed (76 colchicine and 76 placebo). Spelling errors.'	4540
4/1/2025 10:08	vuonglam_nguyen	Update record 7121	st_sum = '1. Oral doxycycline 100 mg twice a day for 5 days 2. Standard treatment'	7121
4/1/2025 10:07	huyenbang_tran	Update record 4540	st_sum = '1. Colchicine p.o 0.5 mg q12h for 72 hours 2. Soda bicarbonate p.o q12h for 72 hours ', st_num_calculation = '', st_notes = 'Concealment and randomization not assured: randomization by odd or even hospital registration number. After 1 day one third of participants already dropped out. Materials & Methods mentioned 212 subjects recruited. RESULTS stated 150 males and 62 females recruited…	4540
4/1/2025 10:02	vuonglam_nguyen	Update record 6243	prim_end2 = 'Plasma leakage'	6243
4/1/2025 10:02	vuonglam_nguyen	Update record 6243	prim_end1 = 'Time to platelet recovery'	6243
4/1/2025 10:02	vuonglam_nguyen	Update record 6243	prim_end1_def = 'Time to platelet recovery (platelet count ≥ 100 x 109/l) is measured using twice daily platelet count measurement from enrollment until discharge or until platelet count ≥ 100 x 109/l', prim_end2_def = 'Plasma leakage is measured by twice daily haematocrit, daily ultrasonography (looking for gall bladder wall thickness, ascites and pleural fluid) and plasma markers (e.g. Syndecan…	6243
4/1/2025 10:00	huyenbang_tran	Update record 4259		4259
4/1/2025 9:53	vuonglam_nguyen	Update record 6247	prim_end1_def = 'DHF (fluid leakage), as determined by: (1) A rise in the haematocrit of >20% from the baseline; (2) Presence of pleural effusions or ascites by ultra sound scan (for in ward patients)'	6247
4/1/2025 9:52	vuonglam_nguyen	Update record 6247	prim_end1 = 'Reduction in proportion of individuals who develop DHF (fluid leakage)'	6247
4/1/2025 9:49	vuonglam_nguyen	Update record 196	prim_end1 = 'mSOFA score', prim_end1_def = 'Change in mSOFA score (modified Sequential Organ Failure Assessment score, modified for limited resource settings and dengue) over 4 days after randomization (min score= 0, max score = 24, higher scores mean worse outcomes)'	196
4/1/2025 9:42	vuonglam_nguyen	Update record 7121	prim_end1 = 'inflammatory markers', prim_end1_def = 'Serum levels of IL-6 and TNF-α'	7121
4/1/2025 9:30	vuonglam_nguyen	Update record 7153	prim_end1 = 'Dengue warning signs'	7153
4/1/2025 9:27	vuonglam_nguyen	Update record 7530	prim_end1 = 'Pleural effusion'	7530
4/1/2025 9:25	vuonglam_nguyen	Update record 7299		7299
4/1/2025 9:24	vuonglam_nguyen	Update record 7299	prim_end1_def = 'Dengue warning signs include: Persistent vomiting, Pain abdomen, Serositis, Bleeding from mucosal sites, Increase in hematocrit, and Hepatomegaly '	7299
4/1/2025 9:22	vuonglam_nguyen	Update record 7322	prim_end1 = 'Increase in platelet count', prim_end1_def = 'Platelet count over a 120h period'	7322
4/1/2025 8:50	huyenbang_tran	Update record 4259	prim_end = '3', prim_end1 = 'ICU admissions ', prim_end1_typ(3) = unchecked, prim_end1_def = 'UNSPF', prim_end1_doi = 'UNSPF', prim_end1_time = 'UNSPF', prim_end1_analysis = 'Categorical variables were compared using χ2 analysis. ', prim_end2 = 'Length of hospital stay', prim_end2_typ(1) = checked, prim_end2_def = 'UNSPF', prim_end2_doi = 'UNSPF', prim_end2_time = 'UNSPF', prim_end2_analysis = 'C…	4259
4/1/2025 8:42	huyenbang_tran	Update record 4259	st_sum = '1. Pentoxifylline i.v 12.5 mg/kg/day for 3 days. 2. Standard of care ', st_topic_why = 'The drug pentoxifylline has been shown to blunt the proinflammatory actions of tumor necrosis factor-α, a key mediator of dengue hemorrhagic fever', st_result = 'No difference in length of hospital or ICU stay. Significant lower TNFα at 24 hours in treatment group compared to control.', st_notes = ''	4259
4/1/2025 8:35	huyenbang_tran	Update record 4259		4259
4/1/2025 8:34	huyenbang_tran	Update record 5672	study_design_complete = '2'	5672
4/1/2025 8:34	huyenbang_tran	Update record 5672	prim_end1 = 'Serum Cytokine and Cytokine Receptor/Antagonist Levels in patients with DF or DHF', primary_outcome_complete = '2'	5672
4/1/2025 8:34	huyenbang_tran	Update record 5672	prim_end = '1', prim_end1 = 'Effect of Doxycycline and Tetracycline Treatment on Serum Cytokine and Cytokine Receptor/Antagonist Levels in patients with DF or DHF', prim_end2 = '', prim_end2_typ(3) = unchecked, prim_end2_def = '', prim_end2_doi = '', prim_end2_time = '', prim_end2_analysis = ''	5672
4/1/2025 8:31	huyenbang_tran	Update record 5672	inclusion = 'Blood samples were obtained from hospitalized patients 8-55 years of age presenting with symptoms characteristic of DF or DHF. - For a presumptive diagnosis of DF or DHF (Day 0), a fever for more than 2 days accompanied by two or more of the following were present severe headache, retro-orbital pain, myalgia, arthralgia, rash, leucopenia, and hemorrhage. - DHF was defined as being PC…	5672
4/1/2025 8:29	huyenbang_tran	Update record 5672	study_site_complete = '2'	5672
4/1/2025 8:29	huyenbang_tran	Update record 5672		5672
4/1/2025 8:28	huyenbang_tran	Update record 5672	st_notes = '"In patients with DF, TNF-R1 levels were not statistically different when control patients were compared to either treatment group. An intragroup analysis did achieve significance indicating that differences in baseline levels between groups at the time therapy was initiated may have a substantial influence."', study_overview_complete = '2'	5672
4/1/2025 8:27	huyenbang_tran	Update record 5672	st_sum = '1. Doxycycline p.o for 7 - 10 days 2. Tetracycline p.o for 7 - 10 days 3. Untreated controls (1) Doxycycline dose 18-55 years of age: 200 mg initially, then 100 mg q12h for 10 days. 15-17 years of age, 200 mg initially, then 100 mg q12h for 7 days. 8-14 years old: a loading dose of 4 mg/kg/day then 4/mg/kg/day q12h for 7 days. (2) Tetracycline dose 18-55 years old: 500 mg q8h for 10 day…	5672
4/1/2025 8:04	huyenbang_tran	Update record 3784	st_result = 'No difference in trend of increasing platelet counts from day 1 to day 4 between treatment arms. '	3784
4/1/2025 8:00	huyenbang_tran	Update record 3784	prim_end1 = 'Mean rise in platelet count', prim_end1_def = 'The mean rise in platelet count measured daily from the day of enrolment to the third day posttreatment', primary_outcome_complete = '2'	3784
4/1/2025 7:59	huyenbang_tran	Update record 3784	st_rando_method = 'sealed envelop method.Based on calculated sample size, 100 envelops contained the dexamethasone treatment regimen and another 100 contained the placebo regimen at the investigating centre. After recruitment, the nurse involved in the patient care was invited to collect an envelope randomly from the safe container and to carry out the treatment according to the contents therein.…	3784
4/1/2025 7:56	huyenbang_tran	Update record 3784		3784
4/1/2025 7:56	huyenbang_tran	Update record 3784	st_result = 'No difference in mean platelet count from day 1 to 4 between groups. ', st_notes = 'One third (73/200) were lost-to-follow up at Day 4.', study_overview_complete = '2'	3784
4/1/2025 7:51	huyenbang_tran	Update record 3784	st_oth_pub_no = '0', pub_notes = 'Some concerns about blinding process: after open, sealed envelopes were then attached to patient's file.', publication_details_complete = '2'	3784
4/1/2025 7:46	huyenbang_tran	Update record 4671		4671
4/1/2025 7:46	huyenbang_tran	Update record 4671	prim_end1 = 'Increase in platelet count', prim_end1_typ(4) = unchecked, prim_end1_def = 'Daily platelet count'	4671
4/1/2025 7:31	huyenbang_tran	Update record 4671	st_rando_method = 'Sealed envelopes', inclusion = '1) an acute phase of dengue illness (within 5 days after the onset of illness) verified by the particle agglutination test for dengue IgM 2) severe thrombocytopenia (platelet count between 20,000 L and 80,000/L) without prominent manifestation of bleeding or shock', st_elig_doi_min = '1'	4671
4/1/2025 7:30	huyenbang_tran	Update record 4671		4671
4/1/2025 7:29	huyenbang_tran	Update record 4671	st_result = 'No effect on platelet recovery or the duration of thrombocytopenia in patients with secondary dengue infection. '	4671
4/1/2025 7:28	huyenbang_tran	Update record 4671	st_total_num = '31', st_result = 'No effect in recovery of platelet or the duration of thrombocytopenia in patients with secondary dengue infection. ', st_notes = '36 patients enrolled but only 31 secondary infections were confirmed and randomized'	4671
4/1/2025 7:19	vuonglam_nguyen	Update record 22	st_sum = '1. Dexamethasone 2. Placebo'	22
4/1/2025 7:16	vuonglam_nguyen	Update record 5198	st_result = 'Group C and D showed the significant increase in platelet count as compared to group A and B. Pronounced effect was observed in group D.'	5198
4/1/2025 6:59	vuonglam_nguyen	Update record 5198	st_sum = 'A. Oral Fluids, Oral Cefixime and Oral artemether/lumefantrine B. (I/V) Fluids, Oral Cefixime, Oral antimalarials artemether/lumefantrine C. Same treatments as the patients of group B with added oral Papaya extract D. I/V Fluids, I/V Cefixime, Oral antimalarials, Oral Papaya extract and intravenous Dexamethasone'	5198
4/1/2025 6:58	vuonglam_nguyen	Update record 5198	st_sum = '1. Oral Fluids, Oral Cefixime and Oral artemether/lumefantrine 2. B received Intravenous (I/V) Fluids, Oral Cefixime, Oral antimalarials artemether/lumefantrine 3. Same treatments as the patients of group B with added oral Papaya extract 4. I/V Fluids, I/V Cefixime, Oral antimalarials, Oral Papaya extract and intravenous Dexamethasone'	5198
4/1/2025 6:12	tran_luu	Update record 2066		2066
4/1/2025 6:12	tran_luu	Update record 2066		2066
4/1/2025 6:12	tran_luu	Update record 2066	st_sum = 'Cohort 1 (low dose): 1. Metformin PO 850mg (adults) or 500mg (children) od for 5 days 2. SOC Cohort 2: 1. Metformin PO 1500mg/day (1000mg mane, 500mg nocte) (>60kg) or 500mg bid (< 60kg) for 5 days 2. SOC'	2066
4/1/2025 5:39	tun-linn_thein	Update record 7605	title = 'Effectiveness Of High Dose Melatonin As Adjunctive Therapy For Dengue Fever With Warning Signs'	7605
4/1/2025 5:35	tun-linn_thein	Data export	Download exported data file (CSV labels)
4/1/2025 5:35	tun-linn_thein	Data export	report_id: ALL, export_format: CSV, rawOrLabel: label, export_data_access_group: Yes, export_missing_data_codes: Yes, fields: "pub_id, pub_citation, title, year, doi, trialregid, trialregistry, pmid, st_status, st_compstatus, st_oth_pub_no, st_oth_pub_1, st_oth_pub_2, st_oth_pub_3, st_oth_pub_4, ipd, ipd_repo, ipd_pid, st_shared_iddo_id, st_shared_notes, funder, pub_notes, publication_details_com…
4/1/2025 5:04	tran_luu	Update record 5518		5518
4/1/2025 5:04	tran_luu	Update record 5518	st_result = 'On Day 7, Eltrombopag increased the proportion of patients with PLT ≥150 × 10⁹/L (91% in Group-1 with 25mg, OR: 8.33; Group-2 with 50mg, OR: 8.89) vs. 55% in the control (P < 0.01). Adverse events (vomiting and diarrhea) were similar across groups (15% Group-1, 9% Group-2, 12% control). Increased AST levels were seen in 30% (Group-1), 40% (Group-2), and 27% (control), while increased…	5518
4/1/2025 5:00	tran_luu	Update record 5518	st_result = 'On Day 7, eltrombopag increased the proportion of patients with PLT ≥150 × 10⁹/L (91% in Group-1 with 25mg, OR: 8.33; Group-2 with 50mg, OR: 8.89) vs. 55% in the control (P < 0.01). '	5518
4/1/2025 4:46	tran_luu	Update record 5518	st_sum = '1. Eltrombopag PO 25mg q.d for 3 days 2. Eltrombopag PO 50mg q.d for 3 days 3. SOC '	5518
4/1/2025 4:45	tran_luu	Update record 5518	st_sum = '1. Eltrombopag 25mg/d for 3 days 2. Eltrombopag 50mg/d for 3 days 3. SOC '	5518
4/1/2025 4:31	tran_luu	Update record 51	st_sum = '1. Zanamivir 600mg (≥50kg) or 12mg/kg (< 50kg) IV q12h /5 days 2. Placebo '	51
4/1/2025 4:28	tran_luu	Update record 51	st_sum = '1. Zanamivir i.v for 5 days 2. ', st_notes = 'The study's status is recruiting. The number of enrolled patients is an estimate.'	51
4/1/2025 4:19	tran_luu	Update record 5252		5252
4/1/2025 4:19	tran_luu	Update record 5252		5252
4/1/2025 4:18	tran_luu	Update record 5252	st_notes = 'The study originally had three arms: two Rupatadine doses (10mg and 40mg) and a placebo. A total of183 pts were enrolled, of which: 120 in Rupatadine 10mg group (excluded from analysis), 66 in Rupatadine 40mg group and 67 in placebo group'	5252
4/1/2025 4:12	tran_luu	Update record 5252	st_sum = '1. Rupatadine PO 40mg for up to 5 days (or until hospital discharge) 2. Placebo'	5252
4/1/2025 4:12	vuonglam_nguyen	Update record 6243	st_result = 'Time to platelet count ≥100,000/μl (n = 55) or discharge (n = 9), and the kinetics of platelet count and parameters of plasma leakage (gall bladder thickness, hematocrit, plasma albumin, syndecan-1) were similar in the oseltamivir and placebo group.'	6243
4/1/2025 4:10	vuonglam_nguyen	Update record 7530	publication_details_complete = '1'	7530
4/1/2025 4:10	vuonglam_nguyen	Update record 7530	st_sum = '1. 2 mg of Ketotifen, twice a day for a total of ten (10) doses 2. Placebo'	7530
4/1/2025 4:09	vuonglam_nguyen	Update record 7322	st_result = 'After 5 days of IL-11 treatment, platelet counts in the treatment group significantly increased compared to the control group at all time intervals. Males consistently exhibited higher platelet counts than females. Patients admitted on day 3 showed a significantly slow response to the treatment compared to day 5.'	7322
4/1/2025 4:04	vuonglam_nguyen	Update record 7322	st_result = 'The treatment group had a higher proportion of fever and headache. After 5 days of IL-11 treatment, platelet counts in the treatment group significantly increased compared to the control group at all time intervals. '	7322
4/1/2025 4:00	tran_luu	Update record 4650		4650
4/1/2025 3:59	tran_luu	Update record 4650	st_result = 'DSS occurred in 9% of Montelukast group compared to 31% in control group (P < 0.001). Absolute risk (ARR = 22%) and relative risk (RRR = 71%), with a number needed to treat of 4.55.'	4650
4/1/2025 3:57	vuonglam_nguyen	Update record 7322	st_sum = '1. Human interleukin-11 analog: subcutaneously, 1.5mg/day for 5 days 2. Standard treatment (no placebo)'	7322
4/1/2025 3:56	vuonglam_nguyen	Update record 7299	st_result = 'The Montelukast group exhibited a 24% lower prevalence of dengue warning signs, reduced incidence of DSS, shorter hospital stays, and a reduced 30-day mortality rate.'	7299
4/1/2025 3:55	tran_luu	Update record 4650	st_result = 'DSS occurred in 9% of the treatment group compare to 31% in group B (P < 0.001). Montelukast remained protective (OR = 5.01, 95% CI = 2.17-11.60) after adjusting for confounders. It reduced absolute risk (ARR = 22%) and relative risk (RRR = 71%), with a number needed to treat of 4.55.'	4650
4/1/2025 3:54	vuonglam_nguyen	Update record 7299	st_sum = '1. 10 mg Montelukast tablet orally daily 2. Standard care'	7299
4/1/2025 3:52	vuonglam_nguyen	Update record 7153	st_result = 'No statistically significant differences were observed in the incidence rate of severe dengue, hemoconcentration, thrombocytopenia, admission, recovery from dengue, and the incidence rate of warning signs. The montelukast group exhibited a decreased incidence rate of transaminase elevations.'	7153
4/1/2025 3:51	tran_luu	Update record 4650	st_sum = '1. Montelukast PO 10 mg/day q.d for 5 days 2. SOC'	4650
4/1/2025 3:50	vuonglam_nguyen	Update record 7153	st_sum = '1. Oral Montelukast 10mg od for 10days or until resolved 2. Placebo'	7153
4/1/2025 3:48	tran_luu	Update record 4650	st_sum = '1. Montelukast 10 mg/day for 5 days 2. SOC'	4650
4/1/2025 3:47	vuonglam_nguyen	Update record 7121	st_sum = '1. Doxycycline 100mg PO q12h for 5 days 2. Standard treatment'	7121
4/1/2025 3:45	vuonglam_nguyen	Update record 196	st_sum = '1. Anakinra: (i) 200mg bid for four days in adults participants (≥ 16 years) or in children (12-16 years), with weight > 50kg; and (ii) 2mg/kg bid for four days in children (12-16 years), with weight < 50Kg. 2. Placebo'	196
4/1/2025 3:43	vuonglam_nguyen	Update record 6247	st_result = 'Rupatadine significantly reduced (p = 0.01) the proportion of patients with platelet counts < 50,000 cells/mm3, significantly reduced (p = 0.04) persisting vomiting, headache and hepatic tenderness (p< 0.0001) in patients, and the duration of illness (p = 0.0002).'	6247
4/1/2025 3:32	vuonglam_nguyen	Update record 6247	st_sum = '1. Oral rupatadine 40mg for 5 days 2. Placebo'	6247
4/1/2025 3:30	tran_luu	Update record 1459		1459
4/1/2025 3:29	tran_luu	Update record 1459		1459
4/1/2025 3:29	vuonglam_nguyen	Update record 6243	st_result = 'Time to platelet count ≥100,000/μl (n = 55) or discharge (n = 9) were similar in the oseltamivir and placebo group (3.0 days [95% confidence interval, 2.7 to 3.3] vs. 2.9 days [2.5 to 3.3], P = 0.055). The kinetics of platelet count and parameters of plasma leakage (gall bladder thickness, hematocrit, plasma albumin, syndecan-1) were also similar between the groups.'	6243
4/1/2025 3:29	tran_luu	Update record 1459	st_result = 'At 48h, PLT rise ≥50,000/mm³ was higher in the intervention group (60% vs. 6.7%, P = 0.0019). Platelet infusion was greater in the control group (342 ± 193 ml vs. 187 ± 79 ml). Bleeding improved in the intervention group by 24h for Grade 2 (P = 0.032) and by 48h for Grade 1 (P = 0.014).'	1459
4/1/2025 3:27	vuonglam_nguyen	Update record 6243	st_sum = '1. Oseltamivir phosphate 75mg BID for 5 days 2. Placebo'	6243
4/1/2025 2:52	tran_luu	Update record 1459	st_sum = '1. Anti-D i.v 50 µg/kg (250 IU/kg) once + SOC + PLT support 2. SOC + PLT support'	1459
4/1/2025 2:36	tran_luu	Update record 3638		3638
4/1/2025 2:36	tran_luu	Update record 3638	st_result = 'Adverse events were similar in both groups (97/151 [64%] placebo vs 82/149 [55%] lovastatin; P = 0.13). No differences in serious adverse events, secondary outcomes, or exploratory endpoints (platelet nadir, peak hematocrit, AST, ALT, viremia, or viremia AUC from day 1-6).'	3638
3/31/2025 10:41	huyenbang_tran	Update record 2601	st_result = 'Steroids appeared to decrease the duration of thrombocytopenia at early stage of dengue. If given at > 5 days of fever: no effect on the duration of thrombocytopenia but helped prevent a rapid decrease in PLT.', st_notes = 'Concerns of methods and reporting: Chi-square was used to compare duration of thrombocytopenia. '	2601
3/31/2025 10:03	huyenbang_tran	Update record 3784	st_sum = '1. Dexamethasone i.v 4 mg initially then 2 mg q8h for 24h 2. Placebo '	3784
3/31/2025 10:01	huyenbang_tran	Update record 4671		4671
3/31/2025 10:00	huyenbang_tran	Update record 4671	st_sum = '1. IVIG 0.4g/kg/day for 3 days 2. No IVIG '	4671
3/31/2025 9:56	huyenbang_tran	Update record 2601	st_sum = '1. Methylprednisolone i.v 1.2-1.5mg/kg for 5 days 2. Placebo'	2601
3/31/2025 9:54	huyenbang_tran	Update record 1687	st_sum = '1. Methylprednisolone i.v at single dose of 30 mg/kg 2. Placebo.'	1687
3/31/2025 9:53	huyenbang_tran	Update record 3892	st_sum = '1. Hydrocortisone i.v for 3 days* + Fluids 2. Fluids alone *25mg/kg on day one, 15mg/kg on day two, 10mg/kg on day three '	3892
3/31/2025 9:52	huyenbang_tran	Update record 720	st_sum = '1. Hydrocortisone i.v 25mg/kg/day (5mg/kg at start, the rest divided every 4-6 hours) + Fluids therapy 2. Fluids therapy only '	720
3/31/2025 9:51	huyenbang_tran	Update record 720	st_sum = '1. Hydrocortisone 25mg/kg/day (5mg/kg at start, the rest divided every 4-6 hours) + Fluids therapy 2. Fluids therapy only '	720
3/31/2025 9:46	huyenbang_tran	Update record 1142	st_sum = '1. Hydrocortisone hemisuccinate (a single dose of 50 mg/kg) 2. Placebo'	1142
3/31/2025 8:05	huyenbang_tran	Manage/Design	Download data dictionary
3/30/2025 10:44	vuonglam_nguyen	Data export	Download exported data file (CSV raw)
3/30/2025 10:44	vuonglam_nguyen	Data export	report_id: ALL, export_format: CSV, rawOrLabel: raw, export_data_access_group: Yes, export_missing_data_codes: Yes, fields: "pub_id, pub_citation, title, year, doi, trialregid, trialregistry, pmid, st_status, st_compstatus, st_oth_pub_no, st_oth_pub_1, st_oth_pub_2, st_oth_pub_3, st_oth_pub_4, ipd, ipd_repo, ipd_pid, st_shared_iddo_id, st_shared_notes, funder, pub_notes, publication_details_compl…
3/28/2025 14:45	huyenbang_tran	Update record 5672	pub_id = '5672'	5672
3/28/2025 14:44	huyenbang_tran	Delete record 5672	pub_id = '5672'	5672
3/28/2025 14:40	huyenbang_tran	Update record 4869	pub_id = '4869'	4869
3/28/2025 14:40	huyenbang_tran	Delete record 4869	pub_id = '4869'	4869
3/28/2025 14:37	huyenbang_tran	Delete record 10047	pub_id = '10047'	10047
3/28/2025 14:31	huyenbang_tran	Delete record 10005	pub_id = '10005'	10005
3/28/2025 14:29	huyenbang_tran	Delete record 4	pub_id = '4'	4
3/28/2025 14:28	huyenbang_tran	Update record 6480		6480
3/28/2025 14:27	huyenbang_tran	Update record 6480	inclusion = 'Adults patients (≥ 18yrs of age), presenting with fever, a peripheral platelet count of ≤ 30,000/μL and positivity on a dengue point-of-care diagnostic test (SD BIOLINE Dengue DUO®, Standard Diagnostic Inc., Korea) were eligible for study enrollment, after duly signing an informed consent form. '	6480
3/28/2025 14:27	huyenbang_tran	Update record 6480	st_sum = '1. Carica papaya leaf extract (CPLE) tabs 1100mg tid for 5 days 2. Placebo', st_topic = '4', st_followup = '14', st_result = '"by 72 hrs a significant percent increase in platelet numbers was noted in the CPLE group"', st_protocol = '1', st_protocol_link = 'https://doi.org/10.1371/journal.pone.0228699.s008', st_notes = 'Numeric mean (SD) of plate count, although primary endpoint, not sh…	6480
3/28/2025 14:04	huyenbang_tran	Update record 4044	prim_notes = 'In the registration SLCTR/2015/012: Everything listed below were primary outcomes. 1. Quantitative outcomes 1.1. Platelet count 1.2. Lowest platelet count 1.3. Haematocrit 1.4. Highest haematocrit 1.5. Duration of fever 1.6. Serum albumin 2. Qualitative outcomes 1.1. Entry into critical phase 1.2. Use of dextran 1.3. Presence of effusions on ultra sound scan 1.4. Need for catheteriz…	4044
3/28/2025 14:00	huyenbang_tran	Update record 4044	st_blind = '4', st_blind_desc = 'Registration stated "masking not used". Paper stated "triple-blinded"', study_design_complete = '2'	4044
3/28/2025 13:58	huyenbang_tran	Update record 4044	st_topic_why = '"In addition to being an antioxidant, vitamin E is also involved in immune function, enzyme activation and gene expression"'	4044
3/28/2025 13:57	huyenbang_tran	Update record 4044	st_notes = 'Registration says open label while publication says placebo-controlled. Enrolment based on clinical diagnosis but lab-confirmed cases was not reported in the results.'	4044
3/28/2025 13:51	huyenbang_tran	Update record 4044	st_sum = '1. Vitamin E 200 - 400mg daily from admission up to 7 days of illness 2. Placebo ', st_topic = '4'	4044
3/28/2025 13:47	huyenbang_tran	Update record 3783	prim_end1_typ(1) = unchecked, prim_end1_typ(4) = checked, prim_end1_def = 'Not specified - authors reported pleural effusions and hematocrit between 2 groups.', prim_end1_analysis = 'Shock, pleural effusion, and other dichotomous outcomes were compared by chi-square test. Fisher's Exact Test was used if the minimum expected frequency did not meet criteria for the chi-square test. ', prim_end2_def…	3783
3/28/2025 13:42	huyenbang_tran	Update record 3783	st_sum = '1. Carbazochrome sodium sulfonate (AC-17) iv bolus and continuous drip for 24 hours 2. Vitamin B as Placebo', st_topic_why = 'The authors stated "in animal, the drug was shown to block capillary permeability induced by histamine or hyaluroniase" but the reference (3) did not show the same thing.', st_total_num = '95', st_result = 'Two groups were comparable in age, sex, duration of illn…	3783
3/28/2025 13:18	huyenbang_tran	Update record 3783	st_topic = '4'	3783
3/28/2025 13:17	huyenbang_tran	Update record 3638	ae_study(1) = unchecked, ae_study(2) = unchecked, ae_study(3) = unchecked, ae_study(4) = unchecked, ae_study(5) = unchecked, eff_other1_def = '', eff_study(1) = unchecked, eff_study(2) = unchecked, eff_study(3) = unchecked, eff_study(4) = unchecked, eff_study(5) = unchecked, eff_study(6) = unchecked, eff_study(7) = unchecked, eff_study(8) = unchecked, eff_study(9) = unchecked, eff_study(10) = unc…	3638
3/28/2025 13:17	huyenbang_tran	Update record 3638	results_at_arm_level_complete = '1'	3638
3/28/2025 13:16	huyenbang_tran	Update record 3638	[instance = 2], sapa_age_min = 'UNSPF', sapa_age_max = 'UNSPF', sapa_age_median = '21', sapa_age_mean = 'UNSPF', sapa_doi_min = '1', sapa_doi_max = '3', sapa_doi_median = 'UNSPF', sapa_doi_mean = 'UNSPF', sapa_gen_m = '66', sapa_gen_f = '85', sapa_serotype(1) = checked, sapa_serotype(2) = checked, sapa_serotype(3) = checked, sapa_serotype(4) = checked, sapa_denv1 = '5', sapa_denv2 = '30', sapa_de…	3638
3/28/2025 13:07	huyenbang_tran	Update record 3638	sapa_age_min = 'UNSPF', sapa_age_max = 'UNSPF', sapa_age_median = '25', sapa_age_mean = 'UNSPF', sapa_doi_min = '1', sapa_doi_max = '3', sapa_doi_median = 'UNSPF', sapa_doi_mean = 'UNSPF', sapa_gen_m = '65', sapa_gen_f = '84', sapa_serotype(1) = checked, sapa_serotype(2) = checked, sapa_serotype(3) = checked, sapa_serotype(4) = checked, sapa_denv1 = '36', sapa_denv2 = '10', sapa_denv3 = '10', sap…	3638
3/28/2025 12:13	huyenbang_tran	Update record 3638	me_pk_yn = '0', me_iv_yn = '0', me_mol_yn = '0', me_lfu_yn = '0', me_interim_yn = 'UNSPF', me_dsmb_yn = '1', me_dsmb_desc = 'UNSPF', me_analysis_soft = '4', me_ethic_desc = 'Ethical approval was obtained from the institutional review boards (IRBs) of the Hospital for Tropical Diseases and the Vietnam Ministry of Health, the London School of Hygiene and Tropical Medicine, and the Oxford University…	3638
3/28/2025 12:07	huyenbang_tran	Update record 3638	me_end = 'Disease progression '	3638
3/28/2025 12:07	huyenbang_tran	Update record 3638	prim_end1_def = 'The proportion of patients with any AE, and with any SAEs, between the treatment arms The cutoffs described above for worsening hepatitis (ALT >250 U/L) and myositis (CK >1000 U/L) defined certain prespecified adverse events, but we also graded all laboratory abnormalities as grade 1-4 following the established Common Terminology Criteria for Adverse Events system.'	3638
3/28/2025 12:06	huyenbang_tran	Update record 3638	st_blind_desc = 'Only the clinical trials pharmacist had access to the randomization list; she prepackaged bottles containing 6 doses of either lovastatin or visually matched placebo. All other study staff were blinded to treatment allocation until after completion of the study and database locking. Each enrolled patient was assigned the next available study code that corresponded to a prepackage…	3638
3/28/2025 12:05	huyenbang_tran	Update record 3638	st_result = 'Adverse events occurred with similar frequency in both groups (97/151 [64%] placebo vs 82/149 [55%] lovastatin; P = .13), and were in keeping with the characteristic clinical and laboratory features of acute dengue. No difference in serious adverse events or any of the secondary outcome measures. No differences in predefined exploratory endpoints, including platelet nadir, peak hemat…	3638
3/28/2025 12:02	huyenbang_tran	Update record 3638	st_sum = '1. Lovastatin 80mg for 5 days 2. Placebo', st_result = 'No differences in AEs and SAEs between 2 groups (primary outcome = no of patients with AE/SAE). No differences in predefined exploratory endpoints, including platelet nadir, peak hematocrit, peak AST, peak ALT, peak viremia or AUC of viremia between day 1 and 6 of study.', st_protocol = '0'	3638
3/28/2025 11:56	huyenbang_tran	Update record 3638		3638
3/28/2025 10:58	huyenbang_tran	Update record 3018	st_result = 'Platelet counts in the Propoelix™-treated group showed a trend toward a faster recovery by day 3 of admission and became statistically signifcant by day 6 (101.42±48.79 vs 80.78±43.35 [103/mL], P=0.042) and day 7 (146.67±64.68 vs 107.84±57.22 [103/mL], P=0.006). Patients treated with Propoelix™ had a signifcantly greater decline in TNF-α levels on day 7 of therapy compared with patie…	3018
3/28/2025 10:57	huyenbang_tran	Update record 3018	results_at_study_level_complete = ''	3018
3/28/2025 10:57	huyenbang_tran	Update record 3018	[instance = 2], sapa_age_min = 'UNSPF', sapa_age_max = 'UNSPF', sapa_age_median = 'UNSPF', sapa_age_mean = '28.28', sapa_doi_min = 'UNSPF', sapa_doi_max = 'UNSPF', sapa_doi_median = 'UNSPF', sapa_doi_mean = '3.21', sapa_gen_m = '20', sapa_gen_f = '12', sapa_class_orig(UNSPF) = checked, sa_num_int = '0', sa_num_tx = '32', sa_num_followup = 'UNSPF', eff_arm(6) = checked, eff_arm(12) = checked, eff_…	3018
3/28/2025 10:50	huyenbang_tran	Update record 3018	sapa_age_min = 'UNSPF', sapa_age_max = 'UNSPF', sapa_age_median = 'UNSPF', sapa_age_mean = '29.04', sapa_doi_min = 'UNSPF', sapa_doi_max = 'UNSPF', sapa_doi_median = 'UNSPF', sapa_doi_mean = '3.04', sapa_gen_m = '21', sapa_gen_f = '10', sapa_class_orig(UNSPF) = checked, sa_num_int = '1', sa_num_tx = '31', sa_num_followup = '31', sa_intv1_drug = 'Propoelix', sa_intv1_trade = 'UNSPF', sa_intv1_manu…	3018
3/28/2025 10:41	huyenbang_tran	Update record 3018	eff_study(6) = unchecked, eff_study(12) = unchecked, eff_study(20) = unchecked, eff_other1_def = ''	3018
3/28/2025 10:39	huyenbang_tran	Update record 3018	prim_notes = 'No information on pre-defined "clinical impact". The paper reported effect on platelet count, hematocrit and leukocytes, length of hospitalization.', primary_outcome_complete = '2'	3018
3/28/2025 10:36	huyenbang_tran	Update record 3018	st_rando_method = 'A table of random numbers', st_blind_desc = 'Propoelix™ (200 mg per capsule) was given at a dose of two capsules three times a day and the placebo was administered as an externally identical tablet at the same frequency for 7 days. Managing physicians were blinded and were allowed to decide if patients were technically suitable for discharge based on their platelet counts (impr…	3018
3/28/2025 10:29	huyenbang_tran	Update record 3018	study_site_complete = '2'	3018
3/28/2025 10:29	huyenbang_tran	Update record 3018	st_result = 'Platelet counts in the Propoelix™-treated group showed a trend toward a faster recovery by day 3 of admission and became statistically signifcant by day 6 (101.42±48.79 vs 80.78±43.35 [103/mL], P=0.042) and day 7 (146.67±64.68 vs 107.84±57.22 [103/mL], P=0.006). Patients treated with Propoelix™ had a signifcantly greater decline in TNF-α levels on day 7 of therapy compared with patie…	3018
3/28/2025 10:27	huyenbang_tran	Update record 3018	st_sum = '1. PropoelixTM 200mg tid for 7 days 2. Placebo', st_total_num = '63', st_protocol = '0'	3018
3/28/2025 10:24	huyenbang_tran	Update record 3018	st_topic = '4'	3018
3/28/2025 10:24	huyenbang_tran	Update record 3892	me_pk_yn = '0', me_iv_yn = '0', me_mol_yn = '0', me_lfu_yn = '0', me_interim_yn = 'UNSPF', me_dsmb_yn = 'UNSPF', me_analysis_soft = 'UNSPF', me_ethic_desc = 'UNSPF', me_consent_yn = 'UNSPF', me_fund = 'UNSPF', me_fund_type(UNSPF) = checked, me_coi_desc = 'UNSPF', me_coi_num = 'UNSPF', other_methodology_complete = '2'	3892
3/28/2025 10:21	huyenbang_tran	Update record 3892	[instance = 2], sapa_age_min = '0', sapa_age_max = 'UNSPF', sapa_age_median = 'UNSPF', sapa_age_mean = 'UNSPF', sapa_doi_min = 'UNSPF', sapa_doi_max = 'UNSPF', sapa_doi_median = 'UNSPF', sapa_doi_mean = 'UNSPF', sapa_gen_m = '18', sapa_gen_f = '32', sa_num_int = '1', sa_num_tx = '50', sa_num_followup = '50', sa_intv1_drug = 'Control (Fluids alone)', eff_arm(20) = checked, eff_arm_other1_def = 'Mo…	3892
3/28/2025 10:18	huyenbang_tran	Update record 3892	sapa_age_min = '0', sapa_age_max = 'UNSPF', sapa_age_median = 'UNSPF', sapa_age_mean = 'UNSPF', sapa_doi_min = 'UNSPF', sapa_doi_max = 'UNSPF', sapa_doi_median = 'UNSPF', sapa_doi_mean = 'UNSPF', sapa_gen_m = '19', sapa_gen_f = '29', sa_num_int = '1', sa_num_tx = '48', sa_num_followup = '48', sa_intv1_drug = 'Hydrocortisone succinate', sa_intv1_trade = 'Solucortef', sa_intv1_manufact = 'UNSPF', s…	3892
3/28/2025 10:12	huyenbang_tran	Update record 3892	prim_end = '1', prim_end1 = 'Mortality', prim_end1_typ(1) = checked, prim_end1_def = 'UNSPF', prim_end1_doi = 'UNSPF', prim_end1_time = 'UNSPF', prim_end1_analysis = 'UNSPF', primary_outcome_complete = '2'	3892
3/28/2025 10:11	huyenbang_tran	Update record 3892	st_comp_intv = '1', st_comparator = '3', st_allocation = '1', st_allocate_unit = '1', st_rando_method = 'UNSPF', st_blind = '2', st_blind_desc = 'UNSPF', st_all_ratio = '1', st_all_conc = 'UNSPF', ttype = '13', tphase = 'UNSPF', inclusion = 'Children with serologically proven dengue shock syndrome', exclusion = 'UNSPF', st_elig_age_min = '0', st_elig_age_max = 'UNSPF', st_elig_doi_min = 'UNSPF', …	3892
3/28/2025 10:03	huyenbang_tran	Update record 3892	site_notes = 'Children Hospital, Rangoon'	3892
3/28/2025 10:03	huyenbang_tran	Update record 3892	site = '1', site_notes = 'Children Hospital, Ragoon', site_country = '153', study_site_complete = '2'	3892
3/28/2025 10:03	huyenbang_tran	Update record 3892	st_design = '1', st_intv_arms = '2', st_sum = '1. Hydrocortisone i.v for 3 days + Fluids 2. Fluids alone', st_topic = '2', st_country_num = '1', st_followup = 'UNSPF', st_total_screened = 'UNSPF', st_total_num = '98', st_total_num_follow = '98', st_num_calculation = 'UNSPF', recruit_stdtc = '1973-02-NA', st_result = 'Lower mortality rate in steroid group compared to non-steroid group: 9 /48 (18.7…	3892
3/28/2025 9:49	huyenbang_tran	Update record 3892	pub_notes = 'Trial conducted in 1975 - not sure how random allocation was ensured.'	3892
3/28/2025 9:47	huyenbang_tran	Create record 3892	pub_citation = 'Min M, U T, Aye M, Shwe TN, Swe T. Hydrocortisone in the management of dengue shock syndrome. Southeast Asian J Trop Med Public Health. 1975 Dec;6(4):573-9. PMID: 131976.', title = 'Hydrocortisone in the management of dengue shock syndrome', year = '1975', doi = 'NA', trialregid = 'NA', pmid = '131976', st_status = '1', st_compstatus = '1', st_oth_pub_no = '0', ipd = '0', pub_note…	3892
3/28/2025 9:44	huyenbang_tran	Update record 1509	st_sum = '1. Zinc (15 mg elemental zinc) po tid for 5 days 2. Placebo', st_topic = '4'	1509
3/28/2025 9:39	huyenbang_tran	Update record 2066	st_topic = '2'	2066
3/28/2025 9:37	huyenbang_tran	Update record 2066	st_design = '2', st_sum = '1. Metformin for 5 days 2. Control '	2066
3/28/2025 9:35	huyenbang_tran	Update record 1065		1065
3/28/2025 9:35	huyenbang_tran	Update record 1065	st_sum = '1. Calcium carbonate 7ds (400-600mg/d first 3 days, then 200-400mg/d) 2. Control', st_topic = '4'	1065
3/28/2025 9:33	huyenbang_tran	Update record 1065	st_sum = '1. Calcium carbonate. 2. Control'	1065
3/28/2025 9:32	huyenbang_tran	Update record 717	st_sum = 'Euphorbia hirta linn, commonly called Tawa- tawa (dose and regimen not specified)', st_topic = '4'	717
3/28/2025 9:27	huyenbang_tran	Update record 717		717
3/28/2025 9:08	huyenbang_tran	Manage/Design	Download data dictionary
3/28/2025 8:58	huyenbang_tran	Data export	Download exported data file (CSV raw)
3/28/2025 8:58	huyenbang_tran	Data export	report_id: ALL, export_format: CSV, rawOrLabel: raw, export_data_access_group: Yes, export_missing_data_codes: Yes, fields: "pub_id, pub_citation, title, year, doi, trialregid, trialregistry, pmid, st_status, st_compstatus, st_oth_pub_no, st_oth_pub_1, st_oth_pub_2, st_oth_pub_3, st_oth_pub_4, ipd, ipd_repo, ipd_pid, st_shared_iddo_id, st_shared_notes, funder, pub_notes, publication_details_compl…
3/28/2025 7:44	huyenbang_tran	Update record 51	st_num_calculation = 'NOPDF', st_result = 'NOPDF', st_protocol = '0'	51
3/28/2025 7:44	huyenbang_tran	Update record 51	st_topic = '2'	51
3/28/2025 7:44	huyenbang_tran	Update record 51		51
3/28/2025 7:32	huyenbang_tran	Update record 4		4
3/28/2025 7:32	huyenbang_tran	Update record 4		4
3/28/2025 7:32	huyenbang_tran	Update record 4		4
3/27/2025 6:15	vuonglam_nguyen	Data export	Download exported data file (CSV raw)
3/27/2025 6:15	vuonglam_nguyen	Data export	report_id: ALL, export_format: CSV, rawOrLabel: raw, export_data_access_group: Yes, export_missing_data_codes: Yes, fields: "pub_id, pub_citation, title, year, doi, trialregid, trialregistry, pmid, st_status, st_compstatus, st_oth_pub_no, st_oth_pub_1, st_oth_pub_2, st_oth_pub_3, st_oth_pub_4, ipd, ipd_repo, ipd_pid, st_shared_iddo_id, st_shared_notes, funder, pub_notes, publication_details_compl…
3/27/2025 6:05	vuonglam_nguyen	Update record 7626	me_pk_yn = 'NOPDF', me_iv_yn = 'NOPDF', me_mol_yn = 'NOPDF', me_lfu_yn = 'NOPDF', me_lfu_analysis_desc = 'NOPDF', me_interim_yn = 'NOPDF', me_dsmb_yn = 'NOPDF', me_analysis_soft = 'NOPDF', me_ethic_desc = 'NOPDF', me_consent_yn = 'NOPDF', me_fund = 'NOPDF', me_fund_type(4) = checked, me_fund_type_pha_desc = 'Novartis Pharmaceuticals', me_coi_desc = 'NOPDF', me_coi_num = 'NOPDF', other_methodology…	7626
3/27/2025 6:03	vuonglam_nguyen	Update record 7626	[instance = 17], me_end = 'PK parameters'	7626
3/27/2025 6:03	vuonglam_nguyen	Update record 7626	[instance = 17], me_end = 'PK parameter (Cmax)', me_end_typ(4) = checked, me_end_def = 'NOPDF', me_end_doi = '2', me_end_time = '6', me_end_analysis = 'NOPDF', other_endpoints_complete = '1', pub_id = '7626'	7626
3/27/2025 6:00	vuonglam_nguyen	Update record 7626	[instance = 16], me_end = 'Time from fever onset to clinical recovery', me_end_typ(1) = checked, me_end_def = 'NOPDF', me_end_doi = '2', me_end_time = '15', me_end_analysis = 'NOPDF', other_endpoints_complete = '1', pub_id = '7626'	7626
3/27/2025 6:00	vuonglam_nguyen	Update record 7626	[instance = 15], me_end = 'Requiring fluid infusion', me_end_typ(1) = checked, me_end_def = 'NOPDF', me_end_doi = '2', me_end_time = '15', me_end_analysis = 'NOPDF', other_endpoints_complete = '1', pub_id = '7626'	7626
3/27/2025 5:59	vuonglam_nguyen	Update record 7626	[instance = 14], me_end = 'Plasma leakage', me_end_typ(1) = checked, me_end_def = 'NOPDF', me_end_doi = '2', me_end_time = '15', me_end_analysis = 'NOPDF', other_endpoints_complete = '1', pub_id = '7626'	7626
3/27/2025 5:57	vuonglam_nguyen	Update record 7626	[instance = 13]	7626
3/27/2025 5:57	vuonglam_nguyen	Update record 7626	[instance = 13], me_end = 'Diagnosis of dengue hemorrhagic fever (DHF)', me_end_typ(1) = checked, me_end_def = 'NOPDF', me_end_doi = '2', me_end_time = '15', me_end_analysis = 'NOPDF', other_endpoints_complete = '1', pub_id = '7626'	7626
3/27/2025 4:48	vuonglam_nguyen	Update record 7626	[instance = 12], me_end = 'Diagnosis of severe dengue fever', me_end_typ(1) = checked, me_end_def = 'NOPDF', me_end_doi = '2', me_end_time = '15', me_end_analysis = 'NOPDF', other_endpoints_complete = '1', pub_id = '7626'	7626
3/27/2025 4:47	vuonglam_nguyen	Update record 7626	[instance = 11], me_end = 'No warning signs by day 7 of fever onset', me_end_typ(1) = checked, me_end_def = 'NOPDF', me_end_doi = '2', me_end_time = '15', me_end_analysis = 'NOPDF', other_endpoints_complete = '1', pub_id = '7626'	7626
3/27/2025 4:47	vuonglam_nguyen	Update record 7626	[instance = 10], me_end = 'Change of AST, ALT levels over time', me_end_typ(3) = checked, me_end_def = 'NOPDF', me_end_doi = '2', me_end_time = '15', me_end_analysis = 'NOPDF', other_endpoints_complete = '1', pub_id = '7626'	7626
3/27/2025 4:46	vuonglam_nguyen	Update record 7626	[instance = 8], me_end_typ(2) = unchecked, me_end_typ(3) = checked	7626
3/27/2025 4:46	vuonglam_nguyen	Update record 7626	[instance = 9], me_end = 'Change of hematocrit level and percentage increase from baseline over time', me_end_typ(3) = checked, me_end_def = 'NOPDF', me_end_doi = '2', me_end_time = '15', me_end_analysis = 'NOPDF', other_endpoints_complete = '1'	7626
3/27/2025 4:46	vuonglam_nguyen	Update record 7626	[instance = 8], me_end = 'Change of platelet count over time', me_end_typ(2) = checked, me_end_def = 'NOPDF', me_end_doi = '2', me_end_time = '15', me_end_analysis = 'NOPDF', other_endpoints_complete = '1'	7626
3/27/2025 4:45	vuonglam_nguyen	Update record 7626	[instance = 7], me_end = 'Change of white blood cell count over time from baseline', me_end_typ(3) = checked, me_end_def = 'Assessment of safety and tolerability of EYU688', me_end_doi = '2', me_end_time = '15', me_end_analysis = 'NOPDF', other_endpoints_complete = '1'	7626
3/27/2025 4:44	vuonglam_nguyen	Update record 7626	[instance = 6], me_end = 'Incidence and severity of Serious Adverse Events (SAEs)', me_end_typ(1) = checked, me_end_def = 'Incidence and severity of SAEs by treatment group', me_end_doi = '2', me_end_time = '15', me_end_analysis = 'NOPDF', other_endpoints_complete = '1'	7626
3/27/2025 4:44	vuonglam_nguyen	Update record 7626	[instance = 5], me_end = 'Incidence and severity of Adverse Events (AEs)', me_end_typ(1) = checked, me_end_def = 'Incidence and severity of AEs by treatment group, including changes in vital signs, electrocardiograms (ECGs) and laboratory results qualifying and reported as AEs.', me_end_doi = '2', me_end_time = '15', me_end_analysis = 'NOPDF', other_endpoints_complete = '1'	7626
3/27/2025 4:43	vuonglam_nguyen	Update record 7626	[instance = 4], me_end = 'Changes of viral load over time', me_end_typ(2) = checked, me_end_def = 'Efficacy assessment will allow to assess the viremia kinetic from treatment start to Day15', me_end_doi = '2', me_end_time = '15', me_end_analysis = 'NOPDF', other_endpoints_complete = '1'	7626
3/27/2025 4:42	vuonglam_nguyen	Update record 7626	[instance = 3], me_end = 'Area under the log-transformed viremia curve (AUC) from the first dose to Day 15', me_end_typ(2) = checked, me_end_def = 'Efficacy assessment will allow to assess the viremia kinetic from treatment start to Day 15', me_end_doi = '2', me_end_time = '15', me_end_analysis = 'NOPDF', other_endpoints_complete = '1'	7626
3/27/2025 4:42	vuonglam_nguyen	Update record 7626	[instance = 2], me_end = 'Time from fever onset to the first of two consecutive negative viremia by PCR', me_end_typ(1) = checked, me_end_typ(2) = checked, me_end_def = 'Efficacy assessment will allow to assess the viremia kinetic from treatment start to Day15', me_end_doi = '2', me_end_time = '15', me_end_analysis = 'NOPDF', other_endpoints_complete = '1'	7626
3/27/2025 4:41	vuonglam_nguyen	Update record 7626	me_end = 'Time from fever onset to start of the first 48 hours period during which the oral temperature remained below 37.5℃', me_end_typ(1) = checked, me_end_def = 'Efficacy assessment of EYU688. It will allow to assess the time needed between fever onset and defervescence.', me_end_doi = '2', me_end_time = '15', me_end_analysis = 'NOPDF', other_endpoints_complete = '1'	7626
3/27/2025 4:39	vuonglam_nguyen	Update record 7626	primary_outcome_complete = '1'	7626
3/27/2025 4:39	vuonglam_nguyen	Update record 7626	prim_end = '1', prim_end1 = 'Viremia reduction', prim_end1_typ(2) = checked, prim_end1_def = 'Efficacy assessment of EYU688. It will allow to quantify the viremia reduction at 48 hours post treatment start from baseline.', prim_end1_doi = '2', prim_end1_time = '2', prim_end1_analysis = 'viral load reduction (VLR) on log scale) at 48 hours post treatment start', primary_outcome_complete = '0'	7626
3/27/2025 4:37	vuonglam_nguyen	Update record 7626	study_design_complete = '1'	7626
3/27/2025 4:37	vuonglam_nguyen	Update record 7626	st_sero = 'NOPDF', st_ifclass = 'NOPDF', st_samp_size = 'NOPDF', st_design_notes = 'Positive test on dengue fever - not sure NS1 or PCR'	7626
3/27/2025 4:36	vuonglam_nguyen	Update record 7626	st_all_ratio = 'NOPDF', st_all_conc = 'NOPDF', ttype = '13', tphase = '4', inclusion = 'Male or female, 18 - 60 years old (inclusive). History or presence of fever (≥ 38°C). At least one of the following criteria indicating dengue infection: Nausea or vomiting. Presence of rash, aches or pains including headache, muscle or joint pain. Onset of fever ≤ 48 hours prior to treatment start. Positive t…	7626
3/27/2025 4:33	vuonglam_nguyen	Update record 7626	st_comp_intv = '1', st_comparator = '4', st_allocation = '1', st_allocate_unit = '1', st_rando_method = 'NOPDF', st_blind = '2', st_blind_desc = 'Quadruple (Participant, Care Provider, Investigator, Outcomes Assessor)', study_design_complete = '0'	7626
3/27/2025 4:32	vuonglam_nguyen	Update record 7626	[instance = 9], site = 'Singapore, Singapore, S308433', site_notes = 'NOPDF', site_country = '200', study_site_complete = '1', pub_id = '7626'	7626
3/27/2025 4:31	vuonglam_nguyen	Update record 7626	[instance = 8], site = 'Singapore, Singapore, 169608', site_notes = 'NOPDF', site_country = '200', study_site_complete = '1', pub_id = '7626'	7626
3/27/2025 4:30	vuonglam_nguyen	Update record 7626	[instance = 7]	7626
3/27/2025 4:29	vuonglam_nguyen	Update record 7626	[instance = 7], site = 'Miri, Sarawak, Malaysia, 98000', site_notes = 'NOPDF', site_country = '135', study_site_complete = '1', pub_id = '7626'	7626
3/27/2025 4:29	vuonglam_nguyen	Update record 7626	[instance = 6], site_country = '135'	7626
3/27/2025 4:29	vuonglam_nguyen	Update record 7626	[instance = 6], site = 'Seberang Jaya, Pulau Pinang, Malaysia, 13700', study_site_complete = '1', pub_id = '7626'	7626
3/27/2025 4:28	vuonglam_nguyen	Update record 7626	[instance = 5], site = 'Kuantan, Pahang, Malaysia, 25200', site_notes = 'NOPDF', site_country = '135', study_site_complete = '1', pub_id = '7626'	7626
3/27/2025 4:28	vuonglam_nguyen	Update record 7626	[instance = 4], site = 'Chennai, Tamilnadu, India, 600113', site_country = '103', study_site_complete = '1', pub_id = '7626'	7626
3/27/2025 4:27	vuonglam_nguyen	Update record 7626	[instance = 3], site = 'Jaipur, Rajasthan, India, 302017', site_notes = 'NOPDF', site_country = '103', study_site_complete = '1', pub_id = '7626'	7626
3/27/2025 4:27	vuonglam_nguyen	Update record 7626	[instance = 2], site = 'Mumbai, Maharashtra, India, 400008', site_notes = 'NOPDF', site_country = '103', study_site_complete = '1', pub_id = '7626'	7626
3/27/2025 4:26	vuonglam_nguyen	Update record 7626	site = 'Sorocaba, SP, Brazil, 18040-425', site_notes = 'NOPDF', site_country = '32', study_site_complete = '1'	7626
3/27/2025 4:18	vuonglam_nguyen	Update record 7530	ttype = '13'	7530
3/27/2025 4:11	vuonglam_nguyen	Update record 7530	recruit_stdtc = '2015-03'	7530
3/27/2025 4:10	vuonglam_nguyen	Update record 7626	st_result = 'NOPDF', st_protocol = 'NOPDF', study_overview_complete = '1'	7626
3/27/2025 4:10	vuonglam_nguyen	Update record 7626	recruit_stdtc = '2024-02-20'	7626
3/27/2025 4:09	vuonglam_nguyen	Update record 7626	st_design = '1', st_intv_arms = '2', st_sum = 'Experimental: EYU688 administered by oral route Placebo Comparator: Placebo Matching placebo', st_topic = '1', st_topic_why = 'NOPDF', st_country_num = '9', st_followup = '35', st_total_screened = 'NOPDF', st_total_num = 'NOPDF', st_total_num_follow = 'NOPDF', st_num_calculation = 'NOPDF', study_overview_complete = '0'	7626
3/27/2025 4:02	vuonglam_nguyen	Update record 7530	st_blind_desc = 'Quadruple (Participant, Care Provider, Investigator, Outcomes Assessor)'	7530
3/27/2025 3:52	vuonglam_nguyen	Create record 7626	title = 'A Study to Assess the Efficacy, Safety and Pharmacokinetics of EYU688 in Patients With Dengue Fever', year = 'NOPDF', doi = 'NOPDF', trialregid = 'NCT06006559', trialregistry = '2', pmid = 'NOPDF', st_status = '2', st_compstatus = '2', st_oth_pub_no = '0', ipd = 'NOPDF', funder = 'Novartis Pharmaceuticals', publication_details_complete = '1', pub_id = '7626'	7626
3/27/2025 3:45	vuonglam_nguyen	Update record 7530	me_pk_yn = 'NOPDF', me_iv_yn = 'NOPDF', me_mol_yn = 'NOPDF', me_lfu_yn = 'NOPDF', me_lfu_analysis_desc = 'NOPDF', me_interim_yn = 'NOPDF', me_dsmb_yn = 'NOPDF', me_analysis_soft = 'NOPDF', me_ethic_desc = 'NOPDF', me_consent_yn = 'NOPDF', me_fund = 'Sponsor: National University Hospital, Singapore', me_fund_type(3) = checked, me_fund_type_uni_desc = 'National University Hospital, Singapore', me_c…	7530
3/27/2025 3:42	vuonglam_nguyen	Update record 7530	[instance = 6], me_end = 'patients with Fluid accumulation in the liver, spleen or kidney', me_end_typ(4) = checked, me_end_def = 'fluid accumulation in the liver, spleen or kidney will be measured by MRI', me_end_doi = '2', me_end_time = '5', me_end_analysis = 'NOPDF', other_endpoints_complete = '1', pub_id = '7530'	7530
3/27/2025 3:42	vuonglam_nguyen	Update record 7530	[instance = 5], me_end = 'Number of patients with abnormal immunoprofiles', me_end_typ(4) = checked, me_end_def = 'Factors taken into account include: RNA expression levels, plasma chymase levels, viral load, hematology (full blood count), viral protein levels, inflammatory cytokines, inflammatory lipids (such as eicosanoids), and expression of activation markers, and genetic factors', me_end_doi…	7530
3/27/2025 3:39	vuonglam_nguyen	Update record 7530	[instance = 4]	7530
3/27/2025 3:34	vuonglam_nguyen	Update record 7530	[instance = 4], me_end = 'time to viral clearance', me_end_typ(2) = checked, me_end_doi = '2', me_end_time = '5', me_end_analysis = 'NOPDF', other_endpoints_complete = '1', pub_id = '7530'	7530
3/27/2025 3:33	vuonglam_nguyen	Update record 7530	[instance = 3], me_end = 'Number of patients with symptoms associated with DF', me_end_def = 'This is determined by the presence of rash, petechiae, purpura, ecchymoses, epistaxis, or other signs of bleeding, pain, or discomfort', me_end_doi = '2', me_end_time = '5', me_end_analysis = 'NOPDF', other_endpoints_complete = '1', pub_id = '7530'	7530
3/27/2025 3:33	vuonglam_nguyen	Update record 7530	[instance = 2], me_end = 'reduced hemoconcentration', me_end_typ(3) = checked, me_end_def = 'hemoconcentration will be measured by hematocrit', me_end_doi = '2', me_end_time = '5', other_endpoints_complete = '1'	7530
3/27/2025 3:32	vuonglam_nguyen	Update record 7530	me_end = 'reduced serum biomarker chymase', me_end_typ(3) = checked, me_end_def = 'Serum biomarker for mast cell activation, chymase, will be measured in serum', me_end_doi = '2', me_end_time = '5', me_end_analysis = 'NOPDF', other_endpoints_complete = '1'	7530
3/27/2025 3:24	vuonglam_nguyen	Update record 7530	primary_outcome_complete = '1'	7530
3/27/2025 3:24	vuonglam_nguyen	Update record 7530	prim_end1_doi = '2', prim_end1_time = '5', prim_end1_analysis = ' The ability of Ketotifen to reduce vascular leakage in DENV patients will be determined by assessing the pooling of fluid in the pleural cavity (measured by MRI and CXR) after 5 days of drug administration, evaluated as a percent change compared to baseline fluid levels.'	7530
3/27/2025 3:20	vuonglam_nguyen	Update record 7530	prim_end = '1', prim_end1 = 'reduced fluid accumulation in the pleural cavity', prim_end1_typ(1) = checked, prim_end1_def = 'fluid accumulation in the pleural cavity measured by MRI', primary_outcome_complete = '0'	7530
3/27/2025 3:16	vuonglam_nguyen	Update record 7530	st_samp_size = 'NOPDF', study_design_complete = '1'	7530
3/27/2025 3:11	vuonglam_nguyen	Update record 7530	st_elig_doi_min = '1'	7530
3/26/2025 10:59	vuonglam_nguyen	Update record 7530	st_followup = '21'	7530
3/26/2025 10:59	vuonglam_nguyen	Update record 7530	st_elig_age_min = '21', st_elig_age_max = '60', st_elig_doi_max = '3', st_preg_yn = '0', st_como_yn = '0', st_diag_spec(2) = checked, st_diag_spec(3) = checked	7530
3/26/2025 10:57	vuonglam_nguyen	Update record 7530	tphase = '11', inclusion = 'Male or female, age 21-60 years Fever of ≥ 37.5°C (directly measured or patient reported) of ≤ 72 hr duration. Positive Nonstructural protein 1 (NS1) strip assay or dengue polymerase chain reaction (PCR) Able and willing to give written or oral informed consent Willing to be an outpatient from Study Day 1 to 5, to undergo an MRI and chest X-ray day 1 at the hospital, t…	7530
3/26/2025 10:56	vuonglam_nguyen	Update record 7530		7530
3/26/2025 10:55	vuonglam_nguyen	Update record 7530	st_comp_intv = '1', st_comparator = '4', st_allocation = '1', st_allocate_unit = '1', st_rando_method = 'One hundred and ten (110) patients will be randomized 1:1 to ketotifen or placebo.', st_blind = '2', st_blind_desc = 'NOPDF', st_all_ratio = '1', st_all_conc = 'NOPDF', study_design_complete = '0'	7530
3/26/2025 10:52	vuonglam_nguyen	Update record 7530	[instance = 2], site = 'Singapore General Hospital, Singapore', site_notes = 'Singapore General Hospital, Singapore', site_country = '200', study_site_complete = '1', pub_id = '7530'	7530
3/26/2025 10:51	vuonglam_nguyen	Update record 7530	site = 'National University Hospital (Investigational Medicine Unit), Singapore', site_notes = 'National University Hospital (Investigational Medicine Unit), Singapore', site_country = '200', study_site_complete = '1'	7530
3/26/2025 10:48	vuonglam_nguyen	Update record 7530	study_overview_complete = '1'	7530
3/26/2025 10:46	vuonglam_nguyen	Update record 7530	recruit_stdtc = 'NOPDF', st_result = 'NOPDF', st_protocol = '0'	7530
3/26/2025 10:45	vuonglam_nguyen	Update record 7530		7530
3/26/2025 10:42	vuonglam_nguyen	Update record 7530	st_followup = '7', st_total_screened = 'NOPDF', st_total_num = 'NOPDF', st_total_num_follow = 'NOPDF', st_num_calculation = 'NOPDF'	7530
3/26/2025 10:40	vuonglam_nguyen	Update record 7530	st_country_num = '2'	7530
3/26/2025 10:39	vuonglam_nguyen	Update record 7530	st_topic_why = 'Animal studies suggested that drugs in the class of mast cell (MC) "stabilizers" can effectively limit vascular leakage in mouse models of DENV infection. Drugs targeting MCs have been in use in humans for decades, particularly for the treatment of allergy and asthma. One "MC stabilizer", ketotifen, acts by preventing degranulation of MCs.'	7530
3/26/2025 10:38	vuonglam_nguyen	Update record 7530	st_topic = '2'	7530
3/26/2025 10:36	vuonglam_nguyen	Update record 7530	st_sum = 'Experimental: 2 mg of Ketotifen, twice a day for a total of ten (10) doses Placebo Comparator: Identical tablets containing 0 mg of Ketotifen, twice a day for a total of ten (10) doses'	7530
3/26/2025 10:33	vuonglam_nguyen	Update record 7530	pub_notes = 'Unknown status on https://clinicaltrials.gov/study/NCT02673840'	7530
3/26/2025 10:32	vuonglam_nguyen	Update record 7530	st_design = '1', st_intv_arms = '2', study_overview_complete = '0'	7530
3/26/2025 10:31	vuonglam_nguyen	Update record 7530	st_oth_pub_no = '0', ipd = '0', funder = 'National University Hospital, Singapore'	7530
3/26/2025 10:31	vuonglam_nguyen	Update record 7530	doi = 'NOPDF', trialregid = 'NCT02673840', trialregistry = '2', pmid = 'NOPDF', st_status = '2', st_compstatus = '3'	7530
3/26/2025 10:24	vuonglam_nguyen	Create record 7530	title = 'Ketotifen as a Treatment for Vascular Leakage During Dengue Fever (KETODEN)', publication_details_complete = '0', pub_id = '7530'	7530
3/26/2025 9:10	huyenbang_tran	Update record 900006	pub_id = '900006'	900006
3/26/2025 9:08	huyenbang_tran	Update record 900005	st_notes = 'The authors stated a phase III study but total sample size = 72.'	900005
3/26/2025 9:08	huyenbang_tran	Update record 900005	[instance = 5], me_end = 'Lab investigations (including Platelet count, Total count, Hematocrit, Mean platelet volume, Platelet distribution width)', me_end_typ(3) = checked, me_end_def = 'UNSPF', me_end_doi = '2', me_end_time = '10', me_end_analysis = 'UNSPF', other_endpoints_complete = '2', pub_id = '900005'	900005
3/26/2025 9:07	huyenbang_tran	Update record 900005	[instance = 4], me_end = 'Duration of ICU Stay', me_end_typ(1) = checked, me_end_def = 'UNSPF', me_end_doi = '2', me_end_time = '10', me_end_analysis = 'UNSPF', other_endpoints_complete = '2', pub_id = '900005'	900005
3/26/2025 9:06	huyenbang_tran	Update record 900005	[instance = 3], me_end = 'Duration of Hospital Stay', me_end_typ(1) = checked, me_end_def = 'UNSPF', me_end_doi = '2', me_end_time = '10', other_endpoints_complete = '2', pub_id = '900005'	900005
3/26/2025 9:06	huyenbang_tran	Update record 900005	[instance = 2], me_end = 'Need for Intensive Care, Ventilator Requirement', me_end_typ(1) = checked, me_end_def = 'UNSPF', me_end_doi = '2', me_end_time = '10', me_end_analysis = 'UNSPF', other_endpoints_complete = '2', pub_id = '900005'	900005
3/26/2025 9:06	huyenbang_tran	Update record 900005	me_end = 'Development of complications of Dengue (such as Vascular leak, ARDS, Bleeding Manifestations, Shock)', me_end_typ(1) = checked, me_end_def = 'UNSPF', me_end_doi = '2', me_end_time = '10', me_end_analysis = 'UNSPF', other_endpoints_complete = '2'	900005
3/26/2025 9:04	huyenbang_tran	Update record 900005	prim_end = '1', prim_end1 = 'The effect of Oral Vitamin D Supplementation at 2000 IU per Day in reducing the progression to severe dengue ', prim_end1_typ(1) = checked, prim_end1_def = 'UNSPF', prim_end1_doi = '2', prim_end1_time = '10', prim_end1_analysis = 'UNSPF', primary_outcome_complete = '2'	900005
3/26/2025 8:54	huyenbang_tran	Update record 900005	st_comp_intv = '1', st_comparator = '3', st_allocation = '1', st_allocate_unit = '1', st_rando_method = 'Permuted block randomization, fixed ', st_blind = '3', st_all_ratio = 'UNSPF', st_all_conc = 'UNSPF', ttype = '13', tphase = '8', inclusion = 'Patient admitted in MGMCRI with Dengue NS1 Antigen Positive, tested by Rapid Card Test, Irrespective of IgM, IgG Status Both Male and Female Patients i…	900005
3/26/2025 8:50	huyenbang_tran	Update record 900005	st_followup = '10', st_total_screened = 'NOPDF', st_total_num = 'NOPDF', st_total_num_follow = 'NOPDF', st_num_calculation = 'NOPDF', recruit_stdtc = '2023-10-16', st_result = 'NOPDF', st_protocol = '0', study_overview_complete = '2'	900005
3/26/2025 8:48	huyenbang_tran	Update record 900005	site = 'Department of General Medicine, Mahatma Gandhi Medical College and Research ', site_notes = 'Department of General Medicine, Mahatma Gandhi Medical College and Research Institute SBV Campus, Pillaiyarkuppam Pondicherry 607402 Pondicherry PONDICHERRY ', site_country = '103', study_site_complete = '2'	900005
3/26/2025 8:48	huyenbang_tran	Update record 900005	st_design = '1', st_intv_arms = '2', st_sum = 'Vitamin D 2000UI od 10days No Vitamin D', st_topic = '4', st_topic_why = 'UNSPF', st_country_num = '1', study_overview_complete = '0'	900005
3/26/2025 8:46	huyenbang_tran	Create record 900005	pub_citation = 'Beneficial Role of Vitamin D Supplementation and Clinical Outcomes in Patients with Dengue Fever ', title = 'Beneficial Role of Vitamin D Supplementation and Clinical Outcomes in Patients with Dengue Fever ', year = 'NOPDF', doi = 'NOPDF', trialregid = 'CTRI/2023/10/059167', trialregistry = '3', pmid = 'NOPDF', st_status = '2', ipd = '0', funder = 'Subramanian Mariselvan S, Depart…	900005
3/26/2025 8:41	huyenbang_tran	Update record 900001	pub_id = '900001'	900001
3/26/2025 8:41	huyenbang_tran	Update record 900001	pub_id = '900005'	900001
3/26/2025 8:40	huyenbang_tran	Update record 900001	me_end = 'Progressive worsening of thrombocytopenia,major and minor bleeding episodes,hepatopathy,hypocalcemia,shock,respiratory failure,acute kidney injury,cardiac arrhythmias,encephalopathy,capillary leakage ', me_end_typ(UNSPF) = checked, me_end_def = 'UNSPF', me_end_doi = 'UNSPF', me_end_time = 'UNSPF', me_end_analysis = 'UNSPF', other_endpoints_complete = '2'	900001
3/26/2025 8:39	huyenbang_tran	Update record 900001	prim_end = '1', prim_end1 = 'TO EVALUATE THE EFFECT OF CALCIUM AND VITAMIN D SUPPLEMENTATION ON ADMITTED ACUTE DENGUE FEVER PATIENT ON THEIR PROGRESSION TO DSS AND DHF ', prim_end1_typ(1) = checked, prim_end1_def = 'UNSPF', prim_end1_doi = 'UNSPF', prim_end1_analysis = 'UNSPF', primary_outcome_complete = '2'	900001
3/26/2025 8:38	huyenbang_tran	Update record 900001	st_comp_intv = '1', st_comparator = '1', st_allocation = '1', st_allocate_unit = '1', st_rando_method = 'Computer generated randomization ', st_blind = '2', st_blind_desc = 'Participant and Investigator Blinded ', st_all_ratio = 'UNSPF', st_all_conc = 'UNSPF', ttype = '13', tphase = 'UNSPF', inclusion = 'Patient 18-60 years old with acute dengue fever confirmed by lab investigations , all patient…	900001
3/26/2025 8:35	huyenbang_tran	Update record 900001	site = 'Jawaharlal Nehru medical college and hospital Aligarh Muslim University ', site_notes = 'Jawaharlal Nehru medical college and hospital Aligarh Muslim University ', site_country = '103', study_site_complete = '2'	900001
3/26/2025 8:35	huyenbang_tran	Update record 900001	year = 'NOPDF', doi = 'NOPDF', pmid = 'NOPDF'	900001
3/26/2025 8:35	huyenbang_tran	Update record 900001	st_design = '1', st_intv_arms = '3', st_sum = 'Calcium carbonate 500mg bid 15ds Vitamin D 4000IU od 15ds Placebo', st_topic = '4', st_topic_why = 'NOPDF', st_country_num = '1', st_followup = 'UNSPF', recruit_stdtc = '2024-07-24', st_result = 'NOPDF', st_protocol = 'NOPDF', study_overview_complete = '2'	900001
3/26/2025 8:30	huyenbang_tran	Create record 900001	pub_citation = 'A randomized placebo controlled study evaluating the effect of calcium and vitamin D supplementation on the progression of dengue fever to dengue shock syndrome and dengue hemorrhagic fever ', title = 'A randomized placebo controlled study evaluating the effect of calcium and vitamin D supplementation on the progression of dengue fever to dengue shock syndrome and dengue hemorrhag…	900001
3/24/2025 6:14	huyenbang_tran	Update record 7605	pub_notes = 'The endpoints put on ClinicalTrials.gov does not make sense. Need to email authors if this registration included.'	7605
3/24/2025 6:14	huyenbang_tran	Update record 7605	[instance = 3], me_end = 'Number Of Days Prior To Elevation of White Blood Cells Among Dengue Fever with Warningn Signs Patient Given Melatonin 20mg', me_end_def = 'Effectiveness Of Melatonin Tablet As An Adjunctive Therapy In Decreasing Morbidity For Pediatric Patients Diagnosed With Dengue Fever With Warning Signs', me_end_doi = '2', me_end_time = '365', me_end_analysis = 'UNSPF', other_endpoin…	7605
3/24/2025 6:13	huyenbang_tran	Update record 7605	[instance = 2], me_end = 'determine the effectiveness of Melatonin 20mg as adjunctive therapy for pediatric patients diagnosed with Dengue Fever with Warning Signs', me_end_typ(4) = checked, me_end_def = 'Number of days for the platelet count to increase from the 1st day of administration of melatonin Number of days for the white blood cell count to increase from the 1st day of administration of …	7605
3/24/2025 6:12	huyenbang_tran	Update record 7605	me_end = 'Incidence Of Dengue Fever with Warning Signs among Pediatric Population at Ilocos Training and Regional Medical Center.', me_end_typ(1) = checked, me_end_def = 'Clinical Profiles Of Pediatric Patients Diagnosed With Dengue Fever With Warning Signs In Ilocos Training And Regional Medical Center', me_end_doi = '2', me_end_time = '365', me_end_analysis = 'UNSPF', other_endpoints_complete =…	7605
3/24/2025 6:11	huyenbang_tran	Update record 7605	prim_end = '1', prim_end1 = 'Number Of Days Prior To Elevation of Platelet Count Among Dengue Fever with Warning Signs Patient Given Melatonin 20mg.', prim_end1_def = 'Effectiveness Of Melatonin Tablet As An Adjunctive Therapy In Decreasing Morbidity For Pediatric Patients Diagnosed With Dengue Fever With Warning Signs', prim_end1_doi = '1', prim_end1_time = '365', prim_end1_analysis = 'UNSPF', p…	7605
3/24/2025 6:05	huyenbang_tran	Update record 7605	st_comp_intv = '0', st_all_ratio = 'UNSPF', ttype = '13', tphase = 'UNSPF', inclusion = '1. Patient aged 5 to 18 years old with febrile episodes (Temperature >/= 37.8 degrees Celsius) with positive Dengue NS1. 2. Patients with Dengue Fever on the Department of Health 2012 definition of Dengue fever with Warning Signs with any one of the following: Abdominal tenderness; Persistent vomiting; Minima…	7605
3/24/2025 6:01	huyenbang_tran	Update record 7605	site = 'UNSPF', site_notes = 'UNSPF', site_country = 'UNSPF', study_site_complete = '2'	7605
3/24/2025 6:00	huyenbang_tran	Update record 7605	st_design = '1', st_intv_arms = '2', st_sum = 'Melatonin 20mg/d 5ds vs no intervention', st_topic = '4', st_topic_why = 'Melatonin, is a hormone which has an a) anti-viral, b) immunomodulator, c) antioxidant, d) modulatory effect on hematopoiesis and e) anti-inflammatory action.', st_country_num = 'UNSPF', st_followup = '365', st_protocol = '0', st_notes = 'Trial status unknown. Registration clai…	7605
3/24/2025 5:55	huyenbang_tran	Create record 7605	doi = 'https://clinicaltrials.gov/study/NCT05034809', trialregid = 'https://clinicaltrials.gov/study/NCT05034809', trialregistry = '2', st_status = '2', st_compstatus = 'UNSPF', ipd = '0', publication_details_complete = '2', pub_id = '7605'	7605
3/21/2025 8:55	huyenbang_tran	Update record 7153	[instance = 2], sapa_age_min = 'UNSPF', sapa_age_max = 'UNSPF', sapa_age_median = '23', sapa_age_mean = 'UNSPF', sapa_doi_min = 'UNSPF', sapa_doi_max = 'UNSPF', sapa_doi_median = '2.6', sapa_doi_mean = 'UNSPF', sapa_gen_m = '148', sapa_gen_f = '30', sapa_serotype(1) = checked, sapa_serotype(2) = checked, sapa_serotype(3) = checked, sapa_serotype(4) = checked, sapa_denv1 = '73.0', sapa_denv2 = '19…	7153
3/21/2025 8:37	huyenbang_tran	Update record 7153	sapa_age_min = 'UNSPF', sapa_age_max = 'UNSPF', sapa_age_median = '23', sapa_age_mean = 'UNSPF', sapa_doi_min = 'UNSPF', sapa_doi_max = 'UNSPF', sapa_doi_median = '2.4', sapa_doi_mean = 'UNSPF', sapa_gen_m = '154', sapa_gen_f = '25', sapa_serotype(1) = checked, sapa_serotype(2) = checked, sapa_serotype(3) = checked, sapa_serotype(4) = checked, sapa_denv1 = '62.6', sapa_denv2 = '27.0', sapa_denv3 …	7153
3/21/2025 8:16	huyenbang_tran	Update record 7153	me_pk_yn = '0', me_mol_yn = '0', me_lfu_yn = '1', me_lfu_def = 'UNSPF', me_lfu_analysis_desc = 'Excluded from intension-to-treat analysis', me_interim_yn = '1', me_interim_desc = 'The data and safety monitoring board performed a formal interim analysis after the enrolment of 50 and 75% of participants. Interim analyses were performed masked to treatment allocation. Interim analyses for safety and…	7153
3/21/2025 8:11	huyenbang_tran	Update record 7153	pub_notes = 'The reported secondary outcomes are different with the attentive secondary outcomes in the registration NCT04673422 and protocol.', publication_details_complete = '2'	7153
3/21/2025 8:09	huyenbang_tran	Update record 7153	[instance = 6], me_end = '30-day mortality', me_end_typ(1) = checked, me_end_def = 'death with in 30 days', me_end_doi = '2', me_end_time = '30', other_endpoints_complete = '2', pub_id = '7153'	7153
3/21/2025 8:08	huyenbang_tran	Update record 7153	[instance = 5], me_end = 'Rate of dengue shock', me_end_typ(1) = checked, me_end_def = 'Rate of hypotension or the pulse pressure of ≤ 20 mm Hg', me_end_doi = '2', me_end_time = '90', other_endpoints_complete = '2', pub_id = '7153'	7153
3/21/2025 8:07	huyenbang_tran	Update record 7153	[instance = 4], me_end = 'Length of hospital stay', me_end_typ(1) = checked, me_end_def = 'Length of hospital stay', me_end_doi = '2', me_end_time = '90', other_endpoints_complete = '2', pub_id = '7153'	7153
3/21/2025 8:06	huyenbang_tran	Update record 7153	[instance = 3], me_end = 'Rate of hospitalization', me_end_typ(1) = checked, me_end_def = 'Rate of admission to hospital', me_end_doi = '2', me_end_time = '14 days or until the discontinuation of the follow up appointment by the attending physicians, whichever is shorter', other_endpoints_complete = '2', pub_id = '7153'	7153
3/21/2025 8:05	huyenbang_tran	Update record 7153	[instance = 2], me_end = 'Rate of each component of composite outcome of dengue with warning signs', me_end_typ(4) = checked, me_end_def = 'Rate of each component of composite outcome of dengue with warning signs: abdominal tenderness or pain; persistent vomiting; clinical fluid accumulation; mucosal bleeding; liver enlargement >2cm; increase in hematocrit concurrent with decrease in platelet cou…	7153
3/21/2025 8:04	huyenbang_tran	Update record 7153	me_end = 'The incidence rate of severe dengue', me_end_typ(1) = checked, me_end_def = 'Rate of a composite outcome including: shock; fluid accumulation with respiratory distress severe bleeding leading to hypotension or decreased hematocrit; liver transaminase >1000; impaired consciousness; heart and other organ failure', me_end_doi = '2', me_end_time = '14', other_endpoints_complete = '2'	7153
3/21/2025 8:00	huyenbang_tran	Update record 7153	prim_end = '1', prim_end1 = 'The incidence rate of participants with the first time of any warning signs', prim_end1_typ(1) = checked, prim_end1_typ(4) = checked, prim_end1_def = 'The incidence rate of participants with the first time of any warning signs, as per WHO guidelines (2009)', prim_end1_doi = '2', prim_end1_time = '14', prim_end1_analysis = 'Intention-to-treat analyses. For comparisons …	7153
3/21/2025 7:57	huyenbang_tran	Update record 7153	st_comp_intv = '1', st_comparator = '4', st_allocation = '1', st_allocate_unit = '1', st_rando_method = ' A computer-generated randomization list was prepared by an independent statistician. The list was stratified by the center and used a block size of four.', st_blind = '2', st_blind_desc = 'Each center received the study medications, the indistinguishable 10-mg tablets packaged in sequentially…	7153
3/21/2025 7:46	huyenbang_tran	Update record 7153	site = '3', site_notes = 'The study enrolled patients from three Royal Thai Army hospitals situated in Thailand, namely Phramongkutklao, Fort Suranari, and Ananda Mahidol Hospitals.', site_country = '221', study_site_complete = '2'	7153
3/21/2025 6:54	huyenbang_tran	Update record 7153	st_design = '1', st_intv_arms = '2', st_sum = '(Montelukast OR placebo) 10mg od for 10ds or until resolved ', st_topic = '2', st_topic_why = 'Animal model studies found that montelukast could reduce plasma leakage. A 2018 open-label retrospectively registered study found that patients treated with montelukast 10 mg once daily had a 22% absolute risk reduction in dengue shock syndrome compared to …	7153
3/21/2025 6:48	huyenbang_tran	Create record 7153	pub_citation = 'Nitinai N, Nasomsong W, Chuerboonchai W, Tweekittikul A, Khingmontri V, Panuvatvanich B, et al. (2024) Effect of montelukast in preventing dengue with warning signs among patients with dengue: A multicenter, randomized, double-blind, placebo-controlled trial. PLoS Negl Trop Dis 18(2): e0011927', title = 'Effect of montelukast in preventing dengue with warning signs among patients …	7153
3/20/2025 4:44	huyenbang_tran	Update record 504	pub_notes = 'No information on registration', publication_details_complete = '2'	504
3/20/2025 4:43	huyenbang_tran	Update record 504	ae_arm(UNSPF) = checked, results_at_arm_level_complete = '2'	504
3/20/2025 4:43	huyenbang_tran	Update record 504	sapa_age_min = '18', sapa_age_max = '90', sapa_age_median = 'UNSPF', sapa_age_mean = '42.75', sapa_doi_min = 'UNSPF', sapa_doi_max = 'UNSPF', sapa_doi_median = 'UNSPF', sapa_doi_mean = 'UNSPF', sapa_gen_m = '32', sapa_gen_f = '31', sa_num_int = '1', sa_num_tx = '65', sa_num_followup = '63', sa_intv1_drug = 'Vitamin C', sa_intv1_trade = 'UNSPF', sa_intv1_manufact = 'UNSPF', sa_intv1_route = '1', s…	504
3/20/2025 4:35	huyenbang_tran	Manage/Design	Enter draft mode
3/20/2025 4:32	huyenbang_tran	Update record 504	me_pk_yn = '0', me_iv_yn = '0', me_mol_yn = '0', me_lfu_yn = '1', me_lfu_def = '0', me_interim_yn = '0', me_dsmb_yn = '0', me_analysis_soft = '2', me_ethic_desc = 'Ethical clearance and approval of study was obtained from the Institutional Ethics Committee', me_consent_yn = '1', me_fund = 'An oral and written consent were taken from all the patients before inclusion into the study.', me_fund_type…	504
3/20/2025 4:29	huyenbang_tran	Update record 504	other_endpoints_complete = '2'	504
3/20/2025 4:29	huyenbang_tran	Update record 504	me_end = 'UNSPF', other_endpoints_complete = '0'	504
3/20/2025 4:28	huyenbang_tran	Update record 504	st_notes = 'Spelling error in abstract of main results. Flag in methods: Using Mann-Whitney U test for PLT counts over time does not seem appropriate. Mean PLT reported at D7 (187 vs 165) and at any day does not make any clinical differences. Main endpoint is platelet count but patients with platelet < 50 G/L was excluded.'	504
3/20/2025 4:23	huyenbang_tran	Update record 504	prim_end = '1', prim_end1 = 'Platelet count', prim_end1_typ(3) = checked, prim_end1_def = 'Platelet count', prim_end1_doi = '2', prim_end1_time = '7', prim_end1_analysis = 'Comparison of platelet count 2 groups was analysed using the Wilcoxon-Mann-Whitney U test and Wilcoxon signed-rank Z test', primary_outcome_complete = '2'	504
3/20/2025 4:09	huyenbang_tran	Update record 504	st_comp_intv = '1', st_comparator = '3', st_allocation = '1', st_allocate_unit = '1', st_rando_method = 'randomly assigned using a computerized random allocation software', st_blind = '3', st_all_ratio = 'UNSPF', st_all_conc = 'UNSPF', ttype = '13', tphase = 'UNSPF', inclusion = 'NS1 positive dengue patients; Age > 18 years; Baseline platelet count between 50 × 10^3 and 100 × 10^3/µL', exclusion …	504
3/20/2025 4:00	huyenbang_tran	Update record 504	st_followup = '7', st_total_screened = 'UNSPF', st_total_num = '130', st_total_num_follow = '123', recruit_stdtc = '2017-01', st_result = '"Mean platelet counts in the group receiving vitamin C was statistically significant (p value< 0.05) on Day 7 when compared to standard care only"', st_protocol = '0', st_notes = 'Spelling error in abstract of main results. Main endpoint is platelet count but …	504
3/20/2025 3:44	huyenbang_tran	Update record 504	site = 'Department of Medicine at Rajarajeswari Medical College and Hospital, Bangalore.', site_notes = 'Department of Medicine at Rajarajeswari Medical College and Hospital, Bangalore.', site_country = '103', study_site_complete = '2'	504
3/20/2025 3:43	huyenbang_tran	Update record 504	st_design = '1', st_intv_arms = '2', st_sum = '(Vitamin C 500mg qid + SOC) vs (SOC)', st_topic = '4', st_topic_why = '"Vitamin C is critical for platelet function and appears to be a key modulator of platelet oxidative state"', st_country_num = '1', study_overview_complete = '0'	504
3/20/2025 3:38	huyenbang_tran	Update record 504	pub_citation = 'Rammohan S, Bhandare B, V KM, Rangarajan H, Prashad HL, Modak V. The Efficacy of Vitamin C on Platelet Count as an Adjuvant in the Treatment of Dengue Fever. World J Pharm Res www.wjpr.net [Internet]. 2019;8(13):1104. Available from: https://search.proquest.com/openview/872e2789c1cca9939950cd56b4735f7b/1?pq-origsite=gscholar&cbl=2026366&diss=y', trialregid = 'UNSPF', trialregistry…	504
3/20/2025 3:26	huyenbang_tran	Create record 504	title = 'THE EFFICACY OF VITAMIN C ON PLATELET COUNT AS AN ADJUVANT IN THE TREATMENT OF DENGUE FEVER', year = '2019', doi = 'https://www.wisdomlib.org/uploads/journals/wjpr/volume-8,-december-issue-13_13504.pdf', publication_details_complete = '0', pub_id = '504'	504
3/14/2025 14:37	tran_luu	Update record 900004	[instance = 6], me_end_typ(4) = checked, me_end_def = 'UNSPF'	900004
3/14/2025 14:36	tran_luu	Update record 900004	[instance = 5], me_end_def = 'UNSPF', me_end_doi = 'UNSPF', me_end_time = 'UNSPF', other_endpoints_complete = '1'	900004
3/14/2025 14:35	tran_luu	Update record 900004	[instance = 4], me_end_typ(UNSPF) = checked, me_end_def = 'UNSPF', me_end_doi = 'UNSPF', me_end_time = 'UNSPF', other_endpoints_complete = '1'	900004
3/14/2025 14:35	tran_luu	Update record 900004	[instance = 3], me_end_typ(4) = checked, me_end_doi = 'UNSPF', me_end_time = 'UNSPF', me_end_analysis = 'UNSPF', other_endpoints_complete = '1'	900004
3/14/2025 14:34	tran_luu	Update record 900004	[instance = 2], me_end_typ(1) = checked, me_end_def = 'UNSPF', me_end_doi = 'UNSPF', me_end_time = 'UNSPF', me_end_analysis = 'UNSPF', other_endpoints_complete = '1'	900004
3/14/2025 14:34	tran_luu	Update record 900004	me_end_typ(1) = checked, me_end_def = 'UNSPF', me_end_doi = 'UNSPF', me_end_time = 'UNSPF', other_endpoints_complete = '1'	900004
3/14/2025 14:34	tran_luu	Update record 900004	[instance = 9], me_end = 'serum magnesium levels. ', me_end_typ(4) = checked, other_endpoints_complete = '0', pub_id = '900004'	900004
3/14/2025 14:33	tran_luu	Update record 900004	[instance = 8], me_end = 'organ dysfunction ', me_end_typ(1) = checked, me_end_typ(4) = checked, other_endpoints_complete = '0', pub_id = '900004'	900004
3/14/2025 14:33	tran_luu	Update record 900004	[instance = 7], me_end = ' renal replacement therapy', other_endpoints_complete = '0', pub_id = '900004'	900004
3/14/2025 14:33	tran_luu	Update record 900004	[instance = 6], me_end = 'serum lactate levels', other_endpoints_complete = '0', pub_id = '900004'	900004
3/14/2025 14:32	tran_luu	Update record 900004	[instance = 5], me_end = 'standard base excess', me_end_typ(4) = checked, other_endpoints_complete = '0', pub_id = '900004'	900004
3/14/2025 14:32	tran_luu	Update record 900004	[instance = 4], me_end = 'new-onset AKI', other_endpoints_complete = '0', pub_id = '900004'	900004
3/14/2025 14:32	tran_luu	Update record 900004	[instance = 3], me_end = 'Incidence of hyponatremia ', me_end_def = 'Incidence of hyponatremia (serum sodium less than 135 mmol/L in the first 48 h of fluid management)', other_endpoints_complete = '0', pub_id = '900004'	900004
3/14/2025 14:31	tran_luu	Update record 900004	[instance = 2], me_end = 'Need for colloid bolus', other_endpoints_complete = '0', pub_id = '900004'	900004
3/14/2025 14:31	tran_luu	Update record 900004	me_end = 'Hospital stay duration', other_endpoints_complete = '0'	900004
3/14/2025 14:31	tran_luu	Update record 900004	prim_end = '1', prim_end1 = '≥5 mmol/L increase in serum chloride level within 48 hours (h) post-randomization', prim_end1_typ(4) = checked, prim_end1_def = '≥5 mmol/L increase in serum chloride level within 48 hours (h) post-randomization', prim_end1_doi = '2', prim_end1_time = '2', prim_end1_analysis = 'UNSPF', primary_outcome_complete = '2'	900004
3/14/2025 14:30	tran_luu	Update record 900004		900004
3/14/2025 14:28	tran_luu	Update record 900004	st_all_conc = '1', st_design_notes = ' - Open label, with Outcome Assessor Blinded - Age: 2 months to 18 years old -Method of Concealment: Sequentially numbered, sealed, opaque envelopes '	900004
3/14/2025 14:26	tran_luu	Update record 900004	prim_end = '2', primary_outcome_complete = '0'	900004
3/14/2025 14:26	tran_luu	Update record 900004	st_diag_spec(1) = checked, st_diag_notes = ' DSS will be defined as DHF with hypotension, tachycardia, narrow pulse pressure (≤20 mmHg), and signs of poor perfusion (e.g., cold extremities, delayed capillary filling time, feeble pulses). Dengue hemorrhagic fever (DHF) will be defined as a child meeting the clinical criteria for dengue fever with bleeding tendencies (e.g., petechiae, ecchymoses, p…	900004
3/14/2025 14:25	tran_luu	Update record 900004	exclusion = '1) Children already received fluids from outside before enrolment in last 6 h 2) Children with cardiogenic shock 3) Known patient with chronic kidney disease as per KDIGO. 4) Severe malnutrition defined as per WHO. 5) Children whose parents deny consent', st_elig_age_max = '18', st_elig_doi_min = 'UNSPF', st_elig_doi_max = 'UNSPF', st_preg_yn = 'UNSPF', st_como_yn = 'UNSPF', st_desig…	900004
3/14/2025 14:23	tran_luu	Update record 900004	inclusion = 'Children (2 months to 18 years old) suffering from dengue shock syndrome (DSS) will be enrolled. DSS will be defined as DHF with hypotension, tachycardia, narrow pulse pressure (≤20 mmHg), and signs of poor perfusion (e.g., cold extremities, delayed capillary filling time, feeble pulses). Dengue hemorrhagic fever (DHF) will be defined as a child meeting the clinical criteria for deng…	900004
3/14/2025 14:20	tran_luu	Update record 900004	st_all_ratio = '5', st_all_ratio_oth = '1:1:1', st_all_conc = '0', ttype = '24', tphase = '8', st_design_notes = 'Open label, with Outcome Assessor Blinded '	900004
3/14/2025 14:18	tran_luu	Update record 900004	st_comp_intv = '1', st_comparator = '1', st_allocation = '1', st_allocate_unit = '1', st_rando_method = 'Computer generated randomization ', st_blind = '3', study_design_complete = '0'	900004
3/14/2025 14:15	tran_luu	Update record 900004	site = 'Government Medical College and Hospital Chandigarh ', site_notes = 'Government Medical College and Hospital Chandigarh, A-22, Pediatric Emergency, Department of Pediatrics, GMCH,Sector 32, Chandigarh', site_country = '103', study_site_complete = '2'	900004
3/14/2025 14:14	tran_luu	Update record 900004	st_total_num_follow = 'UNSPF', st_num_calculation = 'UNSPF', recruit_stdtc = '2024-01-01', st_result = 'UNSPF', st_protocol = '0', study_overview_complete = '1'	900004
3/14/2025 14:13	tran_luu	Update record 900004	st_followup = 'UNSPF', st_total_screened = 'UNSPF', st_total_num = 'UNSPF', st_notes = 'No specified follow-up duration (only stated that the outcomes were assessed during the hospital stay)'	900004
3/14/2025 14:10	tran_luu	Update record 900004	st_country_num = '1'	900004
3/14/2025 14:10	tran_luu	Update record 900004	st_topic = '3', st_topic_why = 'Balanced crystalloids are sodium-based solutions with chloride content less than 154 mmol/L with added buffers for better approximation of plasma composition. Balanced solutions like RL or Plasmalyte (PL) are isotonic and have chloride concentration more like that of plasma, unlike NS. The optimal fluid therapy in DSS is mainly consensus-based, and currently, there…	900004
3/14/2025 14:07	tran_luu	Update record 900004	st_design = '1', st_intv_arms = '3', st_sum = '[1] 0.9% sodium chloride (NS) [2] Ringer Lactate (RL) [3] Plasmalyte', study_overview_complete = '0'	900004
3/14/2025 14:06	tran_luu	Update record 900004	st_oth_pub_no = '0', ipd = '1', ipd_repo = 'UNSPF', funder = 'Indian Council of Medical Research, New Delhi Infrastructure support: Government Medical College and Hospital, Chandigarh', publication_details_complete = '1'	900004
3/14/2025 14:04	tran_luu	Update record 900004	pub_citation = 'https://www.ctri.nic.in/Clinicaltrials/pmaindet2.php?EncHid=OTUzODE=&Enc=&userName=PLasmalyte', year = '2023', trialregid = 'CTRI/2023/11/060213', trialregistry = '3', st_status = '2', pub_notes = 'Study status: Not Yet Recruiting '	900004
3/14/2025 13:59	tran_luu	Update record 900002	[instance = 3], sa_intv1_trade = '2 tablets of LNS high dose (550 mg) three times a day for 10 days. Link Natural Sudarshana Tablet comprises 49 herbal ingredients [Ingredients found in Bhaisajya Ratnavali, Sharangadhara Samhitha, Ayurveda Pharmacopoeia of Sri Lanka and Ayurveda Formulary of India] ', sa_intv1_manufact = 'Link Natural Products (Pvt.) Ltd', sa_intv1_dura = '10'	900002
3/14/2025 13:58	tran_luu	Update record 900002	[instance = 3], sa_num_int = '1', sa_intv1_drug = 'Low dose LNS', sa_intv1_route = '1', sa_intv1_dose_method = '4', sa_intv1_freq_discrete = '3', results_at_arm_level_complete = '0'	900002
3/14/2025 13:58	tran_luu	Update record 900002	[instance = 2], sa_num_int = '1', sa_intv1_drug = 'High dose LNS', sa_intv1_trade = '2 tablets of LNS high dose (750 mg) three times a day for 10 days. Link Natural Sudarshana Tablet comprises 49 herbal ingredients [Ingredients found in Bhaisajya Ratnavali, Sharangadhara Samhitha, Ayurveda Pharmacopoeia of Sri Lanka and Ayurveda Formulary of India] ', sa_intv1_manufact = 'Link Natural Products (P…	900002
3/14/2025 13:56	tran_luu	Update record 900002	sa_num_int = '1', sa_intv1_drug = 'Placebo', sa_intv1_trade = 'The placebo tablet comprises, microcrystalline cellulose BP., maize starch BP., sodium starch glycolate BP., carboxymethyl cellulose BP., Aerosil 200 Pharma., and magnesium stearate BP', sa_intv1_manufact = 'Link Natural Products (Pvt.) Ltd.', sa_intv1_route = '1', sa_intv1_dose_method = '4', sa_intv1_freq_discrete = '3', sa_intv1_dur…	900002
3/14/2025 13:52	tran_luu	Update record 900002		900002
3/14/2025 13:52	tran_luu	Update record 900002	st_blind = '2', st_design_notes = 'They stated that "Double blinded: Participants, Investigators, Data analysts, Healthcare providers, Outcome assessors'	900002
3/14/2025 13:50	tran_luu	Update record 900002		900002
3/14/2025 13:47	tran_luu	Update record 900002	st_sum = '[1] High dose: 1500mg LNS q8h for 10 days [2] Low dose: 1100mg LNS q8h for 10 days [3] Placebo'	900002
3/14/2025 13:44	tran_luu	Update record 900002	pub_citation = 'https://slctr.lk/trials/slctr-2024-015'	900002
3/14/2025 13:43	tran_luu	Update record 900002	pub_notes = 'Recruitment status: Recruiting (according to the original registration); however, WHO ICTRP states the status as 'pending''	900002
3/14/2025 13:41	tran_luu	Update record 900002	pub_notes = 'Recruitment status: Recruiting '	900002
3/14/2025 10:02	tran_luu	Update record 900002	pub_notes = 'Recruitment status: pending'	900002
3/14/2025 9:48	tran_luu	Create record 900004	title = 'Standard therapy versus PLasmalyte In children with Dengue Shock Syndrome (SPLID TRIAL): an open labelled randomised control trial', publication_details_complete = '0', pub_id = '900004'	900004
3/14/2025 7:07	tran_luu	Update record 900002		900002
3/14/2025 7:05	tran_luu	Update record 900002	me_ethic_desc = 'Ethics review Status: Approved Approval date: 15/02/2024 Contact: ethicscommitteemfc@gmail.com Ethics Review Committee of the Faculty of Medicine +94 112 695 300 ext: 240 ethicscommitteemfc@gmail.com', me_coi_desc = 'UNSPF', me_coi_num = 'UNSPF', other_methodology_complete = '2'	900002
3/14/2025 7:00	tran_luu	Update record 900002	me_pk_yn = '0', me_iv_yn = '0', me_mol_yn = '0', me_lfu_yn = '0', me_lfu_analysis_desc = 'UNSPF', me_interim_yn = 'UNSPF', me_dsmb_yn = '0', me_analysis_soft = 'UNSPF', me_ethic_desc = ' Ethics review Status: Approved Approval date: 15/02/2024 Contact: ethicscommitteemfc@gmail.com Ethics Review Committee of the Faculty of Medicine +94 112 695 300 ext: 240 ethicscommitteemfc@gmail.com', me_consent…	900002
3/14/2025 6:58	tran_luu	Update record 900002	[instance = 6], me_end = 'Average fatigability score at day 15, 30, 45, and 60, ', me_end_typ(1) = checked, me_end_def = 'Average fatigability score at day 15, 30, 45, and 60, assessed using the validated Chalder Fatigue Questionnaire. [Measured at Baseline, Day 15, 30, 45, and 60]', me_end_doi = 'UNSPF', me_end_time = '60', other_endpoints_complete = '1', pub_id = '900002'	900002
3/14/2025 6:57	tran_luu	Update record 900002	[instance = 5], me_end = 'Change of cumulative symptom score from baseline to day 10.', me_end_typ(1) = checked, me_end_def = 'The 15 symptoms assessed are fever, headache, joint pain, muscle pain, rashes, nausea, vomiting, loss of appetite, sleep disturbances, malaise (lack of wellbeing), fatigue (extreme tiredness), abdominal pain, restlessness, sweating, and dizziness. Each symptom will be sco…	900002
3/14/2025 6:56	tran_luu	Update record 900002	[instance = 4], other_endpoints_complete = '1'	900002
3/14/2025 6:56	tran_luu	Update record 900002	[instance = 4], me_end = 'Change of serum creatinine', me_end_typ(4) = checked, me_end_def = '[Baseline to day 5 & 10 from intervention]', me_end_doi = '2', me_end_time = '10', me_end_analysis = 'UNSPF', other_endpoints_complete = '0', pub_id = '900002'	900002
3/14/2025 6:55	tran_luu	Update record 900002	[instance = 3], other_endpoints_complete = '1'	900002
3/14/2025 6:55	tran_luu	Update record 900002	[instance = 2], me_end_doi = '2'	900002
3/14/2025 6:55	tran_luu	Update record 900002	[instance = 3], me_end = 'Change of prothrombin time', me_end_typ(4) = checked, me_end_def = '[Baseline to day 5 & 10 from intervention]', me_end_doi = '2', me_end_time = '10', me_end_analysis = 'UNSPF', other_endpoints_complete = '2', pub_id = '900002'	900002
3/14/2025 6:54	tran_luu	Update record 900002	[instance = 2], me_end = 'Change of liver enzymes (AST and ALT)', me_end_typ(4) = checked, me_end_def = 'Measured at Baseline, Day 5, and Day 10', me_end_doi = 'UNSPF', me_end_time = '10', me_end_analysis = 'UNSPF', other_endpoints_complete = '1', pub_id = '900002'	900002
3/14/2025 6:49	tran_luu	Update record 900002	me_end_analysis = 'UNSPF', other_endpoints_complete = '2'	900002
3/14/2025 6:49	tran_luu	Update record 900002	me_end = 'Average Duration of the illness', me_end_typ(1) = checked, me_end_typ(4) = checked, me_end_def = 'The first day of the illness will be defined as the day in which the patient developed fever. The day of recovery will be defined when all three following criteria are fulfilled: [1] Improvement in clinical status, including general well-being, appetite, haemodynamic stability, urine output…	900002
3/14/2025 6:43	tran_luu	Update record 900002	prim_end1_time = 'UNSPF', prim_end1_analysis = 'UNSPF', primary_outcome_complete = '1'	900002
3/14/2025 6:43	tran_luu	Update record 900002	prim_end = '1', prim_end1 = 'The proportion of dengue patients who progress into critical phase.', prim_end1_typ(1) = checked, prim_end1_typ(4) = checked, prim_end1_def = 'The proportion of dengue patients who progress into critical phase. Evidence of plasma leakage will be considered as: detection of free fluid in the abdomen or by the presence of a pleural effusion by an ultrasound (US) scan or…	900002
3/14/2025 6:42	tran_luu	Update record 900002	study_design_complete = '2'	900002
3/14/2025 6:42	tran_luu	Update record 900002	st_sero = '0', st_ifclass = '0', st_samp_size = 'UNSPF'	900002
3/14/2025 6:41	tran_luu	Update record 900002	st_elig_age_min = '18', st_elig_age_max = '70', st_elig_doi_min = 'UNSPF', st_elig_doi_max = '2', st_preg_yn = '0', st_como_yn = 'UNSPF', st_como_spec = 'UNSPF', st_diag_spec(2) = checked, st_diag_spec(3) = checked, st_diag_notes = 'All Patients with confirmed dengue infection by a positive dengue NS1 antigen detection test and confirmed by PCR test. The dengue NS1 antigen will be done by rapid i…	900002
3/14/2025 6:40	tran_luu	Update record 900002	inclusion = '• Laboratory evidence of Dengue: All Patients with confirmed dengue infection by a positive dengue NS1 antigen detection test and confirmed by PCR test. The dengue NS1 antigen will be done by rapid immunochromatographic assays (rapid strip tests at the OPD). Those who provides informed written consent and who fulfil all of the following criteria will be recruited. • Age: between 18-7…	900002
3/14/2025 6:39	tran_luu	Update record 900002	st_comp_intv = '1', st_comparator = '4', st_allocation = '1', st_allocate_unit = '1', st_rando_method = 'Simple randomization method using computer-generated random numbers', st_blind = '5', st_blind_desc = 'Blinding: Neither participants, nor investigators, nor data collectors nor the study team nor data analysts will be aware of treatment assignments prior to the final breaking of codes of data…	900002
3/14/2025 6:38	tran_luu	Update record 900002	site = 'National Institute of Infectious Diseases (NIID), Angoda, Sri Lanka', site_notes = 'Study setting: The study will be conducted at the National Institute of Infectious Diseases (NIID), Angoda. ', site_country = '210', study_site_complete = '2'	900002
3/14/2025 6:36	tran_luu	Update record 900002	st_followup = '60', st_total_screened = 'UNSPF', st_total_num = 'UNSPF', st_total_num_follow = 'UNSPF', st_num_calculation = 'UNSPF', recruit_stdtc = 'UNSPF', st_protocol = '0', study_overview_complete = '1'	900002
3/14/2025 6:26	tran_luu	Update record 900002		900002
3/13/2025 16:15	tran_luu	Update record 900002		900002
3/13/2025 16:15	tran_luu	Update record 900002	st_topic_why = 'UNSPF', st_country_num = '1'	900002
3/13/2025 16:14	tran_luu	Update record 900002	st_design = '1', st_intv_arms = '3', st_sum = 'Patients in three groups (two test doses and placebo) will be instructed to take a dose of two tablets of LNS or placebo for 10 days', st_topic = '4', study_overview_complete = '0'	900002
3/13/2025 16:08	tran_luu	Update record 900002	publication_details_complete = '1'	900002
3/13/2025 16:08	tran_luu	Update record 900002	st_oth_pub_no = '0', ipd = 'UNSPF', funder = 'UNSPF', pub_notes = 'Cannot assess the link to source registration: https://slctr.lk/trials/slctr-2024-015. Using information from WHO ICTRP Recruitment status: pending'	900002
3/13/2025 16:05	tran_luu	Update record 900002	pub_notes = 'Cannot assess the link to source registration: https://slctr.lk/trials/slctr-2024-015 Recruitment status: pending'	900002
3/13/2025 16:04	tran_luu	Update record 900002	year = '2024', pmid = 'UNSPF', st_status = '2'	900002
3/13/2025 16:04	tran_luu	Create record 900002	pub_citation = 'https://trialsearch.who.int/Trial2.aspx?TrialID=SLCTR/2024/015', title = 'A Randomised, Double-blinded, Placebo controlled Phase II Clinical Trial to Determine the Optimum Dose, Efficacy and Safety of an Ayurvedic Formulation, LNS in Patients with Dengue', doi = 'UNSPF', trialregid = 'SLCTR/2024/015', trialregistry = '4', pub_notes = 'Cannot assess the link to source registration:…	900002
3/13/2025 15:44	tran_luu	Update record 7322	[instance = 2], eff_arm_note = 'They reported the overall number of males and females but did not specify them for each group. They even reported the MEDIAN and SD of age?', ae_arm(UNSPF) = checked	7322
3/13/2025 15:44	tran_luu	Update record 7322	eff_arm_note = 'They reported the overall number of males and females but did not specify them for each group. They even reported the MEDIAN and SD of age?', ae_arm(UNSPF) = checked	7322
3/13/2025 15:44	tran_luu	Update record 7322	[instance = 2], eff_arm_count_sd = '7195', eff_arm_count_median = 'UNSPF', eff_arm_count_upper = 'UNSPF', eff_arm_count_lower = 'UNSPF', ae_arm(UNSPF) = checked, results_at_arm_level_complete = '1'	7322
3/13/2025 15:43	tran_luu	Update record 7322	[instance = 2], sa_intv1_trade = 'UNSPF', sa_intv1_manufact = 'UNSPF', sa_intv1_route = '4', sa_intv1_route_other = 'subcutaneous', sa_intv1_dose_method = '4', sa_intv1_freq_discrete = '1', sa_intv1_dura = '5', sa_intv1_reg_detail = 'rhIL-11 analog was administered subcutaneously in a single dose of 1.5 mg for five consecutive days', eff_arm(6) = checked, eff_arm_count_def = 'UNSPF', eff_arm_coun…	7322
3/13/2025 15:41	tran_luu	Update record 7322	me_analysis_soft = '8', me_analysis_soft_oth = 'Excel, GraphPad Prism, version 8.0), and MedCal online version (https://www.medcalc.org/calc/)', me_fund_type(UNSPF) = checked	7322
3/13/2025 15:39	tran_luu	Update record 7322	[instance = 2], sapa_doi_min = 'UNSPF', sapa_doi_max = 'UNSPF', sapa_doi_median = 'UNSPF', sapa_doi_mean = 'UNSPF', sapa_gen_m = 'UNSPF', sapa_gen_f = 'UNSPF', sa_num_int = '1', sa_num_tx = '159', sa_num_followup = '159', sa_intv1_drug = 'Human interleukin-11 analog '	7322
3/13/2025 15:38	tran_luu	Update record 7322	[instance = 2], sapa_age_min = 'UNSPF', sapa_age_max = 'UNSPF', sapa_age_median = '35', sapa_age_mean = 'UNSPF', eff_arm_note = 'They even reported the MEDIAN and SD of age?', results_at_arm_level_complete = '0', pub_id = '7322'	7322
3/13/2025 15:35	tran_luu	Update record 7322	eff_arm_note = 'They reported the overall number of males and females but did not specify them for each group.', ae_arm(UNSPF) = checked, results_at_arm_level_complete = '1'	7322
3/13/2025 15:35	tran_luu	Update record 7322	eff_arm_note = 'They reported the overall number of males and females but did not specify them for each group'	7322
3/13/2025 15:33	tran_luu	Update record 7322	sapa_age_min = 'UNSPF', sapa_age_max = 'UNSPF', sapa_age_median = '30', sapa_age_mean = 'UNSPF', sapa_doi_min = 'UNSPF', sapa_doi_max = 'UNSPF', sapa_doi_median = 'UNSPF', sapa_doi_mean = 'UNSPF', sapa_gen_m = 'UNSPF', sapa_gen_f = 'UNSPF', sa_num_int = '1', sa_num_tx = '141', sa_num_followup = '141', sa_intv1_drug = 'Control (no placebo)', eff_arm(6) = checked, eff_arm_count_def = 'UNSPF', eff_a…	7322
3/13/2025 15:26	tran_luu	Update record 7322	me_fund_type(UNSPF) = checked, other_methodology_complete = '2'	7322
3/13/2025 15:26	tran_luu	Update record 7322	me_consent_yn = '1', me_fund = 'This study did not receive any formal funding.', me_fund_type(UNSPF) = checked, me_coi_desc = ' Competing interests The authors declare no competing interests.', me_coi_num = 'NOPDF', other_methodology_complete = '1'	7322
3/13/2025 15:24	tran_luu	Update record 7322	me_pk_yn = '0', me_iv_yn = '0', me_mol_yn = '0', me_lfu_yn = 'UNSPF', me_lfu_analysis_desc = 'UNSPF', me_interim_yn = 'UNSPF', me_dsmb_yn = '0', me_analysis_soft = '1', me_ethic_desc = 'The research was approved by the ethical review committee of Dr. Ziaud din University on September 10, 2023, following the completion of all tests in accordance with the Declaration of Helsinki. All participants i…	7322
3/13/2025 15:22	tran_luu	Update record 7322	me_end = 'UNSPF', me_end_analysis = 'They did not specify the secondary outcomes ', other_endpoints_complete = '1'	7322
3/13/2025 15:21	tran_luu	Update record 7322	prim_end1_analysis = 'UNSPF', primary_outcome_complete = '1'	7322
3/13/2025 15:20	tran_luu	Update record 7322	prim_end1_def = 'UNSPF', prim_end1_doi = '2', prim_end1_time = '5'	7322
3/13/2025 15:20	tran_luu	Update record 7322	prim_end = '1', prim_end1 = 'Change in PLT count over a 120h period', prim_end1_typ(4) = checked, prim_notes = 'Actually, they did not specify the primary outcome. The results of the primary outcomes were inferred from the main tables and figures they presented', primary_outcome_complete = '0'	7322
3/13/2025 15:15	tran_luu	Update record 7322	ttype = 'UNSPF', st_samp_size = 'The use of a non-probability sequential sampling approach determined the sample size. The number of individuals recruited came to a total of 300.', st_design_notes = 'They did not specify the primary/secondary outcomes ', study_design_complete = '2'	7322
3/13/2025 15:13	tran_luu	Update record 7322	st_elig_age_min = '18', st_elig_age_max = '65', st_elig_doi_min = 'UNSPF', st_elig_doi_max = 'UNSPF', st_preg_yn = '0', st_como_yn = '0', st_diag_spec(1) = checked, st_diag_spec(2) = checked, st_diag_spec(4) = checked, st_diag_notes = 'The infection was confirmed through ELISA or positive NS-1 antigen. ELISA was performed to measure the quantitative and qualitative dengue virus IgG and IgM antibo…	7322
3/13/2025 15:12	tran_luu	Update record 7322	exclusion = 'Pregnant women and patients with comorbid conditions, including hypertension, diabetes, and cardiovascular disease, were excluded.'	7322
3/13/2025 15:11	tran_luu	Update record 7322	inclusion = 'The study included patients aged between 18 and 65 years, including both genders, diagnosed with dengue fever. The infection was confirmed through ELISA or positive NS-1 antigen. ELISA was performed to measure the quantitative and qualitative dengue virus IgG and IgM antibodies in the serum samples. Patients with confirmed dengue fever and a baseline platelet count of less than 30,00…	7322
3/13/2025 15:10	tran_luu	Update record 7322	inclusion = ' T he study included patients aged between 18 and 65 years, including both genders, diagnosed with dengue fever. The infection was confirmed through ELISA or positive NS-1 antigen. ELISA was performed to meas ure the quantitative and qualitative dengue virus IgG and IgM antibodies in the serum samples. Patients with confirmed dengue fever and baseline platelet count of less than 30,0…	7322
3/13/2025 15:09	tran_luu	Update record 7322	tphase = 'UNSPF'	7322
3/13/2025 15:09	tran_luu	Update record 7322	st_comp_intv = '1', st_comparator = '3', st_allocation = '2', ttype = '13', st_design_notes = 'They did not specify the primary/secondary outcomes', study_design_complete = '0'	7322
3/13/2025 15:07	tran_luu	Update record 7322	site = 'Dr. Ziauddin University Hospital, North Nazimabad, A-302, Block 5, Gulshan-E-Iqbal, Karachi, Pakistan', site_notes = 'Dr. Ziauddin University Hospital, North Nazimabad, A-302, Block 5, Gulshan-E-Iqbal, Karachi, Pakistan', site_country = '168', study_site_complete = '2'	7322
3/13/2025 15:04	tran_luu	Update record 7322	st_result = 'After 5 days of IL-11 treatment, platelet counts in the treatment group significantly increased compared to the control group at all time points ( 50355 ± 7195 vs 32354 ± 14740)', st_protocol = '0', st_notes = 'No information about how they assigned pts to treatment groups ', study_overview_complete = '2'	7322
3/13/2025 14:50	tran_luu	Update record 7322	st_followup = '5', st_total_screened = 'UNSPF', st_total_num = '300', st_total_num_follow = '300', recruit_stdtc = '2023-09'	7322
3/13/2025 14:46	tran_luu	Update record 7322	st_topic_why = 'Platelet Production & Hematopoiesis: IL-11 promotes megakaryopoiesis, stimulating the differentiation of precursor cells into platelets and other blood cells. This may help counteract dengue-associated thrombocytopenia (low platelet count). Immune Response Modulation: IL-11 levels increase in dengue patients, potentially influencing immune cell activity, including dendritic cells …	7322
3/13/2025 13:58	tran_luu	Update record 7322	st_intv_arms = '2', st_sum = '[1] human interleukin-11 analog: subcutaneously, 1.5mg/day for 5 days [2] standard treatment (no placebo)', st_topic = '2'	7322
3/13/2025 9:22	tran_luu	Update record 7322	st_design = '2', study_overview_complete = '0'	7322
3/13/2025 9:20	tran_luu	Update record 7322	pmid = 'UNSPF', st_oth_pub_no = '0', ipd = 'UNSPF', funder = 'This study did not receive any formal funding', publication_details_complete = '2'	7322
3/13/2025 9:18	tran_luu	Create record 7322	pub_citation = 'Khan, S., Muqtadir, J., Abbas, S.A. et al. Efficacy of human interleukin-11 analogs for treating dengue fever-associated thrombocytopenia: a prospective cohort. Eur J Med Res 29, 492 (2024). https://doi.org/10.1186/s40001-024-02091-0', title = 'Efcacy of human interleukin-11 analogs for treating dengue fever-associated thrombocytopenia: a prospective cohort', year = '2024', doi = …	7322
3/13/2025 8:48	tran_luu	Update record 7645	[instance = 3], me_end_doi = 'UNSPF'	7645
3/13/2025 8:48	tran_luu	Update record 7645	[instance = 2], me_end_doi = 'UNSPF'	7645
3/13/2025 8:47	tran_luu	Update record 7645	[instance = 7], me_end_doi = 'UNSPF'	7645
3/13/2025 8:46	tran_luu	Update record 7645	[instance = 8], me_end_doi = 'UNSPF'	7645
3/13/2025 8:46	tran_luu	Update record 7645	[instance = 9], me_end_def = 'Change in haematocrit during the hospitalisation', me_end_doi = 'UNSPF', me_end_time = '30', me_end_analysis = 'UNSPF', other_endpoints_complete = '2'	7645
3/13/2025 8:45	tran_luu	Update record 7645	[instance = 8], me_end_def = 'he highest values of AST/ALT measured', me_end_doi = '2', me_end_time = '30', me_end_analysis = 'UNSPF', other_endpoints_complete = '2'	7645
3/13/2025 8:45	tran_luu	Update record 7645	[instance = 7], me_end_doi = '2', me_end_time = '30', me_end_analysis = 'UNSPF', other_endpoints_complete = '2'	7645
3/13/2025 8:44	tran_luu	Update record 7645	[instance = 7], me_end_def = 'The lowest platelet count recorded during admission'	7645
3/13/2025 8:43	tran_luu	Update record 7645	[instance = 6], me_end_def = 'Time elapsed from enrolment to the afebrile time-point (defined as body temperature < 37.5 °C for at least 48 hours)', me_end_doi = '2', me_end_time = '30', me_end_analysis = 'UNSPF', other_endpoints_complete = '2'	7645
3/13/2025 8:42	tran_luu	Update record 7645	[instance = 5], me_end_def = 'Number of patients requiring for ICU admission', me_end_doi = '2', me_end_time = '30', me_end_analysis = 'UNSPF', other_endpoints_complete = '2'	7645
3/13/2025 8:41	tran_luu	Update record 7645	[instance = 4], me_end_doi = '2', me_end_time = '30', me_end_analysis = 'UNSPF', other_endpoints_complete = '2'	7645
3/13/2025 8:41	tran_luu	Update record 7645	[instance = 3], me_end_def = 'Time to NS1 clearance as estimated under a non-linear model', me_end_doi = '2', me_end_time = '5', me_end_analysis = 'UNSPF', other_endpoints_complete = '2'	7645
3/13/2025 8:41	tran_luu	Update record 7645	[instance = 2], me_end_analysis = 'UNSPF', other_endpoints_complete = '2'	7645
3/13/2025 8:36	tran_luu	Update record 7645	[instance = 2], me_end_def = 'Reduction of viremia at the 24 and 48 hours compared to baseline', me_end_doi = '2', me_end_time = '2'	7645
3/13/2025 8:36	tran_luu	Update record 7645	me_end_def = 'Area under the curve (AUC) of the serial viremia measurements during the first 5 days of study', me_end_doi = '2', me_end_time = '5', me_end_analysis = 'UNSPF', other_endpoints_complete = '2'	7645
3/13/2025 8:08	huyenbang_tran	Data export	Download exported data file (CSV raw)
3/13/2025 8:08	huyenbang_tran	Data export	report_id: SELECTED, export_format: CSV, rawOrLabel: raw, export_data_access_group: Yes, export_missing_data_codes: Yes, fields: "pub_id, pub_citation, title, year, doi, trialregid, trialregistry, pmid, st_status, st_compstatus, st_oth_pub_no, st_oth_pub_1, st_oth_pub_2, st_oth_pub_3, st_oth_pub_4, ipd, ipd_repo, ipd_pid, st_shared_iddo_id, st_shared_notes, funder, pub_notes, publication_details_…
3/13/2025 8:08	huyenbang_tran	Data export	report_id: SELECTED, export_format: CSV, rawOrLabel: raw, export_data_access_group: Yes, export_missing_data_codes: Yes, fields: "pub_id, pub_citation, title, year, doi, trialregid, trialregistry, pmid, st_status, st_compstatus, st_oth_pub_no, st_oth_pub_1, st_oth_pub_2, st_oth_pub_3, st_oth_pub_4, ipd, ipd_repo, ipd_pid, st_shared_iddo_id, st_shared_notes, funder, pub_notes, publication_details_…
3/13/2025 7:35	tran_luu	Update record 7645	me_fund_type(UNSPF) = checked	7645
3/13/2025 7:34	tran_luu	Update record 7645	me_fund_type(UNSPF) = checked	7645
3/13/2025 7:32	tran_luu	Update record 7645	me_ethic_desc = 'UNSPF', me_consent_yn = 'UNSPF', me_fund = 'UNSPF', me_fund_type(UNSPF) = checked, me_coi_desc = 'UNSPF', me_coi_num = 'UNSPF', other_methodology_complete = '2'	7645
3/13/2025 7:29	tran_luu	Update record 7645	me_pk_yn = '0', me_iv_yn = '0', me_mol_yn = '0', me_lfu_yn = 'UNSPF', me_lfu_analysis_desc = 'UNSPF', me_interim_yn = '1', me_interim_desc = 'UNSPF', me_dsmb_yn = '0', me_analysis_soft = 'UNSPF', other_methodology_complete = '0'	7645
3/13/2025 7:27	tran_luu	Update record 7645	[instance = 9], me_end = 'Change in haematocrit', me_end_typ(4) = checked, other_endpoints_complete = '0', pub_id = '7645'	7645
3/13/2025 7:27	tran_luu	Update record 7645	[instance = 8], me_end = 'Maximum AST/ALT', me_end_typ(4) = checked, other_endpoints_complete = '0', pub_id = '7645'	7645
3/13/2025 7:27	tran_luu	Update record 7645	[instance = 7], me_end = 'Platelet nadir', me_end_typ(4) = checked, other_endpoints_complete = '0', pub_id = '7645'	7645
3/13/2025 7:26	tran_luu	Update record 7645	[instance = 6], me_end = 'Fever clearance time', me_end_typ(1) = checked, other_endpoints_complete = '0', pub_id = '7645'	7645
3/13/2025 7:26	tran_luu	Update record 7645	[instance = 5], me_end = 'Number of patients requiring for ICU admission', me_end_typ(1) = checked, other_endpoints_complete = '0', pub_id = '7645'	7645
3/13/2025 7:26	tran_luu	Update record 7645	[instance = 4], me_end = 'Number of patients progress to severe dengue', me_end_typ(1) = checked, me_end_typ(4) = checked, me_end_def = 'Number of patients progress to severe dengue (WHO 2009 criteria)', other_endpoints_complete = '0', pub_id = '7645'	7645
3/13/2025 7:25	tran_luu	Update record 7645	[instance = 3], me_end = 'NS1 clearance time', me_end_typ(2) = checked, me_end_typ(4) = checked, other_endpoints_complete = '0', pub_id = '7645'	7645
3/13/2025 7:25	tran_luu	Update record 7645	[instance = 2], me_end = 'Viral log reduction', me_end_typ(2) = checked, other_endpoints_complete = '0', pub_id = '7645'	7645
3/13/2025 7:25	tran_luu	Update record 7645	me_end = 'Area under the viremia curve', me_end_typ(2) = checked, other_endpoints_complete = '0'	7645
3/13/2025 7:25	tran_luu	Update record 7645	prim_end1_time = '5', prim_end1_analysis = 'Rate of viral clearance estimated under a hierarchical log-linear model fit to the serial viral load measurements over 5 days after enrolment. ', prim_end2 = 'Number of AEs (grade 3, 4 and 5)', prim_end2_typ(1) = checked, prim_end2_def = 'Patients will be monitored daily until discharge and at around day 30 after randomization to track clinical progress…	7645
3/13/2025 7:21	tran_luu	Update record 7645	prim_end = '2', prim_end1 = 'Viral clearance rate', prim_end1_typ(2) = checked, prim_end1_def = 'Viral clearance rate will be estimated using a hierarchical log-linear model based on qRT-PCR viral load measurements from 9 samples over 5 days.', prim_end1_doi = '2', primary_outcome_complete = '0'	7645
3/13/2025 7:20	tran_luu	Update record 7645	st_elig_age_min = '10', st_elig_age_max = 'UNSPF', st_elig_doi_min = 'UNSPF', st_elig_doi_max = '2', st_preg_yn = '0', st_como_yn = '1', st_como_spec = 'Except for clinically significant cardiovascular, respiratory, hepatic, renal, gastrointestinal, neuropsychiatric, autoimmune, dermatologic, or immunosuppressive disorders.', st_diag_spec(2) = checked, st_diag_notes = 'UNSPF', st_sero = '0', st_i…	7645
3/13/2025 7:16	tran_luu	Update record 7645	exclusion = 'evere dengue at baseline (severe plasma leakage leading to dengue shock syndrome, fluid accumulation with respiratory distress, severe bleeding, severe organ involvement - AST/ALT>1000 U/L, impaired consciousness, multiple organ dysfunction); pregnancy, breastfeeding, alternative/additional diagnoses (e.g., pneumonia, sepsis), renal failure (eGFR < 30 mL/min), significant comorbiditi…	7645
3/13/2025 7:14	tran_luu	Update record 7645	st_comp_intv = '1', st_comparator = '3', st_allocation = '1', st_allocate_unit = '1', st_rando_method = 'UNSPF', st_blind = '3', st_all_ratio = '5', st_all_ratio_oth = '1:1:1', st_all_conc = '0', ttype = '13', tphase = '4', inclusion = 'Male or female with clinical diagnosis of dengue (≤ 48 hours of fever), NS1-positive, aged ≥10 or ≥18 (per therapy license). Must provide consent, stay hospitaliz…	7645
3/13/2025 7:11	tran_luu	Update record 7645	site = 'Hospital for Tropical Diseases, HCMC, Vietnam', site_notes = 'Ho Chi Minh City, Vietname, Hospital for Tropical Disease', site_country = '242', study_site_complete = '2'	7645
3/13/2025 7:08	tran_luu	Update record 7645	st_followup = '30', st_total_screened = 'UNSPF', st_total_num = 'UNSPF', st_total_num_follow = 'UNSPF', st_num_calculation = 'UNSPF', recruit_stdtc = 'UNSPF', st_result = 'UNSPF', st_protocol = '0', study_overview_complete = '2'	7645
3/13/2025 7:07	tran_luu	Update record 7645	st_notes = 'This ongoing adaptive platform trial starts with three arms. New therapies may be added, whileineffective arms will be removed. The current site is the Hospital for Tropical Diseases, Ho Chi Minh City, Vietnam, with potential expansions to other sites and countries. .'	7645
3/13/2025 7:06	tran_luu	Update record 7645	st_topic_why = 'This is a randomized, open-label adaptive platform trial investigating the antiviral effectiveness of various intervention arms in patients with lab-confirmed dengue and less than 48 hours of fever. The antiviral candidates in this trial will include the repurposed antiviral drugs, novel small molecule drugs and dengue monoclonal antibody. ', st_country_num = '1', st_notes = 'This…	7645
3/13/2025 7:05	tran_luu	Update record 7645	st_sum = '[1] Standard of care (arm A): no study drug and no placebo [2] Molnupiravir (arm B): 800mg po bid of Molnupiravir for 5 days [3] Monoclonal antibody (arm C): a single dose of 6mg/Kg of the dengue monoclonal antibody via an intravenous line over 2 hours.', st_topic = '1'	7645
3/13/2025 7:02	tran_luu	Update record 7645	st_design = '1', st_intv_arms = '3', st_notes = 'This ongoing adaptive platform trial starts with three arms. New therapies may be added, whileineffective arms will be removed.', study_overview_complete = '0'	7645
3/13/2025 7:00	tran_luu	Update record 7645	st_oth_pub_no = '0', ipd = '1', ipd_repo = 'UNSPF', ipd_pid = 'No', funder = 'UNSPF', publication_details_complete = '2'	7645
3/13/2025 6:55	tran_luu	Update record 7645	trialregid = 'NCT06551844', trialregistry = '2', pmid = 'UNSPF', st_status = '2', pub_notes = 'Study status: Not yet recruiting'	7645
3/13/2025 6:53	tran_luu	Create record 7645	pub_citation = 'https://clinicaltrials.gov/study/NCT06551844?term=%23NCT06551844&rank=1&tab=table', title = 'Adaptive Dengue Antiviral Platform Trial (ADAPT): a Phase 2 Randomized, Adaptive, Open Label Trial for Antiviral Screening in Patients With Early Symptomatic Dengue', year = '2024', publication_details_complete = '0', pub_id = '7645'	7645
3/13/2025 6:36	tran_luu	Update record 7642	me_analysis_soft = 'UNSPF', me_ethic_desc = 'The study will be conducted in accordance with the Declaration of Helsinki and will be approved by the institutional ethics committee.', me_consent_yn = '1', me_fund = 'UNSPF', me_fund_type(UNSPF) = checked, me_coi_num = 'UNSPF', other_methodology_complete = '2'	7642
3/13/2025 6:35	tran_luu	Update record 7642	me_pk_yn = '0', me_iv_yn = '0', me_mol_yn = '0', me_lfu_yn = 'UNSPF', me_lfu_analysis_desc = 'UNSPF', me_interim_yn = 'UNSPF', me_dsmb_yn = '0', other_methodology_complete = '0'	7642
3/13/2025 6:34	tran_luu	Update record 7642	[instance = 5], me_end_def = ' Overall mortality rate within 30 days', me_end_doi = 'UNSPF', me_end_time = '30', me_end_analysis = 'UNSPF', other_endpoints_complete = '2'	7642
3/13/2025 6:34	tran_luu	Update record 7642	[instance = 4], me_end_typ(1) = checked, me_end_def = 'UNSPF', me_end_doi = 'UNSPF', me_end_time = 'UNSPF', me_end_analysis = 'UNSPF', other_endpoints_complete = '2'	7642
3/13/2025 6:33	tran_luu	Update record 7642	[instance = 3], me_end_typ(4) = checked, me_end_def = 'UNSPF', me_end_doi = '2', me_end_time = 'UNSPF', me_end_analysis = 'UNSPF', other_endpoints_complete = '2'	7642
3/13/2025 6:33	tran_luu	Update record 7642	[instance = 2], me_end_typ(4) = checked, me_end_def = 'changes in other coagulation parameters (PT, fibrinogen levels) from baseline to 24 and 48 hours post-transfusion', me_end_doi = '2', me_end_time = '2', me_end_analysis = 'UNSPF', other_endpoints_complete = '2'	7642
3/13/2025 6:32	tran_luu	Update record 7642	me_end_def = ' Incidence of bleeding complications within 7 days post-transfusion', me_end_doi = '2', me_end_time = '7', me_end_analysis = 'UNSPF', other_endpoints_complete = '2'	7642
3/13/2025 6:31	tran_luu	Update record 7642	[instance = 5], me_end = ' Overall mortality rate within 30 days', me_end_typ(1) = checked, other_endpoints_complete = '0', pub_id = '7642'	7642
3/13/2025 6:31	tran_luu	Update record 7642	[instance = 4], me_end = 'Length of hospital stay,', other_endpoints_complete = '0', pub_id = '7642'	7642
3/13/2025 6:31	tran_luu	Update record 7642	[instance = 3], me_end = 'PLT count changes post-transfusion', other_endpoints_complete = '0', pub_id = '7642'	7642
3/13/2025 6:30	tran_luu	Update record 7642	[instance = 2], me_end = 'changes in other coagulation parameters (PT, fibrinogen levels) from baseline to 24 and 48 hours post-transfusion', other_endpoints_complete = '0', pub_id = '7642'	7642
3/13/2025 6:30	tran_luu	Update record 7642	me_end = ' Incidence of bleeding complications within 7 days post-transfusion,', me_end_typ(1) = checked, other_endpoints_complete = '0'	7642
3/13/2025 6:29	tran_luu	Update record 7642	prim_end = '1', prim_end1 = 'Change in aPTT values from baseline to 24 and 48 hours post-transfusion.', prim_end1_typ(4) = checked, prim_end1_def = 'Platelet count change from baseline (pre-intervention) to 48 hours post-transfusion. CBCs will be performed before FFP administration and 24 and 48 hours post-transfusion to measure platelets. The purpose is to determine if fresh frozen plasma (FFP) …	7642
3/13/2025 6:24	tran_luu	Update record 7642	st_all_ratio = 'UNSPF', st_all_conc = 'UNSPF', ttype = '13', tphase = 'UNSPF', inclusion = 'Patients diagnosed with dengue fever, thrombocytopenia (platelet count < 100,000/μL), and elevated aPTT (> 40 seconds) without active bleeding.', exclusion = 'Patients with active bleeding, known coagulopathies unrelated to dengue, or contraindications to plasma transfusion.', st_elig_age_min = '18', st_el…	7642
3/13/2025 6:19	tran_luu	Update record 7642	st_design_notes = 'The registration states 'Masking: Double (Participant, Outcomes Assessor)', but the comparator group does not appear to receive a placebo'	7642
3/13/2025 6:15	tran_luu	Update record 7642	st_allocation = '1', st_allocate_unit = '1', st_rando_method = 'UNSPF', st_blind = '2', st_blind_desc = 'UNSPF', st_design_notes = 'The registration stated "Masking: Double (Participant Outcomes Assessor)", however '	7642
3/13/2025 6:11	tran_luu	Update record 7642	st_comp_intv = '1', st_comparator = '3', study_design_complete = '0'	7642
3/13/2025 6:10	tran_luu	Update record 7642	site = 'Sheikh HasinaNat National Institute of Burn and Plastic Surgery, Dhaka, Bangladesh', site_notes = 'Dhaka, Bangladesh, 1205 SheukhHasinaNIBPS', site_country = '19', study_site_complete = '2'	7642
3/13/2025 6:08	tran_luu	Update record 7642	study_overview_complete = '2'	7642
3/13/2025 6:02	tran_luu	Update record 7642	st_country_num = '1', st_followup = '30', st_total_screened = 'UNSPF', st_total_num = 'UNSPF', st_total_num_follow = 'UNSPF', recruit_stdtc = '2024-05-01', st_result = 'Only the registration is available', st_protocol = '0', study_overview_complete = '1'	7642
3/13/2025 5:48	tran_luu	Update record 7642	st_topic_why = 'Severe dengue can lead to complications such as thrombocytopenia (low platelet count) and coagulopathy, indicated by prolonged activated partial thromboplastin time (aPTT). While platelet transfusions are commonly used to manage thrombocytopenia, the potential benefits of plasma transfusion in non-bleeding thrombocytopenic dengue patients with elevated aPTT remain unexplored. Plas…	7642
3/13/2025 5:45	tran_luu	Update record 7642	st_design = '1', st_intv_arms = '2', st_sum = 'The intervention group will receive FFP transfusion (10-15 mL/kg body weight), while the control group will receive standard supportive care without plasma transfusion.', st_topic = '3', study_overview_complete = '0'	7642
3/13/2025 5:43	tran_luu	Update record 7642	ipd_pid = 'UNSPF', funder = 'UNSPF', publication_details_complete = '2'	7642
3/10/2025 9:43	tran_luu	Update record 7642	ipd_repo = 'UNSPF'	7642
3/10/2025 9:35	tran_luu	Update record 7642	st_oth_pub_no = '0', ipd = '1'	7642
3/10/2025 9:35	tran_luu	Create record 7642	pub_citation = 'https://clinicaltrials.gov/study/NCT06642493?term=%23NCT06642493&rank=1', title = 'Efficacy of Fresh Frozen Plasma (Ffp) in the Treatment of Thrombocytopenia in Dengue Patients', year = '2024', trialregid = 'NCT06642493', trialregistry = '2', st_status = '2', st_compstatus = '2', pub_notes = 'Status of the study: Active, not recruiting', publication_details_complete = '0', pub_id …	7642
3/10/2025 8:16	tran_luu	Update record 7625	[instance = 2], me_end = 'Duration of hospital stay', me_end_typ(1) = checked, me_end_def = 'Admission and date of discharge or death will be noted in the case record form and will be used to determine the length of hospital stay between the active and placebo groups', me_end_doi = '2', me_end_time = '6', me_end_analysis = 'UNSPF', other_endpoints_complete = '2', pub_id = '7625'	7625
3/10/2025 7:59	tran_luu	Update record 7625	me_end = 'Bleeding Manifestations', me_end_typ(1) = checked, me_end_def = 'The frequency of bleeding events determined by clinical evaluation between the treatment and placebo groups', me_end_doi = '2', me_end_time = '6', me_end_analysis = 'UNSPF', other_endpoints_complete = '2'	7625
3/10/2025 7:32	tran_luu	Update record 7625	prim_end2_typ(4) = checked, prim_end2_def = 'The treatment and placebo groups will compare the normalization of hematocrit value', prim_end2_doi = '2', prim_end2_time = '5', prim_end2_analysis = 'UNSPF', primary_outcome_complete = '2'	7625
3/10/2025 7:14	tran_luu	Update record 7625	prim_end1_doi = '2', prim_end1_time = '5', prim_end1_analysis = 'UNSPF', prim_end2 = 'Return of hematocrit levels towards baseline'	7625
3/10/2025 7:11	tran_luu	Update record 7625	prim_end1_def = 'The treatment and placebo groups will compare the peak platelet count'	7625
3/10/2025 7:11	tran_luu	Update record 7625	prim_end1_typ(4) = checked	7625
3/10/2025 7:11	tran_luu	Update record 7625	prim_notes = 'The definition of the outcome is rather unusual'	7625
3/10/2025 5:14	tran_luu	Update record 7625	prim_end = '2', prim_end1 = 'Rise in platelet counts', primary_outcome_complete = '0'	7625
3/10/2025 5:12	tran_luu	Update record 7625	st_samp_size = 'UNSPF', study_design_complete = '2'	7625
3/10/2025 5:11	tran_luu	Update record 7625		7625
3/10/2025 5:07	tran_luu	Update record 7625	st_ifclass = '1', st_class = '2', st_class_revise(0) = checked, st_class_revise(1) = checked, st_design_notes = 'The registration only mentions 'WHO-Group A, B' (possibly from WHO 2009)'	7625
3/10/2025 5:05	tran_luu	Update record 7625	st_diag_spec(2) = checked, st_diag_spec(4) = checked, st_diag_notes = 'Patients who are confirmed dengue fever by NS1 dengue Ag or anti dengue Ab IgM positive.', st_sero = 'UNSPF'	7625
3/10/2025 5:04	tran_luu	Update record 7625	st_elig_age_min = '18', st_elig_age_max = 'UNSPF', st_elig_doi_min = 'UNSPF', st_elig_doi_max = 'UNSPF', st_preg_yn = '0', st_como_yn = '1', st_como_spec = 'Except for patients on steroids or any immunosuppressant, or those with causes of thrombocytopenia, including leukemia and ITP.'	7625
3/10/2025 5:00	tran_luu	Update record 7625	inclusion = 'Patients who are confirmed dengue fever by NS1 dengue Ag or anti dengue Ab IgM positive', exclusion = '[1] Children (< 18 years) [2] Currently pregnant or lactating [3] Patients on steroids, any immunosuppressant [4] Patients who received platelet transfusion during the same admission [5] Patient with other known causes of thrombocytopenia, including leukemia, ITP [6] Patients with a…	7625
3/10/2025 4:58	tran_luu	Update record 7625	st_all_conc = 'UNSPF', ttype = '13', tphase = '8'	7625
3/10/2025 4:57	tran_luu	Update record 7625	st_allocate_unit = '1', st_rando_method = 'UNSPF', st_blind = '4', st_blind_desc = 'Quadruple (Participant, Care Provider, Investigator, Outcomes Assessor) The recruiter, caregiver, randomizer, and investigator all are blinded, except for the manufacturer', st_all_ratio = 'UNSPF'	7625
3/10/2025 4:50	tran_luu	Update record 7625	st_comp_intv = '1', st_comparator = '4', st_allocation = '1', study_design_complete = '0'	7625
3/10/2025 4:02	tran_luu	Update record 7625	site = 'Department of Internal Medicine, BSMMU', site_notes = 'Department of Internal Medicine, BSMMU', site_country = '19', study_site_complete = '2'	7625
3/10/2025 3:53	tran_luu	Update record 7625	st_result = 'UNSPF', st_protocol = '0', study_overview_complete = '2'	7625
3/10/2025 3:51	tran_luu	Update record 7625	recruit_stdtc = '2023-10-01'	7625
3/10/2025 3:50	tran_luu	Update record 7625	st_total_num = '250', st_total_num_follow = 'UNSPF', st_num_calculation = 'UNSPF'	7625
3/10/2025 3:49	tran_luu	Update record 7625	pub_notes = 'The study status is marked as completed, but no publication is available. This extraction is based on the study registration.'	7625
3/10/2025 3:47	tran_luu	Update record 7625	st_followup = '6', st_total_screened = 'UNSPF', st_total_num = 'UNSPF'	7625
3/10/2025 3:46	tran_luu	Update record 7625	st_country_num = '1', st_notes = 'The registration states that the study is multi-center, but only one site location is reported.'	7625
3/10/2025 3:40	tran_luu	Update record 7625	st_topic = '4', st_topic_why = 'Carica papaya leaf extract has potential benefits for dengue treatment, including antiviral effects, preventing thrombocytopenia, and boosting immunity. It stimulates IL-6 and SCF, which may help increase platelet count in dengue patients. The extract, rich in papain, has been shown to improve thrombocyte levels. Phytochemical analysis indicates the presence of gly…	7625
3/10/2025 3:32	tran_luu	Update record 7625	st_design = '1', st_intv_arms = '2', st_sum = '[1] CPLE 1000mg t.i.d for 5 days [2] Placebo', study_overview_complete = '0'	7625
3/10/2025 3:31	tran_luu	Update record 7625	publication_details_complete = '1'	7625
3/10/2025 3:30	tran_luu	Update record 7625	pub_citation = 'https://clinicaltrials.gov/study/NCT06121934?term=%23NCT06121934&rank=1', doi = 'UNSPF', pmid = 'UNSPF'	7625
3/10/2025 3:25	tran_luu	Update record 7625	funder = 'UNSPF'	7625
3/10/2025 3:22	tran_luu	Update record 7625		7625
3/10/2025 3:19	tran_luu	Create record 7625	title = 'Efficacy and Safety of Carica Papaya in Dengue Fever: A Randomised Clinical Trial', year = '2023', trialregid = 'NCT06121934', trialregistry = '2', st_status = '2', st_compstatus = '1', st_oth_pub_no = '0', ipd = '1', ipd_repo = 'UNSPF', ipd_pid = 'UNSPF', publication_details_complete = '0', pub_id = '7625'	7625
3/10/2025 3:03	tran_luu	Update record 7121	[instance = 2], ae_arm(UNSPF) = checked, results_at_arm_level_complete = '2'	7121
3/10/2025 3:02	tran_luu	Update record 7121	ae_arm(UNSPF) = checked, results_at_arm_level_complete = '2'	7121
3/7/2025 3:44	vuonglam_nguyen	Update record 900003	prim_end1_time = '0.25'	900003
3/7/2025 3:43	vuonglam_nguyen	Update record 900003	[instance = 4], me_end = 'Duration of hospital stay and in-hospital mortality ', me_end_def = 'till discharge or in-hospital mortality ', me_end_doi = 'NOPDF', me_end_time = 'NOPDF', me_end_analysis = 'NOPDF', other_endpoints_complete = '1', pub_id = '900003'	900003
3/7/2025 3:43	vuonglam_nguyen	Update record 900003	[instance = 3], me_end = 'Glasgow coma scale ', me_end_typ(1) = checked, me_end_doi = '2', me_end_time = '0.25', other_endpoints_complete = '1', pub_id = '900003'	900003
3/7/2025 3:43	vuonglam_nguyen	Update record 900003	[instance = 2], me_end = 'Serum electrolytes (Na, K, Ca), urea, creatinine, glucose and haematocrit level ', me_end_typ(3) = checked, me_end_def = 'Serum electrolytes (Na, K, Ca), urea, creatinine, glucose and haematocrit level ', me_end_doi = '2', me_end_time = '0.25', other_endpoints_complete = '1', pub_id = '900003'	900003
3/7/2025 3:42	vuonglam_nguyen	Update record 900003	me_end = 'Total volume of fluid received, Fluid rate, urine output and proportion with fluid overload ', me_end_typ(1) = checked, me_end_def = 'Total volume of fluid received, Fluid rate, urine output and proportion with fluid overload ', me_end_doi = '2', me_end_time = '0.25', other_endpoints_complete = '1'	900003
3/7/2025 3:40	vuonglam_nguyen	Update record 900003	prim_end1_analysis = 'NOPDF'	900003
3/7/2025 3:40	vuonglam_nguyen	Update record 900003	prim_end = '1'	900003
3/7/2025 3:38	vuonglam_nguyen	Update record 900003	primary_outcome_complete = '1'	900003
3/7/2025 3:38	vuonglam_nguyen	Update record 900003	prim_end1 = 'Change in plasma bicarbonate level', prim_end1_typ(3) = checked, prim_end1_def = 'Change in plasma bicarbonate level; At enrollment and after 6 hours of administration of replacement fluid ', prim_end1_doi = '2', prim_end1_time = '1', primary_outcome_complete = '0'	900003
3/7/2025 3:36	vuonglam_nguyen	Update record 900003	study_design_complete = '1'	900003
3/7/2025 3:36	vuonglam_nguyen	Update record 900003	st_sero = 'NOPDF', st_ifclass = 'NOPDF', st_samp_size = 'NOPDF'	900003
3/7/2025 3:35	vuonglam_nguyen	Update record 900003	st_elig_age_min = '0', st_elig_age_max = '14', st_elig_doi_min = 'NOPDF', st_elig_doi_max = 'NOPDF', st_preg_yn = 'NOPDF', st_como_yn = 'NOPDF', st_como_spec = 'NOPDF', st_diag_spec(1) = checked, st_diag_spec(2) = checked, st_diag_spec(4) = checked, st_diag_notes = 'Diagnosed cases of dengue based on clinical features and laboratory reports (including Dengue IgM,IgG and NS1 levels)'	900003
3/7/2025 3:33	vuonglam_nguyen	Update record 900003	st_comp_intv = '1', st_comparator = '1', st_allocation = '1', st_allocate_unit = '1', st_rando_method = 'Computer generated randomization ', st_blind = 'NOPDF', st_all_ratio = 'NOPDF', st_all_conc = '1', ttype = '13', tphase = '8', inclusion = 'Age From: 0.00 Year(s) Age To: 14.00 Year(s) Gender: Both Details: Diagnosed cases of dengue based on clinical features and laboratory reports (including …	900003
3/7/2025 3:31	vuonglam_nguyen	Update record 900003	study_site_complete = '1'	900003
3/7/2025 3:31	vuonglam_nguyen	Update record 900003	site = 'Pediatrics Emergency, Second Floor, Emergency and Trauma Centre,Jawaharlal Nehru Medical College; (2) Pediatric Wards No. 16/17/18 and Paediatric Intensive Care Unit, Jawaharlal Nehru Medical College Aligarh UTTAR PRADESH ', site_notes = 'NOPDF', site_country = '103', study_site_complete = '0'	900003
3/7/2025 3:29	vuonglam_nguyen	Update record 900003	st_intv_arms = '2', st_sum = 'This randomized controlled trial is designed to compare, in hospital setting, two isotonic fluids, i.e. Plasmalyte-A and normal saline for fluid replacement in children with Dengue requiring IV fluid therapy.', st_topic = '3', st_topic_why = 'NOPDF', st_country_num = '1', st_followup = 'NOPDF', st_total_screened = 'NOPDF', st_total_num = 'NOPDF', st_total_num_follow …	900003
3/7/2025 3:22	vuonglam_nguyen	Update record 900003	st_design = '1', st_sum = ' This randomized controlled trial is designed to compare, in hospital setting, two isotonic fluids, i.e. Plasmalyte-A and normal saline for fluid replacement in children with Dengue requiring IV fluid therapy.', study_overview_complete = '0'	900003
3/7/2025 2:56	vuonglam_nguyen	Update record 900003	st_oth_pub_no = '0', ipd = 'NOPDF', funder = 'Jawaharlal Nehru Medical College,AMU,Aligarh,Uttar Pradesh 202002 India', pub_notes = 'https://www.ctri.nic.in/Clinicaltrials/pmaindet2.php?EncHid=MTAzMzY4&Enc=&userName=', publication_details_complete = '1'	900003
3/7/2025 2:55	vuonglam_nguyen	Update record 900003	year = 'NOPDF', doi = 'NOPDF', trialregid = 'CTRI/2024/04/066542', trialregistry = '3', pmid = 'NOPDF', st_status = '2', st_compstatus = '2'	900003
3/7/2025 2:52	vuonglam_nguyen	Create record 900003	title = 'Plasmalyte-A versus Normal saline for fluid replacement therapy in Dengue in children: A Randomized Controlled Trial - Nil', publication_details_complete = '0', pub_id = '900003'	900003
3/6/2025 7:30	tun-linn_thein	Update record 7299	sa_intv1_drug = 'Montelukast and routine clinical care', ae_arm(UNSPF) = checked	7299
3/6/2025 3:29	tun-linn_thein	Data export	Download exported data file (CSV labels)
3/6/2025 3:29	tun-linn_thein	Data export	report_id: ALL, export_format: CSV, rawOrLabel: label, export_data_access_group: Yes, export_missing_data_codes: Yes, fields: "pub_id, pub_citation, title, year, doi, trialregid, trialregistry, pmid, st_status, st_compstatus, st_oth_pub_no, st_oth_pub_1, st_oth_pub_2, st_oth_pub_3, st_oth_pub_4, ipd, ipd_repo, ipd_pid, st_shared_iddo_id, st_shared_notes, funder, pub_notes, publication_details_com…
3/6/2025 2:32	tun-linn_thein	Update record 196	[instance = 2], eff_arm(20) = checked, eff_arm_viral_def = 'Number of days from enrollment to the first undetectable viraemia (negative in qPCR and NS1)', eff_arm_viral_unit = '2', eff_arm_viral_time = '30', eff_arm_ns1_def = 'Number of days from enrollment to the first undetectable viraemia (negative in qPCR and NS1)', eff_arm_ns1_unit = '2', eff_arm_ns1_time = '30', eff_arm_auc_def = 'AUC of vi…	196
3/6/2025 2:32	tun-linn_thein	Update record 196	eff_arm_viral_time = '30', eff_arm_ns1_time = '30', eff_arm_auc_time = '8', eff_arm_nadir_time = '30', eff_arm_count_time = '30', eff_arm_plt_time = '30', eff_arm_liver_time = '30', eff_arm_fever_time = '30', eff_arm_icu_unit = '2', eff_arm_organ_def = 'Change in modified Sequential Organ Failure Assessment (mSOFA) score', eff_arm_organ_time = '7'	196
3/6/2025 2:15	tun-linn_thein	Update record 196	Assign record to Data Access Group ([instance = 18], redcap_data_access_group = 'group_a')	196
3/6/2025 2:15	tun-linn_thein	Update record 196	[instance = 18], me_end = 'Change in immune cells', me_end_typ(4) = checked, me_end_def = 'Phenotyping CD8/4+T and NK cells will be assessed', me_end_doi = '2', me_end_time = '90', me_end_analysis = 'UNSPF', other_endpoints_complete = '2', pub_id = '196'	196
3/6/2025 2:13	tun-linn_thein	Update record 196	[instance = 7]	196
3/6/2025 2:12	tun-linn_thein	Update record 196	[instance = 6], me_end_analysis = 'Number (Percentage)'	196
3/6/2025 2:12	tun-linn_thein	Update record 196	[instance = 5], me_end_analysis = 'Number (Percentage)'	196
3/6/2025 2:11	tun-linn_thein	Update record 196	[instance = 4], me_end_analysis = 'Number of days treated in hospital '	196
3/6/2025 2:11	tun-linn_thein	Update record 196	[instance = 3], me_end_analysis = 'Number of days treated in ICU '	196
3/6/2025 2:11	tun-linn_thein	Update record 196	[instance = 2], me_end_analysis = '(min score= 0, max score = 24, higher scores mean worse outcomes)'	196
3/6/2025 2:10	tun-linn_thein	Update record 196	me_end_analysis = 'Number (Percentage)'	196
3/6/2025 2:10	tun-linn_thein	Update record 196	prim_end1_analysis = '(min score= 0, max score = 24, higher scores mean worse outcomes)'	196
3/6/2025 2:09	tun-linn_thein	Update record 196	st_diag_notes = 'Patients hospitalised with a clinical diagnosis of dengue'	196
3/6/2025 2:04	tun-linn_thein	Update record 196	st_topic_why = 'To evaluate the efficacy of Anakinra in moderate-severe dengue patients with hyperinflammation.'	196
3/6/2025 2:03	tun-linn_thein	Update record 196	st_num_calculation = 'UNSPF'	196
3/6/2025 2:03	tun-linn_thein	Update record 196	st_sum = 'Drug: Placebo Drug: Anakinra (i) 200mg bid for four days in adults participants (≥ 16 years) or in children (12-16 years), with weight > 50kg; and (ii) 2mg/kg bid for four days in children (12-16 years), with weight < 50Kg.', st_result = 'UNSPF', st_protocol = '0', st_notes = 'Study is Recruiting '	196
3/6/2025 1:59	tun-linn_thein	Update record 196	doi = 'https://clinicaltrials.gov/search?cond=NCT05611710'	196
3/6/2025 1:57	tun-linn_thein	Update record 720	[instance = 2], sa_intv1_drug = 'Fluid therapy ', sa_intv1_trade = 'UNSPF', sa_intv1_manufact = 'UNSPF', sa_intv1_route = '2', sa_intv1_route_dur = 'UNSPF', sa_intv1_dose_method = '2', sa_intv1_freq_discrete = '5', sa_intv1_dura = '2', eff_arm_recovery_def = 'The rate of recovery and the duration of shock ', eff_arm_recovery_no = '17', eff_arm_recovery_unit = '3', eff_arm_recovery_time = '2', eff…	720
3/6/2025 1:52	tun-linn_thein	Update record 720	[instance = 2], sapa_age_min = '3.5', sapa_age_max = '12', sapa_age_median = 'UNSPF', sapa_age_mean = '6.6', sapa_doi_min = '3', sapa_doi_max = '8', sapa_doi_median = 'UNSPF', sapa_doi_mean = 'UNSPF', sapa_gen_m = '8', sapa_gen_f = '11', sapa_class_orig(2) = checked, sapa_class_orig_dhf = '19', sa_num_int = '1', sa_num_tx = '19', sa_num_followup = '19', sa_intv1_reg_detail = 'For patients on flui…	720
3/6/2025 1:51	tun-linn_thein	Update record 720	sa_intv1_reg_detail = 'For patients on fluid therapy only, initial treatment was 5 per cent dextrose in one-half strength normal saline at a rate of approximately 10-20 ml/Kg/hour. If improvement was not satisfactory, plasma or a plasma expander was used. For patients on fluid therapy plus hydrocortisone, hydrocortisone hemisuccinate was also given at a dosage of 25 mg/Kg/day, of which 5 mg/kg wa…	720
3/6/2025 1:48	tun-linn_thein	Update record 720	eff_arm(16) = checked, eff_arm(17) = checked, eff_arm_recovery_def = 'The rate of recovery and the duration of shock ', eff_arm_recovery_no = '7', eff_arm_recovery_unit = '3', eff_arm_recovery_time = '48', eff_arm_bleed_def = 'Hematemesis or melena', eff_arm_bleed_no = '6', eff_arm_bleed_unit = '2', eff_arm_bleed_time = 'UNSPF', eff_arm_leak_def = 'Evidence of serous effusion', eff_arm_leak_no = …	720
3/5/2025 23:39	tun-linn_thein	Update record 720	sapa_age_min = '5', sapa_age_max = '12', sapa_age_median = 'UNSPF', sapa_age_mean = '9.5', sapa_doi_min = '3', sapa_doi_max = '8', sapa_doi_median = 'UNSPF', sapa_doi_mean = 'UNSPF', sapa_gen_m = '3', sapa_gen_f = '4', sapa_class_orig(2) = checked, sapa_class_orig_dhf = '7', sa_num_int = '2', sa_num_tx = '7', sa_num_followup = '7', sa_intv1_drug = 'Fluid therapy ', sa_intv1_trade = 'UNSPF', sa_in…	720
3/5/2025 23:28	tun-linn_thein	Update record 720	me_fund = 'UNSPF', me_fund_type(UNSPF) = checked, me_coi_desc = 'UNSPF', me_coi_num = 'UNSPF', other_methodology_complete = '2'	720
3/5/2025 23:27	tun-linn_thein	Update record 720	inclusion = 'Serologically proven DSS'	720
3/5/2025 23:27	tun-linn_thein	Update record 720	me_pk_yn = '0', me_iv_yn = '0', me_mol_yn = '0', me_lfu_yn = '0', me_lfu_analysis_desc = 'UNSPF', me_interim_yn = '0', me_dsmb_yn = '0', me_analysis_soft = 'UNSPF', me_ethic_desc = 'UNSPF', me_consent_yn = 'UNSPF', other_methodology_complete = '0'	720
3/5/2025 23:26	tun-linn_thein	Update record 720	[instance = 4]	720
3/5/2025 23:25	tun-linn_thein	Update record 720	[instance = 4], me_end = 'Mortality', me_end_typ(1) = checked, me_end_def = 'Mortality', me_end_doi = '2', me_end_time = 'UNSPF', me_end_analysis = 'Number (Percentage)', other_endpoints_complete = '2', pub_id = '720'	720
3/5/2025 23:25	tun-linn_thein	Update record 720	[instance = 3], me_end = 'Infection cut down', me_end_typ(1) = checked, me_end_def = 'Infection cut down', me_end_doi = '2', me_end_time = 'During hospital stay ', me_end_analysis = 'Number (Percentage)', other_endpoints_complete = '2', pub_id = '720'	720
3/5/2025 23:24	tun-linn_thein	Update record 720	[instance = 2], me_end = 'Evidence of bleeding', me_end_typ(1) = checked, me_end_def = 'Evidence of bleeding', me_end_doi = '2', me_end_time = 'During hospital stay ', me_end_analysis = 'Number (Percentage)', other_endpoints_complete = '2', pub_id = '720'	720
3/5/2025 23:24	tun-linn_thein	Update record 720	prim_end1_analysis = 'Duration of shock average in hours'	720
3/5/2025 23:23	tun-linn_thein	Update record 720	me_end_time = 'During hospital stay ', me_end_analysis = 'Number (Percentage)', other_endpoints_complete = '2'	720
3/5/2025 23:20	tun-linn_thein	Update record 720	inclusion = 'DSS'	720
3/5/2025 23:19	tun-linn_thein	Update record 720	st_elig_doi_min = '3'	720
3/5/2025 23:19	tun-linn_thein	Update record 720	me_end = 'Evidence of serous effusion', me_end_typ(1) = checked, me_end_def = 'Evidence of serous effusion', me_end_doi = '2', other_endpoints_complete = '0'	720
3/5/2025 23:17	tun-linn_thein	Update record 720	prim_end = '1', prim_end1 = 'The rate of recovery and the duration of shock ', prim_end1_typ(1) = checked, prim_end1_def = 'The rate of recovery and the duration of shock ', prim_end1_doi = '2', prim_end1_time = '2', prim_end1_analysis = 'UNSPF', primary_outcome_complete = '2'	720
3/5/2025 23:15	tun-linn_thein	Update record 720	st_total_num_follow = '26', st_num_calculation = 'UNSPF', recruit_stdtc = '1969', st_result = 'The outcome of shock cases treated with glucocorticoids and with volume replacement alone were not significantly different. ', st_protocol = '0', study_overview_complete = '2'	720
3/5/2025 23:11	tun-linn_thein	Update record 720	st_all_ratio = 'UNSPF', study_design_complete = '2'	720
3/5/2025 23:10	tun-linn_thein	Update record 720	inclusion = 'DHF'	720
3/5/2025 23:09	tun-linn_thein	Update record 720	st_design = '1', st_intv_arms = '2', st_sum = 'Two treatment programs were used in shock cases: 1. Fluid therapy only 2. Fluid therapy plus hydrocortisone', st_topic = '2', st_topic_why = 'Steriods', st_country_num = '1', st_followup = 'UNSPF', st_total_screened = '71', st_total_num = '26', study_overview_complete = '0'	720
3/5/2025 23:05	tun-linn_thein	Update record 720	trialregid = 'UNSPF', trialregistry = 'UNSPF', st_oth_pub_no = '0', ipd = '0', funder = 'UNSPF', publication_details_complete = '2'	720
3/5/2025 23:04	tun-linn_thein	Update record 720	site = 'Department of Pediatrics of Ramathibodi Hospital, Bangkok, Thailand', site_notes = 'Department of Pediatrics of Ramathibodi Hospital, Bangkok', site_country = '221', study_site_complete = '2'	720
3/5/2025 23:03	tun-linn_thein	Update record 720	st_comp_intv = '1', st_comparator = '1', st_allocation = '1', st_allocate_unit = '1', st_rando_method = 'A card was drawn at the onset of shock to "decide which treatment program would be given.', st_blind = '3', st_all_conc = '0', ttype = '13', tphase = 'UNSPF', inclusion = 'DSS', exclusion = 'UNSPF', st_elig_age_min = '3.5', st_elig_age_max = '12', st_elig_doi_min = '0', st_elig_doi_max = '8', …	720
3/5/2025 21:56	tun-linn_thein	Update record 900006	[instance = 7], other_endpoints_complete = '2'	900006
3/5/2025 21:56	tun-linn_thein	Update record 900006	[instance = 6], other_endpoints_complete = '2'	900006
3/5/2025 21:56	tun-linn_thein	Update record 900006	me_consent_yn = '1', me_fund = 'Name - Government Medical College and Hospital, Chandigarh Address - Government medical college and hospital, Sector 32, Chandigarh, 160030 Type of Sponsor - Government medical college '	900006
3/5/2025 21:55	tun-linn_thein	Update record 900006	[instance = 5], other_endpoints_complete = '2'	900006
3/5/2025 21:55	tun-linn_thein	Update record 900006	[instance = 4], other_endpoints_complete = '2'	900006
3/5/2025 21:55	tun-linn_thein	Update record 900006	[instance = 3], other_endpoints_complete = '2'	900006
3/5/2025 21:55	tun-linn_thein	Update record 900006	[instance = 2], other_endpoints_complete = '2'	900006
3/5/2025 21:55	tun-linn_thein	Update record 900006	other_endpoints_complete = '2'	900006
3/5/2025 21:54	tun-linn_thein	Update record 900006	primary_outcome_complete = '2'	900006
3/5/2025 21:54	tun-linn_thein	Update record 900006	st_all_ratio = 'UNSPF', st_all_conc = '0', ttype = '13', tphase = '8', inclusion = 'Children from 2 months to 18 years, both genders, admitted at Government Medical College and Hospital, Chandigarh ', exclusion = ' 1) Children already received fluids from outside before enrolment in last 6h 2) Children with cardiogenic shock 3) Known patient with chronic kidney disease 4) Severe Malnutrition 5) C…	900006
3/5/2025 21:48	tun-linn_thein	Update record 900006	st_total_num = '96', st_notes = 'Target to recruit 96 Not Yet Recruiting '	900006
3/5/2025 21:47	tun-linn_thein	Update record 900006	st_followup = 'UNSPF', st_total_screened = 'UNSPF', st_total_num = 'UNSPF', st_total_num_follow = 'UNSPF', st_num_calculation = 'UNSPF', recruit_stdtc = 'UNSPF', st_result = 'UNSPF', st_protocol = '0', st_notes = 'Not Yet Recruiting ', study_overview_complete = '2'	900006
3/5/2025 21:45	tun-linn_thein	Update record 900006	[instance = 7], me_end = 'Renal replacement therapy', me_end_typ(1) = checked, me_end_def = 'Renal replacement therapy', me_end_doi = '2', me_end_time = 'During hospital stay ', me_end_analysis = 'UNSPF', other_endpoints_complete = '0', pub_id = '99056814'	900006
3/5/2025 21:45	tun-linn_thein	Update record 900006	[instance = 6], me_end = 'Serum lactate levels', me_end_typ(1) = checked, me_end_def = 'Serum lactate levels', me_end_doi = '2', me_end_time = 'During hospital stay ', me_end_analysis = 'UNSPF', other_endpoints_complete = '0', pub_id = '99056814'	900006
3/5/2025 21:45	tun-linn_thein	Update record 900006	[instance = 5], me_end = 'Standard base excess', me_end_typ(1) = checked, me_end_def = 'Standard base excess', me_end_doi = '2', me_end_time = 'During hospital stay ', me_end_analysis = 'UNSPF', other_endpoints_complete = '0', pub_id = '99056814'	900006
3/5/2025 21:44	tun-linn_thein	Update record 900006	[instance = 4], me_end = 'New-onset AKI', me_end_typ(1) = checked, me_end_def = 'New-onset AKI', me_end_doi = '2', me_end_time = 'During hospital stay ', me_end_analysis = 'UNSPF', other_endpoints_complete = '0', pub_id = '99056814'	900006
3/5/2025 21:44	tun-linn_thein	Update record 900006	[instance = 3], me_end = 'Incidence of hyponatremia', me_end_typ(1) = checked, me_end_def = 'Incidence of hyponatremia', me_end_doi = '2', me_end_time = 'During hospital stay ', me_end_analysis = 'UNSPF', other_endpoints_complete = '0', pub_id = '99056814'	900006
3/5/2025 21:44	tun-linn_thein	Update record 900006	[instance = 2], me_end = 'Need for colloid bolus', me_end_typ(1) = checked, me_end_def = 'Need for colloid bolus', me_end_doi = '2', me_end_time = 'During hospital stay ', me_end_analysis = 'UNSPF', other_endpoints_complete = '0', pub_id = '99056814'	900006
3/5/2025 21:43	tun-linn_thein	Update record 900006	me_end = 'Hospital stay duration', me_end_typ(1) = checked, me_end_def = 'Hospital stay duration', me_end_doi = '2', me_end_time = 'During hospital stay ', me_end_analysis = 'UNSPF', other_endpoints_complete = '0'	900006
3/5/2025 21:42	tun-linn_thein	Update record 900006	prim_end = '1', prim_end1 = 'Greater than equal to 5mmol/L increase in serum chloride level within 48 hours (h) post- randomization. ', prim_end1_typ(1) = checked, prim_end1_def = 'Greater than equal to 5mmol/L increase in serum chloride level within 48 hours (h) post- randomization.', prim_end1_doi = '2', prim_end1_time = '2', prim_end1_analysis = 'UNSPF', primary_outcome_complete = '0'	900006
3/5/2025 21:39	tun-linn_thein	Update record 900006	me_pk_yn = '0', me_iv_yn = '0', me_mol_yn = '0', me_lfu_yn = 'UNSPF', me_lfu_analysis_desc = 'UNSPF', me_interim_yn = 'UNSPF', me_dsmb_yn = 'UNSPF', me_analysis_soft = 'UNSPF', me_ethic_desc = 'Institutional ethics committee, GMCH Chandigarh', me_consent_yn = 'UNSPF', me_fund = ' Name - Government Medical College and Hospital, Chandigarh Address - Government medical college and hospital, Sector 3…	900006
3/5/2025 21:36	tun-linn_thein	Update record 900006	site = 'Government Medical college and hospital, Chandigarh, India ', site_notes = 'A-22, Paediatric Emergency Ward and A-34 Paediatric Intensive Care Unit, Department of Paediatrics, Government Medical College, Chandigarh.', site_country = '103', study_site_complete = '2'	900006
3/5/2025 21:35	tun-linn_thein	Update record 900006	st_comp_intv = '1', st_comparator = '1', st_allocation = '1', st_allocate_unit = '2', st_rando_method = 'Stratified block randomization ', st_blind = '3', study_design_complete = '0'	900006
3/5/2025 21:34	tun-linn_thein	Update record 900006	st_design = '1', st_intv_arms = '2', st_sum = 'Balanced crystalloids vs unbalanced crystalloids in patients with dengue shock syndrome ', st_topic = '3', st_topic_why = 'Fluids', st_country_num = '1', study_overview_complete = '0'	900006
3/5/2025 21:29	tun-linn_thein	Create record 900006	pub_citation = 'Mahajan V., 2023. Comparison of normal saline vs plasmalyte on serum chloride levels in Dengue Shock Syndrome in children. India: Government Medical and Hospital, Chandigarh', title = 'Comparison of normal saline vs plasmalyte on serum chloride levels in Dengue ShockSyndrome in children', year = '2023', doi = 'https://www.ctri.nic.in/Clinicaltrials/pmaindet2.php?EncHid=ODg1NTQ=&En…	900006
3/5/2025 7:57	tun-linn_thein	Update record 51	site = 'Clinica de la Costa SAS Barranquilla, Colombia'	51
3/5/2025 7:55	tun-linn_thein	Update record 51	doi = 'https://clinicaltrials.gov/study/NCT04597437'	51
3/5/2025 4:34	tun-linn_thein	Update record 720	pub_citation = 'Pongpanich B, Bhanchet P, Phanichyakarn P, Valyasevi A., 1973. Studies on dengue hemorrhagic fever. Clinical study: an evaluation of steroids as a treatment. J Med Assoc Thai 56: 6-14'	720
3/5/2025 4:33	tun-linn_thein	Update record 720	doi = 'https://pubmed.ncbi.nlm.nih.gov/4685999/', pmid = '4685999', st_status = '1', st_compstatus = '1'	720
3/5/2025 4:32	tun-linn_thein	Update record 7299	st_comp_intv = '1', st_comparator = '3', st_allocation = '2'	7299
3/5/2025 4:30	tun-linn_thein	Update record 7619	st_rando_method = 'UNSPF', st_blind = '5', st_blind_desc = 'Masking: Triple (Participant, Care Provider, Investigator)', st_all_conc = 'UNSPF'	7619
3/5/2025 4:28	tun-linn_thein	Update record 7619	st_comp_intv = '1', st_comparator = '4', st_allocation = '1', st_allocate_unit = '1'	7619
3/5/2025 4:06	tun-linn_thein	Data export	Download exported data file (CSV labels)
3/5/2025 4:06	tun-linn_thein	Data export	Download exported data file (CSV labels)
3/5/2025 4:06	tun-linn_thein	Data export	report_id: ALL, export_format: CSV, rawOrLabel: label, export_data_access_group: Yes, export_missing_data_codes: Yes, fields: "pub_id, pub_citation, title, year, doi, trialregid, trialregistry, pmid, st_status, st_compstatus, st_oth_pub_no, st_oth_pub_1, st_oth_pub_2, st_oth_pub_3, st_oth_pub_4, ipd, ipd_repo, ipd_pid, st_shared_iddo_id, st_shared_notes, funder, pub_notes, publication_details_com…
3/5/2025 3:00	tun-linn_thein	Update record 7619	[instance = 2], eff_arm_note = 'Study investigated in terms of reduction of DENV RNA from baseline in adult subjects with confirmed DENV infection Baseline data 7 participants 4.6(2.5) Day 6 data 7 participants -1.9(2.5) Mean (Standard Deviation) | Unit of Measure: log10 copies/mL '	7619
3/5/2025 2:48	tun-linn_thein	Update record 7619	[instance = 7], site = 'Khon Kaen, Thailand', site_notes = 'Khon Kaen', site_country = '221', study_site_complete = '2', pub_id = '7619'	7619
3/5/2025 2:48	tun-linn_thein	Update record 7619	[instance = 6], site = 'Bangkok, Thailand', site_notes = 'Bangkok', site_country = '221', study_site_complete = '2', pub_id = '7619'	7619
3/5/2025 2:47	tun-linn_thein	Update record 7619	[instance = 3], site = 'Quezon City, Philippines'	7619
3/5/2025 2:47	tun-linn_thein	Update record 7619	[instance = 2], site = 'Las Pinas, Philippines'	7619
3/5/2025 2:47	tun-linn_thein	Update record 7619	site = 'Iloilo City, Philippines'	7619
3/5/2025 2:46	tun-linn_thein	Update record 7619	[instance = 4], site = 'Guwahati, India'	7619
3/5/2025 2:46	tun-linn_thein	Update record 7619	[instance = 5], site = 'Kanpur, India', site_notes = 'Kanpur', site_country = '103', study_site_complete = '2'	7619
3/5/2025 2:46	tun-linn_thein	Update record 7619	[instance = 4], site = 'Guwahati', site_notes = 'Guwahati', site_country = '103', study_site_complete = '2'	7619
3/5/2025 2:45	tun-linn_thein	Update record 7619	[instance = 3], site = 'Quezon City', site_notes = 'Quezon City', site_country = '175', study_site_complete = '2'	7619
3/5/2025 2:45	tun-linn_thein	Update record 7619	[instance = 2], site = 'Las Pinas', site_notes = 'Las Pinas', site_country = '175'	7619
3/5/2025 2:44	tun-linn_thein	Update record 7619	site = 'Iloilo City', site_notes = 'Iloilo City', site_country = '175'	7619
3/5/2025 2:41	tun-linn_thein	Update record 7619	[instance = 2], sa_num_followup = '7', sa_intv1_reg_detail = 'Placebo matched to AT-752 tablets ', eff_arm(3) = checked, eff_arm_auc_def = 'Measure: log10 copies/mL', eff_arm_auc_no = '7', eff_arm_auc_unit = '2', eff_arm_auc_time = '9', eff_arm_auc_mean = '4.6', eff_arm_auc_sd = '2.5', eff_arm_auc_median = 'UNSPF', eff_arm_auc_upper = 'UNSPF', eff_arm_auc_lower = 'UNSPF', ae_arm(1) = checked, ae_…	7619
3/5/2025 2:08	tun-linn_thein	Update record 7619	sapa_gen_m = '6', sapa_gen_f = '8'	7619
3/5/2025 2:07	tun-linn_thein	Update record 7619	[instance = 2], sapa_age_min = '18', sapa_age_max = 'UNSPF', sapa_age_median = 'UNSPF', sapa_age_mean = '28.0', sapa_doi_min = '0', sapa_doi_max = '2', sapa_doi_median = 'UNSPF', sapa_doi_mean = 'UNSPF', sapa_gen_m = '4', sapa_gen_f = '3', sa_num_int = '1', sa_num_tx = '7', sa_intv1_drug = 'Placebo', sa_intv1_trade = 'UNSPF', sa_intv1_manufact = 'UNSPF', sa_intv1_route = '1', sa_intv1_dose_method…	7619
3/5/2025 2:06	tun-linn_thein	Update record 7619	sapa_age_min = '18', sapa_age_max = 'UNSPF', sapa_age_median = 'UNSPF', sapa_age_mean = '31.1', sapa_doi_min = '0', sapa_doi_max = '2', sapa_doi_median = 'UNSPF', sapa_doi_mean = 'UNSPF', sapa_gen_m = '8', sapa_gen_f = '6', sa_num_int = '1', sa_num_tx = '14', sa_num_followup = '12', sa_intv1_drug = 'AT-752', sa_intv1_trade = 'Tablet; 750-mg, Three (3) times a day for 5-days', sa_intv1_manufact = …	7619
3/5/2025 1:50	tun-linn_thein	Update record 7619	me_coi_desc = 'UNSPF', me_coi_num = 'UNSPF', other_methodology_complete = '2'	7619
3/5/2025 1:49	tun-linn_thein	Update record 7619	me_pk_yn = '1', me_iv_yn = '0', me_mol_yn = '0', me_interim_yn = '0', me_dsmb_yn = '0', me_analysis_soft = 'UNSPF', me_ethic_desc = 'UNSPF', me_consent_yn = 'UNSPF', me_fund = 'UNSPF', me_fund_type(4) = checked, me_fund_type_pha_desc = 'Atea Pharmaceuticals, Inc.', other_methodology_complete = '0'	7619
3/5/2025 1:17	tun-linn_thein	Update record 7619	me_end_typ(4) = checked, me_end_def = '• Pharmacokinetic (PK) Endpoint [Time Frame: Day 3: 0, 0.5, 1, 2, 4, 6 hours post-dose] o Maximum plasma concentration (Cmax) of AT-281 • Pharmacokinetic (PK) Endpoint [Time Frame: Day 3: 0, 0.5, 1, 2, 4, 6 hours post-dose] o Area under the concentration-time curve (AUCtau) of AT-281 ', me_end_doi = '2', me_end_time = '3', me_end_analysis = 'Mean (Standard D…	7619
3/5/2025 1:07	tun-linn_thein	Data export	Download exported data file (CSV labels)
3/5/2025 1:07	tun-linn_thein	Data export	report_id: ALL, export_format: CSV, rawOrLabel: label, export_data_access_group: Yes, export_missing_data_codes: Yes, fields: "pub_id, pub_citation, title, year, doi, trialregid, trialregistry, pmid, st_status, st_compstatus, st_oth_pub_no, st_oth_pub_1, st_oth_pub_2, st_oth_pub_3, st_oth_pub_4, ipd, ipd_repo, ipd_pid, st_shared_iddo_id, st_shared_notes, funder, pub_notes, publication_details_com…
3/5/2025 1:03	tun-linn_thein	Update record 7619	me_end = 'Pharmacokinetic (PK) Endpoint', other_endpoints_complete = '0'	7619
3/5/2025 1:03	tun-linn_thein	Update record 7619	prim_end = '1', prim_end1 = 'Change in Dengue (DENV) Viral Load From Baseline', prim_end1_typ(2) = checked, prim_end1_def = 'Change in Dengue (DENV) Viral Load From Baseline [Time Frame: Baseline, Day 2, Day 3, Day 4, Day 5, Day 6, Day 8, Day 14, Day 28] ', prim_end1_doi = '2', prim_end1_time = '28', prim_end1_analysis = 'Mean (Standard Deviation) | Unit of Measure: log10 copies/mL ', primary_out…	7619
3/5/2025 0:51	tun-linn_thein	Update record 7619	[instance = 5], site_country = '32', study_site_complete = '0', pub_id = '7619'	7619
3/5/2025 0:50	tun-linn_thein	Update record 7619	[instance = 4], site_country = '32', study_site_complete = '0', pub_id = '7619'	7619
3/4/2025 23:33	tun-linn_thein	Update record 7619	st_all_ratio = '1', st_samp_size = 'In Low et al (Low 2014), the observed standard deviations (SD) for VLR, defined as mean change from baseline viral load on days 2, 3, and 4, ranged from 0.75 (N=26) to 1.07 (N=24). Taking into account that the VLR endpoint in that study was based on an average of 3 measurements and assuming that there is some correlation between measurements on days 2 through 4…	7619
3/4/2025 23:26	tun-linn_thein	Update record 7619	st_protocol = '1', st_protocol_link = 'https://cdn.clinicaltrials.gov/large-docs/40/NCT05466240/Prot_000.pdf'	7619
3/4/2025 23:24	tun-linn_thein	Update record 7619	st_comp_intv = '0', st_all_ratio = '2', ttype = '20', tphase = '4', inclusion = 'Key Inclusion Criteria: • 18-55 years of age at time of screening • Fever ≥38°C (or feeling feverish) with onset during the previous 48 hours • Live/work in or recent travel to dengue endemic area • Positive test confirming Dengue (DENV) on a NS1 antigen test or reverse transcription-polymerase chain reaction (RT-PCR…	7619
3/4/2025 23:19	tun-linn_thein	Update record 7619	[instance = 3], site_country = '32', study_site_complete = '0', pub_id = '7619'	7619
3/4/2025 23:18	tun-linn_thein	Update record 7619	[instance = 2], site = 'Campo Grande', site_notes = 'Campo Grande', site_country = '32', study_site_complete = '2', pub_id = '7619'	7619
3/4/2025 23:17	tun-linn_thein	Update record 7619	site = 'Belo Horizonte', site_notes = 'Belo Horizonte', site_country = '32', study_site_complete = '2'	7619
3/4/2025 23:16	tun-linn_thein	Update record 7619	study_overview_complete = '2'	7619
3/4/2025 23:15	tun-linn_thein	Update record 7619	st_design = '1', st_intv_arms = '2', st_sum = 'Drug: AT-752 Drug: Placebo', st_topic = '1', st_topic_why = 'UNSPF', st_country_num = '32', st_followup = '28', st_total_screened = 'UNSPF', st_total_num = '21', st_total_num_follow = '19', st_num_calculation = '2 from AT-752 Not completed', recruit_stdtc = 'UNSPF', st_result = 'Sponsor decision to deprioritize the dengue program. 14 participants: AT…	7619
3/4/2025 22:57	tun-linn_thein	Update record 7619	pub_citation = 'Atea Pharmaceuticals, Inc., 2024. A Phase 2, Randomized, Double-blind, Placebo-controlled, Dose-ranging Trial to Evaluate Pharmacokinetics, Pharmacodynamics, and Safety of AT-752 in Patients With Dengue Infection. clinicaltrials.gov', year = '2024', doi = 'https://clinicaltrials.gov/study/NCT05466240', trialregid = 'NCT05466240', trialregistry = '2', pmid = 'UNSPF', st_status = '2…	7619
3/4/2025 22:51	tun-linn_thein	Update record 7299	[instance = 2], eff_arm_shock_def = 'UNSPF', eff_arm_shock_no = '21', eff_arm_shock_unit = '2', eff_arm_shock_time = '10', eff_arm_other1_def = '30-day mortality', eff_arm_other1_no = '12', eff_arm_other1_unit = '2', eff_arm_other1_time = '30', eff_arm_other1_note = 'Table 7 shows Montelukast users had a mortality rate of 2%, with 5 out of 250 patients, compared to a 5% mortality rate, with 12 ou…	7299
3/4/2025 22:49	tun-linn_thein	Update record 7299	[instance = 2], eff_arm_stay_min = 'UNSPF', eff_arm_stay_max = 'UNSPF', eff_arm_stay_med = '6.5', eff_arm_stay_upper = 'UNSPF', eff_arm_stay_lower = 'UNSPF', eff_arm_stay_mean = '6.54', eff_arm_stay_sd = '2.50', eff_arm_warning_no = '150', eff_arm_warning_unit = '2', eff_arm_warning_time = '10'	7299
3/4/2025 22:47	tun-linn_thein	Update record 7299	[instance = 2], eff_arm_stay_def = 'UNSPF', eff_arm_warning_def = '• Persistent vomiting • Pain abdomen • Serositis • Bleeding from mucosal sites • Increase in hematocrit • Hepatomegaly '	7299
3/4/2025 22:47	tun-linn_thein	Update record 7299	eff_arm_other1_def = '30-day mortality rate', ae_arm(UNSPF) = checked	7299
3/4/2025 22:46	tun-linn_thein	Update record 7299	[instance = 2], sa_intv1_reg_detail = 'The non-Montelukast users' group comprised patients who were not administered Montelukast and received standard care for dengue.', eff_arm(12) = checked, eff_arm(13) = checked, eff_arm(15) = checked, eff_arm(20) = checked	7299
3/4/2025 22:45	tun-linn_thein	Update record 7299	sa_intv1_reg_detail = 'The Montelukast users group included patients who were prescribed a 10 mg Montelukast tablet orally daily as part of their routine clinical care.', ae_arm(UNSPF) = checked	7299
3/4/2025 22:44	tun-linn_thein	Update record 7299	[instance = 2], sapa_age_min = '18', sapa_age_max = 'UNSPF', sapa_age_median = 'UNSPF', sapa_age_mean = '36', sapa_doi_min = 'UNSPF', sapa_doi_max = 'UNSPF', sapa_doi_median = 'UNSPF', sapa_doi_mean = 'UNSPF', sapa_gen_m = '145', sapa_gen_f = '105', sa_num_int = '1', sa_num_tx = '250', sa_num_followup = '250', sa_intv1_drug = 'Standard care for dengue', sa_intv1_trade = 'UNSPF', sa_intv1_manufact…	7299
3/4/2025 22:41	tun-linn_thein	Update record 7299	eff_arm_warning_def = '• Persistent vomiting • Pain abdomen • Serositis • Bleeding from mucosal sites • Increase in hematocrit • Hepatomegaly ', eff_arm_warning_no = '90', eff_arm_warning_unit = '2', eff_arm_warning_time = '10', eff_arm_shock_def = 'UNSPF', eff_arm_shock_no = '4', eff_arm_shock_unit = '2', eff_arm_shock_time = '10', eff_arm_other1_def = '30-day mortality rate length of hospital s…	7299
3/4/2025 22:34	tun-linn_thein	Update record 7299	sa_intv1_reg_detail = 'Participants in the study were categorized into two distinct groups based on their treatment history. The Montelukast users group included patients who were prescribed a 10 mg Montelukast tablet orally daily as part of their routine clinical care. The non-Montelukast users' group comprised patients who were not administered Montelukast and received standard care for dengue.'	7299
3/4/2025 22:33	tun-linn_thein	Update record 7299	sapa_age_min = '18', sapa_age_max = 'UNSPF', sapa_age_median = 'UNSPF', sapa_age_mean = '35', sapa_doi_min = 'UNSPF', sapa_doi_max = 'UNSPF', sapa_doi_median = 'UNSPF', sapa_doi_mean = 'UNSPF', sapa_gen_m = '150', sapa_gen_f = '100', sa_num_int = '1', sa_num_tx = '250', sa_num_followup = '250', sa_intv1_drug = 'Montelukast', sa_intv1_trade = '10 mg Montelukast tablet', sa_intv1_manufact = 'UNSPF'…	7299
3/4/2025 22:23	tun-linn_thein	Update record 7299	me_pk_yn = '0', me_iv_yn = '0', me_mol_yn = '0', me_lfu_yn = '0', me_lfu_analysis_desc = 'UNSPF', me_interim_yn = '0', me_dsmb_yn = '0', me_analysis_soft = 'UNSPF', other_methodology_complete = '2'	7299
3/4/2025 22:20	tun-linn_thein	Update record 7299	[instance = 2], me_end_typ(1) = checked, me_end_def = '30-day mortality rate', me_end_doi = '2', me_end_time = '30', me_end_analysis = 'Number (percentage) Kaplan-Meir survival curve Log-rank test Hazard ratio', other_endpoints_complete = '2'	7299
3/4/2025 22:18	tun-linn_thein	Update record 7299	other_endpoints_complete = '2'	7299
3/4/2025 22:17	tun-linn_thein	Update record 7299	me_end = 'Length of hospital stay', me_end_typ(1) = checked, me_end_def = 'Length of hospital stay', me_end_doi = '2', me_end_time = 'Throughout study completion, an average of 6 days', me_end_analysis = 'Mean Median T-test Box plot'	7299
3/4/2025 22:13	tun-linn_thein	Update record 7299	prim_end1_typ(1) = checked, prim_end1_def = '• Persistent vomiting • Pain abdomen • Serositis • Bleeding from mucosal sites • Increase in hematocrit • Hepatomegaly ', prim_end1_doi = '2', prim_end1_time = '10', prim_end1_analysis = '• Number (percentage) • Chi-squared analysis • Logistic regression analysis • Forest plot for visualization of regression analysis • Log-rank test (assessment of the …	7299
3/4/2025 22:01	tun-linn_thein	Update record 7299	[instance = 2], me_end = '30-day mortality rate', other_endpoints_complete = '0', pub_id = '7299'	7299
3/4/2025 22:01	tun-linn_thein	Update record 7299	me_end = 'length of hospital stay', other_endpoints_complete = '0'	7299
3/4/2025 22:00	tun-linn_thein	Update record 7299	prim_end = '2', prim_end1 = 'Prevalence of dengue warning signs', prim_end2 = 'Prevalence of dengue shock syndrome', primary_outcome_complete = '0'	7299
3/4/2025 10:24	tun-linn_thein	Update record 7299	st_como_yn = 'UNSPF', st_como_spec = 'UNSPF', st_diag_spec(2) = checked, st_diag_spec(4) = checked, st_diag_notes = 'A confirmed diagnosis of dengue, indicated by a positive NS1 antigen or enzyme-linked immunosorbent assay (ELISA) for dengue, was a prerequisite for inclusion in the study.', st_sero = '0', st_ifclass = '0', st_samp_size = 'UNSPF', study_design_complete = '2'	7299
3/4/2025 10:18	tun-linn_thein	Update record 7083	pa_age_mean = '', participant_characteristics_complete = ''	7083
3/4/2025 10:18	tun-linn_thein	Update record 7083	eff_note = '', results_at_study_level_complete = ''	7083
3/4/2025 10:16	tun-linn_thein	Update record 7083	ae_arm(UNSPF) = checked	7083
3/4/2025 10:16	tun-linn_thein	Update record 7083	me_fund_type(NOPDF) = checked	7083
3/4/2025 10:15	tun-linn_thein	Update record 7083		7083
3/4/2025 10:14	tun-linn_thein	Update record 7299		7299
3/4/2025 10:14	tun-linn_thein	Update record 7299	st_elig_doi_min = 'UNSPF', st_elig_doi_max = 'UNSPF'	7299
3/4/2025 10:12	tun-linn_thein	Update record 7299	ttype = '13', tphase = 'UNSPF', st_elig_age_max = 'UNSPF'	7299
3/4/2025 10:11	tun-linn_thein	Update record 7299	trialregid = 'UNSPF', trialregistry = 'UNSPF', publication_details_complete = '2'	7299
3/4/2025 10:10	tun-linn_thein	Update record 7299	st_total_num_follow = '500', st_result = 'The Montelukast group exhibited a 24% lower prevalence of dengue warning signs compared to the control group, with 90 out of 250 patients (36%) in the Montelukast group versus 150 out of 250 patients (60%) in the control group (p < 0.001). The incidence of DSS was significantly reduced in the Montelukast group, with 4 out of 250 patients (1.6%) compared t…	7299
3/4/2025 10:09	tun-linn_thein	Update record 7299	st_total_screened = 'UNSPF', st_total_num = '500', st_total_num_follow = '0'	7299
3/4/2025 10:07	tun-linn_thein	Update record 7299	site = 'Emergency and General Medicine Departments of Indira Gandhi Institute of Medical Sciences (IGIMS), Patna, India,', site_country = '103', study_site_complete = '2'	7299
3/4/2025 10:06	tun-linn_thein	Update record 7299	site_notes = 'Emergency and General Medicine Departments of Indira Gandhi Institute of Medical Sciences (IGIMS), Patna, India,', study_site_complete = '0'	7299
3/4/2025 10:05	tun-linn_thein	Update record 7299	st_comp_intv = '0', inclusion = 'To be eligible for the study, participants had to be adults aged 18 or older with a confirmed diagnosis of dengue, as indicated by a positive NS1 antigen or ELISA for dengue.', exclusion = 'Participants were excluded from the study if they had any contraindications for Montelukast, a concurrent diagnosis of other fever-related conditions like malaria or heat strok…	7299
3/4/2025 10:04	tun-linn_thein	Update record 7299	st_topic_why = 'Montelukast, a recognized leukotriene inhibitor, has emerged as a beacon of hope in this context. Primarily utilized for managing respiratory ailments such as asthma, Montelukast has exhibited potential in animal studies by curbing plasma leakage and minimizing dengue-associated vascular complications [5-7]. Preliminary clinical evaluations have further supported this, showcasing …	7299
3/4/2025 9:57	tun-linn_thein	Update record 7299	st_design = '2', st_intv_arms = '2', st_sum = 'Participants were divided into two groups. About 250 were treated with Montelukast and 250 received standard care.', st_topic = '2', study_overview_complete = '0'	7299
3/4/2025 9:54	tun-linn_thein	Update record 7299	me_ethic_desc = 'Consent was obtained or waived by all participants in this study. Indira Gandhi of Medical Sciences, Patna, Institute Ethics Committee issued approval 819/IEC/IGIMS/2022.', me_consent_yn = '1', me_fund = 'All authors have declared that no financial support was received from any organization for the submitted work.', me_coi_desc = 'Nil COI. Conflicts of interest: In compliance wit…	7299
3/4/2025 9:54	vuonglam_nguyen	Update record 7632	other_endpoints_complete = '1'	7632
3/4/2025 9:54	vuonglam_nguyen	Update record 7632		7632
3/4/2025 9:53	vuonglam_nguyen	Update record 7632	st_allocate_unit = 'NOPDF', st_rando_method = 'NOPDF'	7632
3/4/2025 9:52	vuonglam_nguyen	Update record 7632	st_samp_size = 'NOPDF'	7632
3/4/2025 9:52	vuonglam_nguyen	Update record 7632	st_all_ratio = 'NOPDF', st_all_conc = 'NOPDF', st_como_spec = 'NOPDF', st_diag_notes = 'Potential study participants will be adults (>18 to 65years) who are NS1 positive presenting to BSMMU with fever ≥100.4°F (≥38°C) and/or typical sign symptoms of Dengue fever for 3days or less.', st_sero = 'NOPDF', st_ifclass = '1', st_class = 'NOPDF'	7632
3/4/2025 9:52	tun-linn_thein	Update record 7299	pub_citation = 'Dev A, Singh RB, Arun N, Sinha S., 2024. The Efficacy of Montelukast in Reducing the Risk of Warning Signs and Subsequent Dengue Shock Syndrome in Adult Dengue Fever Patients. Cureus 16: e61603', doi = 'https://doi.org/10.7759/cureus.61603', pmid = '38962591', st_status = '1', st_compstatus = '1', st_oth_pub_no = '0', ipd = '0', funder = 'All authors have declared that no financia…	7299
3/4/2025 9:46	tun-linn_thein	Update record 7083	eff_note = 'Single arm study. All tesults reported at Arm level. ', results_at_study_level_complete = '2'	7083
3/4/2025 9:44	tun-linn_thein	Update record 7083	pa_age_mean = '39.6', participant_characteristics_complete = '2'	7083
3/4/2025 9:43	tun-linn_thein	Update record 7083	sapa_age_min = '18', sapa_age_max = 'UNSPF', sapa_age_median = 'UNSPF', sapa_age_mean = '39.6', sapa_doi_min = 'UNSPF', sapa_doi_max = 'UNSPF', sapa_doi_median = 'UNSPF', sapa_doi_mean = 'UNSPF', sapa_gen_m = '29', sapa_gen_f = '44', sa_num_int = '1', sa_num_tx = '73', sa_num_followup = '73', sa_intv1_drug = 'Single Donor Platelet (SDP) transfusions', sa_intv1_trade = 'The Single Donor Platelet (…	7083
3/4/2025 9:23	tun-linn_thein	Update record 7083	me_pk_yn = '0', me_iv_yn = '0', me_mol_yn = '0', me_lfu_yn = '0', me_lfu_analysis_desc = 'There was no LFU', me_interim_yn = '0', me_dsmb_yn = '0', me_analysis_soft = '2', me_ethic_desc = 'Ethical approval for the research was obtained from the Institutional Review Board (IRB) of the Institution.', me_consent_yn = '1', me_fund = 'All participants provided informed consent before inclusion in the …	7083
3/4/2025 9:20	tun-linn_thein	Update record 7083	me_end = 'UNSPF', other_endpoints_complete = '2'	7083
3/4/2025 9:20	tun-linn_thein	Update record 7083	prim_end = '1', prim_end1 = 'Platelet recovery dynamics post-SDP transfusion', prim_end1_typ(1) = checked, prim_end1_def = 'Serial evaluation of platelet counts post-transfusion', prim_end1_doi = '2', prim_end1_time = '3', prim_end1_analysis = 'Changes in platelet counts over time were assessed using repeated measures ANOVA.', prim_notes = 'NA', primary_outcome_complete = '2'	7083
3/4/2025 9:19	vuonglam_nguyen	Update record 7632	study_site_complete = '1'	7632
3/4/2025 9:19	vuonglam_nguyen	Update record 7632	publication_details_complete = '1'	7632
3/4/2025 9:19	vuonglam_nguyen	Update record 7632	study_overview_complete = '1'	7632
3/4/2025 9:18	vuonglam_nguyen	Update record 7632	year = 'NOPDF', pmid = 'NOPDF', st_oth_pub_no = '0', funder = 'Bangabandhu Sheikh Mujib Medical University, Dhaka, Bangladesh'	7632
3/4/2025 9:17	tun-linn_thein	Update record 7083	inclusion = 'Confirmed dengue infection through laboratory tests (NS1 antigen, IgM) and the presence of Grade 3 thrombocytopenia at the time of enrolment', exclusion = 'Contraindications to platelet transfusion, known platelet disorders, and pregnancy', st_elig_age_min = '18', st_elig_age_max = 'UNSPF', st_elig_doi_min = 'UNSPF', st_elig_doi_max = 'UNSPF', st_preg_yn = '0', st_como_yn = '0', st_d…	7083
3/4/2025 9:13	tun-linn_thein	Update record 7083	st_comp_intv = '0', ttype = '13', tphase = 'UNSPF', study_design_complete = '0'	7083
3/4/2025 9:11	tun-linn_thein	Update record 7083	study_overview_complete = '2'	7083
3/4/2025 9:10	tun-linn_thein	Update record 7083	pub_citation = 'Gupta U, Bhayal A., 2024. Serial Evaluation of Platelet in Grade 3 Thrombocytopenic Dengue Patients Post Single Donor Platelet (SDP) Transfusion at a Tertiary Healthcare Blood Centre. International Journal of Pharmaceutical and Clinical Research 16: 136-140', publication_details_complete = '2'	7083
3/4/2025 9:10	vuonglam_nguyen	Update record 7599	other_endpoints_complete = '1'	7599
3/4/2025 9:10	vuonglam_nguyen	Update record 7599		7599
3/4/2025 9:10	vuonglam_nguyen	Update record 7599	publication_details_complete = '1'	7599
3/4/2025 9:09	vuonglam_nguyen	Update record 7599	me_pk_yn = 'NOPDF', me_iv_yn = 'NOPDF', me_mol_yn = 'NOPDF', me_lfu_yn = 'NOPDF', me_interim_yn = 'NOPDF', me_dsmb_yn = 'NOPDF', me_analysis_soft = 'NOPDF', me_ethic_desc = 'NOPDF', me_consent_yn = 'NOPDF', me_fund = 'NOPDF', me_fund_type(4) = checked, me_fund_type_pha_desc = 'Janssen Research & Development, LLC', me_coi_desc = 'NOPDF', me_coi_num = 'NOPDF', other_methodology_complete = '1'	7599
3/4/2025 9:05	vuonglam_nguyen	Update record 7599	[instance = 9], me_end_typ(3) = unchecked, me_end_typ(4) = checked	7599
3/4/2025 9:04	vuonglam_nguyen	Update record 7599	[instance = 11], me_end = 'Maximum Observed Plasma Concentration (Cmax) of JNJ-64281802', me_end_typ(4) = checked, me_end_def = 'Cmax is defined as the maximum observed plasma concentration of JNJ-64281802.', me_end_doi = '2', me_end_time = '1', me_end_analysis = 'NOPDF', other_endpoints_complete = '1', pub_id = '7599'	7599
3/4/2025 9:03	vuonglam_nguyen	Update record 7599	[instance = 10], me_end = 'Trough (Pre-dose) Analyte Concentration (Ctrough) of JNJ-64281802', me_end_typ(4) = checked, me_end_def = 'Ctrough is defined as plasma concentration just prior to the beginning or at the end of a dosing interval of JNJ-64281802.', me_end_doi = '2', me_end_time = '5', me_end_analysis = 'NOPDF', other_endpoints_complete = '1', pub_id = '7599'	7599
3/4/2025 9:03	tun-linn_thein	Update record 7083	site = 'Heritage Institute of Medical Sciences, NH-2 Bypass Road, Bhadwar, Varanasi-221311 Uttar Pradesh, India'	7083
3/4/2025 9:02	vuonglam_nguyen	Update record 7599	[instance = 9], me_end = 'Area Under the Plasma Concentration Time Curve During One Dosing Interval (AUC[Tau]) of JNJ-64281802', me_end_typ(3) = checked, me_end_def = 'AUC[tau] is defined as area under the plasma concentration time curve during one dosing interval of JNJ-64281802.', me_end_doi = '2', me_end_time = '1', me_end_analysis = 'NOPDF', other_endpoints_complete = '1', pub_id = '7599'	7599
3/4/2025 9:01	vuonglam_nguyen	Update record 7599	[instance = 8], me_end_typ(2) = checked	7599
3/4/2025 9:01	vuonglam_nguyen	Update record 7599	[instance = 8], me_end = 'Time to Undetectable Dengue Virus (DENV) RiboNucleic Acid (RNA) in Primary DENV Infection', me_end_def = 'Time to undetectable DENV RNA in primary DENV infection was a planned analysis.', me_end_doi = '2', me_end_time = '28', me_end_analysis = 'NOPDF', other_endpoints_complete = '1', pub_id = '7599'	7599
3/4/2025 9:01	vuonglam_nguyen	Update record 7599	[instance = 7], me_end = 'Number of Participants With Occurrence of Detectable Dengue Virus (DENV) RiboNucleic Acid (RNA) in Primary DENV Infection', me_end_typ(2) = checked, me_end_def = 'Number of participants with occurrence of detectable DENV RNA in primary DENV infection was a planned analysis.', me_end_doi = '2', me_end_time = '28', me_end_analysis = 'NOPDF', other_endpoints_complete = '1',…	7599
3/4/2025 9:00	vuonglam_nguyen	Update record 7599	[instance = 6], me_end = 'Plasma Concentrations of JNJ-64281802', me_end_typ(4) = checked, me_end_def = 'Plasma Concentrations of JNJ-64281802 was assessed. Due to small number of enrolled participants, no summary statistics analysis was performed. Participant wise data were reported for this outcome measure.', me_end_doi = '2', me_end_time = '28', me_end_analysis = 'NOPDF', other_endpoints_compl…	7599
3/4/2025 8:59	vuonglam_nguyen	Update record 7599	[instance = 5], other_endpoints_complete = '1'	7599
3/4/2025 8:59	vuonglam_nguyen	Update record 7599	[instance = 5], me_end = 'Number of Participants With Clinically Significant Abnormalities in Laboratory Parameters', me_end_typ(3) = checked, me_end_def = 'Number of participants with clinically significant abnormalities in laboratory parameters (serum chemistry, hematology, and coagulation) were reported. Clinical significance was defined as per investigator's judgement.', me_end_doi = '2', me_…	7599
3/4/2025 8:58	vuonglam_nguyen	Update record 7599	[instance = 4], me_end = 'Number of Participants With Clinically Significant Abnormalities in Vital Signs', me_end_typ(1) = checked, me_end_def = 'Number of participants with clinically significant abnormalities in vital signs (temperature, pulse/heart rate, respiratory rate, peripheral capillary oxygen saturation [spO2], input-output [I/O] ratio and blood pressure) as assessed based on investiga…	7599
3/4/2025 8:58	vuonglam_nguyen	Update record 7599	[instance = 3], me_end = 'Number of Participants With Clinically Significant Abnormalities in Physical Examination', me_end_typ(1) = checked, me_end_def = 'Number of participants with clinically significant abnormalities in physical examination parameters (head/neck/thyroid, eyes/ears/nose/throat, respiratory, cardiovascular, lymph nodes, abdomen, skin, musculoskeletal, and neurological) as asses…	7599
3/4/2025 8:57	vuonglam_nguyen	Update record 7599	[instance = 2], me_end = 'Number of Participants With Clinically Significant Abnormalities in Electrocardiogram (ECG) Findings', me_end_typ(1) = checked, me_end_def = 'Number of participants with clinically significant abnormalities in ECGs parameters as assessed based on investigator's discretion were reported.', me_end_doi = '2', me_end_time = '30', me_end_analysis = 'NOPDF', other_endpoints_co…	7599
3/4/2025 8:56	vuonglam_nguyen	Update record 7599	me_end = 'Number of Participants With Treatment-Emergent Adverse Events (TEAEs)', me_end_typ(1) = checked, me_end_def = 'An adverse event (AE) is any untoward medical occurrence in a participant participating in a clinical study that does not necessarily have a causal relationship with the pharmaceutical/biological agent under study. TEAEs were those AE events that occurred at or after the initia…	7599
3/4/2025 8:55	vuonglam_nguyen	Update record 7599	primary_outcome_complete = '1'	7599
3/4/2025 8:55	vuonglam_nguyen	Update record 7599	prim_end1_analysis = 'NOPDF'	7599
3/4/2025 8:55	vuonglam_nguyen	Update record 7599		7599
3/4/2025 8:53	vuonglam_nguyen	Update record 7599	st_samp_size = 'The study planned to recruit in total 150 participants, with the primary objective of investigating the antiviral activity of JNJ-64281802 versus placebo based on DENV RNA in primary DENV infection and with a secondary objective to describe the safety and tolerability of JNJ-64281802 in participants with DENV infection. For the objective of antiviral activity in participants with …	7599
3/4/2025 8:45	vuonglam_nguyen	Update record 7599		7599
3/4/2025 8:42	vuonglam_nguyen	Update record 7599	st_protocol = '1', st_protocol_link = 'https://cdn.clinicaltrials.gov/large-docs/80/NCT04906980/Prot_000.pdf'	7599
3/4/2025 8:41	vuonglam_nguyen	Update record 7599	prim_end = '1', prim_end1 = 'Area Under the Log10-Transformed Dengue Virus (DENV) RiboNucleic Acid (RNA) Viral Load (VL) Curve From Baseline Until Day 5 (AUCD1-D5 [log10VL]).', prim_end1_typ(2) = checked, prim_end1_def = 'The antiviral activity of JNJ-64281802 versus placebo in terms of reduction of DENV RNA in participants with a primary DENV infection was planned to be measured by the area unde…	7599
3/4/2025 8:40	vuonglam_nguyen	Update record 7599	st_diag_spec(1) = unchecked, st_diag_notes = 'Participant with a referral note/documentation from a health care facility or practitioner indicating non-structural 1 protein (NS1) positive for dengue virus (DENV), positive NS1 rapid test at pre-screening during an ambulatory visit, or participant who tests NS1 positive at the site', st_sero = 'NOPDF', st_ifclass = 'NOPDF', st_samp_size = 'NOPDF', …	7599
3/4/2025 8:39	vuonglam_nguyen	Update record 7599	st_elig_doi_min = '0', st_elig_doi_max = '2', st_preg_yn = '0', st_diag_spec(1) = checked, st_diag_spec(2) = checked	7599
3/4/2025 8:37	vuonglam_nguyen	Update record 7599	st_all_ratio = 'NOPDF', st_all_conc = 'NOPDF', ttype = '13', tphase = '4', inclusion = 'Participant with a referral note/documentation from a health care facility or practitioner indicating non-structural 1 protein (NS1) positive for dengue virus (DENV), positive NS1 rapid test at pre-screening during an ambulatory visit, or participant who tests NS1 positive at the site Participant reported a fe…	7599
3/4/2025 8:34	vuonglam_nguyen	Update record 7599	st_comp_intv = '1', st_comparator = '4', st_allocation = '1', st_allocate_unit = 'NOPDF', st_rando_method = 'NOPDF', st_blind = '2', st_blind_desc = 'Masking: Double (Participant, Investigator)', study_design_complete = '0'	7599
3/4/2025 8:31	vuonglam_nguyen	Update record 7599	study_overview_complete = '1'	7599
3/4/2025 8:31	vuonglam_nguyen	Update record 7599	st_protocol = '0'	7599
3/4/2025 8:31	vuonglam_nguyen	Update record 7599	st_sum = 'Experimental: JNJ-64281802 Participants will receive 2 initial loading doses of JNJ-64281802 up to Day 2, followed by a maintenance dose on Days 3, 4, and 5. JNJ-64281802 will be administered orally. Placebo Comparator: Placebo Participants will receive oral dose of matching placebo every 8 hour (q8h) and once daily on Day 4 and Day 5. Matching placebo (PEG400) will be administered oral…	7599
3/4/2025 8:30	vuonglam_nguyen	Update record 7599	recruit_stdtc = '2022-01-24', st_result = 'NOPDF', st_notes = 'No publication, only registration'	7599
3/4/2025 8:29	vuonglam_nguyen	Update record 7599	site_notes = 'NOPDF', site_country = '200', study_site_complete = '1'	7599
3/4/2025 8:29	vuonglam_nguyen	Update record 7599	site = 'Singapore General Hospital', study_site_complete = '0'	7599
3/4/2025 8:29	vuonglam_nguyen	Update record 7599	st_topic_why = 'NOPDF', st_country_num = '1', st_total_screened = 'NOPDF', st_total_num = 'NOPDF', st_total_num_follow = 'NOPDF', st_num_calculation = 'NOPDF'	7599
3/4/2025 8:26	vuonglam_nguyen	Update record 7599	st_design = '1', st_intv_arms = '2', st_sum = 'The purpose of this study is to investigate the antiviral activity of JNJ-64281802 versus placebo in terms of reduction of dengue virus (DENV) ribonucleic acid (RNA) in primary DENV infection.', st_topic = '1', study_overview_complete = '0'	7599
3/4/2025 8:24	vuonglam_nguyen	Update record 7599	st_compstatus = '3', st_oth_pub_no = '0', ipd = '0', funder = 'Janssen Research & Development, LLC'	7599
3/4/2025 8:24	vuonglam_nguyen	Update record 7599	pub_notes = 'Registration only: https://clinicaltrials.gov/study/NCT04906980'	7599
3/4/2025 8:23	vuonglam_nguyen	Update record 7599	st_status = '2'	7599
3/4/2025 6:50	vuonglam_nguyen	Update record 7138	[instance = 3], eff_arm_count_def = 'the change in platelet count from baseline to day 5', eff_arm_count_no = '200', eff_arm_count_unit = '2', eff_arm_count_time = '5', eff_arm_count_mean = '32.2', eff_arm_count_sd = '7.0', eff_arm_count_median = 'UNSPF', eff_arm_count_upper = 'UNSPF', eff_arm_count_lower = 'UNSPF', eff_arm_plt_def = 'mean time to platelet count recovery', eff_arm_plt_no = 'UNSPF…	7138
3/4/2025 6:40	vuonglam_nguyen	Update record 7138	[instance = 3], sapa_age_min = 'UNSPF', sapa_age_max = 'UNSPF', sapa_age_median = 'UNSPF', sapa_age_mean = '32.2', sapa_doi_min = 'UNSPF', sapa_doi_max = 'UNSPF', sapa_doi_median = 'UNSPF', sapa_doi_mean = 'UNSPF', sapa_gen_m = '115', sapa_gen_f = '85', sa_num_int = '1', sa_num_tx = '200', sa_num_followup = 'UNSPF', sa_intv1_drug = 'Placebo', sa_intv1_trade = 'UNSPF', sa_intv1_manufact = 'UNSPF',…	7138
3/4/2025 6:35	vuonglam_nguyen	Update record 7138	[instance = 2], ae_arm_ae1_desc = 'Group B had 10 participants (5%) reporting adverse events'	7138
3/4/2025 6:34	vuonglam_nguyen	Update record 7138	ae_arm_ae_times = '1', ae_arm_ae1_days = 'UNSPF', ae_arm_ae1_num = 'UNSPF', ae_arm_ae1_pts = '8', ae_arm_ae1_fup = 'UNSPF', ae_arm_ae1_desc = 'Group A had 8 participants (4%) with adverse events'	7138
3/4/2025 6:33	vuonglam_nguyen	Update record 7138	[instance = 2], eff_arm_count_def = 'the change in platelet count from baseline to day 5', eff_arm_count_no = '200', eff_arm_count_unit = '2', eff_arm_count_time = '5', eff_arm_count_mean = '+28.3', eff_arm_count_sd = '11.8', eff_arm_count_median = 'UNSPF', eff_arm_count_upper = 'UNSPF', eff_arm_count_lower = 'UNSPF', eff_arm_plt_def = 'mean time to platelet count recovery', eff_arm_plt_no = 'UNS…	7138
3/4/2025 6:22	vuonglam_nguyen	Update record 7138	[instance = 2], sapa_age_min = 'NOPDF', sapa_age_max = 'NOPDF', sapa_age_median = 'NOPDF', sapa_age_mean = '31.8', sapa_doi_min = 'UNSPF', sapa_doi_max = 'UNSPF', sapa_doi_median = 'UNSPF', sapa_doi_mean = 'UNSPF', sapa_gen_m = '105', sapa_gen_f = '95', sa_num_int = '1', sa_num_tx = '200', sa_num_followup = 'UNSPF', sa_intv1_drug = 'Vitamin C', sa_intv1_trade = 'ascorbic acid', sa_intv1_manufact …	7138
3/4/2025 6:01	tran_luu	Update record 5685	st_topic_why = 'ALOX12 and PTAFR genes influence platelet production and aggregation. ALOX12, highly expressed in megakaryocytes, regulates 12-HETE production. PTAFR, also expressed in megakaryocytes, may contribute to platelet production and aggregation', st_protocol = '0'	5685
3/4/2025 5:54	tran_luu	Update record 5685	st_sum = '[1] CPLJ extracted from 50g of leaves for 3 days [2] Standard treatment'	5685
3/4/2025 4:40	vuonglam_nguyen	Update record 7138	eff_arm(20) = unchecked, eff_arm_count_no = 'UNSPF', eff_arm_plt_no = 'UNSPF', eff_arm_bleed_def = 'Bleeding Complications (Yes/No)', eff_arm_bleed_no = '12', eff_arm_bleed_unit = 'UNSPF', eff_arm_bleed_time = 'UNSPF', ae_arm(1) = checked, ae_arm_ae_yn = '1', ae_arm_ae_times = 'UNSPF', results_at_arm_level_complete = '1'	7138
3/4/2025 4:36	vuonglam_nguyen	Update record 7138	eff_arm_stay_min = 'UNSPF', eff_arm_stay_max = 'UNSPF', eff_arm_stay_med = 'UNSPF', eff_arm_stay_upper = 'UNSPF', eff_arm_stay_lower = 'UNSPF', eff_arm_stay_mean = '5.2', eff_arm_stay_sd = '1.5'	7138
3/4/2025 4:36	vuonglam_nguyen	Update record 7138	eff_arm_stay_def = 'Duration of Hospitalization (days)'	7138
3/4/2025 4:34	vuonglam_nguyen	Update record 7138	eff_arm_plt_def = 'mean time to platelet count recovery', eff_arm_plt_no = '200', eff_arm_plt_unit = '2', eff_arm_plt_time = '5', eff_arm_plt_mean = '3.8', eff_arm_plt_sd = '1.2', eff_arm_plt_median = 'UNSPF', eff_arm_plt_upper = 'UNSPF', eff_arm_plt_lower = 'UNSPF'	7138
3/4/2025 4:32	vuonglam_nguyen	Update record 7138	eff_arm_count_mean = '+25.6', eff_arm_count_sd = '12.5', eff_arm_count_median = 'UNSPF', eff_arm_count_upper = 'UNSPF', eff_arm_count_lower = 'UNSPF'	7138
3/4/2025 4:31	vuonglam_nguyen	Update record 7138	eff_arm_count_def = 'the change in platelet count from baseline to day 5', eff_arm_count_no = '200', eff_arm_count_unit = '2', eff_arm_count_time = '5'	7138
3/4/2025 4:28	vuonglam_nguyen	Update record 7138	[instance = 4], me_end_analysis = 'Statistical analysis was performed using appropriate tests, including analysis of variance (ANOVA) and chi-square tests for categorical variables. Linear mixed-effects models were used to assess changes in platelet count over time while controlling for potential confounders.', other_endpoints_complete = '1'	7138
3/4/2025 4:28	vuonglam_nguyen	Update record 7138	[instance = 4], me_end = 'Adverse Events (Yes/No)', me_end_typ(1) = checked, me_end_doi = '2', me_end_time = '5', other_endpoints_complete = '0', pub_id = '7138'	7138
3/4/2025 4:27	vuonglam_nguyen	Update record 7138	eff_arm(6) = checked, eff_arm(7) = checked, eff_arm(12) = checked, eff_arm(16) = checked, eff_arm(20) = checked	7138
3/4/2025 4:25	vuonglam_nguyen	Update record 7138	sa_intv1_route = '1', sa_intv1_dose_method = 'UNSPF', sa_intv1_freq_discrete = '1', sa_intv1_dura = 'UNSPF', sa_intv1_reg_detail = 'Participants in this group received a daily oral dose of vitamin E (alpha-tocopherol) at a standardized dosage, as per established guidelines (Traber & Stevens, 2011).'	7138
3/4/2025 4:23	vuonglam_nguyen	Update record 7138	sa_intv1_trade = 'alpha-tocopherol', sa_intv1_manufact = 'UNSPF'	7138
3/4/2025 4:22	vuonglam_nguyen	Update record 7138	sapa_age_min = 'UNSPF', sapa_age_max = 'UNSPF', sapa_age_median = 'UNSPF', sapa_age_mean = '32.5', sapa_doi_min = 'UNSPF', sapa_doi_max = 'UNSPF', sapa_doi_median = 'UNSPF', sapa_doi_mean = 'UNSPF', sapa_gen_m = '110', sapa_gen_f = '90', sa_num_int = '1', sa_num_tx = '200', sa_num_followup = 'UNSPF', sa_intv1_drug = 'Vitamin E', results_at_arm_level_complete = '0'	7138
3/4/2025 4:20	vuonglam_nguyen	Update record 7138	[instance = 2], other_endpoints_complete = '1'	7138
3/4/2025 4:20	vuonglam_nguyen	Update record 7138	[instance = 3], me_end_analysis = 'Statistical analysis was performed using appropriate tests, including analysis of variance (ANOVA) and chi-square tests for categorical variables. Linear mixed-effects models were used to assess changes in platelet count over time while controlling for potential confounders.', other_endpoints_complete = '1'	7138
3/4/2025 4:20	vuonglam_nguyen	Update record 7138	[instance = 3], me_end = 'Bleeding Complications (Yes/No)', me_end_typ(1) = checked, me_end_doi = '2', me_end_time = '5', other_endpoints_complete = '0', pub_id = '7138'	7138
3/4/2025 4:19	vuonglam_nguyen	Update record 7138	[instance = 2], me_end_analysis = 'Statistical analysis was performed using appropriate tests, including analysis of variance (ANOVA) and chi-square tests for categorical variables. Linear mixed-effects models were used to assess changes in platelet count over time while controlling for potential confounders.'	7138
3/4/2025 4:18	vuonglam_nguyen	Update record 7138	[instance = 2], me_end = 'Duration of Hospitalization (days)', me_end_typ(1) = checked, me_end_doi = '2', other_endpoints_complete = '0', pub_id = '7138'	7138
3/4/2025 4:16	vuonglam_nguyen	Update record 7138	me_fund = 'UNSPF', me_fund_type(UNSPF) = checked, me_coi_desc = 'UNSPF', me_coi_num = 'UNSPF', other_methodology_complete = '1'	7138
3/4/2025 4:15	vuonglam_nguyen	Update record 7138	me_ethic_desc = 'This study was conducted in accordance with ethical principles and regulations. Informed consent was obtained from all participants, and the trial was registered with a recognized clinical trials registry. The study protocol was reviewed and approved by an institutional ethics committee.', me_consent_yn = '1'	7138
3/4/2025 4:14	vuonglam_nguyen	Update record 7138	me_analysis_soft = 'UNSPF'	7138
3/4/2025 4:13	vuonglam_nguyen	Update record 7138	me_pk_yn = '0', me_iv_yn = '0', me_mol_yn = '0', me_lfu_yn = '0', me_lfu_analysis_desc = 'UNSPF', me_interim_yn = 'UNSPF', me_dsmb_yn = '0', other_methodology_complete = '0'	7138
3/4/2025 4:13	vuonglam_nguyen	Update record 7138	me_end_analysis = 'Statistical analysis was performed using appropriate tests, including analysis of variance (ANOVA) and chi-square tests for categorical variables. Linear mixed-effects models were used to assess changes in platelet count over time while controlling for potential confounders.', other_endpoints_complete = '1'	7138
3/4/2025 4:12	vuonglam_nguyen	Update record 7138	me_end = 'Time to Platelet Count Recovery (days)', me_end_typ(3) = checked, me_end_doi = '2', me_end_time = '5', other_endpoints_complete = '0'	7138
3/4/2025 4:09	vuonglam_nguyen	Update record 7138	primary_outcome_complete = '1'	7138
3/4/2025 4:09	vuonglam_nguyen	Update record 7138	prim_end1_analysis = 'Statistical analysis was performed using appropriate tests, including analysis of variance (ANOVA) and chi-square tests for categorical variables. Linear mixed-effects models were used to assess changes in platelet count over time while controlling for potential confounders.'	7138
3/4/2025 4:08	vuonglam_nguyen	Update record 7138	prim_end1_typ(3) = checked, prim_end1_doi = '2', prim_end1_time = '5'	7138
3/4/2025 4:03	vuonglam_nguyen	Update record 7138	prim_end = '1', prim_end1 = 'Change in Platelet Count from Baseline to Day 5'	7138
3/4/2025 4:03	vuonglam_nguyen	Update record 7138	study_design_complete = '1'	7138
3/4/2025 4:02	vuonglam_nguyen	Update record 7138	st_sero = '0', st_ifclass = '0', st_samp_size = 'The sample size was calculated based on the expected effect size and statistical power to detect differences in platelet count between the three groups. A sample size of 200 participants per group was determined to provide 80% statistical power to detect meaningful differences in platelet count changes.'	7138
3/4/2025 4:00	vuonglam_nguyen	Update record 7138	st_diag_notes = 'Patients were eligible if they presented with confirmed dengue fever (positive NS1 antigen test or PCR) and thrombocytopenia (platelet count < 100,000/μL).'	7138
3/4/2025 4:00	vuonglam_nguyen	Update record 7138	st_elig_age_max = 'UNSPF', st_elig_doi_min = 'UNSPF', st_elig_doi_max = 'UNSPF', st_preg_yn = '0', st_como_yn = '0'	7138
3/4/2025 3:58	vuonglam_nguyen	Update record 7138	st_elig_age_min = '18'	7138
3/4/2025 3:54	vuonglam_nguyen	Update record 7138		7138
3/4/2025 3:54	vuonglam_nguyen	Update record 7138	tphase = 'UNSPF'	7138
3/4/2025 3:53	vuonglam_nguyen	Update record 7138	ttype = '13'	7138
3/4/2025 3:51	vuonglam_nguyen	Update record 7138	st_notes = 'Only mentioned Uttarakhand, India (across multiple healthcare facilities)'	7138
3/4/2025 3:51	vuonglam_nguyen	Update record 7138	st_country_num = 'UNSPF'	7138
3/4/2025 3:50	vuonglam_nguyen	Update record 7138	st_all_ratio = 'UNSPF', st_all_conc = 'UNSPF'	7138
3/4/2025 3:47	vuonglam_nguyen	Update record 7138	st_allocate_unit = '1'	7138
3/4/2025 3:45	vuonglam_nguyen	Update record 7138	site = 'Uttarakhand, India', site_notes = 'This study aims to bridge this knowledge gap by conducting an RCT in the unique epidemiological context of Uttarakhand, a region frequently beset by dengue outbreaks.', site_country = '103', study_site_complete = '1'	7138
3/4/2025 3:44	vuonglam_nguyen	Update record 7138	study_overview_complete = '1'	7138
3/4/2025 3:44	vuonglam_nguyen	Update record 7138	st_notes = 'Only mentioned Uttarakhand, India (not sure how many sites within this geographic location)'	7138
3/4/2025 3:42	vuonglam_nguyen	Update record 7138	st_protocol = '0'	7138
3/4/2025 3:42	vuonglam_nguyen	Update record 7138	recruit_stdtc = 'UNSPF', st_result = 'Vitamin E and vitamin C supplementation significantly increased platelet counts compared to the placebo group. Participants in the vitamin E group exhibited a mean increase of +25.6 ×10^3/μL, while the vitamin C group showed +28.3 ×10^3/μL compared to +7.2 ×10^3/μL in the placebo group. Time to platelet count recovery was shorter in supplemented groups (3.8 a…	7138
3/4/2025 3:38	vuonglam_nguyen	Update record 7138	st_total_num_follow = 'UNSPF'	7138
3/4/2025 3:37	vuonglam_nguyen	Update record 7138	st_followup = '5', st_total_screened = 'UNSPF', st_total_num = '600'	7138
3/4/2025 3:32	vuonglam_nguyen	Update record 7138	st_country_num = '1'	7138
3/4/2025 3:28	vuonglam_nguyen	Update record 7138		7138
3/4/2025 3:22	vuonglam_nguyen	Update record 7138	st_topic_why = 'Firstly, these vitamins possess anti-inflammatory and antioxidant properties, which could potentially alleviate the inflammatory responses and oxidative stress observed in dengue infection. Secondly, vitamin C plays a pivotal role in collagen synthesis, essential for maintaining vascular integrity, a critical aspect in preventing bleeding complications in dengue. Furthermore, vita…	7138
3/4/2025 3:20	vuonglam_nguyen	Update record 7138	st_sum = 'Group A (Vitamin E): Participants in this group received a daily oral dose of vitamin E (alpha-tocopherol) at a standardized dosage, as per established guidelines (Traber & Stevens, 2011). Group B (Vitamin C): Participants in this group received a daily oral dose of vitamin C (ascorbic acid) at a standardized dosage, as per recommended daily allowances (Hemila, 2017). Group C (Placebo):…	7138
3/4/2025 3:15	vuonglam_nguyen	Update record 7138	st_intv_arms = '3'	7138
3/4/2025 3:15	vuonglam_nguyen	Update record 7138	st_compstatus = '1', st_oth_pub_no = '0', ipd = '0', funder = 'UNSPF', publication_details_complete = '1'	7138
3/4/2025 3:12	vuonglam_nguyen	Update record 7138	trialregid = 'UNSPF', trialregistry = 'UNSPF', pmid = 'UNSPF'	7138
3/4/2025 3:12	vuonglam_nguyen	Update record 7138	trialregid = ''	7138
3/4/2025 3:11	vuonglam_nguyen	Update record 7138		7138
3/4/2025 3:11	vuonglam_nguyen	Update record 7138	pub_notes = '"the trial was registered with a recognized clinical trials registry", but no registration ID given cant access with DOI no PMID found'	7138
3/4/2025 3:10	vuonglam_nguyen	Update record 7138	pub_notes = '"the trial was registered with a recognized clinical trials registry", but no registration ID given cant access with DOI'	7138
3/4/2025 3:07	vuonglam_nguyen	Update record 7138	pub_citation = 'Mittal, A., Katarya, K., & Vivek. (2024). EFFECT OF VITAMIN E & VITAMIN C SUPPLEMENTATION ON THROMBOCYTOPENIA IN DENGUE FEVER - A RANDOMISED CONTROLLED TRIAL. Journal of Cardiovascular Disease Research. https://doi.org/10.48047/jcdr.2024.15.01.80'	7138
3/4/2025 2:47	vuonglam_nguyen	Update record 7599		7599
3/4/2025 2:46	vuonglam_nguyen	Update record 7599	trialregistry = '2'	7599
3/4/2025 2:46	vuonglam_nguyen	Update record 7599	title = 'A Phase 2a, Randomized, Double-blind, Placebo-controlled Trial to Evaluate the Antiviral Activity, Safety and Tolerability, and Pharmacokinetics of JNJ-64281802 in Participants With Confirmed Dengue Fever'	7599
3/4/2025 2:46	vuonglam_nguyen	Create record 7599	trialregid = 'NCT04906980', publication_details_complete = '0', pub_id = '7599'	7599
3/3/2025 9:58	tun-linn_thein	Update record 7083	site = '1', site_notes = 'Department of Pathology at Tertiary Healthcare Centre in Eastern Uttar Pradesh', site_country = '103', study_site_complete = '2'	7083
3/3/2025 9:57	tran_luu	Update record 709	eff_arm_note = ' - The paper did not report the SD for the mean PLT count in the control group, but did so for the intervention group - lack of details in safety assessment', ae_arm(UNSPF) = checked	709
3/3/2025 9:55	tun-linn_thein	Update record 7083	st_design = '3', st_intv_arms = '1', st_sum = 'Prospective observational study of single Donor Platelet (SDP) Transfusion', st_topic = '3', st_topic_why = 'Platelet transfusion', st_country_num = '1', st_followup = '3', st_total_screened = '107', st_total_num = '73', st_total_num_follow = '73', recruit_stdtc = '2023-08-01', st_result = 'Platelet counts significantly increased post-transfusion: Pr…	7083
3/3/2025 9:53	tran_luu	Update record 709	[instance = 2], sa_intv1_reg_detail = 'CPLE (Caripill) syrup dose base on age (1-5y received 275 mg three times daily; >5 years received 550 mg three times for 5 days. ', sa_intv2_drug = 'Standard therapy', ae_arm(UNSPF) = checked	709
3/3/2025 9:51	tran_luu	Update record 709	eff_arm_count_def = 'Mean increase in the platelet counts from the baseline levels to the end of therapy (Day 5)', ae_arm(UNSPF) = checked	709
3/3/2025 9:48	tun-linn_thein	Update record 7083	doi = 'https://asia-southeast1-menlo-inspect.menlosecurity.com/https://ijpcr.com/volume16issue3/', trialregid = 'UNSPF', trialregistry = 'UNSPF', pmid = 'UNSPF', st_status = '1', st_compstatus = '1', st_oth_pub_no = '0', ipd = '0', funder = 'UNSPF'	7083
3/3/2025 9:47	tran_luu	Update record 709	sa_intv1_drug = 'Standard therapy', ae_arm(UNSPF) = checked	709
3/3/2025 9:46	tran_luu	Update record 709	me_fund_type(UNSPF) = checked, me_coi_desc = 'Manjula Shamanna, Deepak D Mariguddi, and M Krishnakumar are employees of Micro Labs Ltd, the makers of Caripill (Carica papaya leaf extract) syrup. The authors report no other conflicts of interest in this work'	709
3/3/2025 9:44	tran_luu	Update record 709	[instance = 3]	709
3/3/2025 9:44	tran_luu	Update record 709	[instance = 2], me_end_typ(3) = unchecked	709
3/3/2025 9:43	tran_luu	Update record 709	me_end_typ(3) = unchecked	709
3/3/2025 9:43	tran_luu	Update record 709	prim_end1_typ(3) = unchecked	709
3/3/2025 9:42	tran_luu	Update record 709	st_preg_yn = 'UNSPF', st_diag_notes = 'An open-label, randomized, prospective study was conducted in Vijaynagar Institute of Medical Sciences Hospital in pediatric subjects with dengue (NS1 antigen positive) associated with thrombocytopenia or DHF grades I and II', st_design_notes = 'The paper did not state whether pregnant women were excluded or not'	709
3/3/2025 9:34	tran_luu	Update record 709	st_all_ratio = 'UNSPF'	709
3/3/2025 9:33	tran_luu	Update record 709	st_result = 'Intervention group: Day 5 (mean platelet count=168,922.75±49,706.55 P=0.023; mean RBC count=3.89±0.45×106/µL, P=0.03; mean WBC count =6.65±0.65×103/µL, P=0.008)'	709
3/3/2025 9:31	tun-linn_thein	Create record 7619	title = 'A Phase 2, Randomized, Double-blind, Placebo-controlled, Dose-ranging Trial to Evaluate Pharmacokinetics, Pharmacodynamics, and Safety of AT-752 in Patients With Dengue Infection', publication_details_complete = '0', pub_id = '7619'	7619
3/3/2025 9:31	tun-linn_thein	Create record 7299	title = 'The Efficacy of Montelukast in Reducing the Risk of Warning Signs and Subsequent Dengue Shock Syndrome in Adult Dengue Fever Patients', year = '2024', publication_details_complete = '0', pub_id = '7299'	7299
3/3/2025 9:30	tun-linn_thein	Create record 7083	title = 'Serial Evaluation of Platelet in Grade 3 Thrombocytopenic Dengue Patients Post Single Donor Platelet (SDP) Transfusion at a Tertiary Healthcare Blood Centre', year = '2024', publication_details_complete = '0', pub_id = '7083'	7083
3/3/2025 9:30	tran_luu	Update record 709	st_sum = '[1] Intervention: Standard treatment + CPLE syrup (dose based on age: aged 1-5y received 275 mg q8h and children >5y received 550 mg q8h) for 5 days. [2] Control: Standard treatment only.'	709
3/3/2025 9:29	tun-linn_thein	Create record 720	title = 'Studies on dengue hemorrhagic fever. Clinical study: an evaluation of steroids as a treatment', year = '1973', publication_details_complete = '0', pub_id = '720'	720
3/3/2025 9:26	tran_luu	Update record 709	recruit_stdtc = '2017-07-16', st_protocol = '0', st_notes = 'The paper did not mention the start date; this information was obtained from its registration'	709
3/3/2025 9:16	tran_luu	Update record 709	st_topic = '4'	709
2/28/2025 16:39	tran_luu	Update record 7121	[instance = 2], eff_arm_other1_note = 'IL-6 levels decreased by -14.45 (-21.60, -1.30) pg/ml. TNF-a levels increased 4.98 (2.49, 10.20) pg/ml.', ae_arm(UNSPF) = checked	7121
2/28/2025 16:38	tran_luu	Update record 7121	[instance = 2], eff_arm_other1_def = 'Inflammatory markers (TNF-a, IL-6)', ae_arm(UNSPF) = checked	7121
2/28/2025 16:38	tran_luu	Update record 7121	ae_arm(UNSPF) = checked	7121
2/28/2025 16:37	tran_luu	Update record 7121	sa_intv1_reg_detail = 'Fixed dose: 100 mg twice daily for all participants in the group. ', eff_arm_note = '[1] Route of administration: the paper did not specify, but the registration: oral. [2] Baseline characteristics (Table 1) did not consist of any variables (age, sex, DOI). ', ae_arm(UNSPF) = checked	7121
2/28/2025 16:37	tran_luu	Update record 7121	[instance = 2], sa_num_int = '1', sa_num_tx = '34', sa_num_followup = '22', sa_intv1_drug = 'Standard treatment', sa_intv1_trade = 'NA', sa_intv1_manufact = 'NA', sa_intv1_route = 'UNSPF', sa_intv1_dose_method = 'UNSPF', sa_intv1_freq_discrete = 'UNSPF', sa_intv1_dura = '5', sa_intv1_reg_detail = 'intravenous fluids plus paracetamol 500 mg on SOS basis', eff_arm(20) = checked, eff_arm_other1_unit…	7121
2/28/2025 16:34	tran_luu	Update record 7121	sa_intv1_reg_detail = '[1] Baseline characteristics (Table 1) did not consist of any variables (age, sex, DOI). [2] Fixed dose: 100 mg twice daily for all participants in the group. ', ae_arm(UNSPF) = checked	7121
2/28/2025 16:34	tran_luu	Update record 7121	[instance = 2], sapa_age_min = 'UNSPF', sapa_age_max = 'UNSPF', sapa_age_median = 'UNSPF', sapa_age_mean = 'UNSPF', sapa_doi_min = 'UNSPF', sapa_doi_max = 'UNSPF', sapa_doi_median = 'UNSPF', sapa_doi_mean = 'UNSPF', sapa_gen_m = 'UNSPF', sapa_gen_f = 'UNSPF', eff_arm_note = 'Baseline characteristics (Table 1) did not consist of any variables (age, sex, DOI)', results_at_arm_level_complete = '0'	7121
2/28/2025 16:32	tran_luu	Update record 7121	sapa_age_min = 'UNSPF', sapa_age_max = 'UNSPF', sapa_age_median = 'UNSPF', sapa_age_mean = 'UNSPF', sapa_doi_min = 'UNSPF', sapa_doi_max = 'UNSPF', sapa_doi_median = 'UNSPF', sapa_doi_mean = 'UNSPF', sapa_gen_m = 'UNSPF', sapa_gen_f = 'UNSPF', sa_num_int = '1', sa_num_tx = '35', sa_num_followup = '23', sa_intv1_drug = 'Doxycycline', sa_intv1_trade = 'UNSPF', sa_intv1_manufact = 'UNSPF', sa_intv1_…	7121
2/28/2025 16:13	tran_luu	Update record 7121	me_fund = 'This trial was conducted by the thesis grant provided by Institute PGIMER Chandigarh. No financial support other than this from any Institute/Agency/Pharma company.', me_fund_type(5) = checked, me_coi_desc = 'None of the author has conflict of interest in publication of this manuscript', me_coi_num = '0', other_methodology_complete = '2'	7121
2/28/2025 16:08	tran_luu	Update record 7121	me_pk_yn = '0', me_iv_yn = '0', me_mol_yn = '0', me_lfu_yn = '1', me_lfu_def = 'Not specified. In Figure 1, they showed the number of samples that were not processed', me_lfu_analysis_desc = 'UNSPF', me_interim_yn = 'UNSPF', me_dsmb_yn = '0', me_analysis_soft = '2', me_ethic_desc = 'Not specified. However, according to the registration, the study was approved by the Institutional Ethics committee…	7121
2/28/2025 16:00	tran_luu	Update record 7121	[instance = 2], me_end = 'Effect of doxycycline on improvement of liver function test', me_end_typ(4) = checked, me_end_def = 'We measured the effect of doxycycline on recovery of platelet count and improvement of liver function test as the secondary objectives.', me_end_doi = '2', me_end_time = '5', me_end_analysis = 'Depending on the normality of the data, continuous data were presented as mean…	7121
2/28/2025 15:58	tran_luu	Update record 7121	me_end_typ(4) = checked, me_end_def = 'Effect of doxycycline on recovery of platelet count ', me_end_doi = '2', me_end_time = '5', me_end_analysis = 'Depending on the normality of the data, continuous data were presented as mean and standard deviation or median and interquartile range', other_endpoints_complete = '2'	7121
2/28/2025 15:55	tran_luu	Update record 7121	prim_notes = 'The author did not mention CRP and Ferritin in the plan but reported these markers as primary outcome. According to the study registration, the primary outcome was in-hospital mortality'	7121
2/28/2025 15:49	tran_luu	Update record 7121	prim_notes = 'The author did not mention CRP and Ferritin in plan, but they reported those markers as primary outcome. According to the study registration, the primary outcome is in-hospital mortality', primary_outcome_complete = '2'	7121
2/28/2025 15:46	tran_luu	Update record 7121	prim_end1_doi = '2', prim_end1_time = '5', prim_end1_analysis = 'Mann-Whitney U test was used in the statistical analysis to compare the levels of IL-6 and TNF-α between standard and doxycycline treatment. ', prim_notes = 'The author did not mention CRP and Ferritin in plan, but they reported those markers as primary outcome'	7121
2/28/2025 15:42	tran_luu	Update record 7121	prim_end = '1', prim_end1 = 'Effect of doxycycline on inflammatory markers in dengue infection', prim_end1_typ(3) = checked, prim_end1_def = 'We measured the effect of doxycycline on inflammatory markers in dengue infection as primary outcome.', primary_outcome_complete = '0'	7121
2/28/2025 15:37	tran_luu	Update record 7121	st_design_notes = 'The paper did not specify whether patients with comorbidities were included. '	7121
2/28/2025 15:33	tran_luu	Update record 7121	st_ifclass = '0', st_samp_size = 'UNSPF', study_design_complete = '2'	7121
2/28/2025 15:13	tran_luu	Update record 7121	exclusion = ' (1) Patients with dengue infection without a warning sign; (2) Patients with AFI with duration > 7 days; (3) Patient with an established infection (diagnostic test required), e.g., acute malaria, scrub typhus, typhoid, leptospirosis, Japanese encephalitis; (4) Pregnancy or breastfeeding; (5) Known hypersensitivity to doxycycline; (6) Patient with oesophageal dysmotility.', st_diag_s…	7121
2/28/2025 15:06	tran_luu	Update record 7121	st_elig_age_min = '12', st_elig_age_max = 'UNSPF', st_elig_doi_min = 'UNSPF', st_elig_doi_max = '7', st_preg_yn = '0', st_como_yn = 'UNSPF', st_como_spec = 'UNSPF', st_design_notes = 'The paper did not specify whether patients with comorbidities were included'	7121
2/28/2025 14:41	tran_luu	Update record 7121	inclusion = 'Patients were eligible if they were aged ≥12 years with acute febrile illness (≤7 days), thrombocytopenia, and a positive dengue test (NS1, IgM, or RT-PCR) with warning signs or severe infection', exclusion = ' (1) Patients with dengue infection without a warning sign; (2) Patients with AFI with duration > 7 days; (3) Patient with an established infection (diagnostic test required), …	7121
2/28/2025 9:26	tran_luu	Update record 7121	st_comp_intv = '1', st_comparator = '3', st_allocation = '1', st_allocate_unit = '1', st_rando_method = 'Patients recruited were randomized by simple randomization into two groups with the help of computer-generated random numbers.', st_blind = '3', st_all_ratio = 'UNSPF', st_all_conc = '0', ttype = '13', tphase = 'UNSPF', study_design_complete = '0'	7121
2/28/2025 7:54	tran_luu	Update record 7121	site = 'Emergency Medical Unit, Department of Internal Medicine, at PGIMER Chandigarh, India', site_notes = 'This is an open-label, parallel group randomized controlled trial conducted at Emergency Medical Unit, Department of Internal Medicine, at PGIMER Chandigarh, India', site_country = '103', study_site_complete = '2'	7121
2/28/2025 7:53	tran_luu	Update record 7121	st_result = 'There was no significant decrease in IL-6 and TNF-a after 5 days, but there was a reduction in ferritin and CRP.', st_protocol = '0', study_overview_complete = '2'	7121
2/28/2025 7:48	tran_luu	Update record 7121	st_topic_why = 'Severe dengue infection involves an increase in the levels of the cytokines IL-6 and TNF. Doxycycline down-regulates the pro-inflammatory cytokines in dengue', st_country_num = '1', st_followup = '5', st_total_screened = 'UNSPF', st_total_num = '69', st_total_num_follow = '45', st_num_calculation = 'The author did not report number of patients who were followed up. However, in Fig…	7121
2/28/2025 7:35	tran_luu	Update record 7121	st_design = '1', st_intv_arms = '2', st_sum = 'Doxycycline 100mg PO q12h for 5 days vs Standard treatment', st_topic = '2', study_overview_complete = '0'	7121
2/28/2025 7:32	tran_luu	Update record 7121	st_oth_pub_no = '0', ipd = '0', funder = 'Institute PGIMER Chandigarh', publication_details_complete = '2'	7121
2/26/2025 9:30	tran_luu	Update record 7121	st_compstatus = '1'	7121
2/26/2025 9:25	tran_luu	Create record 7121	pub_citation = 'Kumar BV, Kamboj K, Pannu AK, Yadav AK, Bhatia M, Saroch A. Role of doxycycline in the treatment of dengue infection: An open-label, randomized, controlled, pilot trial. Asian Pac J Trop Med 2024; 17(4): 160-165.', title = 'Role of doxycycline in the treatment of dengue infection: An open-label, randomized, controlled, pilot trial', year = '2024', doi = 'https://dx.doi.org/10.4103…	7121
2/22/2025 22:50	huyquang_nguyen	Update record 6835		6835
2/22/2025 22:48	huyquang_nguyen	Update record 6835	[instance = 2], other_endpoints_complete = '0'	6835
2/22/2025 22:47	huyquang_nguyen	Update record 6835	[instance = 6], other_endpoints_complete = '0'	6835
2/22/2025 22:46	huyquang_nguyen	Update record 6835	[instance = 5], me_end = 'length of stay', me_end_def = 'the total number of days the patient was hospitalized, starting with the admission to the hospital until the patient was discharged by the attending physician.', me_end_doi = '1', me_end_time = 'UNSPF'	6835
2/22/2025 22:42	huyquang_nguyen	Update record 6835	[instance = 3], me_end_time = '2'	6835
2/22/2025 22:42	huyquang_nguyen	Update record 6835	[instance = 4], me_end_typ(3) = checked, me_end_doi = '1', me_end_analysis = 'mann whitney'	6835
2/22/2025 22:39	huyquang_nguyen	Update record 6835	[instance = 3], me_end_typ(1) = unchecked, me_end_typ(3) = checked, me_end_def = 'Level of serum albumin in the first 24 and 48h post intervention', me_end_doi = '1', me_end_time = 'UNSPF', me_end_analysis = 'unpaired t test '	6835
2/22/2025 22:35	huyquang_nguyen	Update record 6835	[instance = 2], other_endpoints_complete = '1'	6835
2/22/2025 22:33	huyquang_nguyen	Update record 6835	me_end = 'delta platelets ', me_end_typ(1) = unchecked, me_end_typ(3) = checked, me_end_def = ' the thrombocyte count 4,12, and 24 h post-intervention subtracted by the base line thrombocyte value.', me_end_doi = 'UNSPF', me_end_time = 'UNSPF'	6835
2/22/2025 22:30	huyquang_nguyen	Update record 6835	prim_end1 = 'mean of delta hemoconcentration', prim_end1_def = 'This value was obtained by subtracting the highest hematocrit value and the lowest hematocrit value and then multiplied by 100% at 4,12, and 24 h post-intervention using automatic hematologic analysis Sysmex XN-1000', prim_end1_doi = 'UNSPF', prim_end1_time = 'UNSPF', prim_end1_analysis = 'Used Kolmogorov-Smirnov test Unpaired t-test…	6835
2/21/2025 10:42	vuonglam_nguyen	Update record 7138	primary_outcome_complete = '0'	7138
2/21/2025 10:31	vuonglam_nguyen	Update record 7138	st_samp_size = 'The sample size was calculated based on the expected effect size and statistical power to detect differences in platelet count between the three groups. A sample size of 200 participants per group was determined to provide 80% statistical power to detect meaningful differences in platelet count changes.'	7138
2/21/2025 10:30	vuonglam_nguyen	Update record 7138	st_diag_spec(2) = checked, st_diag_spec(3) = checked, st_diag_notes = 'Patients were eligible if they presented with confirmed dengue fever (positive NS1 antigen test or PCR) and thrombocytopenia (platelet count < 100,000/μL).'	7138
2/21/2025 10:29	vuonglam_nguyen	Update record 7138		7138
2/21/2025 10:03	vuonglam_nguyen	Update record 7138	inclusion = 'The study included adult patients (aged 18 years and older) diagnosed with dengue fever based on clinical and laboratory criteria. Patients were eligible if they presented with confirmed dengue fever (positive NS1 antigen test or PCR) and thrombocytopenia (platelet count < 100,000/μL).', exclusion = 'Exclusion criteria included pregnant or lactating women, individuals with a history …	7138
2/21/2025 10:00	vuonglam_nguyen	Update record 7138	st_blind = '2', st_blind_desc = 'Both participants and investigators were blinded to group assignments to minimize bias.'	7138
2/21/2025 9:59	vuonglam_nguyen	Update record 7138	st_rando_method = 'Randomization was achieved using computer-generated random numbers in blocks to ensure balanced group allocation.'	7138
2/21/2025 9:58	vuonglam_nguyen	Update record 7138	st_comp_intv = '1', st_comparator = '4', st_allocation = '1', study_design_complete = '0'	7138
2/21/2025 9:56	vuonglam_nguyen	Update record 7138	st_design = '1', st_sum = 'Adult dengue fever patients with thrombocytopenia were randomly assigned to receive either vitamin E, vitamin C, or a placebo in addition to standard dengue management.', st_topic = '4', study_overview_complete = '0'	7138
2/21/2025 9:49	vuonglam_nguyen	Create record 7138	title = 'EFFECT OF VITAMIN E & VITAMIN C SUPPLEMENTATION ON THROMBOCYTOPENIA IN DENGUE FEVER - A RANDOMISED CONTROLLED TRIAL', year = '2024', doi = 'https://dx.doi.org/10.48047/jcdr.2024.15.01.80', trialregid = '2029793174', st_status = '1', publication_details_complete = '0', pub_id = '7138'	7138
2/21/2025 2:57	vuonglam_nguyen	Update record 7632	site = 'Dengue Cell, Emergency Department and OPD of Medicine Department at Bangabandhu Sheikh Mujib Medical University (BSMMU), Shahbagh, Dhaka.', site_notes = 'This will be an open-label Phase-2 Randomized controlled trial (RCT) which will be carried out in Dengue cell, Emergency Department and Outpatient Department (OPD) of Medicine Department in Bangabandhu Sheikh Mujib Medical University, Dh…	7632
2/21/2025 2:55	vuonglam_nguyen	Update record 7632	st_topic_why = 'vitamin D showed potential as an immunomodulatory agent that may have a role in controlling dengue severity by downregulation of pro-inflammatory Th1 activity and reduction of the surface expression of C- type lectin, specially "mannose receptor" which is the known primary receptor for DENV attachment on macrophages that trigger immune signalling and rapid rise in cytokine product…	7632
2/21/2025 2:52	vuonglam_nguyen	Update record 7632	title = 'Role of Vitamin D in Prevention of Dengue Haemorrhagic Fever and Dengue Shock Syndrome', year = 'UNSPF', doi = 'https://clinicaltrials.gov/study/NCT06071481', trialregistry = '2', pmid = 'UNSPF', ipd = '0'	7632
2/21/2025 2:43	vuonglam_nguyen	Update record 7632	me_end = 'Improvement in total count of white blood cells, haematocrit and platelet count.', me_end_typ(3) = checked, me_end_def = 'Improvement in total count of white blood cells, haematocrit and platelet count.', me_end_doi = '2', me_end_time = '8', other_endpoints_complete = '0'	7632
2/21/2025 2:41	vuonglam_nguyen	Update record 7632	primary_outcome_complete = '1'	7632
2/21/2025 2:40	vuonglam_nguyen	Update record 7632	prim_end1_def = 'Proportion of mortality and progression to severe dengue.', prim_end1_analysis = ' Finally collected data will be analyzed by graph pad prism. Statistical analysis will be performed by Chi-square test on categorical data and one way ANOVA with Tukey's multiple comparisons test on continuous data.', prim_end2_def = 'Proportion of mortality and progression to severe dengue.', prim_…	7632
2/21/2025 2:36	vuonglam_nguyen	Update record 7632	prim_end = '2', prim_end1 = 'mortality', prim_end1_typ(1) = checked, prim_end1_doi = '2', prim_end1_time = '8', prim_end2 = 'progression to severe dengue', prim_end2_typ(1) = checked, prim_end2_doi = '2', prim_end2_time = '8', primary_outcome_complete = '0'	7632
2/21/2025 2:28	vuonglam_nguyen	Update record 7632		7632
2/20/2025 10:37	vuonglam_nguyen	Update record 7632	st_blind = '3'	7632
2/20/2025 9:22	vuonglam_nguyen	Update record 7632	st_comp_intv = '1', st_allocation = '1', st_allocate_unit = '1', tphase = '4', inclusion = 'Age >18 to 65 years. NS1 positive people. Fever ≥ 100.4°F (≥38°C) for 3days or less Typical sign symptoms of Dengue fever.', exclusion = '>72hours of fever. Critically ill patients. Pregnancy Known Vitamin D hypersensitivity High serum calcium level Hypoalbuminaemia Malignancy Known nephrolithiasis and sev…	7632
2/20/2025 9:10	vuonglam_nguyen	Update record 7632	st_country_num = '1', st_followup = '8'	7632
2/20/2025 9:00	vuonglam_nguyen	Update record 7632	st_design = '1', st_intv_arms = '3', st_sum = 'The study will have three arms namely, Arm 1(receiving standard care), Arm 2(receiving standard care and 2,00,000 IU Vitamin D oral solution) and Arm 3(receiving standard treatment and 4,00,000 IU Vitamin D oral solution).', st_topic = '4', study_overview_complete = '0'	7632
2/20/2025 8:55	vuonglam_nguyen	Create record 7632	trialregid = 'NCT06071481', st_status = '2', st_compstatus = '2', publication_details_complete = '0', pub_id = '7632'	7632
2/18/2025 8:42	huyenbang_tran	Delete record 10	pub_id = '10'	10
2/18/2025 8:40	huyenbang_tran	Update record 6835	st_notes = 'Only for review of endpoints '	6835
2/18/2025 8:40	huyenbang_tran	Update record 6835	pub_citation = 'Bur, R., Suwarto, S., Pohan, H.T. et al. Early intervention of 5% albumin shown superior control of vascular integrity and function compared to ringer's lactatein hospitalized adult with grade I & II Dengue hemorrhagic fever: a multicenter randomized controlled trial in Indonesia. Trop Dis Travel Med Vaccines 10, 20 (2024). https://doi.org/10.1186/s40794-024-00230-3', title = 'Ear…	6835
2/18/2025 8:37	huyenbang_tran	Update record 6835	pub_id = '6835'	6835
2/18/2025 8:34	huyenbang_tran	Update record 22	pub_id = '22'	22
2/18/2025 8:34	huyenbang_tran	Update record 51	pub_id = '51'	51
2/18/2025 8:34	huyenbang_tran	Update record 196	pub_id = '196'	196
2/18/2025 8:33	huyenbang_tran	Update record 709	pub_id = '709'	709
2/18/2025 8:32	huyenbang_tran	Update record 717	pub_id = '717'	717
2/18/2025 8:32	huyenbang_tran	Update record 717	pub_id = '720'	717
2/18/2025 8:31	huyenbang_tran	Update record 877	pub_id = '877'	877
2/18/2025 8:31	huyenbang_tran	Update record 953	pub_id = '953'	953
2/18/2025 8:30	huyenbang_tran	Update record 1040	pub_id = '1040'	1040
2/18/2025 8:30	huyenbang_tran	Update record 1065	pub_id = '1065'	1065
2/18/2025 8:30	huyenbang_tran	Update record 1142	pub_id = '1142'	1142
2/18/2025 8:28	huyenbang_tran	Update record 1168	pub_id = '1168'	1168
2/18/2025 8:27	huyenbang_tran	Update record 1211	pub_id = '1211'	1211
2/18/2025 8:27	huyenbang_tran	Update record 1459	pub_id = '1459'	1459
2/18/2025 8:26	huyenbang_tran	Update record 1509	pub_id = '1509'	1509
2/18/2025 8:26	huyenbang_tran	Update record 1517	pub_id = '1517'	1517
2/18/2025 8:25	huyenbang_tran	Update record 1687	pub_id = '1687'	1687
2/18/2025 8:25	huyenbang_tran	Update record 2001	pub_id = '2001'	2001
2/18/2025 8:25	huyenbang_tran	Update record 2066	pub_id = '2066'	2066
2/18/2025 8:24	huyenbang_tran	Update record 2091	pub_id = '2091'	2091
2/18/2025 8:24	huyenbang_tran	Update record 2376	pub_id = '2376'	2376
2/18/2025 8:24	huyenbang_tran	Update record 2601	pub_id = '2601'	2601
2/18/2025 8:23	huyenbang_tran	Update record 2834	pub_id = '2834'	2834
2/18/2025 8:23	huyenbang_tran	Update record 2923	pub_id = '2923'	2923
2/18/2025 8:22	huyenbang_tran	Update record 3018	pub_id = '3018'	3018
2/18/2025 8:22	huyenbang_tran	Update record 3064	pub_id = '3064'	3064
2/18/2025 8:21	huyenbang_tran	Update record 3065	pub_id = '3065'	3065
2/18/2025 8:21	huyenbang_tran	Update record 3158	pub_id = '3158'	3158
2/18/2025 8:20	huyenbang_tran	Update record 3634	pub_id = '3634'	3634
2/18/2025 8:20	huyenbang_tran	Update record 3638	pub_id = '3638'	3638
2/18/2025 8:20	huyenbang_tran	Update record 3783	pub_id = '3783'	3783
2/18/2025 8:19	huyenbang_tran	Update record 3784	pub_id = '3784'	3784
2/18/2025 8:19	huyenbang_tran	Update record 3837	pub_id = '3837'	3837
2/18/2025 7:37	huyenbang_tran	Update record 3895	st_topic = '4'	3895
2/18/2025 7:37	huyenbang_tran	Update record 3895	title = 'The effect of Carica papaya L. leaves extract capsules on platelets count and hematocrit level in dengue fever patient'	3895
2/18/2025 7:34	huyenbang_tran	Update record 3895	pub_id = '3895'	3895
2/18/2025 7:34	huyenbang_tran	Update record 3949	pub_id = '3949'	3949
2/18/2025 7:34	huyenbang_tran	Update record 4044	pub_id = '4044'	4044
2/18/2025 7:33	huyenbang_tran	Update record 4171	pub_id = '4171'	4171
2/18/2025 7:33	huyenbang_tran	Update record 4259	pub_id = '4259'	4259
2/18/2025 7:13	huyenbang_tran	Update record 4279	pub_id = '4279'	4279
2/18/2025 7:12	huyenbang_tran	Update record 4404	pub_id = '4404'	4404
2/18/2025 7:11	huyenbang_tran	Update record 4540	prim_end1_def = 'The mean rise platelet counts from the baseline levels (day 0) were calculated at days 1, 2, 3 and 4.'	4540
2/18/2025 7:07	huyenbang_tran	Update record 4540	st_blind = 'UNSPF', st_all_ratio = 'UNSPF', st_diag_notes = 'A probable diagnosis of dengue fever during an outbreak suggested by WHO. Annex 1 (there is no Annex 1) '	4540
2/18/2025 7:03	huyenbang_tran	Update record 4540		4540
2/18/2025 7:02	huyenbang_tran	Update record 4540		4540
2/18/2025 7:02	huyenbang_tran	Update record 4540	st_design = '1', st_sum = 'Group A: oral soda bicarbonate, Soda Bicarb® q12h for 72 hours. Group B: oral colchicine, "Colchicine®" 0.5 mg q12h for 72 hours.', st_total_num_follow = '47', st_result = 'No effect on PLT rise', st_protocol = '0', st_notes = 'Methods all over the place: randomization by odd or even hospital registration number, blinding by using oral soda as placebo (?), after 1 day o…	4540
2/18/2025 6:46	huyenbang_tran	Update record 4540	title = 'The effect of colchicine on thrombocytopenia in dengue fever'	4540
2/18/2025 6:43	huyenbang_tran	Update record 4540	pub_id = '4540'	4540
2/18/2025 6:43	huyenbang_tran	Update record 4650	pub_id = '4650'	4650
2/18/2025 6:43	huyenbang_tran	Update record 4671	pub_id = '4671'	4671
2/18/2025 6:42	huyenbang_tran	Update record 4727	pub_id = '4727'	4727
2/18/2025 6:42	huyenbang_tran	Update record 4842	pub_id = '4842'	4842
2/18/2025 6:41	huyenbang_tran	Update record 4869	pub_id = '4869'	4869
2/18/2025 6:41	huyenbang_tran	Update record 4947	pub_id = '4947'	4947
2/18/2025 6:40	huyenbang_tran	Update record 5198	pub_id = '5198'	5198
2/18/2025 6:39	huyenbang_tran	Update record 5252	pub_id = '5252'	5252
2/18/2025 6:39	huyenbang_tran	Update record 5351	pub_id = '5351'	5351
2/18/2025 6:38	huyenbang_tran	Update record 5518	pub_id = '5518'	5518
2/18/2025 6:38	huyenbang_tran	Update record 5672	pub_id = '5672'	5672
2/18/2025 6:37	huyenbang_tran	Update record 5685	pub_id = '5685'	5685
2/18/2025 6:37	huyenbang_tran	Update record 5946001	pub_id = '5946'	5946001
2/18/2025 6:37	huyenbang_tran	Update record 5954	pub_id = '5954'	5954
2/18/2025 6:36	huyenbang_tran	Update record 5961	pub_id = '5961'	5961
2/18/2025 6:36	huyenbang_tran	Update record 6243	pub_id = '6243'	6243
2/18/2025 6:35	huyenbang_tran	Update record 6247	pub_id = '6247'	6247
2/18/2025 6:34	huyenbang_tran	Update record 6432	pub_id = '6432'	6432
2/18/2025 6:34	huyenbang_tran	Update record 6480	pub_id = '6480'	6480
2/18/2025 6:33	huyenbang_tran	Update record 6678	pub_id = '6678'	6678
2/17/2025 4:25	vuonglam_nguyen	Data export	Download exported data file (CSV raw)
2/17/2025 4:24	vuonglam_nguyen	Data export	report_id: ALL, export_format: CSV, rawOrLabel: raw, export_data_access_group: Yes, export_missing_data_codes: Yes, fields: "pub_id, pub_citation, title, year, doi, trialregid, trialregistry, pmid, st_status, st_compstatus, st_oth_pub_no, st_oth_pub_1, st_oth_pub_2, st_oth_pub_3, st_oth_pub_4, ipd, ipd_repo, ipd_pid, st_shared_iddo_id, st_shared_notes, funder, pub_notes, publication_details_compl…
11/25/2024 8:50	huyenbang_tran	Data export	Download exported data file (CSV labels)
11/25/2024 8:50	huyenbang_tran	Data export	report_id: SELECTED, export_format: CSV, rawOrLabel: label, export_data_access_group: Yes, export_missing_data_codes: Yes, fields: "pub_id, st_design, st_intv_arms, st_sum, st_topic, st_topic_why, st_country_num, st_followup, st_total_screened, st_total_num, st_total_num_follow, st_num_calculation, recruit_stdtc, st_result, st_protocol, st_protocol_link, st_notes, study_overview_complete"
11/25/2024 8:48	huyenbang_tran	Data export	Download exported data file (CSV raw)
11/25/2024 8:48	huyenbang_tran	Data export	report_id: SELECTED, export_format: CSV, rawOrLabel: raw, export_data_access_group: Yes, export_missing_data_codes: Yes, fields: "pub_id, st_design, st_intv_arms, st_sum, st_topic, st_topic_why, st_country_num, st_followup, st_total_screened, st_total_num, st_total_num_follow, st_num_calculation, recruit_stdtc, st_result, st_protocol, st_protocol_link, st_notes, study_overview_complete"
11/8/2024 8:25	huyenbang_tran	Data export	Download exported data file (CSV labels)
11/8/2024 8:25	huyenbang_tran	Data export	report_id: SELECTED, export_format: CSV, rawOrLabel: label, export_missing_data_codes: Yes, fields: "pub_id, st_design, st_intv_arms, st_sum, st_topic, st_topic_why, st_country_num, st_followup, st_total_screened, st_total_num, st_total_num_follow, st_num_calculation, recruit_stdtc, st_result, st_protocol, st_protocol_link, st_notes, study_overview_complete"
11/8/2024 8:25	huyenbang_tran	Data export	Download exported data file (CSV raw)
11/8/2024 8:24	huyenbang_tran	Data export	report_id: SELECTED, export_format: CSV, rawOrLabel: raw, export_missing_data_codes: Yes, fields: "pub_id, st_design, st_intv_arms, st_sum, st_topic, st_topic_why, st_country_num, st_followup, st_total_screened, st_total_num, st_total_num_follow, st_num_calculation, recruit_stdtc, st_result, st_protocol, st_protocol_link, st_notes, study_overview_complete"
11/8/2024 8:21	huyenbang_tran	Data export	Download exported data file (CSV raw)
11/8/2024 8:21	huyenbang_tran	Data export	report_id: SELECTED, export_format: CSV, rawOrLabel: raw, export_data_access_group: Yes, export_missing_data_codes: Yes, fields: "pub_id, st_design, st_intv_arms, st_sum, st_topic, st_topic_why, st_country_num, st_followup, st_total_screened, st_total_num, st_total_num_follow, st_num_calculation, recruit_stdtc, st_result, st_protocol, st_protocol_link, st_notes, study_overview_complete"
11/5/2024 7:52	huyenbang_tran	Update record 5518	st_topic = '2', st_topic_why = 'Eltrombopag binds to the transmembrane domain of thrombopoietin receptor - MPL, which leads to the activation of downstream signaling pathways- JAK/STAT and MAPK pathways.'	5518
11/5/2024 7:12	huyenbang_tran	Update record 5351	st_sum = 'Test = Paracetamol + nilavembu + honey Control = Paracetamol + honey', st_topic_why = 'To assess the antipyretic effect of NilavembuKudineer. '	5351
11/5/2024 7:09	huyenbang_tran	Update record 5351	st_topic = '3'	5351
11/5/2024 7:08	huyenbang_tran	Update record 5198		5198
11/5/2024 7:04	huyenbang_tran	Update record 5198	st_topic = '2'	5198
11/5/2024 7:03	huyenbang_tran	Update record 4671	st_topic = '2'	4671
11/5/2024 7:03	huyenbang_tran	Update record 4671	st_topic_why = 'These data indicate that the formation of PAIgG in patients with secondary dengue virus infection may result in thrombocytopenia due either to platelet clearance by macrophages or to platelet lysis. This disease can be classified as a dengue virus-induced ITP. '	4671
11/4/2024 9:23	huyenbang_tran	Update record 4044	st_topic = '2'	4044
11/4/2024 9:17	huyenbang_tran	Update record 3895	st_topic = '2'	3895
11/4/2024 9:05	huyenbang_tran	Update record 2834		2834
11/4/2024 6:42	huyenbang_tran	Update record 2834		2834
11/4/2024 6:41	huyenbang_tran	Update record 2001	st_result = 'The study found that the group receiving homeopathy in addition to usual care (H+UC) had a statistically significantly greater rise in platelet count on the first day of follow-up compared to the group receiving usual care alone (UC). This trend of increased platelet count in the H+UC group continued until day 5 of the study. Additionally, the time taken to reach a platelet count of …	2001
11/4/2024 6:30	huyenbang_tran	Update record 2001	st_topic_why = 'historical use of homeopathy in dengue treatment and the absence of specific conventional treatments for the condition, suggesting a potential role for homeopathy in improving outcomes such as platelet counts during dengue infections', st_notes = '??? The interventions are not clear. ... Sixteen homeopathic medicines were prescribed to the patients. Of these, 112 patients (81.2%) …	2001
11/4/2024 6:05	huyenbang_tran	Update record 1509	st_topic = '2', st_topic_why = 'Zinc is an essential micronutrient for normal development and function of cells mediating nonspecific immunity, such as neutrophils and natural killer cells, and it plays a role even in the acquired immunity. Therefore, in infectious disease, potential benefits from zinc supplementation during the acute phase are to sustain and to optimize the immune response.'	1509
[truncated: 1,799 more rows]
