# Supplementary material for: A systematic mapping review of therapeutic clinical trials in dengue
Source: PLoS Negl Trop Dis. 2026 Jun 5;20(6):e0014382. doi: 10.1371/journal.pntd.0014382 (PMC13241016; doi:10.1371/journal.pntd.0014382)
Supplement: S2 Data — (ZIP) [file pntd.0014382.s006.zip › S2 Data. Data extraction and logging/DengueSystematicRevi_DATA_2026-04-02_1051.csv]

pub_id	redcap_repeat_instrument	redcap_repeat_instance	redcap_data_access_group	pub_citation	title	year	doi	trialregid	trialregistry	pmid	st_status	st_compstatus	st_oth_pub_no	st_oth_pub_1	st_oth_pub_2	st_oth_pub_3	st_oth_pub_4	ipd	ipd_repo	ipd_pid	st_shared_iddo_id	st_shared_notes	funder	pub_notes	publication_details_complete	st_design	st_intv_arms	st_sum	st_topic	st_topic_why	st_country_num	st_followup	st_total_screened	st_total_num	st_total_num_follow	st_num_calculation	recruit_stdtc	st_result	st_protocol	st_protocol_link	st_notes	study_overview_complete	site	site_notes	site_country	study_site_complete	st_comp_intv	st_comparator	st_allocation
22				NA	Efficacy of Dengue Infection With Warning Signs Treated With Dexamethasone (DengDex Study)	2022	https://www.clinicaltrials.gov/study/NCT05631405?cond=dengue&intr=Dexamethasone&rank=1#study-record-dates	NCT05631405	2		2	2						0							2	1	2	1. Dexamethasone 2. Placebo	2		2	28		200			2022-10-16	NOPDF	0			2					1	4	1
22	study_site	1																																									King Chulalongkorn Memorial Hospital, Bangkok, Thailand		221	2
22	other_endpoints	1
51					Zanamivir Treatment of Vascular Permeability in Dengue (ZAP-DENGUE) (ZAP-DENGUE)	2020	https://clinicaltrials.gov/study/NCT04597437	NCT04597437	2	NOPDF	2	2	0					0							2	1	2	1. Zanamivir 600mg (≥50kg) or 12mg/kg (<50kg) IV q12h /5 days 2. Placebo	2		UNSPF	14	NOPDF	74	NOPDF	NOPDF	2024-03-15	NOPDF	0		The study's status is recruiting. The number of enrolled patients is an estimate.	1					1	4	1
51	study_site	1																																									Clinica de la Costa SAS Barranquilla, Colombia	UNSPF	49	1
51	other_endpoints	1
51	other_endpoints	2
196			group_a	Yacoub, S. (2024, March). Anakinra for Dengue Patients With Hyperinflammation - a Randomized Double-blind Placebo-controlled Trial. Retrieved May 24, 2024,.	Anakinra for Dengue Patients With Hyperinflammation - a Randomized Double-blind Placebo-controlled Trial	2024	https://clinicaltrials.gov/search?cond=NCT05611710	NCT05611710	2	UNSPF	2	2	0					0					Oxford University Clinical Research Unit, Vietnam		2	1	2	1. Anakinra: (i) 200mg bid for four days in adults participants (≥ 16 years) or in children (12-16 years), with weight > 50kg; and (ii) 2mg/kg bid for four days in children (12-16 years), with weight < 50Kg. 2. Placebo	2	To evaluate the efficacy of Anakinra in moderate-severe dengue patients with hyperinflammation.	1	30	UNSPF	160	UNSPF	UNSPF	2023-01-02	UNSPF	0		Study is Recruiting	2					1	4	1
196	study_site	1	group_a																																								Hospital for Tropical Diseases in Ho Chi Minh City, Vietnam	The anakinra/placebo will be given to eligible participants admitted to the Hospital for Tropical Diseases (HTD) in Ho Chi Minh City, Vietnam.	242	2
196	other_endpoints	1	group_a
196	other_endpoints	2	group_a
196	other_endpoints	3	group_a
196	other_endpoints	4	group_a
196	other_endpoints	5	group_a
196	other_endpoints	6	group_a
196	other_endpoints	7	group_a
196	other_endpoints	8	group_a
196	other_endpoints	9	group_a
196	other_endpoints	10	group_a
196	other_endpoints	11	group_a
196	other_endpoints	12	group_a
196	other_endpoints	13	group_a
196	other_endpoints	14	group_a
196	other_endpoints	15	group_a
196	other_endpoints	16	group_a
196	other_endpoints	17	group_a
196	other_endpoints	18	group_a
196	results_at_arm_level	1	group_a
196	results_at_arm_level	2	group_a
504				Rammohan S, Bhandare B, V KM, Rangarajan H, Prashad HL, Modak V. The Efficacy of Vitamin C on Platelet Count as an Adjuvant in the Treatment of Dengue Fever. World J Pharm Res www.wjpr.net [Internet]. 2019;8(13):1104. Available from: https://search.proquest.com/openview/872e2789c1cca9939950cd56b4735f7b/1?pq-origsite=gscholar&cbl=2026366&diss=y	THE EFFICACY OF VITAMIN C ON PLATELET COUNT AS AN ADJUVANT IN THE TREATMENT OF DENGUE FEVER	2019	https://www.wisdomlib.org/uploads/journals/wjpr/volume-8,-december-issue-13_13504.pdf	UNSPF	UNSPF		1	1	0					0					UNSPF	Abstract published on AJPCR and fulltext on WJPR - both journals currently not indexed for MEDLINE or in DOAJ	2	1	2	1. Vitamin C 500mg PO QID plus standard of care 2. Standard of care alone	4	"Vitamin C is critical for platelet function and appears to be a key modulator of platelet oxidative state"	1	7	UNSPF	130	123		2017-01	"Mean platelet counts in the group receiving vitamin C was statistically significant (p-value<0.05) on Day 7 when compared to standard care only." (quote from paper with spelling errors- no specification over what was statistically significant)	0		Concerns over reporting: Spelling errors in abstract of main results. Number of participants which was assessed for main results were not reported. Repetitive presentation of results: Table 7 and 8, Table 5 and Figure 3, Fig 2 and Table 4 saying the same thing. Concerns over methods: Using Mann-Whitney U test for PLT counts over time does not seem appropriate. Mean PLT reported at D7 (187 vs 165)…	2					1	3	1
504	study_site	1																																									Department of Medicine at Rajarajeswari Medical College and Hospital, Bangalore.	Department of Medicine at Rajarajeswari Medical College and Hospital, Bangalore.	103	2
504	other_endpoints	1
504	results_at_arm_level	1
709			group_a	Srikanth BK, Reddy L, Biradar S, Shamanna M, Mariguddi DD, Krishnakumar M. An open-label, randomized prospective study to evaluate the efficacy and safety of Carica papaya leaf extract for thrombocytopenia associated with dengue fever in pediatric subjects. Pediatric Health Med Ther. 2019;10:5-11 https://doi.org/10.2147/PHMT.S176712	An open-label, randomized prospective study to evaluate the efficacy and safety of Carica papaya leaf extract for thrombocytopenia associated with dengue fever in pediatric subjects	2019	https://dx.doi.org/10.2147/PHMT.S176712	CTRI/2018/03/012792)	3	30697093	1	1	0					UNSPF					UNSPF		2	1	2	1. CPLE (Caripill) syrup 275 mg PO tid (1- 5y) or 550 mg PO tid (>5y) for 5 days 2. SOC	4	Clinical evidence shows that C. papaya extract enhances the PTFAR (platelet factor activating receptor) activity around 13-fold and the ALOX (arachidonate 12 lipoxygenase) activity 15-fold, which is responsible for increased platelet production. With this established mechanism of action, in few countries the leaf extract of C. papaya has been used in DF disease.	1	5	UNSPF	294	285		2017-07-16	CPLE (Caripill) syrup increased the platelet count significantly compared to the control group.	0		The paper did not mention the start date; this information was obtained from its registration	2					1	3	1
709	study_site	1	group_a																																								Vijaynagar Institute of Medical Sciences Hospital	An open-label, randomized, prospective study was conducted in Vijaynagar Institute of Medical Sciences Hospital in pediatric subjects with dengue (NS1 antigen positive) associated with thrombocytopenia or DHF grades I and II	103	2
709	other_endpoints	1	group_a
709	other_endpoints	2	group_a
709	other_endpoints	3	group_a
709	results_at_arm_level	1	group_a
709	results_at_arm_level	2	group_a
717			group_a	Mir, M., Khurshid, R., & Aftab, R. (2012). Management of Thrombocytopenia and Flu-like Symptoms in Dengue Patients with Herbal Water of Euphorbia hirta. Journal of Ayub Medical College, Abbottabad, 24(3-4)	Management of Thrombocytopenia and Flu-like Symptoms in Dengue Patients with Herbal Water of Euphorbia hirta	2012	UNSPF	UNSPF	UNSPF	24669596	1	1	0					UNSPF					UNSPF		2	3	1	Euphorbia hirta linn, commonly called Tawa- tawa (dose and regimen not specified), both arms of different age groups received the same treatment	4	[Introduction] But it has immunomodulatory activity. It acts by promoting the development of blood platelets, stops haemorrhage and prevents further bleeding. [Discussion] It has a 45% immuno-modulation activity by way of inhibition of nitric oxide production. Flavanoids, a constituent of plant, have also been reported to be responsible for producing anti-inflammatory and humoral antibody respons…	1	UNSPF	UNSPF	125	UNSPF	UNSPF	UNSPF	In both groups A and B, platelet count and TLC increased and haematocrit decreased nonsignificantly after Euphorbia hirta (E. hirta) herbal water. Over 70% of patients showed a moderate increase in platelet count.	0		All patients received study drug! Not sure 2 groups mentioned (group A and group B) are categorized based on what criteria. (dengue fever and dengue hemorrhagic fever)? --> Based on age groups: group A (ages between 30 to 55 years) and group B (ages between 14 to 25 years)	2					0
717	study_site	1	group_a																																								Sir Ganga Ram Hospital in Lahore, Pakistan	This was an experimental study carried out at Sir Ganga Ram Hospital, Lahore Pakistan, during the epidemic of dengue fever from Aug to Oct of 2011	168	2
720				Pongpanich B, Bhanchet P, Phanichyakarn P, Valyasevi A., 1973. Studies on dengue hemorrhagic fever. Clinical study: an evaluation of steroids as a treatment. J Med Assoc Thai 56: 6-14	Studies on dengue hemorrhagic fever. Clinical study: an evaluation of steroids as a treatment	1973	https://pubmed.ncbi.nlm.nih.gov/4685999/	UNSPF	UNSPF	4685999	1	1	0					0					UNSPF		2	1	2	1. Hydrocortisone i.v 25mg/kg/day (5mg/kg at start, the rest divided every 4-6 hours) + Fluids therapy 2. Fluids therapy only	2	Steriods	1	UNSPF	71	26	26	UNSPF	1969	The outcome of shock cases treated with glucocorticoids and with volume replacement alone were not significantly different.	0		Very small size. Not sure about randomization in this case (19 non-steroids vs 7 steroids). No mortality reported.	2					1	1	1
720	study_site	1																																									Department of Pediatrics of Ramathibodi Hospital, Bangkok, Thailand	Department of Pediatrics of Ramathibodi Hospital, Bangkok	221	2
720	other_endpoints	1
720	other_endpoints	2
720	other_endpoints	3
720	other_endpoints	4
720	results_at_arm_level	1
720	results_at_arm_level	2
877				Jacobs J, Fernandez EA, Merizalde B, Avila-Montes GA, Crothers D. The use of homeopathic combination remedy for dengue fever symptoms: a pilot RCT in Honduras. Homeopathy. 2007;96:22-6.	The use of homeopathic combination remedy for dengue fever symptoms: a pilot RCT in Honduras	2007	https://doi.org/10.1016/j.homp.2006.10.004	UNSPF	UNSPF	17227744	1	1	0					0					Boiron Research Institute, Newtown Square, PA.		2	1	2	1. Homeopathy 2. Placebo	4	Mechanism/rationale unknown and not discussed/mentioned anywhere in the paper.	2	6	89	60	59	One patient from the homeopathy group was lost to follow-up.	2001-09-01	No difference in outcomes between the two groups, including the number of days of fever and pain as well as analgesic use and complication rates. Only three subjects had laboratory confirmed dengue.	0		60 randomized but dengue confirmed in only 3 (positive viral culture + IgM). Chi-square to compare DURATION of symptoms. Temperature is patient-assessed by oral strips at home. Discrepancies within the article about the numbers of patients follow-up (59 in result text versus 58 in Table 3 for main outcomes), duration of follow-up (6 versus 7 days).	2					0
877	study_site	1																																									UNSPF	Enrollment from two health centers in the Metropolitan area of Honduras.	99	2
877	study_site	2																																									UNSPF	Enrollment from two health centers in the Metropolitan area of Honduras.	99	2
877	other_endpoints	1
953			group_a	Nainggolan, L., Bardosono, S., & Ibrahim Ilyas, E. I. (2018). The tolerability and efficacy of oral isotonic solution versus plain water in dengue patients: A randomized clinical trial. Indian Journal of Community Medicine, 43(1), 29-33	The Tolerability and Efficacy of Oral Isotonic Solution versus Plain Water in Dengue Patients A Randomized Clinical Trial	2017	10.4103/ijcm.IJCM_377_16	UNSPF	UNSPF	UNSPF	1	1	0					0					UNSPF	PMID not found	2	1	2	The intervention group received OIS, and the control group received oral plain water which were put into identical tumbler	3	UNSPF	1	UNSPF	UNSPF	24	UNSPF	UNSPF	2014-06	Twenty‑four participants were included in this study. General characteristics of the subjects can be found in Table 1. The length of stay of the control group was longer than the intervention group. There were seven patients in the control group and five patients in the intervention group classified as DHF. There was neither drop out patient nor deteriorated into shock or death during hospitaliza…	0		There is no screening phase	2					1	1	1
953	study_site	1	group_a																																								Cipto Mangunkusumo Hospital	Eligible subjects were included from patients that visited a community health center ("Puskesmas") in Jakarta and subsequently were admitted and monitored at Cipto Mangunkusumo Hospital.	104	2
1040				Sellahewa KH, Samaraweera N, Thusita KPGD, Fernando JLIN. Is fresh frozen plasma effective for thrombocytopenia in adults with dengue fever? A prospective randomised double blind controlled study. Ceylon Med J. 2008;53:36-40.	Is fresh frozen plasma effective for thrombocytopenia in adults with dengue fever? A prospective randomised double blind controlled study	2008	https://10.4038/cmj.v53i2.229	SLCTR/2007/004	4	18678119	1	1	0					0					UNSPF	https://10.4038/cmj.v53i2.229 DOI obtained from PubMed is not working	2	1	2	Group A received an intravenous infusion of 3 units (600ml) of FFP over 90 minutes. Group B received an intravenous infusion of an equal volume of isotonic saline over the same period.	3		1	2	312	109	84	Excluded from analysis (n=1); patient was excluded after diagnosing ITP.	2005-11-01	Following Intervention, the mean platelet count was significantly higher in Group A than in Group B at 12 hours (p=0.04; t-test). The mean platelet counts continued to be higher in Group A than in Group B at 24 and 48 hours post-intervention, but the differences were not statistically significant.	0		Can classify this paper as host-directed therapy? Mechanism described in the paper: "It is possible that antibody concentrates in the form of FFP could block immune mediated platelet destruction."	1					1	1	1
1040	study_site	1																																									National Hospital of Sri Lanka, Colombo	The study population comprised patients with clinical evidence and serological confirmation of dengue fever admitted to one medical unit at the National Hospital of Sri Lanka, Colombo.	210	2
1040	other_endpoints	1
1065				Cabrera-Cortina JI, Sánchez-Valdéz E, Cedas-DeLezama D, Ramírez-González MD. Oral calcium administration attenuates thrombocytopenia in patients with dengue fever. Report of a pilot study. Proc West Pharmacol Soc. 2008;51:38-41.	Oral calcium administration attenuates thrombocytopenia in patients with dengue fever. Report of a pilot study	2008	UNSPF	UNSPF	UNSPF	19544672	1	1	0					0					UNSPF		2	2	2	1. Calcium carbonate for over a week (400-600mg/d first 2-3 days, then 200-400mg/d) 2. SOC	4	Considering that calcium plays a key role in platelet function and in cell mediated immune responses, in this work we analyzed the effect of oral administration of calcium on thrombocytopenia in patients with clinical signs and symptoms of DF. We suggest that patients are likely in a subclinical hypocalcemic state due to a decreased intake of dairy foods, the main dietary source of calcium.	1	14	UNSPF	20	UNSPF	UNSPF	2005	Calcium carbonate significantly increased platelet counts compared to the control: 206 (155-257) vs. 89 (46-132) ×10³ cells/mm³.	0		This is not a randomized trial. Ten were chosen "randomly" to receive calcium and another ten was chosen as controls. Authors suggested restoration of free Ca stimulate CaR on dendritic cells and PLTs -> decrease immune response -> improve clinical. Treatment lasted over a week with an unspecified duration. Initial doses were 400-600 mg/day for 2-3 days, then reduced to 200-400 mg based on respon…	2					0
1065	study_site	1																																									Civil Hospital of Ciudad Madero, Mexico	During the warm and rainy months of 2005 an epidemic outbreak of DF occurred in the city of Tampico. Patients with fever over of 3 to 5 days of duration seeking medical aid at the Community Center "Las Americas" were examined for clinical diagnosis of DF. Those found to be positive for DV were referred to the Civil Hospital of Ciudad Madero, where this pilot study was conducted.	144	2
1065	other_endpoints	1
1142				Sumarmo et al. "Failure of hydrocortisone to affect outcome in dengue shock syndrome." Pediatrics vol. 69,1 (1982): 45-9.	Failure of hydrocortisone to affect outcome in dengue shock syndrome	1982	https://doi.org/10.1542/peds.69.1.45	UNSPF	UNSPF	7054760	1	1						0					WHO (Project ICPRPD 001)		2	1	2	1. Hydrocortisone hemisuccinate 50 mg/kg single dose 2. Placebo	2		1	UNSPF	UNSPF	97	97		1978-02-DD	No effect on mortality, severity of shock assessed by WHO scoring system, duration of shock or fluids required.	0		Children population (<= 10 years old). No baseline information about day of illness, duration of shock before enrolment.	2					1	4	1
1142	study_site	1																																									Department of Child Health, Medical School, University of Indonesia, Dr Cipto Mangunkusumo Hospital, Jakarta	All patients suspected of having DSS who developed features of shock at home and were admitted to the Department of Child Health, Medical School, University of Indonesia, Dr Cipto Mangunkusumo Hospital, Jakarta, during the period of February 1978 to May 1979 were included in this study.	104	2
1142	other_endpoints	1
1142	other_endpoints	2
1142	results_at_arm_level	1
1142	results_at_arm_level	2
1168			group_a	Pohan, H. T., Lie, K. C., Suhendro, & Santoso, W. D. (2009). An Open Pilot Study of The Efficacy and Safety of Polygeline in Adult Subjects with Dengue Haemorrhagic Fever. Acta Medica Indonesiana - The Indonesian Journal of Internal Medicine, 41(2), 47-53.	An open pilot study of the efficacy and safety of Polygeline in adult subjects with dengue haemorrhagic fever	2009	UNSPF	UNSPF	UNSPF	UNSPF	1	1	0					0					UNSPF	This is a pilot study and I can not find the full paper since the publish of this pilot study in 2009	2	3	1	Fluid treatments were given following this protocol: polygeline i.v. infusion: 500 ml over first 6 hours and continued with 500 ml for the next 18 hours, and maintained to 1000 mL/24 hours from day-2 until maximum day-5. Ringer's lactate infusion: 1000 mL/18 hours from the first day to maximum day-5, as maintenance	3	fluid therapy	2	UNSPF	50	44	UNSPF	UNSPF	2007-08	Hematocrit Levels: There was a significant decrease in hematocrit levels within the first 6 hours, and this decrease was maintained over the 48-hour observation period. Stability of Hemodynamic Status: The study reported that all subjects maintained stable hemodynamic statuses throughout the treatment period without the occurrence of shock. Hospital Stay: Most subjects were hospitalized and disch…	UNSPF			2					0
1168	study_site	1	group_a																																								Dr. Cipto Mangunkusumo Hospital	The trial population consisted of adult patients with stage I or II of DHF, who were referred to Dr. Cipto Mangunkusumo Hospital and Persahabatan Hospital between August 2007 and February 2008.	104	2
1168	study_site	2	group_a																																								Persahabatan Hospital	The trial population consisted of adult patients with stage I or II of DHF, who were referred to Dr. Cipto Mangunkusumo Hospital and Persahabatan Hospital between August 2007 and February 2008.	104	2
1168	other_endpoints	1	group_a
1211				Fredeking TM, Zavala-Castro JE, González-Martínez P, Moguel-Rodríguez W, Sanchez EC, Foster MJ, Diaz-Quijano FA. Dengue Patients Treated with Doxycycline Showed Lower Mortality Associated to a Reduction in IL-6 and TNF Levels. Recent Pat Antiinfect Drug Discov. 2015;10(1):51-8. doi: 10.2174/1574891x10666150410153839. PMID: 25858261.	Dengue Patients Treated with Doxycycline Showed Lower Mortality Associated to a Reduction in IL-6 and TNF Levels	2015	https://doi.org/10.2174/1574891x10666150410153839	UNSPF	UNSPF	25858261	1	1						0					Antibody Systems, Inc., Hurst, TX, USA.		2	1	2	1. Doxycycline p.o 200 mg initially then 100 mg q12h for 7 days 2. No doxycycline	2		2	7	UNSPF	231	219		2010-06	Doxycycline treatment associated with a 46% lower in mortality (11.2% [13/116] vs 20.9% [24/115], p=0.05) and a significant decrease in TNF and IL-6 levels at day 3, 5 and 7. Non-survivors had significantly (p<0.01) higher levels of TNF and IL-6 compared to survivors.	0		Per-protocol analysis "Only patients who actually received doxycycline treatment were considered in the doxycycline group for analysis". Severity of illness at the time of enrollment was not assessed. Terry Fredeking, the first author is head of AntiBody Systems, the sponsor. Here's from the company's website "Terry Fredeking heads Antibody Systems in research, development and the production of d…	2					1	3	1
1211	study_site	1																																									Hospital General San Carlos, from Tizimín city, Yucatan	Participating institutions included the Hospital General San Carlos, from Tizimín city; and, the Hospital General O'Horan, from Mé-rida city (both at Yucatán, México)	144	2
1211	study_site	2																																									Hospital General O'Horan, from Mé-rida city, Yucatan		144	2
1211	other_endpoints	1
1211	other_endpoints	2
1459				Pannu AK, Bhalla A, Singhal M, Suri V, Shafiq N, Varma S. Safety and Efficacy of a Single Dose of Anti-D (WinRho®) in Severe Thrombocytopenia Secondary to Dengue Virus Infection. Indian J Crit Care Med. 2017 Feb;21(2):80-84. doi: 10.4103/ijccm.IJCCM_386_16. PMID: 28250602; PMCID: PMC5330058.	Safety and Efficacy of a Single Dose of Anti-D (WinRho®) in Severe Thrombocytopenia Secondary to Dengue Virus Infection	2017	https://doi.org/10.4103%2Fijccm.IJCCM_386_16	UNSPF	UNSPF	28250602	1	1						0							2	1	2	1. Anti-D i.v 50 µg/kg (250 IU/kg) once + SOC + PLT support 2. SOC + PLT support	2	Anti-D immune globulin has been studied recently in Rh+ DHF patients to improve thrombocytopenia based on its role in blocking Fcγ receptor and reducing immune destruction as already demonstrated in immune thrombocytopenic purpura (ITP) patients.	UNSPF	6	150	30	30		2010-07	At 48h, PLT rise ≥50,000/mm³ was higher in the intervention group (60% vs. 6.7%, P = 0.0019). Platelet infusion was greater in the control group (342 ± 193 ml vs. 187 ± 79 ml). Bleeding improved in the intervention group by 24h for Grade 2 (P = 0.032) and by 48h for Grade 1 (P = 0.014).	0		Study population = 30 Rh+ patients with serology-proven dengue positivity, severe thrombocytopenia (PLT ≤20,000/mm3), and willing to consent were included in the study	1					1	3	1
1459	study_site	1																																									UNSPF	UNSPF	103	1
1459	other_endpoints	1
1459	other_endpoints	2
1459	other_endpoints	3
1509			group_a	Rerksuppaphol, Sanguansak, and Lakkana Rerksuppaphol. "A Randomized Controlled Trial of Zinc Supplementation as Adjuvant Therapy for Dengue Viral Infection in Thai Children." International journal of preventive medicine vol. 9 88. 12 Oct. 2018, doi:10.4103/ijpvm.IJPVM_367_17	A Randomized Controlled Trial of Zinc Supplementation as Adjuvant Therapy for Dengue Viral Infection in Thai Children	2018	10.4103/ijpvm.IJPVM_367_17	TCTR20151110001	9	30450171	1	1	0					0					Srinakharinwirot University		2	1	2	1. Zinc (15 mg elemental zinc) PO tid for 5 days 2. Placebo	4	Zinc is an essential micronutrient for normal development and function of cells mediating nonspecific immunity, such as neutrophils and natural killer cells, and it plays a role even in the acquired immunity. Therefore, in infectious disease, potential benefits from zinc supplementation during the acute phase are to sustain and to optimize the immune response.	1	UNSPF	53	50	0	UNSPF	2016-01	No significant difference in mean time of defervescence	UNSPF			2					1	4	1
1509	study_site	1	group_a																																								pediatric unit of MSMC Srinakharinwirot University Hospital	A randomized, double‑blind, placebo‑controlled trial was conducted between January 2016 and April 2017 in children admitted to the pediatric unit of MSMC Srinakharinwirot University Hospital with a diagnosis of DF by the modified World Health Organization classification	221	2
1509	other_endpoints	1	group_a
1517				Chatterjee K, Coshic P, Borgohain M, Agarwal N. Experience of buffy coat pooling of platelets as a supportive care in thrombocytopenic dengue patients: A prospective study. Asian J Transfus Sci. 2014;8:89-91.	Experience of buffy coat pooling of platelets as a supportive care in thrombocytopenic dengue patients: A prospective study	2014	https://journals.lww.com/ajts/fulltext/2014/08020/experience_of_buffy_coat_pooling_of_platelets_as_a.5.aspx	UNSPF	UNSPF	25161345	1	1	0					0					UNSPF		2	2	2	For comparison between ef􀀁 cacy of SDP and BCCP, two groups were studied (50 patients who were transfused with SDP and first 50 patients with BCPP).	3	Platelet transfusion	1	UNSPF	UNSPF	179	100	50 patients who were transfused with SDP, and the first 50 patients with BCPP (out of 129) were included in the report	2009-09	The observed post-transfusion platelet recovery and corrected count increment (CCI) at 1 hour and 24 hours after BCPP transfusion were similar to that after SDP transfusion.	0			2					1	1	2
1517	study_site	1																																									All India Institute of Medical Sciences, Ansari Nagar, New Delhi, India	All India Institute of Medical Sciences, Ansari Nagar, New Delhi, India	103	2
1517	other_endpoints	1
1687				Tassniyom S, Vasanawathana S, Chirawatkul A, Rojanasuphot S. Failure of high-dose methylprednisolone in established dengue shock syndrome: a placebo-controlled, double-blind study. Pediatrics. 1993 Jul;92(1):111-5. PMID: 8516054.	Failure of high-dose methylprednisolone in established dengue shock syndrome: A placebo-controlled, double-blind study	1993	https://doi.org/10.1542/peds.92.1.111	UNSPF	UNSPF	8516054	1	1	0					0					Rockfeller Foundation		2	1	2	1. Methylprednisolone i.v 30 mg/kg single dose 2. Placebo	2		2	14	UNSPF	63	63	UNSPF	1987-06	There was no significant difference in mortality between the two groups (P = .63; 12.5% (4/32) in the steroid group and 12.9% (4/31) in placebo). The sequelae at 2 weeks among treatment and control survivors were not significantly different.	0		Used a mortality rate of 90% for sample size calculation	2					1	4	1
1687	study_site	1																																									Khon Kaen University Hospital	Patients from the Khon Kaen University Hospital and Khon Kaen Provincial Hospital were considered for recruitment.	221	2
1687	study_site	2																																									Khon Kaen Provincial Hospital, Khon Kaen, Thailand	Patients from the Khon Kaen University Hospital and Khon Kaen Provincial Hospital were considered for recruitment.	221	2
1687	other_endpoints	1
1687	other_endpoints	2
1687	other_endpoints	3
1687	other_endpoints	4
1687	other_endpoints	5
1687	other_endpoints	6
1687	other_endpoints	7
1687	other_endpoints	8
1687	other_endpoints	9
1687	results_at_arm_level	1
1687	results_at_arm_level	2
2001			group_a	Nayak, D., Chadha, V., Jain, S., Nim, P., Sachdeva, J., Sachdeva, G., Vivekanand, K., Khurana, A., Raheja, S.M., Manchanda, R.K. (2019). Effect of Adjuvant Homeopathy with Usual Care in Management of Thrombocytopenia Due to Dengue: A Comparative Cohort Study. Homeopathy, 108(3), 150-157. DOI: 10.1055/s-0038-1676953.	Effect of Adjuvant Homeopathy with Usual Care in Management of Thrombocytopenia Due to Dengue: A Comparative Cohort Study	2019	https://doi.org/10.1055/s-0038-1676953	UNSPF	UNSPF	UNSPF	1	1	0					UNSPF					The Central Council for Research in Homoeopathy, New Delhi, India.		2	2	2	1. "Homeopathy" (variable regimens, not specified) plus standard of care 2. Standard of care alone.	4	Homeopathic medicine has been advocated for therapeutic use in dengue since the 19th century. The homeopathic medical repertory lists 16 medicines for dengue.	1	UNSPF	UNSPF	283	UNSPF	UNSPF	2015-09	The homeopathy group showed a statistically significantly greater rise in platelet count on day 1 of follow-up compared to the standard of care group. This trend continued until day 5 of the study.	UNSPF		The intervention(s) consists of different regimens: Homeopathy was used as an umbrella term for 16 different ingredients prescribed in this study - as the authors described "Sixteen homeopathic medicines were prescribed to the patients. Of these, 112 patients (81.2%) received Crotalus horridus. The next most-prescribed medicines were Phos phorus (4 patients, 3%) and Nux vomica, Pulsatilla nigrica…	2					1	3	2
2001	study_site	1	group_a																																								IPD of Dr Hedgewar Aarogya Sansthan	the IPD of Dr Hedgewar Aarogya Sansthan, an allopathic and homeopathic hospital in Delhi	103	2
2001	other_endpoints	1	group_a
2066			group_a	Nguyen NM, Chanh HQ, Tam DTH et al. Metformin as adjunctive therapy for dengue in overweight and obese patients: a protocol for an open-label clinical trial (MeDO) [version 2; peer review: 3 approved]. Wellcome Open Res 2021, 5:160 (https://doi.org/10.12688/wellcomeopenres.16053.2)	Metformin as adjunctive therapy for dengue in overweight and obese patients: a protocol for an open-label clinical trial (MeDO)	2021	https://doi.org/10.12688/wellcomeopenres.16053.2	NCT04377451	2	33083561	2	1	0					UNSPF					the Wellcome Trust [106680]	- Protocol only - First published: 06 Jul 2020; Latest published: 08 Feb 2021	2	2	2	Cohort 1 (low dose): 1. Metformin PO 850mg (adults) or 500mg (children) od for 5 days 2. SOC Cohort 2: 1. Metformin PO 1500mg/day (1000mg mane, 500mg nocte) (>60kg) or 500mg bid (<60kg) for 5 days 2. SOC	2	- Obesity is a growing problem among young people in Vietnam and is increasingly recognised as an important risk factor for severe dengue, likely due to alterations in host immune and inflammatory pathways. Metformin, a widely used antihyperglycaemic agent with excellent safety profile, has demonstrated potential as a dengue therapeutic in vitro and in a retrospective observational study of adult…	1	28	UNSPF	120	120		UNSPF	UNSPF	1	https://doi.org/10.12688/wellcomeopenres.16053.2	- The trial will be conducted in two phases, with a dose escalation between phases + Phase 1: low dose (5 adults - 850mg qd and 5 children 500mg qd) + Phase 2: weight-based dose - Follow-up visit: at day 28 (from DOI) - Number of participants: + 60 patients received metformin (target sample size) + and were compared to a non-treated group of 60 age-matched overweight and obese dengue patients (ob…	2					1	3	2
2066	study_site	1	group_a																																								Hospital for Tropical Diseases (HTD) in Ho Chi Minh City (HCMC), Vietnam	Age range of 10 to 30 years, who are admitted to the Hospital for Tropical Diseases (HTD) in Ho Chi Minh City (HCMC), Vietnam, with positive non- structural protein 1 (NS1) rapid test and onset of fever <72 hours prior to admission.	242	2
2066	other_endpoints	1	group_a
2066	other_endpoints	2	group_a
2066	other_endpoints	3	group_a
2066	other_endpoints	4	group_a
2066	other_endpoints	5	group_a
2066	other_endpoints	6	group_a
2066	other_endpoints	7	group_a
2066	other_endpoints	8	group_a
2066	other_endpoints	9	group_a
2066	other_endpoints	10	group_a
2066	other_endpoints	11	group_a
2066	other_endpoints	12	group_a
2066	other_endpoints	13	group_a
2066	other_endpoints	14	group_a
2066	other_endpoints	15	group_a
2066	other_endpoints	16	group_a
2066	other_endpoints	17	group_a
2091				Suliman MI, Qayum I, Saeed F. Randomized clinical trial of human interleukin-11 in Dengue fever-associated thrombocytopenia. J Coll Physicians Surg Pak. 2014 Mar;24(3):164-8. PMID: 24613110.	Randomized clinical trial of human interleukin-11 in Dengue fever-associated thrombocytopenia	2014		UNSPF	UNSPF	24613110	1	1	1	Jazirah Rehmat et al., Role Of Recombinant Human Interleukin-11 In Thrombocytopenia Associated With Dengue Fever., Indo Am. J. P. Sci, 2018; 05(12)				0							2	1	2	1. Recombinant human IL-11 s.c 1.5 mg once 2. Placebo	2		1	2	UNSPF	40	40		2011-07-DD	Marginal but statistically significant improvement in platelet count at 12, 24, 36 and 48 hours in treatment group. Significant change in PLT stays in female but not male group.	0		Difference in mean PLT count between 2 groups are not clinically meaningful (20 vs 26 at 12 hour and 30 vs 41 at 48 hours). Mean PLT at base line about 22 so most likely enrolled at around day 5 - 6, after which natural recovery in PLT likely follows. Section of inclusion criteria not clear due to spelling errors.	2					1	4	1
2091	study_site	1																																									Farooq Hospital, Lahore	Place and Duration of Study: Farooq Hospital, Lahore, from July to October 2011	168	2
2091	results_at_arm_level	1
2091	results_at_arm_level	2
2376				Ngo NT, Cao XT, Kneen R, Wills B, Nguyen VM, Nguyen TQ, et al. Acute management of dengue shock syndrome: a randomized double-blind comparison of 4 intravenous fluid regimens in the first hour. Clin Infect Dis. 2001;32:204-13.	Acute management of dengue shock syndrome: a randomized double-blind comparison of 4 intravenous fluid regimens in the first hour	2001	https://doi.org/10.1086/318479	UNSPF	UNSPF	11170909	1	1	0					0					The Wellcome Trust of Great Britain		2	1	4	We undertook a randomized blinded comparison of 4 fluids (dextran, gelatin, lactated Ringer's, and "normal" saline) dextran, gelatin, lactated Ringer's, and "normal" saline) for initial resuscitation of 230 Vietnamese children with DSS.	3	Fluids	1	UNSPF	UNSPF	230	222	8 with DHF grade IV	1996-09	All the children survived, and there was no clear advantage to using any of the 4 fluids, but the longest recovery times occurred in the lactated Ringer's group. The most significant factor determining clinical response was the pulse pressure at presentation. A comparison of the colloid and crystalloid groups suggested benefits in children presenting with lower pulse pressures who received one of…	0		Followed-up till discharge. Number of follow-up days not specified.	2					1	1	1
2376	study_site	1																																									Dong Nai Paediatric Hospital, Bien Hoa, Dong Nai Province, Vietnam	The study took place from September 1996 through September 1997 on the ICU of Dong Nai Paediatric Hospital, a specialist children's hospital situated 40 km from Ho Chi Minh City, in southern Vietnam. The ICU has 15 beds, staffed by an average of 5 nurses and 3 doctors at any time. There are no facilities for ventilation, and invasive monitoring is carried out only in exceptional circumstances.	242	2
2376	other_endpoints	1
2376	other_endpoints	2
2376	other_endpoints	3
2376	other_endpoints	4
2376	other_endpoints	6
2601			group_a	Waly, T. M., Tambunan, K. L., Nelwan, R. H. H., P. T. Herdiman, Hendarwanto, & Zulkarnain, I. (1998). The role of platelet antibody and bone marrow in adult dengue hemorrhagic fever with thrombocytopenia. Medical Journal of Indonesia, 7(4), 243-248.	The role of platelet antibody and bone marrow in adult dengue hemorrhagic fever with thrombocytopenia	1998	UNSPF	UNSPF	UNSPF	UNSPF	1	1	0					UNSPF					UNSPF		2	1	2	1. Methylprednisolone i.v 1.2-1.5mg/kg for 5 days 2. Placebo	2	This is according to an assumption that in an adult DHF patient the bone marrow was less affected compared to the peripheral process (immunologic reaction). Besides that, the possibility of positive platelet antibody, and hypersensitivity reaction stage III as DHF basic pathophysiology still need a consideration	2	UNSPF	33	29	UNSPF	UNSPF	1997-05	Steroids appeared to decrease the duration of thrombocytopenia at early stage of dengue. If given at > 5 days of fever: no effect on the duration of thrombocytopenia but helped prevent a rapid decrease in PLT.	UNSPF		Concerns of methods and reporting: Chi-square was used to compare duration of thrombocytopenia. Fig 1 which is the main result reported for the steroid trial is very hard to interpret.	2					1	4	UNSPF
2601	study_site	1	group_a																																								Cipto Mangunkusumo Hospital	There were 33 cases from May through I;uly 1997, which were collected in Cipto Mangunkusumo and. Persahabatan General Hospital, and 29 of them were included in the study	104	2
2601	study_site	2	group_a																																								Persahabatan Hospita	There were 33 cases from May through I;uly 1997, which were collected in Cipto Mangunkusumo and. Persahabatan General Hospital, and 29 of them were included in the study	104	2
2834			group_a	Vaish, A., Verma, S., Agarwal, A., Gupta, L., & Gutch, M. (2012). Effect of vitamin E on thrombocytopenia in dengue fever. Annals of Tropical Medicine and Public Health, 5(4), 282-285. https://doi.org/10.4103/1755-6783.102004	Effect of vitamin E on thrombocytopenia in dengue fever	2012	https://doi.org/10.4103/1755-6783.102004	UNSPF	UNSPF	UNSPF	1	1	0					UNSPF					UNSPF		2	1	2	1. Vitamin E 400mg PO q24h for unspecified treatment duration. 2. SOC	4	Vitamin E which has antioxidant and free-radical scavenging properties and may therefore help in these cases.[5,6] Hence, in the present study, we have evaluated the effect of vitamin E on thrombocytopenia in the cases of dengue fever.	1	7	UNSPF	66	59	UNSPF	2010-09-01	On day 4 and day 7, the mean platelet counts in the vitamin E group were significantly higher compared to the control group. Platelet transfusion was required in fewer cases in the vitamin E group compared to the control group.	UNSPF			2					1	3	1
2834	study_site	1	group_a																																								A tertiary teaching hospital during a recent outbreak of dengue fever in the area	Settings and Design: A tertiary teaching hospital during a recent outbreak of dengue fever in the area	103	2
2923			group_a	Bharath Kumar Reddy, K.R., Basavaraja, G.V. & Shivananda Furosemide infusion in children with dengue fever and hypoxemia. Indian Pediatr 51, 303-305 (2014). https://doi.org/10.1007/s13312-014-0398-8	Furosemide infusion in children with dengue fever and hypoxemia	2014	https://dx.doi.org/10.1007/s13312-014-0398-8	UNSPF	UNSPF	24825269	1	1	0					UNSPF					UNSPF		2	2	3	Patients were studied as group D (receiving diuretic therapy alone) and group B (both ventilation and diuretics) and compared to a historical control group V (ventilation alone). Furosemide infusion was administered at 0.05-0.1 mg/kg/hour for 48 hours, maintaining a urine output of 2-4 mL/kg/hour	3	Published data suggest maintaining a negative fluid balance for improved outcomes in ARDS [8]. Studies have demonstrated lower extra-vascular lung water, lesser mechanical ventilation and better survival with fluid restriction in comparison to standard fluid protocols. Data to support the role of diuretics in pediatric ARDS are scarce. Recently, Ranjit, et al. [11] described successful management…	1	UNSPF	UNSPF	110	110		2010-09-DD	There was a significant difference in survival in the three groups. Significant difference was noted between pre- and postintervention arterial blood gases with respect to PCO2 (P=0.02), pO2 (P=0.003), PaO2/FaO2 ratio (P<0.001) and alveolar-arteriolar oxygen gradient (P=0.002).	UNSPF		The actual start date is from SEP 2010, but the Group V is retrospective data which was collected from DEC 2009 to SEP 2010	2					1	UNSPF	2
2923	study_site	1	group_a																																								Indira Gandhi institute of Child Health	This prospective study was conducted in Indira Gandhi Institute of Child Health, a tertiary care referral centre with a 25-bedded pediatric intensive care unit (PICU) and 20-bedded dengue ward	103	2
2923	other_endpoints	1	group_a
3018				Soroy L, Bagus S, Yongkie IP, Djoko W. The effect of a unique propolis compound (Propoelix™) on clinical outcomes in patients with dengue hemorrhagic fever. Infect Drug Resist. 2014 Dec 9;7:323-9. doi: 10.2147/IDR.S71505. PMID: 25525372; PMCID: PMC4266269.	The effect of a unique propolis compound (Propoelix™) on clinical outcomes in patients with dengue hemorrhagic fever	2014	https://doi.org/10.2147%2FIDR.S71505	UNSPF	UNSPF	25525372	1	1						0							1	1	2	1. PropoelixTM 200mg tid for 7 days 2. Placebo	4		1	7	UNSPF	63	UNSPF		2012-05	Propoelix™-treated patients showed faster platelet recovery, with significant differences by day 6 and day 7. They also had a greater decline in TNF-α levels by day 7 and a shorter hospital stay.	0			2					1	4	1
3018	study_site	1																																									Department of Internal Medicine, Gatot Soebroto Central Army Hospital in Jakarta, Indonesia	A double-blind, randomized, placebo-controlled trial was conducted at the Department of Internal Medicine, Gatot Soebroto Central Army Hospital in Jakarta, Indonesia, from May 2012 to July 2013	104	2
3018	other_endpoints	1
3018	results_at_arm_level	1
3018	results_at_arm_level	2
3064			group_a	Chuansumrit A, Tangnararatchakit K, Lektakul Y, Pongthanapisith V, Nimjaroenniyom N, Thanarattanakorn P, Wongchanchailert M, Komwilaisak P. The use of recombinant activated factor VII for controlling life-threatening bleeding in Dengue Shock Syndrome. Blood Coagul Fibrinolysis. 2004 Jun;15(4):335-42. doi: 10.1097/00001721-200406000-00008. PMID: 15166920.	The use of recombinant activated factor VII for controlling life-threatening bleeding in Dengue Shock Syndrome	2004	https://doi.org/10.1097/00001721-200406000-00008	UNSPF	UNSPF	15166920	1	1	0					0					UNSPF	- The paper was received on 8 October 2003, was revised 10 February 2004 and accepted 13 February 2004 - Some data for individual patient can find directly in the paper	2	2	2	- To report the use of recombinant activated factor VI (rFVIIa) in controlling life-threatening bleeding episodes in patients with grades III and IV Dengue Hemorrhagic Fever (DHF), also known as Dengue Shock Syndrome. - Patients were divided into two groups: + Group 1 included nine patients, mainly grade III, waiting for platelet concentrate. + Group 2 included six patients, mainly grade IV, who …	3	Recently, recombinant activated factor VII (rFVIIa) was reported effective in controlling bleeding in patients with thrombocytopenia or massive uncontrolled bleeding	6	2	UNSPF	15	15		2000-MM-DD	The median times from the onset of bleeding to rFVIIa initiation were 6.5 and 29.8 h in groups 1 and 2, respectively. Each patient received one to three doses. An effective response was found in eight patients (53.3%), including six patients in group 1 and two patients in group 2. They had complete cessation of bleeding without recurrence for 48 h. An ineffective response was found in seven patie…	UNSPF		The study is more similar to a case series than to a trial	2					0
3064	study_site	1	group_a																																								four university hospitals	Fifteen DSS patients (seven boys, eight girls) with life-threatening bleeding admitted to the comprehensive treatment centers located at four university hospitals and two regional hospitals from 2000 to 2002 in Thailand were enrolled in the study, which was approved by the Faculty Ethics Committee.	221	2
3064	study_site	2	group_a																																								two regional hospitals	Fifteen DSS patients (seven boys, eight girls) with life-threatening bleeding admitted to the comprehensive treatment centers located at four university hospitals and two regional hospitals from 2000 to 2002 in Thailand were enrolled in the study, which was approved by the Faculty Ethics Committee.	221	2
3064	other_endpoints	1	group_a
3065			group_a	Cam, B. V., Tuan, D. T., Fonsmark, L., Poulsen, A., Tien, N. M., Tuan, H. M., & Heegaard, E. D. (2002). Randomized Comparison of Oxygen Mask Treatment vs. Nasal Continuous Positive Airway Pressure in Dengue Shock Syndrome with Acute Respiratory Failure. Journal of Tropical Pediatrics, 48(6), 335-339. https://doi.org/10.1093/tropej/48.6.335	Randomized Comparison of Oxygen Mask Treatment vs. Nasal Continuous Positive Airway Pressure in Dengue Shock Syndrome with Acute Respiratory Failure	2002	https://doi.org/10.1093/tropej/48.6.335	UNSPF	UNSPF	UNSPF	1	1	0					UNSPF					UNSPF		2	1	2	Oxygen Mask Group:Patients received oxygen via a face mask with a reservoir bag at a flow rate of 6-8 L/min, resulting in an inspired oxygen fraction of 60-80%. Nasal Continuous Positive Airway Pressure (NCPAP) Group: Patients received continuous positive airway pressure of 6 cm water delivered through binasal prongs with FiO2 at 60%.	3		1	UNSPF	UNSPF	48	37	UNSPF	1998-01	Respiratory Rate: Decreased significantly in the NCPAP group after 30 minutes of treatment. SaO2 and PaO2: Increased in both groups after 30 minutes of treatment, with better improvement in the NCPAP group. Unresponsiveness to Treatment: Higher in the Oxygen Mask Group (13/19) compared to the NCPAP Group (4/18). Complications: No significant complications were reported in either group. Mortality:…	UNSPF			2					1	1	1
3065	study_site	1	group_a																																								Intensive Care Unit of Pediatric Hospital No. 1	An open prospective, randomized controlled study was carried out in children under 15 years of age with DSS complicated by respiratory failure, admitted to the Intensive Care Unit of Pediatric Hospital No. 1 in Ho Chi Minh City, Vietnam from January 1998 to December 1999	242	2
3158				Khan Assir MZ, Kamran U, Ahmad HI, Bashir S, Mansoor H, Anees SB, Akram J. Effectiveness of platelet transfusion in dengue Fever: a randomized controlled trial. Transfus Med Hemother. 2013 Oct;40(5):362-8. doi: 10.1159/000354837. Epub 2013 Sep 11. PMID: 24273491; PMCID: PMC3822277.	Effectiveness of Platelet Transfusion in Dengue Fever: A Randomized Controlled Trial	2013	https://doi.org/10.1159%2F000354837	UNSPF	UNSPF	24273491	1	1						0					UNSPF		1	1	2		3		1	3	UNSPF	87	84		2011-08					1					1	3	1
3158	study_site	1																																									A high-dependency unit for dengue in Jinnah Hospital Lahore, Pakistan	The study was conducted in a high-dependency unit for dengue in Jinnah Hospital Lahore, Pakistan.	168	2
3158	other_endpoints	1
3158	other_endpoints	2
3158	other_endpoints	3
3158	other_endpoints	4
3634			group_a	Somasetia et al.: Early resuscitation of dengue shock syndrome in children with hyperosmolar sodium-lactate: a randomized single-blind clinical trial of efficacy and safety. Critical Care 2014 18:466.	Early resuscitation of dengue shock syndrome in children with hyperosmolar sodium-lactate: a randomized single-blind clinical trial of efficacy and safety	2014	10.1186/s13054-014-0466-4	NCT00966628	2	25189175	1	1	0					UNSPF					Innogene Kalbiotech, Pte. Ltd., 24 Raffles Place 27 - 06 Clifford Centre, Singapore 048621		2	1	2	arm 1: hypertonic sodium lactate arm 2: ringer lactate	3	fluids	1	2	85	50	46		2008-05	Concomitant therapies did not significantly differ between the two groups the fluid balance became positive in the HSL group only after these patients had been shifted from HSL to RL no difference between the two groups for plasma osmolality, blood glucose concentration, creatinine, albumin, total protein, or transaminases. Chloride cumulative balance significantly increased during the interventi…	UNSPF			2					1	1	1
3634	study_site	1	group_a																																								Pediatrics Department of Hasan Sadikin Hospital, Bandung, Indonesia	Fifty children with severe DSS were enrolled in this prospective, randomized, single-blind study (see Figure 1), conducted in the Pediatrics Department of Hasan Sadikin Hospital, Bandung, Indonesia, between May 2008 and April 2009	104	2
3634	other_endpoints	1	group_a
3638			group_a	James Whitehorn, Chau Van Vinh Nguyen, Lam Phung Khanh, Duong Thi Hue Kien, Nguyen Than Ha Quyen, Nguyen Thi Thanh Tran, Nguyen Thuy Hang, Nguyen Thanh Truong, Luong Thi Hue Tai, Nguyen Thi Cam Huong, Vo Thanh Nhon, Ta Van Tram, Jeremy Farrar, Marcel Wolbers, Cameron P. Simmons, Bridget Wills, Lovastatin for the Treatment of Adult Patients With Dengue: A Randomized, Double-Blind, Placebo-Controll…	Lovastatin for the Treatment of Adult Patients With Dengue: A Randomized, Double-Blind, Placebo-Controlled Trial	2015	https://doi.org/10.1093/cid/civ949	ISRCTN03147572	5	26565005	1	1	1	Whitehorn, J., Chau, N.V.V., Truong, N.T. et al. Lovastatin for adult patients with dengue: protocol for a randomised controlled trial. Trials 13, 203 (2012). https://doi.org/10.1186/1745-6215-13-203				UNSPF					The Wellcome Trust (grant number 097430/Z/11/Z)		2	1	2	1. Lovastatin 80mg for 5 days 2. Placebo	2	The 3-hydroxy-3-methylglutaryl-coenzyme A (HMG-CoA) reductase inhibitors, also known as statins, have beneficial effects beyond their lipid-lowering properties, including effects on endothelial function. These effects are mediated through effects on the mevalonate pathway, resulting in reduced expression of proinflammatory cytokines, thereby controlling leukocyte migration to areas of endothelial…	2	28	339	300	300		2013-04-DD	Adverse events were similar in both groups (97/151 [64%] placebo vs 82/149 [55%] lovastatin; P = 0.13). No differences in serious adverse events, secondary outcomes, or exploratory endpoints (platelet nadir, peak hematocrit, AST, ALT, viremia, or viremia AUC from day 1-6).	0			2					1	4	1
3638	study_site	1	group_a																																								Hospital for Tropical Diseases, Ho Chi Minh City	We performed a randomized, placebo-controlled, double-blind, dose-escalating trial of lovastatin for adult dengue patients at 2 centers in Vietnam (Hospital for Tropical Diseases, Ho Chi Minh City; Tien Giang Hospital, My Tho City)	242	2
3638	study_site	2	group_a																																								Tien Giang Hospital, My Tho City	We performed a randomized, placebo-controlled, double-blind, dose-escalating trial of lovastatin for adult dengue patients at 2 centers in Vietnam (Hospital for Tropical Diseases, Ho Chi Minh City; Tien Giang Hospital, My Tho City)	242	2
3638	other_endpoints	1	group_a
3638	other_endpoints	2	group_a
3638	other_endpoints	3	group_a
3638	other_endpoints	4	group_a
3638	other_endpoints	5	group_a
3638	other_endpoints	6	group_a
3638	other_endpoints	7	group_a
3638	other_endpoints	8	group_a
3638	other_endpoints	9	group_a
3638	other_endpoints	10	group_a
3638	other_endpoints	11	group_a
3638	results_at_arm_level	1	group_a
3638	results_at_arm_level	2	group_a
3783				Tassniyom S, Vasanawathana S, Dhiensiri T, Nisalak A, Chirawatkul A. Failure of carbazochrome sodium sulfonate (AC-17) to prevent dengue vascular permeability or shock: a randomized, controlled trial. J Pediatr. 1997 Oct;131(4):525-8. doi: 10.1016/s0022-3476(97)70055-6. PMID: 9386652.	Failure of carbazochrome sodium sulfonate (AC-17) to prevent dengue vascular permeability or shock: a randomized, controlled trial	1997	https://doi.org/10.1016/s0022-3476(97)70055-6	UNSPF	UNSPF	9386652	1	1						0					Rockefeller Foundation grant no. GA HS 9116		2	1	2	1. Carbazochrome sodium sulfonate (AC-17) iv 25mg bolus, then continuous drip for 24 hours for 3 days (60mg/day on day 2 and 3, then 30mg on day 4) 2. Vitamin B as Placebo	4	The authors stated "in animal, the drug was shown to block capillary permeability induced by histamine or hyaluroniase" but the reference (3) did not show the same thing.	2	14	UNSPF	95	95		1992-07	No significant difference in shock or pleural effusion between the two groups.	0		113 recruited but 18 removed because dengue not confirmed.	2					1	4	1
3783	study_site	1																																									Khon Kaen Provincial Hospital, Khon Kaen, Thailand	Patients who were admitted with a pre-sumptive diagnosis of DHF/DSS to Khon Kaein Provincial Hospital or Khon Kaen University Hospital	221	2
3783	study_site	2																																									Khon Kaen University Hospital		221	2
3783	results_at_arm_level	1
3783	results_at_arm_level	2
3784				Kularatne SA, Walathara C, Mahindawansa SI, Wijesinghe S, Pathirage MM, Kumarasiri PV, Dissanayake AM. Efficacy of low dose dexamethasone in severe thrombocytopenia caused by dengue fever: a placebo controlled study. Postgrad Med J. 2009 Oct;85(1008):525-9. doi: 10.1136/pgmj.2008.078444. PMID: 19789191.	Efficacy of low dose dexamethasone in severe thrombocytopenia caused by dengue fever: a placebo controlled study	2009	https://dx.doi.org/10.1136/pgmj.2008.078444	UNSPF	UNSPF	19789191	1	1	0					0						Some concerns about blinding process: after open, sealed envelopes were then attached to patient's file.	2	1	2	1. Dexamethasone IV 4 mg initially then 2 mg TID for 24h 2. Placebo	2		1	4	540	200	82		2004-06	No difference in trend of increasing platelet counts from day 1 to day 4 between treatment arms.	0		One third (73/200) were lost-to-follow up at Day 4.	2					1	4	1
3784	study_site	1																																									The General Hospital, Peradeniya, Sri Lanka	The study was carried out at the medical wards of the General Hospital, Peradeniya, Sri Lanka from June 2004 to February 2006	210	2
3784	other_endpoints	1
3784	other_endpoints	2
3784	results_at_arm_level	1
3784	results_at_arm_level	2
3837				Chuansumrit A, Wangruangsatid S, Lektrakul Y, Chua MN, Zeta Capeding MR, Bech OM, et al. Control of bleeding in children with Dengue hemorrhagic fever using recombinant activated factor VII: a randomized, double-blind, placebo-controlled study. Blood Coagul Fibrinolysis. 2005;16:549-55.	Control of bleeding in children with Dengue hemorrhagic fever using recombinant activated factor VII: a randomized, double-blind, placebo-controlled study	2005	https://doi.org/10.1097/01.mbc.0000186837.78432.2f	NCT01601613	2	16269927	1	1	0					0					Novo Nordisk Asia Pacific Pte Ltd, Singapore	Clinical trial registration number is found in a separate search. Not mentioned in the paper.	2	1	2	Patients were randomized to either the rFVIIa group or placebo group at a ratio of 2 : 1. The first dose of rFVIIa (NovoSeven; Novo Nordisk, Bagsvaerd, Denmark) or placebo at 100 mg/kg body weight was given by intravenous injection. An identical looking placebo (freeze-dried sodium chloride) was reconstituted to the same concentration as rFVIIa (0.6 mg/ml). When the bleeding was not effectively c…	3	Blood component therapy (IV bolus administration of Coagulation factor)	5	UNSPF	UNSPF	28	28	One patient in each group who had only petechiae and did not require any blood component was excluded from the efficacy analysis but was included in the safety analysis. Another patient from the rFVIIa group was also excluded because dengue infection was not confirmed.	2001-07	The efficacy of bleeding control at 2 h after the first dose was completely ceased (rFVIIa 75.0% versus placebo 44.4%), decreased (rFVIIa 18.7% versus placebo 11.2%), and unchanged or worsened (rFVIIa 6.3% versus placebo 44.4%). Some patients with active bleeding received platelet concentrates 3-12 h after the first dose of rFVIIa or placebo. The subsequent efficacy of bleeding control at 6, 12 a…	0			2					0
3837	study_site	1																																									Ramathibodi Hospital (Bangkok, Thailand)	Patients were recruited from those who had been admitted or referred to the following hospitals: Ramathibodi Hospital (Bangkok, Thailand), Buddhachinaraj Hospital (Phitsanuloke, Thailand), Supprasithprasong Hospital (Ubonrajchathani, Thailand), University of Santo Tomas (Manila, Philippines) and Research Institute for Tropical Medicine (Muntinlupa City, Philippines).	221	2
3837	study_site	2																																									Buddhachinaraj Hospital (Phitsanuloke, Thailand)	Patients were recruited from those who had been admitted or referred to the following hospitals: Ramathibodi Hospital (Bangkok, Thailand), Buddhachinaraj Hospital (Phitsanuloke, Thailand), Supprasithprasong Hospital (Ubonrajchathani, Thailand), University of Santo Tomas (Manila, Philippines) and Research Institute for Tropical Medicine (Muntinlupa City, Philippines).	221	2
3837	study_site	3																																									Supprasithprasong Hospital (Ubonrajchathani, Thailand)	Patients were recruited from those who had been admitted or referred to the following hospitals: Ramathibodi Hospital (Bangkok, Thailand), Buddhachinaraj Hospital (Phitsanuloke, Thailand), Supprasithprasong Hospital (Ubonrajchathani, Thailand), University of Santo Tomas (Manila, Philippines) and Research Institute for Tropical Medicine (Muntinlupa City, Philippines).	221	2
3837	study_site	4																																									University of Santo Tomas (Manila, Philippines)	Patients were recruited from those who had been admitted or referred to the following hospitals: Ramathibodi Hospital (Bangkok, Thailand), Buddhachinaraj Hospital (Phitsanuloke, Thailand), Supprasithprasong Hospital (Ubonrajchathani, Thailand), University of Santo Tomas (Manila, Philippines) and Research Institute for Tropical Medicine (Muntinlupa City, Philippines).	175	2
3837	study_site	5																																									Research Institute for Tropical Medicine (Muntinlupa City, Philippines)	Patients were recruited from those who had been admitted or referred to the following hospitals: Ramathibodi Hospital (Bangkok, Thailand), Buddhachinaraj Hospital (Phitsanuloke, Thailand), Supprasithprasong Hospital (Ubonrajchathani, Thailand), University of Santo Tomas (Manila, Philippines) and Research Institute for Tropical Medicine (Muntinlupa City, Philippines).	175	2
3837	other_endpoints	1
3837	other_endpoints	2
3837	other_endpoints	3
3837	other_endpoints	4
3892				Min M, U T, Aye M, Shwe TN, Swe T. Hydrocortisone in the management of dengue shock syndrome. Southeast Asian J Trop Med Public Health. 1975 Dec;6(4):573-9. PMID: 131976.	Hydrocortisone in the management of dengue shock syndrome	1975	NA	NA		131976	1	1	0					0						Trial conducted in 1975 - not sure how random allocation was ensured.	2	1	2	1. Hydrocortisone i.v for 3 days* + Fluid therapy 2. Fluid therapy alone *25mg/kg on day 1, 15mg/kg on day 2, 10mg/kg on day 3	2		1	UNSPF	UNSPF	98	98	UNSPF	1973-02-NA	Steroid group has a lower mortality rate than the non-steroid group.	0		Discrepancy in the reported mortality rate in non-steroid group: in Table 1 it was 19/50 (38%), in Summary it was 22 (44%). The authors stated a significant decrease in duration of shock in steroid group - but no baseline information of important factors e.g. day of illness and duration of shock before enrolment. "A double-blind controlled trial" in which fluids + hydrocortisone was compared to "…	2					1	3	1
3892	study_site	1																																									1	Children Hospital, Rangoon	153	2
3892	results_at_arm_level	1
3892	results_at_arm_level	2
3895				Yunita, F.T., Hanani, E.S., & Kristianto, J. (2012). The effect of Carica papaya L. leaves extract capsules on platelets count and hematocrit level in dengue fever patient. International Journal of Medicinal and Aromatic Plants, 2, 573-578.	The effect of Carica papaya L. leaves extract capsules on platelets count and hematocrit level in dengue fever patient	2012	UNSPF	UNSPF	UNSPF	UNSPF	1	1	0					0					UNSPF		2	1	2	1. CPLE capsule 1100mg tid (not specify the treatment duration) 2. SOC	4	Carica papaya L. leaves extract capsules are used to help increase platelet count and maintain hematocrit levels	1	5	464	80	80	UNSPF	2011-11	CPLE significantly increased platelet count, maintained hematocrit levels within the normal range, and shortened hospitalization compared to the control group.	UNSPF		1. The CPC dosage was reported inconsistently: the "a. Methods" section mentions 24 capsules twice daily, while the "Abstract" and "c.Subjects" sections state 2 capsules three times a day. However, it seems the correct dosage is 2 CPC capsules three times per day (each CPC weighs 550 mg).	2					0
3895	study_site	1																																									The internal medicine ward hospital at Bekasi, West Java, Indonesia	An open randomized controlled clinical trial design was conducted at the internal medicine ward hospital at Bekasi, West Java, Indonesia	104	2
3895	other_endpoints	1
3895	results_at_arm_level	1
3949				Borges MC, Castro LA, Fonseca BA. Chloroquine use improves dengue-related symptoms. Mem Inst Oswaldo Cruz. 2013 Aug;108(5):596-9. doi: 10.1590/s0074-02762013000500010. PMID: 23903975; PMCID: PMC3970591.	Chloroquine use improves dengue-related symptoms	2013	https://doi.org/10.1590%2F0074-0276108052013010	NCT00849602	2	23903975	1	1	0					0					??? FAPESP (2005/04450-4)	Retrospectively registered (conducted from Feb to May 2008 but first submitted to ClinicalTrials.gov on 2009-02-23)	2	1	2	1. Chloroquine 500mg bid for 3 days 2. Placebo	2	Therefore, due to the need for an effective treatment for dengue and based on the anti-inflammatory and possible anti-flavivirus effects of chloroquine, we hypothesised that chloroquine could have a clinical benefit in dengue infection.	1	7	132	129	37		2008-02-DD	No significant difference in the duration of the disease or the intensity and days of fever.	0		Major concerns in methods: 129 randomized but only 37 were followed and confirmed dengue (75 were not dengue, 17 refused to participate). Main results (intensity of fever) not defined or reported numerically.	2					1	4	1
3949	study_site	1																																									UNSPF	The study was approved by the Ethical Committee of the Clinical Hospital of the School of Medicine of Ribeirão Preto, University of São Paulo, process 12603/2006, and written informed consent was obtained from all participants.	32	2
3949	other_endpoints	1
4044				Chathurangana, Panagoda Weththasinghage & Samaranayake, Dulani & Quienters, Vinushiya Gunalini & Wickramasinghe, Pujitha. (2017). Effects of vitamin E supplementation on the clinical outcome of dengue fever and dengue haemorrhagic fever in children. Asian Pacific Journal of Tropical Disease. 7. 645-649. 10.12980/apjtd.7.2017D7-176.	Effects of vitamin E supplementation on the clinical outcome of dengue fever and dengue haemorrhagic fever in children	2017	https://dx.doi.org/10.12980/apjtd.7.2017D7-176	SLCTR/2015/012	4	UNSPF	1	1	0					0					UNSPF	Not found on Pubmed	1	1	2	1. Vitamin E 200 - 400mg daily from admission up to 7 days of illness 2. Placebo	4	"In addition to being an antioxidant, vitamin E is also involved in immune function, enzyme activation and gene expression"	1		UNSPF	127	UNSPF		2015-08	Laboratory results better in treatment group (higher WBC, platelets, albumin and cholesterol; lower PCV, AST, ALT). PCV on Day 3.5, WBC on Day 6, ALT on Days 4 and 5, AST on Days 3-5 and albumin on day 5 were significantly improved in the treatment group. There was no difference in the duration of hospital stay or occurrence of leaking. However, the duration of leaking was significantly lower in …	0		Registration says open label while publication says placebo-controlled. Enrolment based on clinical diagnosis but lab-confirmed cases was not reported in the results.	1					1	4	1
4044	study_site	1																																									The Professorial Paediatric Unit of Lady Ridgeway Hospital, Colombo, Sri Lanka	Prospective randomized triple blinded control trial was carried out in the Professorial Paediatric Unit of Lady Ridgeway Hospital, Colombo, Sri Lanka from August 2015 to July 2016.	210	2
4171				Efficacy and safety of celgosivir in patients with dengue fever (CELADEN): a phase 1b, randomised, double-blind, placebo-controlled, proof-of-concept trial Low, Jenny G et al. The Lancet Infectious Diseases, Volume 14, Issue 8, 706 - 715	Efficacy and safety of celgosivir in patients with dengue fever (CELADEN): a phase 1b, randomised, double-blind, placebo-controlled, proof-of-concept trial	2014	https://doi.org/10.1016/S1473-3099(14)70730-3	NCT01619969	2	24877997	1	1	1	Sung C, Wei Y, Watanabe S, Lee HS, Khoo YM, et al. (2016) Extended Evaluation of Virological, Immunological and Pharmacokinetic Endpoints of CELADEN: A Randomized, Placebo-Controlled Trial of Celgosivir in Dengue Fever Patients. PLOS Neglected Tropical Diseases 10(8): e0004851.				0					STOP Dengue Translational Clinical Research grant through the National Medical Research Council of Singapore. The preclinical studies to initiate the project were partly funded by a DUKE-NUS Signature Research Program start-up grant to SGV.		2	1	2	1 - Celgosivir (initial 400 mg loading dose within 6 h of randomisation, followed by 200 mg BID for a total of 9 doses) 2 - Placebo	1	In-vitro dengue infection assays have shown that celgosivir inhibits all four serotypes of the virus at submicromolar concentrations.	1	15	69	50	50		2012-07-30	Non-significant greater mean VLR in the celgosivir group, compared to the placebo group.	0			2					1	4	1
4171	study_site	1																																									SingHealth Investigational Medicine Unit at Singapore General Hospital, Singapore	Between July 30, 2012, and March 4, 2013, patients were referred for screening at the SingHealth Investigational Medicine Unit at Singapore General Hospital, Singapore, from private and public primary-care clinics and collaborating hospitals in Singapore.	200	2
4171	other_endpoints	1
4171	other_endpoints	2
4171	other_endpoints	3
4171	other_endpoints	4
4171	other_endpoints	5
4171	other_endpoints	6
4259			group_a	Salgado, D., Zabaleta, T. E., Hatch, S., Vega, M. R., & Rodriguez, J. (2012). Use of pentoxifylline in treatment of children with dengue hemorrhagic fever. The Pediatric Infectious Disease Journal, 31(7), 771-773. doi:10.1097/INF.0b013e3182575e6a	Use of pentoxifylline in treatment of children with dengue hemorrhagic fever	2012	10.1097/INF.0b013e3182575e6a	UNSPF	UNSPF	UNSPF	1	1	0					UNSPF					Supported by the Universidad Surcolombiana School of Medicine Department of Pediatrics, Hospital Hernando Moncaleano, Neiva, Colombia		2	1	2	1. Pentoxifylline i.v 12.5 mg/kg/day for 3 days. 2. Standard of care	2	The drug pentoxifylline has been shown to blunt the proinflammatory actions of tumor necrosis factor-α, a key mediator of dengue hemorrhagic fever	1	4	55	55	55	UNSPF	2009-04	No difference in length of hospital or ICU stay. Significant lower TNFα at 24 hours in treatment group compared to control.	UNSPF			2					1	1	1
4259	study_site	1	group_a																																								Universidad Surcolombiana, Neiva, Colombia	To evaluate the effectiveness of pentoxifylline in treating children with severe dengue disease, we performed a prospective, randomized, double-blind study at the Universidad Surcolombiana, in Neiva, Colombia. Our hospital serves a metropolitan community of approximately 300,000 people.	49	2
4279				N. M. Dung, N. P. J. Day, D. T. H. Tam, H. T. Loan, H. T. T. Chau, L. N. Minh, T. V. Diet, D. B. Bethell, R. Kneen, T. T. Hien, N. J. White, J. J. Farrar, Fluid Replacement in Dengue Shock Syndrome: A Randomized, Double-Blind Comparison of Four Intravenous-Fluid Regimens, Clinical Infectious Diseases, Volume 29, Issue 4, 15 August 1999, Pages 787-794	Fluid Replacement in Dengue Shock Syndrome: A Randomized, Double-Blind Comparison of Four Intravenous-Fluid Regimens	1999	https://doi.org/10.1086/520435	UNSPF	UNSPF	10589889	1	1						0					The Wellcome Trust of Great Britain		1	1	4		3		1	UNSPF	UNSPF	50	50		1995-07					1					1	1	1
4279	study_site	1																																									Pediatric Intensive Care Unit at the Centre for Tropical Diseases, Ho Chi Minh City, Vietnam,	The study was carried out in the Pediatric Intensive Care Unit at the Centre for Tropical Diseases, Ho Chi Minh City, Vietnam, an infectious diseases hospital that serves as the referral center for southern Vietnam	242	1
4279	other_endpoints	1
4279	other_endpoints	2
4279	other_endpoints	3
4404				Wills, Bridget A et al. "Comparison of three fluid solutions for resuscitation in dengue shock syndrome." The New England journal of medicine vol. 353,9 (2005): 877-89. doi:10.1056/NEJMoa044057	Comparison of three fluid solutions for resuscitation in dengue shock syndrome	2005	https://doi.org/10.1056/nejmoa044057	UNSPF	UNSPF	16135832	1	1						0					Wellcome Trust		1	1	3		3		1		641	512	512		1999-08					1					1	1	1
4404	study_site	1																																									pediatric intensive care unit at the Hospital for Tropical Diseases in Ho Chi Minh City, Vietnam	The study took place in the pediatric intensive care unit at the Hospital for Tropical Diseases in Ho Chi Minh City, Vietnam.	242	2
4404	other_endpoints	1
4404	other_endpoints	2
4404	other_endpoints	3
4404	other_endpoints	4
4404	other_endpoints	5
4540				Qazi, Shifa & Piracha, Shahbaz & Masud, Faisal & Shahzad, Saqib & Farooq, U.. (2012). The effect of colchicine on thrombocytopenia in dengue fever. Pakistan Journal of Medical and Health Sciences. 6. 998-1002.	The effect of colchicine on thrombocytopenia in dengue fever	2012	https://pjmhsonline.com/2012/oct_dec/pdf/998.pdf	UNSPF	UNSPF	UNSPF	1	1	0					0							1	1	2	1. Colchicine p.o 0.5 mg q12h for 72 hours 2. Soda bicarbonate p.o q12h for 72 hours	2		1	5	UNSPF	212	47		2010-11-03	No effect on PLT rise	0		Major concerns over methods: "randomization" by odd or even hospital registration number. Discrepancies intra-paper about numbers of participants: Section Methods mentioned 212 subjects recruited. RESULTS stated "Two patients recruited, including 150 males and 62 females", at D1 only 152 assessed (76 colchicine and 76 placebo). Spelling errors.	2					1	4	1
4540	study_site	1																																									Service Hospital, Lahore	It was conducted at medical out-patient department, and the medical emergency of Services Hospital, Lahore.	168	2
4540	other_endpoints	1
4650				Ahmad A, Waseem T, Butt NF, Randhawa FA, Malik U, Shakoori TA. Montelukast Reduces the Risk of Dengue Shock Syndrome in Dengue Patients. Trop Biomed. 2018 Dec 1;35(4):1115-1122. PMID: 33601858.	Montelukast Reduces the Risk of Dengue Shock Syndrome in Dengue Patients	2018	UNSPF	researchregistry3251	9	33601858	1	1						0							1	1	2	1. Montelukast PO 10 mg/day q.d for 5 days 2. SOC	2		1	5	250	200	200		2014-08	DSS occurred in 9% of Montelukast group compared to 31% in control group (P < 0.001). Absolute risk (ARR = 22%) and relative risk (RRR = 71%), with a number needed to treat of 4.55.				1					1	3	1
4650	study_site	1																																									Dengue Wards of Department of Medicine, Mayo Hospital, Lahore	An open label, parallel, randomized controlled trial (RCT) was carried out in the Dengue Wards of Department of Medicine, Mayo Hospital, Lahore, from August 2014 to February 2015.	168	1
4650	other_endpoints	1
4650	other_endpoints	2
4650	other_endpoints	3
4671			group_a	Dimaano EM, Saito M, Honda S, Miranda EA, Alonzo MT, Valerio MD, Mapua CA, Inoue S, Kumaori A, Matias R, Natividad FF, Oishi K. Lack of efficacy of high-dose intravenous immunoglobulin treatment of severe thrombocytopenia in patients with secondary dengue virus infection. Am J Trop Med Hyg. 2007 Dec;77(6):1135-8. PMID: 18165536.	Lack of efficacy of high-dose intravenous immunoglobulin treatment of severe thrombocytopenia in patients with secondary dengue virus infection	2007	https://doi.org/10.4269/ajtmh.2007.77.1135	UNSPF	UNSPF	18165536	1	1	0					NOPDF					Grant-in-Aid for Scientific Research (B: 16406029) from the Ministry of Education, Science and Culture, Japan and the 21st Century COE Program of Nagasaki University.		2	1	2	1. IVIG 0.4g/kg/day for 3 days 2. No IVIG	2	These data indicate that the formation of PAIgG in patients with secondary dengue virus infection may result in thrombocytopenia due either to platelet clearance by macrophages or to platelet lysis. This disease can be classified as a dengue virus-induced ITP.	1	10	UNSPF	31	31		2005-10-DD	No effect on platelet recovery or the duration of thrombocytopenia in patients with secondary dengue infection.	UNSPF		36 patients enrolled but only 31 secondary infections were confirmed and randomized	2					1	3	1
4671	study_site	1	group_a																																								San Lazaro Hospital (Manila, The Philippines)	Thirty-six patients clinically suspected of being infected with dengue virus who fulfilled the inclusion criteria were admitted and enrolled in the study on the first day of admission (day 1) to San Lazaro Hospital (Manila, The Philippines) between October and November 2005.	175	2
4671	other_endpoints	1	group_a
4727			group_a	Tam, D. T. H., Ngoc, T. V., Tien, N. T. H., Kieu, N. T. T., Thuy, T. T. T., Thanh, L. T. C., Tam, C. T., Truong, N. T., Dung, N. T., Qui, P. T., Hien, T. T., Farrar, J. J., Simmons, C. P., Wolbers, M., & Wills, B. A. (2012). Effects of Short-Course Oral Corticosteroid Therapy in Early Dengue Infection in Vietnamese Patients: A Randomized, Placebo-Controlled Trial. Clinical Infectious Diseases, 55…	Effects of Short-Course Oral Corticosteroid Therapy in Early Dengue Infection in Vietnamese Patients: A Randomized, Placebo- Controlled Trial	2012	10.1093/cid/cis655	ISRCTN39575233	5	22865871	1	1	0					0					Wellcome Trust		2	1	3	1. Prednisolone p.o 2 mg/kg od for 3 days 2. Prednisolone p.o 0.5 mg/kg od for 3 days. 3. Placebo	2		1	24	396	225	192	UNSPF	2009-08	No evidence of effect on the subsequent development of recognized complications of dengue virus infection. No significant clinical, hematological or virological adverse effects in treatment groups, apart from transient hyperglycemia in a small number of cases.	1	UNSPF	Endpoints slight different between registration and paper - awaits authors' confirmation and protocol.	2					1	4	1
4727	study_site	1	group_a																																								Hospital for Tropical Diseases in Ho Chi Minh City, Vietnam	The study took place on designated infectious diseases wards at the Hospital for Tropical Diseases of Ho Chi Minh City, with approval from the Ethical Committee of the Ministry of Health of Vietnam and the Oxford Tropical Research Ethics Committee.	242	2
4727	other_endpoints	1	group_a
4727	other_endpoints	2	group_a
4727	other_endpoints	3	group_a
4727	other_endpoints	4	group_a
4727	other_endpoints	5	group_a
4727	other_endpoints	6	group_a
4727	other_endpoints	7	group_a
4727	other_endpoints	8	group_a
4727	other_endpoints	9	group_a
4727	results_at_arm_level	1	group_a
4727	results_at_arm_level	2	group_a
4727	results_at_arm_level	3	group_a
4842				Shashidhara K, Murthy KS, Gowdappa HB, Bhograj A.Effect of High Dose of Steroid on Plateletcount in Acute Stage of Dengue Fever with Thrombocytopenia.J Clin of Diagn Res.2013; 7(7):1397-1400.	Effect of High Dose of Steroid on Plateletcount in Acute Stage of Dengue Fever with Thrombocytopenia	2013	https://doi.org/10.7860/jcdr/2013/6135.3143	UNSPF	UNSPF	23998074	1	1	0					0					UNSPF		2	1	2	1. Dexamethasone i.v 8 mg initially then 4 mg q8h for 4 days 2. No dexamethasone	2	UNSPF	1	4	128	61	61		2010-06	No difference in platelet count over 4 days of treatment.	UNSPF		Mean day of illness at enrolment was day 6 when platelet is likely to be lowest and half of patients might be already on recovery phase. Not sure whether steroids ever works on this group of patients.	2					1	3	1
4842	study_site	1																																									The medical wards in JSS Medical College Hospital, Mysore, Karnataka, India	This study was carried out in the medical wards in JSS Medical College Hospital, Mysore, Karnataka, India, a tertiary medical care centre.	103	2
4842	other_endpoints	1
4842	results_at_arm_level	1
4842	results_at_arm_level	2
4869			group_b	Nguyen NM, Tran CN, Phung LK, Duong KT, Huynh Hle A, Farrar J, Nguyen QT, Tran HT, Nguyen CV, Merson L, Hoang LT, Hibberd ML, Aw PP, Wilm A, Nagarajan N, Nguyen DT, Pham MP, Nguyen TT, Javanbakht H, Klumpp K, Hammond J, Petric R, Wolbers M, Nguyen CT, Simmons CP. A randomized, double-blind placebo controlled trial of balapiravir, a polymerase inhibitor, in adult dengue patients. J Infect Dis. 201…	A randomized, double-blind placebo controlled trial of balapiravir, a polymerase inhibitor, in adult dengue patients	2013	https://doi.org/10.1093/infdis/jis470	NCT01096576	2	22807519	1	1	0					0							1	1	3	1 - Balapiravir PO 1500mg OD for 5 days 2 - Balapiravir PO 3000mg OD for 5 days 3 - Placebo	1	Balapiravir is a prodrug of a nucleoside analogue (4′-azidocytidine) called R1479 and was developed for the treatment of chronic hepatitis C Virus (HCV) infection by Hoffmann-La Roche.	1	84	120	64	64		2010-07-15	The clinical and laboratory adverse events were similar in 3 groups. No changes in virological outcomes.	0			2					1	4	1
4869	study_site	1	group_b																																								Outpatient department of the Hospital for Tropical Diseases, Ho Chi Minh City, Vietn	Adult men attending the outpatient department of the Hospital for Tropical Diseases, Ho Chi Minh City, Vietnam	242	2
4869	other_endpoints	1	group_b
4869	other_endpoints	2	group_b
4869	other_endpoints	3	group_b
4869	other_endpoints	4	group_b
4869	other_endpoints	5	group_b
4869	other_endpoints	6	group_b
4869	other_endpoints	7	group_b
4869	other_endpoints	8	group_b
4869	results_at_arm_level	1	group_b
4869	results_at_arm_level	2	group_b
4869	results_at_arm_level	3	group_b
4947			group_a	Lye, D. C., Archuleta, S., Syed-Omar, S. F., Low, J. G., Oh, H. M., Wei, Y., ... Leo, Y.-S. (2017). Prophylactic platelet transfusion plus supportive care versus supportive care alone in adults with dengue and thrombocytopenia: a multicentre, open-label, randomised, superiority trial. The Lancet, 389(10079), 1611-1618. doi:10.1016/s0140-6736(17)30269-6	Prophylactic platelet transfusion plus supportive care versus supportive care alone in adults with dengue and thrombocytopenia: a multicentre, open-label, randomised, superiority trial	2017	https://dx.doi.org/10.1016/S0140-6736(17)30269-6	NCT01030211	2	28283286	1	1	1	David Lye, ADEPT Study Group, Sophia Archuleta, ADEPT Study Group, S. Omar, ADEPT Study Group, Jenny G. Low, ADEPT Study Group, H. Oh, ADEPT Study Group, Yuan Wei, ADEPT Study Group, Paul Ananth Tambyah, ADEPT Study Group, Y. S. Leo, ADEPT Study Group, Platelet Kinetics of Prophylactic Platelet Transfusion in Adult Dengue, Open Forum Infectious Diseases, Volume 2, Issue suppl_1, December 2015, 16…				UNSPF					National Medical Research Council, Singapore		2	1	2	- Intervention: prophylactic platelet transfusion - Two arms: [1] receiving prophylactic platelet transfusion in addition to supportive care (transfusion group) [2] supportive care alone (control group)	3	UNSPF	5	21	3738	372	368	The intention-to-treat analysis included 187 patients in the transfusion group (one patient was withdrawn immediately) and 182 in the control group (one was withdrawn immediately and one did not have confirmed or probable dengue).	2014-04-29	Between April 29, 2010, and Dec 9, 2014, we randomly assigned 372 patients to the transfusion group (n=188) or the control group (n=184). The intention-to-treat analysis included 187 patients in the transfusion group (one patient was withdrawn immediately) and 182 in the control group (one was withdrawn immediately and one did not have confirmed or probable dengue). Clinical bleeding by day 7 or …	UNSPF		The full trial protocol can be requested from the corresponding author.	2					1	3	1
4947	study_site	1	group_a																																								four hospitals in Singapore	This open-label, randomised, superiority trial was done at four hospitals in Singapore and one hospital in Malaysia.	200	2
4947	study_site	2	group_a																																								one hospital in Malaysia	This open-label, randomised, superiority trial was done at four hospitals in Singapore and one hospital in Malaysia.	135	2
4947	other_endpoints	1	group_a
4947	other_endpoints	2	group_a
4947	other_endpoints	3	group_a
4947	other_endpoints	4	group_a
4947	other_endpoints	5	group_a
4947	other_endpoints	6	group_a
4947	other_endpoints	7	group_a
4947	other_endpoints	8	group_a
4947	other_endpoints	9	group_a
4947	other_endpoints	10	group_a
5198				Aslam, Hina & Shah, Syed & Khokhar, Aamna & Arslaan, Amoora & Zahid, Sarah & Hakim, Zunera. (2021). Role of Corticosteroids In Dengue Fever in Pakistan. Pakistan Journal of Medical and Health Sciences. 15. 10.53350/pjmhs2115113014.	Role of Corticosteroids in Dengue Fever in Pakistan	2021	http://dx.doi.org/10.53350/pjmhs2115113014	UNSPF	UNSPF	UNSPF	1	1	0					0					UNSPF		2	1	4	1. Fluids p.o + Cefixime p.o + Artemether/Lumefantrine p.o 2. Fluids i.v + Cefixime p.o + Artemether/Lumefantrine p.o 3. Fluids i.v + Cefixime p.o + Artemether/Lumefantrine p.o + CPLE p.o 4. Fluids i.v + Cefixime i.v + Artemether/Lumefantrine p.o + CPLE p.o + Dexamethasone i.v	2	UNSPF	1	UNSPF	UNSPF	100	84	Stated 100 enrolled but the sum of patients in 4 groups is 84!?!	2021-08	Group 3 and 4 showed the significant increase in platelet count as compared to group 1 and 2.	UNSPF		- Drug dosage and duration were not clearly specified - The stated aim was to evaluate clinical efficacy, but only platelet (PLT) changes and bleeding outcomes were reported.	2					1	1	1
5198	study_site	1																																									Furqan Clinic Gulbahar Peshawar	The study was conducted at Furqan Clinic Gulbahar Peshawar from August 2021 to October 2021	168	2
5198	other_endpoints	1
5198	results_at_arm_level	1
5198	results_at_arm_level	2
5198	results_at_arm_level	3
5198	results_at_arm_level	4
5252				Malavige, G.N., Wijewickrama, A., Fernando, S. et al. A preliminary study on efficacy of rupatadine for the treatment of acute dengue infection. Sci Rep 8, 3857 (2018). https://doi.org/10.1038/s41598-018-22285-x	A preliminary study on efficacy of rupatadine for the treatment of acute dengue infection	2018	https://doi.org/10.1038/s41598-018-22285-x	SLCTR/2014/023	4	29497121	1	1						0					UNSPF		1	1	2	1. Rupatadine PO 40mg for up to 5 days (or until hospital discharge) 2. Placebo	2		1	5	UNSPF	183	133	After recruitment of 38 individuals to the 10 mg rupatadine arm, there was no significant evidence of benefit of rupatadine over placebo, and so recruitment to this arm was stopped (Supplementary material), and subsequent patients were recruited to the placebo and 40 mg rupatadine arms only.	2015-02				The study originally had three arms: two Rupatadine doses (10mg and 40mg) and a placebo. A total of183 pts were enrolled, of which: 120 in Rupatadine 10mg group (excluded from analysis), 66 in Rupatadine 40mg group and 67 in placebo group	1					1	4	1
5252	study_site	1																																									National Infectious Diseases Hospital, Colombo District, Sri Lanka	Patients admitted to a dedicated dengue management unit in a tertiary care hospital in Colombo District, Sri Lanka (National Infectious Diseases Hospital), were recruited following informed written consent.	210	1
5252	other_endpoints	1
5252	other_endpoints	2
5252	other_endpoints	3
5252	other_endpoints	4
5252	other_endpoints	5
5351				Safety And Efficacy Of Nilavembu Kudineer In Dengue Fever. (2022). Journal of Pharmaceutical Negative Results, 6465-6475.	Safety And Efficacy Of Nilavembu Kudineer In Dengue Fever	2022	https://doi.org/10.47750/pnr.2022.13.S07.786	UNSPF	UNSPF	UNSPF	1	1						0							1	1	2	1. NilavembuKudineer + Honey water BID for 5 days 2. Placebo Honey water	4	To assess the antipyretic effect of NilavembuKudineer.	1	5	UNSPF	21	14	UNSPF	UNSPF	After five days of treatment, statistically significant reduction in body temperature occurred with NKN and HW. The number of days taken for the temperature to reach normal was not different between NKN and HW group. However, reduction in the temperature was higher among the participants who received NKN (-2.81 F) when compared to those in HW group (-1.7 F).	0		Critical concerns over risk of bias arising from randomization, missing outcome and reporting: 14 received NKN and 7 HW. Authors stated this was a "randomized double-blind trial" but "Five participants in the NKN group discontinued as they did not like the taste of NKN". It seems that the analysis only included those who completed treatment (5 reported to complete treatment with honey water, only…	2					1	4	1
5351	study_site	1																																									Department of General Medicine, Chettinad Hospital and Research Institute.	Study site - Department of General Medicine, Chettinad Hospital and Research Institute.	103	2
5351	other_endpoints	1
5518			group_a	Chakraborty, S., Alam, S., Sayem, M., Sanyal, M., Das, T., Saha, P., Sayem, M., Byapari, B.K., Tabassum, C.T., Kabir, A., Amin, M.R., & Nabi, A.H.M.N. (2020). Investigation of the efficacy and safety of eltrombopag to correct thrombocytopenia in moderate to severe dengue patients - a phase II randomized controlled clinical trial. EClinicalMedicine, 29-30, 100624.	Investigation of the efficacy and safety of eltrombopag to correct thrombocytopenia in moderate to severe dengue patients - a phase II randomized controlled clinical trial	2020	10.1016/j.eclinm.2020.100624	SLCTR/2019/037	4	UNSPF	1	1	0					UNSPF					UNSPF		2	1	3	1. Eltrombopag PO 25mg q.d for 3 days 2. Eltrombopag PO 50mg q.d for 3 days 3. SOC	2	Eltrombopag binds to the transmembrane domain of thrombopoietin receptor - MPL, which leads to the activation of downstream signaling pathways- JAK/STAT and MAPK pathways.	3	8	123	109	101	UNSPF	2019-10-10	On Day 7, Eltrombopag increased the proportion of patients with PLT ≥150 × 10⁹/L (91% in Group-1 with 25mg, OR: 8.33; Group-2 with 50mg, OR: 8.89) vs. 55% in the control (P < 0.01). Adverse events (vomiting and diarrhea) were similar across groups (15% Group-1, 9% Group-2, 12% control). Increased AST levels were seen in 30% (Group-1), 40% (Group-2), and 27% (control), while increased ALT was obse…	UNSPF			2					1	2	1
5518	study_site	1	group_a																																								Dhaka Medical College Hospital (DMCH)	Dengue infected patients from three different hospitals- Dhaka Medical College Hospital (DMCH), Better Life Hospital, and AZM Hospital in Dhaka, Bangladesh were enrolled.	19	2
5518	study_site	2	group_a																																								Better Life Hospital	Dengue infected patients from three different hospitals- Dhaka Medical College Hospital (DMCH), Better Life Hospital, and AZM Hospital in Dhaka, Bangladesh were enrolled	19	2
5518	study_site	3	group_a																																								AZM Hospital in Dhaka	Dengue infected patients from three different hospitals- Dhaka Medical College Hospital (DMCH), Better Life Hospital, and AZM Hospital in Dhaka, Bangladesh were enrolled.	19	2
5518	other_endpoints	1	group_a
5518	other_endpoints	2	group_a
5672				J. E. Z. Castro, I. Vado-Solis, C. Perez-Osorio, T. M. Fredeking, "Modulation of Cytokine and Cytokine Receptor/Antagonist by Treatment with Doxycycline and Tetracycline in Patients with Dengue Fever", Journal of Immunology Research, vol. 2011, Article ID 370872, 5 pages, 2011. https://doi.org/10.1155/2011/370872	Modulation of Cytokine and Cytokine Receptor/Antagonist by Treatment with Doxycycline and Tetracycline in Patients with Dengue Fever	2011	https://doi.org/10.1155/2011/370872	UNSPF	UNSPF	21461372	1	1						0							2	1	3	1. Doxycycline p.o for 7 - 10 days 2. Tetracycline p.o for 7 - 10 days 3. Untreated controls (1) Doxycycline dose 18-55 years of age: 200 mg initially, then 100 mg q12h for 10 days. 15-17 years of age, 200 mg initially, then 100 mg q12h for 7 days. 8-14 years old: a loading dose of 4 mg/kg/day then 4/mg/kg/day q12h for 7 days. (2) Tetracycline dose 18-55 years old: 500 mg q8h for 10 days. 15-17 y…	2		UNSPF	7	UNSPF	114	UNSPF	UNSPF	2009-06	Treatment with tetracycline or doxycycline resulted in a significant decline in cytokine levels, compared to baseline and control group. Doxycycline was found to be more effective.	0		"In patients with DF, TNF-R1 levels were not statistically different when control patients were compared to either treatment group. An intragroup analysis did achieve significance indicating that differences in baseline levels between groups at the time therapy was initiated may have a substantial influence."	2					1	1	1
5672	study_site	1																																									Hospitals in rural Latin America	The study protocol was approved by the Independent University of Yucatan, Merida, Yucatan, Mexico. Informed consent was obtained from all adult patients and from the parents of children. Patients (34 untreated controls, 45 which received Doxycycline, and 35 which received tetracycline, see below) were recruited between June and December 2009 from hospitals in rural Latin America.	UNSPF	2
5672	other_endpoints	1
5685			group_a	Ventresca, M., Schünemann, H.J., Macbeth, F. et al. Obtaining and managing data sets for individual participant data meta-analysis: scoping review and practical guide. BMC Med Res Methodol 20, 113 (2020). https://doi.org/10.1186/s12874-020-00964-6	Carica papaya leaves juice significantly accelerates the rate of increase in platelet count among patients with dengue fever and dengue haemorrhagic fever	2013	https://dx.doi.org/10.1155/2013/616737	NMRR-09-883-4768	7	23662145	1	1	0					0					The Ministry of Health, Malaysia (project code: JPP-IMR 09-003)		2	1	2	1. CPLJ extracted from 50g of leaves q24h for 3 days 2. SOC	4	ALOX12 and PTAFR genes influence platelet production and aggregation. ALOX12, highly expressed in megakaryocytes, regulates 12-HETE production. PTAFR, also expressed in megakaryocytes, may contribute to platelet production and aggregation	1	2	UNSPF	290	228		UNSPF	At 40 and 48 hours, platelet counts were significantly higher in the intervention group. ALOX12 (FC = 15.00) and PTAFR (FC = 13.42) genes were highly expressed in those given CPLJ.	0			2					1	3	1
5685	study_site	1	group_a																																								The Dengue Ward of Hospital Tengku Ampuan Rahimah, Klang, Selangor Malaysia	The fresh juice was aliquoted at a volume of approximately 30 mLs in sterile glass vials and transported daily in an icebox and kept at a temperature of below 4∘C to the study site at the male and female dengue wards of Hospital Tengku Ampuan Rahimah, Klang, Selangor.	135	2
5685	other_endpoints	1	group_a
5685	results_at_arm_level	1	group_a
5685	results_at_arm_level	2	group_a
5954			group_a	Vasikasin V, Rojdumrongrattana T, Chuerboonchai W, et al. Effect of standard dose paracetamol versus placebo as antipyretic therapy on liver injury in adult dengue infection: a multicentre randomised controlled trial. Lancet Glob Health 2019; 7: e664-70	Effect of standard dose paracetamol versus placebo as antipyretic therapy on liver injury in adult dengue infection: a multicentre randomised controlled trial	2019	https://dx.doi.org/10.1016/S2214-109X%2819%2930032-4	NCT02833584	2	31000133	1	3	0					0					Phramongkutklao College of Medicine.		2	1	2		3		3	7	163	125	123		2016-09-01					2					1	4	1
5954	study_site	1	group_a																																								Phramongkutklao Hospital	Patients were enrolled from three Royal Thai Army hospitals in Thailand: Phramongkutklao Hospital (1200 beds), Ananda Mahidol Hospital (321 beds), and Fort Adisorn Hospital (30 beds)	221	2
5954	study_site	2	group_a																																								Ananda Mahidol Hospital	Patients were enrolled from three Royal Thai Army hospitals in Thailand: Phramongkutklao Hospital (1200 beds), Ananda Mahidol Hospital (321 beds), and Fort Adisorn Hospital (30 beds)	221	2
5954	study_site	3	group_a																																								Fort Adisorn Hospital	Patients were enrolled from three Royal Thai Army hospitals in Thailand: Phramongkutklao Hospital (1200 beds), Ananda Mahidol Hospital (321 beds), and Fort Adisorn Hospital (30 beds)	221	2
5954	other_endpoints	1	group_a
5954	other_endpoints	2	group_a
5954	other_endpoints	3	group_a
5961			group_a	Tricou, V., Minh, N. N., Van, T. P., Lee, S. J., Farrar, J., Wills, B., Tran, H. T., & Simmons, C. P. (2010). A Randomized Controlled Trial of Chloroquine for the Treatment of Dengue in Vietnamese Adults. PLoS Neglected Tropical Diseases, 4(8), e785.	A Randomized Controlled Trial of Chloroquine for the Treatment of Dengue in Vietnamese Adults	2010	10.1371/journal.pntd.0000785	ISRCTN38002730	5	20706626	1	1	0					UNSPF					Wellcome Trust		2	1	2	1. Chloroquine p.o for 3 days, 600mg od for 2 days, then 300mg od on day 3. 2. Placebo	1	UNSPF	1	19	UNSPF	307	14	The sample size calculation assumed a median time from enrolment to resolution of viraemia or NS1 antigenaemia in the placebo group of 72 hours and a reduction of this time by 24 hours due to CQ treatment. This required observing viraemia or NS1 antigenaemia resolution in 191 patients to show such an effect with 80% power at the two-sided 5% significance level. Assuming sufficient follow-up to ob…	2007-05	In the chloroquine group, there was a trend toward a longer duration of dengue viraemia, but no difference was observed in the time to resolution of NS1 antigenaemia.	1	https://journals.plos.org/plosntds/article/file?type=supplementary&id=10.1371/journal.pntd.0000785.s002		2					1	4	1
5961	study_site	1	group_a																																								Hospital for Tropical Diseases (HTD)	Study participants were recruited from the Hospital for Tropical Diseases (HTD) in Ho Chi Minh City, Vietnam	242	2
5961	other_endpoints	1	group_a
5961	other_endpoints	2	group_a
5961	other_endpoints	3	group_a
5961	other_endpoints	4	group_a
5961	other_endpoints	5	group_a
5961	other_endpoints	6	group_a
5961	other_endpoints	7	group_a
5961	other_endpoints	8	group_a
6243			group_a	Tunjungputri RN, Riswari SF, Pramudo SG, Kuntjoro L, Alisjahbana B, Nugraha HG, et al. (2022) Effect of oseltamivir phosphate versus placebo on platelet recovery and plasma leakage in adults with dengue and thrombocytopenia; a phase 2, multicenter, double-blind, randomized trial. ID1* 1, 1 DepartmentofInternal Medicine and the RadboudCenterfor InfectiousDiseases, Radboud University Medical Center…	Effect of oseltamivir phosphate versus placebo onplatelet recovery and plasma leakage in adults with dengue and thrombocytopenia; a phase 2, multicenter, double-blind, randomized trial	2022	https://doi. org/10.1371/journal.pntd.0010051	ISRCTN35227717.	5	34995275	1	1	0					0					ZonMW(the Netherlands Organisation for Health Research and Development		2	1	2	1. Oseltamivir phosphate 75mg BID for 5 days 2. Placebo	2		6	21	UNSPF	70	64		2018-01-DD	Time to platelet count ≥100,000/μl (n = 55) or discharge (n = 9), and the kinetics of platelet count and parameters of plasma leakage (gall bladder thickness, hematocrit, plasma albumin, syndecan-1) were similar in the oseltamivir and placebo group.				2					1	4	1
6243	study_site	1	group_a																																								RS Nasional Diponegoro	Patients were recruited among patients hospitalized for suspected DENV infection in six hospitals in Central and West Java Indonesia: RS Nasional Diponegoro, RSUD K.R.M.T. Wongsonegoro, William Booth Hospital, RSUD Kartini, Hasan Sadikin General Hospital and RSAU dr. M. Salamun; recruitment in the two latter hospitals was started halfway the trial to increase patient recruitment.	104	2
6243	study_site	2	group_a																																								RSUD K.R.M.T. Wongsonegoro	Patients were recruited among patients hospitalized for suspected DENV infection in six hospitals in Central and West Java Indonesia: RS Nasional Diponegoro, RSUD K.R.M.T. Wongsonegoro, William Booth Hospital, RSUD Kartini, Hasan Sadikin General Hospital and RSAU dr. M. Salamun; recruitment in the two latter hospitals was started halfway the trial to increase patient recruitment.	104	2
6243	study_site	3	group_a																																								William Booth Hospital	Patients were recruited among patients hospitalized for suspected DENV infection in six hospitals in Central and West Java Indonesia: RS Nasional Diponegoro, RSUD K.R.M.T. Wongsonegoro, William Booth Hospital, RSUD Kartini, Hasan Sadikin General Hospital and RSAU dr. M. Salamun; recruitment in the two latter hospitals was started halfway the trial to increase patient recruitment.	104	2
6243	study_site	4	group_a																																								RSUD Kartini	Patients were recruited among patients hospitalized for suspected DENV infection in six hospitals in Central and West Java Indonesia: RS Nasional Diponegoro, RSUD K.R.M.T. Wongsonegoro, William Booth Hospital, RSUD Kartini, Hasan Sadikin General Hospital and RSAU dr. M. Salamun; recruitment in the two latter hospitals was started halfway the trial to increase patient recruitment.	104	2
6243	study_site	5	group_a																																								Hasan Sadikin General Hospital	Patients were recruited among patients hospitalized for suspected DENV infection in six hospitals in Central and West Java Indonesia: RS Nasional Diponegoro, RSUD K.R.M.T. Wongsonegoro, William Booth Hospital, RSUD Kartini, Hasan Sadikin General Hospital and RSAU dr. M. Salamun; recruitment in the two latter hospitals was started halfway the trial to increase patient recruitment.	104	2
6243	study_site	6	group_a																																								RSAU dr. M. Salamun	Patients were recruited among patients hospitalized for suspected DENV infection in six hospitals in Central and West Java Indonesia: RS Nasional Diponegoro, RSUD K.R.M.T. Wongsonegoro, William Booth Hospital, RSUD Kartini, Hasan Sadikin General Hospital and RSAU dr. M. Salamun; recruitment in the two latter hospitals was started halfway the trial to increase patient recruitment.	104	2
6243	other_endpoints	1	group_a
6243	other_endpoints	2	group_a
6243	other_endpoints	3	group_a
6243	other_endpoints	4	group_a
6247			group_a	Malavige, G.N., Jeewandara, C., Wijewickrama, A., Gunasinghe, D., Mahapatuna, S.D., Gangani, C., Vimalachandran, V., Jayarathna, G., Perera, Y., Wanigatunga, C., Dissanayake, H., Prathapan, S., Narangoda, E., Idampitiya, D., Gomes, L., Wickramanayake, S., Sahabandu, P., & Ogg, G.S. (2022). Efficacy of rupatadine in reducing the incidence of dengue haemorrhagic fever in patients with acute dengue:…	Efficacy of rupatadine in reducing the incidence of dengue haemorrhagic fever in patients with acute dengue: A randomised, double blind, placebo-controlled trial	2022	10.1371/journal.pntd.0010123	SLCTR/2017/024	4	35648794	1	1	0					1	UNSPF	https://doi.org/10.1371/journal.pntd.0010123.s002			Centre for Dengue Research, University of Sri Jayewardenepura, Sri Lanka (GNM) and the MRC, UK and NIHR Biomedical Research Centre for the funding (GSO)		2	1	2	1. Oral rupatadine 40mg for 5 days 2. Placebo	2		1	UNSPF	UNSPF	271	227	As the study was prematurely terminated when 123 were recruited to the rupatadine arm and 126 to the placebo arm, resulting in a 0.05 type I error, the study was found to be underpowered at a post hoc power of 43.3% to evaluate the primary end point, which was the reduction in the proportion of patients developing DHF.	2017-12	Rupatadine significantly reduced (p = 0.01) the proportion of patients with platelet counts <50,000 cells/mm3, significantly reduced (p = 0.04) persisting vomiting, headache and hepatic tenderness (p<0.0001) in patients, and the duration of illness (p = 0.0002).				2					1	4	1
6247	study_site	1	group_a																																								Outpatient Department (OPD) of the National Institute of Infectious Diseases , which is a tertiary care hospital in Colombo District, Sri Lanka	This study was carried out at the Outpatient Department (OPD) of the National Institute of Infectious Diseases, which is a tertiary care hospital in Colombo District, Sri Lanka in 2017 December to 2020 March.	210	2
6247	other_endpoints	1	group_a
6432				Nasir NH, Mohamad M, Lum LCS, Ng CJ. Effectiveness of a fluid chart in outpatient management of suspected dengue fever: A pilot study. PLoS One. 2017 Oct 4;12(10):e0183544. doi: 10.1371/journal.pone.0183544. PMID: 28977019; PMCID: PMC5627892.	Effectiveness of a fluid chart in outpatient management of suspected dengue fever: A pilot study	2017	https://doi.org/10.1371%2Fjournal.pone.0183544	ISRCTN25394628	5	28977019	1	1						1		https://osf.io/dqu2f/			the University of Malaya Research Grant P0117-2010B.		1	1	2		3		1		780	143	138		2010-06-01					1					1	3	1
6432	study_site	1																																									Primary Health Care Clinic in the University Malaya Medical Centre (UMMC)	The study was conducted from 1st June 2010 - 30th July 2010 (including recruitment and follow up) in a single centre i.e. Primary Health Care Clinic in the University Malaya Medical Centre (UMMC)	135	2
6432	other_endpoints	1
6432	other_endpoints	2
6432	other_endpoints	3
6432	other_endpoints	4
6432	other_endpoints	5
6480				Sathyapalan DT, Padmanabhan A, Moni M, P-Prabhu B, Prasanna P, et al. (2020) Efficacy & safety of Carica papaya leaf extract (CPLE) in severe thrombocytopenia (≤30,000/μl) in adult dengue - Results of a pilot study. PLOS ONE 15(2): e0228699	Efficacy & safety of Carica papaya leaf extract (CPLE) in severe thrombocytopenia (≤30,000/μl) in adult dengue	2020	https://doi.org/10.1371/journal.pone.0228699	CTRI-REF/2017/02/013314	3	32074143	1	1						0					Micro Labs Ltd., Bangalore, India	Trial registered retrospectively. The registration number on paper was never found.	2	1	2	1. Carica papaya leaf extract (CPLE) tabs 1100mg tid for 5 days 2. Placebo	4		1	14	51	50	50		2016-12-05	A significant percent increase in platelet numbers in the CPLE group by 72 hr	1	https://doi.org/10.1371/journal.pone.0228699.s008	Numeric mean (SD) of plate count, although primary endpoint, not shown for day 3 and day 7. The analysis for platelet count at day 7 were only for 18 patients (9 in each group). Authors reported the percentage increase in platelet count instead.	2					1	4	1
6480	study_site	1																																									Dept. of General Medicine and Dept. of Emergency Medicine, Amrita Institute of Medical Sciences and Research Center, Ponekkara, AIMS, Kochi-682041.	Dept. of General Medicine and Dept. of Emergency Medicine, Amrita Institute of Medical Sciences and Research Center, Ponekkara, AIMS, Kochi-682041.	103	1
6480	other_endpoints	1
6480	other_endpoints	2
6480	other_endpoints	3
6678				Kalayanarooj, Siripen. "Choice of colloidal solutions in dengue hemorrhagic fever patients." Journal of the Medical Association of Thailand = Chotmaihet thangphaet vol. 91 Suppl 3 (2008): S97-103.	Choice of colloidal solutions in dengue hemorrhagic fever patients	2008	UNSPF	UNSPF	UNSPF	19253503	1	1						0							1	1	2		3		1	UNSPF	UNSPF	104	UNSPF		UNSPF					1					1	1	1
6678	study_site	1																																									Dengue Unit, QSNICH, Bangkok, Thailand.	All DHF patients admitted to the Dengue Ward, Queen Sirikit National Institute of Child Health (QSNICH) are eligible for enrollment provided a parent or guardian gives informed consent.	221	1
6678	other_endpoints	1
6678	other_endpoints	2
6678	other_endpoints	3
6678	other_endpoints	4
6835				Bur, R., Suwarto, S., Pohan, H.T. et al. Early intervention of 5% albumin shown superior control of vascular integrity and function compared to ringer's lactatein hospitalized adult with grade I & II Dengue hemorrhagic fever: a multicenter randomized controlled trial in Indonesia. Trop Dis Travel Med Vaccines 10, 20 (2024). https://doi.org/10.1186/s40794-024-00230-3	Early intervention of 5% albumin shown superior control of vascular integrity and function compared to ringer's lactatein hospitalized adult with grade I & II Dengue hemorrhagic fever: a multicenter randomized controlled trial in Indonesia	2024	https://dx.doi.org/10.1186/s40794-024-00230-3	NCT04076254	2	39350232	1	1	0					0					Indonesia University	Only for review of endpoints Formerly included as Covidence #72 but updated during 2nd search as publication became available.	2	1	2	This study is an open label randomized control trial with concealment procedure which is to compare the effect of albumin 5% and ringer lactate towards plasma leakage incidence in adult DHF patient.	3	Fluid administration becomes key therapy for plasma leakage. Crystalloid is an isotonic fluid which can fill intravascular, however this fluid also quickly moved toward extravascular. Albumin 5% can help reduce the extravasation because of it can increase the osmotic pressure and maintaining the intravascular volume. In the first 24 hour after albumin administration, albumin is hypothesized can r…	2	UNSPF	126	84	84	UNSPF	2016-10-01	UNSPF	0		Only for review of endpoints	2					1	1	1
6835	study_site	1																																									RSUD Tangerang Selatan, Indonesia	Accessible population are all dengue fever patients who were treated in internal medicine wards in RSUD Tangerang Selatan and RSAB Harapan Kita from October 2016 to February 2017.	104	2
6835	study_site	2																																									RSAB Harapan Kita, Indonesia	Accessible population are all dengue fever patients who were treated in internal medicine wards in RSUD Tangerang Selatan and RSAB Harapan Kita from October 2016 to February 2017. RSAB Harapan Kita, Jakarta, Indonesia, 11420	104	2
6835	other_endpoints	1
6835	other_endpoints	2
6835	other_endpoints	3
6835	other_endpoints	4
6835	other_endpoints	5
6835	other_endpoints	6
7083				Gupta U, Bhayal A., 2024. Serial Evaluation of Platelet in Grade 3 Thrombocytopenic Dengue Patients Post Single Donor Platelet (SDP) Transfusion at a Tertiary Healthcare Blood Centre. International Journal of Pharmaceutical and Clinical Research 16: 136-140	Serial Evaluation of Platelet in Grade 3 Thrombocytopenic Dengue Patients Post Single Donor Platelet (SDP) Transfusion at a Tertiary Healthcare Blood Centre	2024	https://asia-southeast1-menlo-inspect.menlosecurity.com/https://ijpcr.com/volume16issue3/	UNSPF	UNSPF	UNSPF	1	1	0					0					UNSPF		2	3	1	Prospective observational study of single Donor Platelet (SDP) Transfusion	3	Platelet transfusion	1	3	107	73	73		2023-08-01	Platelet counts significantly increased post-transfusion: Pretransfusion (19.2 ± 6.6 x 103 per cumm), Day 1 (50.7 ± 20.2 x 103 per cumm), Day 2 (75.8 ± 27.8 x 103 per cumm), and Day 3 (106.6 ± 29.4 x 103 per cumm) (df=3, F=187.321, p=0.000).	0			2					0
7083	study_site	1																																									Heritage Institute of Medical Sciences, NH-2 Bypass Road, Bhadwar, Varanasi-221311 Uttar Pradesh, India	Department of Pathology at Tertiary Healthcare Centre in Eastern Uttar Pradesh	103	2
7083	other_endpoints	1
7083	results_at_arm_level	1
7121				Kumar BV, Kamboj K, Pannu AK, Yadav AK, Bhatia M, Saroch A. Role of doxycycline in the treatment of dengue infection: An open-label, randomized, controlled, pilot trial. Asian Pac J Trop Med 2024; 17(4): 160-165.	Role of doxycycline in the treatment of dengue infection: An open-label, randomized, controlled, pilot trial	2024	https://dx.doi.org/10.4103/1995-7645.391777	CTRI/2021/09/036661	3	UNSPF	1	1	0					0					Institute PGIMER Chandigarh		2	1	2	1. Oral doxycycline 100 mg twice a day for 5 days 2. Standard treatment	2	Severe dengue infection involves an increase in the levels of the cytokines IL-6 and TNF. Doxycycline down-regulates the pro-inflammatory cytokines in dengue	1	5	UNSPF	69	45	The author did not report number of patients who were followed up. However, in Figure 1 they showed the number of final samples.	2021-09-25	There was no significant decrease in IL-6 and TNF-a after 5 days, but there was a reduction in ferritin and CRP.	0			2					1	3	1
7121	study_site	1																																									Emergency Medical Unit, Department of Internal Medicine, at PGIMER Chandigarh, India	This is an open-label, parallel group randomized controlled trial conducted at Emergency Medical Unit, Department of Internal Medicine, at PGIMER Chandigarh, India	103	2
7121	other_endpoints	1
7121	other_endpoints	2
7121	results_at_arm_level	1
7121	results_at_arm_level	2
7138				Mittal, A., Katarya, K., & Vivek. (2024). EFFECT OF VITAMIN E & VITAMIN C SUPPLEMENTATION ON THROMBOCYTOPENIA IN DENGUE FEVER - A RANDOMISED CONTROLLED TRIAL. Journal of Cardiovascular Disease Research. https://doi.org/10.48047/jcdr.2024.15.01.80	EFFECT OF VITAMIN E & VITAMIN C SUPPLEMENTATION ON THROMBOCYTOPENIA IN DENGUE FEVER - A RANDOMISED CONTROLLED TRIAL	2024	https://dx.doi.org/10.48047/jcdr.2024.15.01.80	UNSPF	UNSPF	UNSPF	1	1	0					0					UNSPF	"the trial was registered with a recognized clinical trials registry", but no registration ID given. The provided DOI not assessible. No PMID found.	2	1	3	1. Vitamin E PO daily "at a standardized dosage" 2. Vitamin C PO daily "at a standardized dosage" 3. Placebo	4	"anti-inflammatory and antioxidant properties which could potentially alleviate the inflammatory responses and oxidative stress observed in dengue infection. Secondly, vitamin C plays a pivotal role in collagen synthesis, essential for maintaining vascular integrity, a critical aspect in preventing bleeding complications in dengue. Furthermore, vitamin E has been reported to enhance platelet func…	UNSPF	5	UNSPF	600	UNSPF		UNSPF	Vitamin E and vitamin C supplementation significantly increased platelet counts compared to the placebo group.	0		The primary outcome was change in PLT from baseline to day 5 - but the authors concluded higher increase in PLT in supplements group COMPARED to placebo group. Dose of vitamin E and C not specified further than "standardized dosage". Only mentioned Uttarakhand, India (across multiple healthcare facilities)	2					1	4	1
7138	study_site	1																																									Uttarakhand, India	This study aims to bridge this knowledge gap by conducting an RCT in the unique epidemiological context of Uttarakhand, a region frequently beset by dengue outbreaks.	103	2
7138	other_endpoints	1
7138	other_endpoints	2
7138	other_endpoints	3
7138	other_endpoints	4
7138	results_at_arm_level	1
7138	results_at_arm_level	2
7138	results_at_arm_level	3
7153				Nitinai N, Nasomsong W, Chuerboonchai W, Tweekittikul A, Khingmontri V, Panuvatvanich B, et al. (2024) Effect of montelukast in preventing dengue with warning signs among patients with dengue: A multicenter, randomized, double-blind, placebo-controlled trial. PLoS Negl Trop Dis 18(2): e0011927	Effect of montelukast in preventing dengue with warning signs among patients with dengue: A multicenter, randomized, double-blind, placebo-controlled trial	2024	https://doi.org/10.1371/journal.pntd.0011927	NCT04673422	2	38306389	1	1	0					0					Royal College of Physicians of Thailand (8/2564 to VV) and Phramongkutklao College of Medicine.	The reported secondary outcomes are different with the attentive secondary outcomes in the registration NCT04673422 and protocol.	2	1	2	1. Oral Montelukast 10mg od for 10days or until resolved 2. Placebo	2	Animal model studies found that montelukast could reduce plasma leakage. A 2018 open-label retrospectively registered study found that patients treated with montelukast 10 mg once daily had a 22% absolute risk reduction in dengue shock syndrome compared to standard treatment	3	14	406	358	331		2021-01-15	No statistically significant differences were observed in the incidence rate of severe dengue, hemoconcentration, thrombocytopenia, admission, recovery from dengue, and the incidence rate of warning signs. The montelukast group exhibited a decreased incidence rate of transaminase elevations.	1	https://pmc.ncbi.nlm.nih.gov/articles/instance/10866515/bin/pntd.0011927.s002.pdf		1					1	4	1
7153	study_site	1																																									3	The study enrolled patients from three Royal Thai Army hospitals situated in Thailand, namely Phramongkutklao, Fort Suranari, and Ananda Mahidol Hospitals.	221	2
7153	other_endpoints	1
7153	other_endpoints	2
7153	other_endpoints	3
7153	other_endpoints	4
7153	other_endpoints	5
7153	other_endpoints	6
7153	results_at_arm_level	1
7153	results_at_arm_level	2
7322				Khan, S., Muqtadir, J., Abbas, S.A. et al. Efficacy of human interleukin-11 analogs for treating dengue fever-associated thrombocytopenia: a prospective cohort. Eur J Med Res 29, 492 (2024). https://doi.org/10.1186/s40001-024-02091-0	Efcacy of human interleukin-11 analogs for treating dengue fever-associated thrombocytopenia: a prospective cohort	2024	https://doi.org/10.1186/s40001-024-02091-0	UNSPF	UNSPF	UNSPF	1	1	0					UNSPF					This study did not receive any formal funding		2	2	2	1. Human interleukin-11 analog: subcutaneously, 1.5mg/day for 5 days 2. Standard treatment (no placebo)	2	Platelet Production & Hematopoiesis: IL-11 promotes megakaryopoiesis, stimulating the differentiation of precursor cells into platelets and other blood cells. This may help counteract dengue-associated thrombocytopenia (low platelet count). Immune Response Modulation: IL-11 levels increase in dengue patients, potentially influencing immune cell activity, including dendritic cells and macrophages,…	1	5	UNSPF	300	300		2023-09	After 5 days of IL-11 treatment, platelet counts in the treatment group significantly increased compared to the control group at all time intervals. Males consistently exhibited higher platelet counts than females. Patients admitted on day 3 showed a significantly slow response to the treatment compared to day 5.	0		No information about how they assigned pts to treatment groups	2					1	3	2
7322	study_site	1																																									Dr. Ziauddin University Hospital, North Nazimabad, A-302, Block 5, Gulshan-E-Iqbal, Karachi, Pakistan	Dr. Ziauddin University Hospital, North Nazimabad, A-302, Block 5, Gulshan-E-Iqbal, Karachi, Pakistan	168	2
7322	other_endpoints	1
7322	results_at_arm_level	1
7322	results_at_arm_level	2
7530					Ketotifen as a Treatment for Vascular Leakage During Dengue Fever (KETODEN)		NOPDF	NCT02673840	2	NOPDF	2	3	0					0					National University Hospital, Singapore	Unknown status on https://clinicaltrials.gov/study/NCT02673840	1	1	2	1. 2 mg of Ketotifen, twice a day for a total of ten (10) doses 2. Placebo	2	Animal studies suggested that drugs in the class of mast cell (MC) "stabilizers" can effectively limit vascular leakage in mouse models of DENV infection. Drugs targeting MCs have been in use in humans for decades, particularly for the treatment of allergy and asthma. One "MC stabilizer", ketotifen, acts by preventing degranulation of MCs.	2	21	NOPDF	110	NOPDF	NOPDF	2015-03	NOPDF	0			1					1	4	1
7530	study_site	1																																									National University Hospital (Investigational Medicine Unit), Singapore	National University Hospital (Investigational Medicine Unit), Singapore	200	1
7530	study_site	2																																									Singapore General Hospital, Singapore	Singapore General Hospital, Singapore	200	1
7530	other_endpoints	1
7530	other_endpoints	2
7530	other_endpoints	3
7530	other_endpoints	4
7530	other_endpoints	5
7530	other_endpoints	6
7599					A Phase 2a, Randomized, Double-blind, Placebo-controlled Trial to Evaluate the Antiviral Activity, Safety and Tolerability, and Pharmacokinetics of JNJ-64281802 in Participants With Confirmed Dengue Fever	NOPDF	NOPDF	NCT04906980	2		2	3	0					0					Janssen Research & Development, LLC	Registration only: https://clinicaltrials.gov/study/NCT04906980	2	1	2	1 - JNJ-64281802 PO for 5 days of unknown dose 2 - Placebo	1	NOPDF	1		NOPDF	5	NOPDF	NOPDF	2022-01-24	NOPDF	1	https://cdn.clinicaltrials.gov/large-docs/80/NCT04906980/Prot_000.pdf	No publication, only registration	2					1	4	1
7599	study_site	1																																									Singapore General Hospital	NOPDF	200	1
7599	other_endpoints	1
7599	other_endpoints	2
7599	other_endpoints	3
7599	other_endpoints	4
7599	other_endpoints	5
7599	other_endpoints	6
7599	other_endpoints	7
7599	other_endpoints	8
7599	other_endpoints	9
7599	other_endpoints	10
7599	other_endpoints	11
7605					Effectiveness Of High Dose Melatonin As Adjunctive Therapy For Dengue Fever With Warning Signs		https://clinicaltrials.gov/study/NCT05034809	https://clinicaltrials.gov/study/NCT05034809	2		2	UNSPF						0						The endpoints put on ClinicalTrials.gov does not make sense. Need to email authors if this registration included.	2	1	2	1. Melatonin 20mg PO q24h for 5 days 2. SOC	4	Melatonin, is a hormone which has an a) anti-viral, b) immunomodulator, c) antioxidant, d) modulatory effect on hematopoiesis and e) anti-inflammatory action.	UNSPF	365		140					0		Trial status unknown. Registration claims 1 year time frame for the outcome! The number of enrolled participants is estimated (according to the registration)	2					0
7605	study_site	1																																									Ilocos Training and Regional Medical Center	To determine the clinical profiles of pediatric patients diagnosed with Dengue Fever with Warning Signs in Ilocos Training and Regional Medical Center	175	2
7605	other_endpoints	1
7605	other_endpoints	2
7605	other_endpoints	3
7619				Atea Pharmaceuticals, Inc., 2024. A Phase 2, Randomized, Double-blind, Placebo-controlled, Dose-ranging Trial to Evaluate Pharmacokinetics, Pharmacodynamics, and Safety of AT-752 in Patients With Dengue Infection. clinicaltrials.gov	A Phase 2, Randomized, Double-blind, Placebo-controlled, Dose-ranging Trial to Evaluate Pharmacokinetics, Pharmacodynamics, and Safety of AT-752 in Patients With Dengue Infection	2024	https://clinicaltrials.gov/study/NCT05466240	NCT05466240	2	UNSPF	2	3	0					0					Atea Pharmaceuticals, Inc.		2	1	2	Cohort 1 1. AT-752 750mg tid for 5 days 2. Placebo Cohort 2 (*) 1. 1. AT-752 dose A for 5 days 2. Placebo Cohort 3 (*) 1. AT-752 dose B for 5 days 2. Placebo (*) Subsequent cohorts will receive AT-752/placebo either twice a day (BID) or TID	1	UNSPF	32	28	UNSPF	21	19	2 from AT-752 Not completed	UNSPF	Sponsor decision to deprioritize the dengue program. 14 participants: AT-752 7 participants: Placebo	1	https://cdn.clinicaltrials.gov/large-docs/40/NCT05466240/Prot_000.pdf	- AT-752 is a novel guanosine nucleotide prodrug inhibitor of the dengue virus (DENV) polymerase with sub-micromolar, pan-serotype antiviral activity. (reference: PMID: 38526047) - There were 32 study sites across 10 countries. Locations for 10 representative sites (from 10 countries) were entered.	2					1	4	1
7619	study_site	1																																									Belo Horizonte, Brazil	Belo Horizonte, Brazil	32	2
7619	study_site	2																																									Aguazul, Colombia	Aguazul, Colombia	49	2
7619	study_site	3																																									Machala, Ecuador	Machala, Ecuador	65	2
7619	study_site	4																																									Guwahati, India	Guwahati	103	2
7619	study_site	5																																									Kuala Terengganu, Malaysia	Kuala Terengganu, Malaysia	135	2
7619	study_site	6																																									Ica, Peru	Ica, Peru	174	2
7619	study_site	7																																									Iloilo City, Philippines	Iloilo City, Philippines	175	2
7619	study_site	8																																									Kaohsiung City, Taiwan	Kaohsiung City, Taiwan	218	2
7619	study_site	9																																									Bangkok, Thailand	Bangkok, Thailand	221	2
7619	study_site	10																																									Hanoi, Vietnam	Hanoi, Vietnam	242	2
7619	other_endpoints	1
7619	results_at_arm_level	1
7619	results_at_arm_level	2
7625				https://clinicaltrials.gov/study/NCT06121934?term=%23NCT06121934&rank=1	Efficacy and Safety of Carica Papaya in Dengue Fever: A Randomised Clinical Trial	2023	UNSPF	NCT06121934	2	UNSPF	2	1	0					1	UNSPF	UNSPF			UNSPF	The study status is marked as completed, but no publication is available. This extraction is based on the study registration.	1	1	2	1. CPLE 1000mg tid for 5 days 2. Placebo	4	Carica papaya leaf extract has potential benefits for dengue treatment, including antiviral effects, preventing thrombocytopenia, and boosting immunity. It stimulates IL-6 and SCF, which may help increase platelet count in dengue patients. The extract, rich in papain, has been shown to improve thrombocyte levels. Phytochemical analysis indicates the presence of glycosides, alkaloids, saponins, fl…	1	6	UNSPF	250	UNSPF	UNSPF	2023-10-01	UNSPF	0		The registration states that the study is multi-center, but only one site location is reported.	2					1	4	1
7625	study_site	1																																									Department of Internal Medicine, BSMMU	Department of Internal Medicine, BSMMU	19	2
7625	other_endpoints	1
7625	other_endpoints	2
7626					A Study to Assess the Efficacy, Safety and Pharmacokinetics of EYU688 in Patients With Dengue Fever	NOPDF	NOPDF	NCT06006559	2	NOPDF	2	2	0					NOPDF					Novartis Pharmaceuticals		2	1	2	1 - EYU688 PO (dose and duration unknown) 2 - Placebo	1	NOPDF	9	35	NOPDF	108	NOPDF	NOPDF	2024-02-20	NOPDF	NOPDF			2					1	4	1
7626	study_site	1																																									Sorocaba, SP, Brazil, 18040-425	NOPDF	32	1
7626	study_site	2																																									Mumbai, Maharashtra, India, 400008	NOPDF	103	1
7626	study_site	3																																									Jaipur, Rajasthan, India, 302017	NOPDF	103	1
7626	study_site	4																																									Chennai, Tamilnadu, India, 600113		103	1
7626	study_site	5																																									Kuantan, Pahang, Malaysia, 25200	NOPDF	135	1
7626	study_site	6																																									Seberang Jaya, Pulau Pinang, Malaysia, 13700		135	1
7626	study_site	7																																									Miri, Sarawak, Malaysia, 98000	NOPDF	135	1
7626	study_site	8																																									Singapore, Singapore, 169608	NOPDF	200	1
7626	study_site	9																																									Singapore, Singapore, S308433	NOPDF	200	1
7626	other_endpoints	1
7626	other_endpoints	2
7626	other_endpoints	3
7626	other_endpoints	4
7626	other_endpoints	5
7626	other_endpoints	6
7626	other_endpoints	7
7626	other_endpoints	8
7626	other_endpoints	9
7626	other_endpoints	10
7626	other_endpoints	11
7626	other_endpoints	12
7626	other_endpoints	13
7626	other_endpoints	14
7626	other_endpoints	15
7626	other_endpoints	16
7626	other_endpoints	17
7632					Role of Vitamin D in Prevention of Dengue Haemorrhagic Fever and Dengue Shock Syndrome	NOPDF	https://clinicaltrials.gov/study/NCT06071481	NCT06071481	2	NOPDF	2	2	0					0					Bangabandhu Sheikh Mujib Medical University, Dhaka, Bangladesh		2	1	3	1. Vitamin D PO 2,00,000 IU plus standard of care 2. Vitamin D PO 4,00,000 IU plus standard of care 3. Standard of care	4	vitamin D showed potential as an immunomodulatory agent that may have a role in controlling dengue severity by downregulation of pro-inflammatory Th1 activity and reduction of the surface expression of C- type lectin, specially "mannose receptor" which is the known primary receptor for DENV attachment on macrophages that trigger immune signalling and rapid rise in cytokine production	1	8	NOPDF	120	NOPDF	NOPDF	2023-06-01	NOPDF	NOPDF		Aim to enroll 120 participants (trial on-going)	2					1	4	1
7632	study_site	1																																									Dengue Cell, Emergency Department and OPD of Medicine Department at Bangabandhu Sheikh Mujib Medical University (BSMMU), Shahbagh, Dhaka.	This will be an open-label Phase-2 Randomized controlled trial (RCT) which will be carried out in Dengue cell, Emergency Department and Outpatient Department (OPD) of Medicine Department in Bangabandhu Sheikh Mujib Medical University, Dhaka. It will be conducted from September 2023 to August 2024 enrolling about 120 patients from Dengue cell, Emergency Department and OPD of Medicine Department BS…	19	2
7632	other_endpoints	1
7642				https://clinicaltrials.gov/study/NCT06642493?term=%23NCT06642493&rank=1	Efficacy of Fresh Frozen Plasma (Ffp) in the Treatment of Thrombocytopenia in Dengue Patients	2024		NCT06642493	2		2	2	0					1	UNSPF	UNSPF			UNSPF	Status of the study: Active, not recruiting	2	1	2	The intervention group will receive FFP transfusion (10-15 mL/kg body weight), while the control group will receive standard supportive care without plasma transfusion.	3	Severe dengue can lead to complications such as thrombocytopenia (low platelet count) and coagulopathy, indicated by prolonged activated partial thromboplastin time (aPTT). While platelet transfusions are commonly used to manage thrombocytopenia, the potential benefits of plasma transfusion in non-bleeding thrombocytopenic dengue patients with elevated aPTT remain unexplored. Plasma contains esse…	1	30	UNSPF	300	UNSPF		2024-05-01	Only the registration is available	0			2					1	3	1
7642	study_site	1																																									Sheikh HasinaNat National Institute of Burn and Plastic Surgery, Dhaka, Bangladesh	Dhaka, Bangladesh, 1205 SheukhHasinaNIBPS	19	2
7642	other_endpoints	1
7642	other_endpoints	2
7642	other_endpoints	3
7642	other_endpoints	4
7642	other_endpoints	5
7645				https://clinicaltrials.gov/study/NCT06551844?term=%23NCT06551844&rank=1&tab=table	Adaptive Dengue Antiviral Platform Trial (ADAPT): a Phase 2 Randomized, Adaptive, Open Label Trial for Antiviral Screening in Patients With Early Symptomatic Dengue	2024		NCT06551844	2	UNSPF	2		0					1	UNSPF	No			UNSPF	Study status: Not yet recruiting	2	1	3	1. Standard of care 2. Molnupiravir 800mg po bid for 5 days 3. Dengue monoclonal antibody 6mg/Kg single dose i.v over 2 hours.	1	This is a randomized, open-label adaptive platform trial investigating the antiviral effectiveness of various intervention arms in patients with lab-confirmed dengue and less than 48 hours of fever. The antiviral candidates in this trial will include the repurposed antiviral drugs, novel small molecule drugs and dengue monoclonal antibody.	1	30	UNSPF	500	UNSPF	UNSPF	UNSPF	UNSPF	0		This ongoing adaptive platform trial starts with three arms. New therapies may be added, whileineffective arms will be removed. The current site is the Hospital for Tropical Diseases, Ho Chi Minh City, Vietnam, with potential expansions to other sites and countries. .	2					1	3	1
7645	study_site	1																																									Hospital for Tropical Diseases, HCMC, Vietnam	Ho Chi Minh City, Vietname, Hospital for Tropical Disease	242	2
7645	other_endpoints	1
7645	other_endpoints	2
7645	other_endpoints	3
7645	other_endpoints	4
7645	other_endpoints	5
7645	other_endpoints	6
7645	other_endpoints	7
7645	other_endpoints	8
7645	other_endpoints	9
900001				https://ctri.nic.in/Clinicaltrials/pmaindet2.php?EncHid=OTQyMDk=&Enc=&userName=dengue	A randomized placebo controlled study evaluating the effect of calcium and vitamin D supplementation on the progression of dengue fever to dengue shock syndrome and dengue hemorrhagic fever	NOPDF	NOPDF	CTRI/2024/05/066756	3	NOPDF	2	2	0					0							2	1	3	1. Calcium carbonate 500mg bid for 15 days 2. Vitamin D 4000IU od for 15 days 3. Placebo od (not specify the treatment duration)	4	NOPDF	1	UNSPF		120			2024-07-24	NOPDF	NOPDF			2					1	1	1
900001	study_site	1																																									Jawaharlal Nehru medical college and hospital Aligarh Muslim University	Jawaharlal Nehru medical college and hospital Aligarh Muslim University	103	2
900001	other_endpoints	1
900002				https://slctr.lk/trials/slctr-2024-015	A Randomised, Double-blinded, Placebo controlled Phase II Clinical Trial to Determine the Optimum Dose, Efficacy and Safety of an Ayurvedic Formulation, LNS in Patients with Dengue	2024	UNSPF	SLCTR/2024/015	4	UNSPF	2		0					UNSPF					UNSPF	Recruitment status: Recruiting (according to the original registration); however, WHO ICTRP states the status as 'pending'	1	1	3	1. High dose: 1500mg LNS q8h for 10 days 2. Low dose: 1100mg LNS q8h for 10 days 3. Placebo	4	UNSPF	1	60	UNSPF	240	UNSPF	UNSPF	UNSPF		0			1					1	4	1
900002	study_site	1																																									National Institute of Infectious Diseases (NIID), Angoda, Sri Lanka	Study setting: The study will be conducted at the National Institute of Infectious Diseases (NIID), Angoda.	210	2
900002	other_endpoints	1
900002	other_endpoints	2
900002	other_endpoints	3
900002	other_endpoints	4
900002	other_endpoints	5
900002	other_endpoints	6
900002	results_at_arm_level	1
900002	results_at_arm_level	2
900002	results_at_arm_level	3
900003				https://www.ctri.nic.in/Clinicaltrials/pmaindet2.php?EncHid=MTAzMzY4&Enc=&userName=	Plasmalyte-A versus Normal saline for fluid replacement therapy in Dengue in children: A Randomized Controlled Trial - Nil	NOPDF	NOPDF	CTRI/2024/04/066542	3	NOPDF	2	2	0					NOPDF					Jawaharlal Nehru Medical College,AMU,Aligarh,Uttar Pradesh 202002 India	https://www.ctri.nic.in/Clinicaltrials/pmaindet2.php?EncHid=MTAzMzY4&Enc=&userName=	1	1	2	This randomized controlled trial is designed to compare, in hospital setting, two isotonic fluids, i.e. Plasmalyte-A and normal saline for fluid replacement in children with Dengue requiring IV fluid therapy.	3	NOPDF	1	NOPDF	NOPDF	80	NOPDF	NOPDF	NOPDF	NOPDF	NOPDF			1					1	1	1
900003	study_site	1																																									Pediatrics Emergency, Second Floor, Emergency and Trauma Centre,Jawaharlal Nehru Medical College; (2) Pediatric Wards No. 16/17/18 and Paediatric Intensive Care Unit, Jawaharlal Nehru Medical College Aligarh UTTAR PRADESH	NOPDF	103	1
900003	other_endpoints	1
900003	other_endpoints	2
900003	other_endpoints	3
900003	other_endpoints	4
900004				https://www.ctri.nic.in/Clinicaltrials/pmaindet2.php?EncHid=OTUzODE=&Enc=&userName=PLasmalyte	Standard therapy versus PLasmalyte In children with Dengue Shock Syndrome (SPLID TRIAL): an open labelled randomised control trial	2023		CTRI/2023/11/060213	3		2		0					1	UNSPF				Indian Council of Medical Research, New Delhi Infrastructure support: Government Medical College and Hospital, Chandigarh	Study status: Not Yet Recruiting	1	1	3	[1] 0.9% sodium chloride (NS) [2] Ringer Lactate (RL) [3] Plasmalyte	3	Balanced crystalloids are sodium-based solutions with chloride content less than 154 mmol/L with added buffers for better approximation of plasma composition. Balanced solutions like RL or Plasmalyte (PL) are isotonic and have chloride concentration more like that of plasma, unlike NS. The optimal fluid therapy in DSS is mainly consensus-based, and currently, there is little evidence in children …	1	UNSPF	UNSPF	135	UNSPF	UNSPF	2024-01-01	UNSPF	0		No specified follow-up duration (only stated that the outcomes were assessed during the hospital stay)	1					1	1	1
900004	study_site	1																																									Government Medical College and Hospital Chandigarh	Government Medical College and Hospital Chandigarh, A-22, Pediatric Emergency, Department of Pediatrics, GMCH,Sector 32, Chandigarh	103	2
900004	other_endpoints	1
900004	other_endpoints	2
900004	other_endpoints	3
900004	other_endpoints	4
900004	other_endpoints	5
900004	other_endpoints	6
900004	other_endpoints	7
900004	other_endpoints	8
900004	other_endpoints	9
900005				https://ctri.nic.in/Clinicaltrials/pmaindet2.php?EncHid=OTI1MjA=&Enc=&userName=dengue	Beneficial Role of Vitamin D Supplementation and Clinical Outcomes in Patients with Dengue Fever	NOPDF	NOPDF	CTRI/2023/10/059167	3	NOPDF	2	2						0					Subramanian Mariselvan S, Department of General Medicine, Mahatma Gandhi Medical College and Research Institute, SBV Campus, Pillaiyarkuppam, Pondicherry 607402	Trial registered on 26Mar23 and first day of enrolment reported as 26Mar23. Funding source marked as Others [Self]. Authors contacted for trial status - awaiting results.	2	1	2	1. Vitamin D PO 2000UI OD for 10days 2. No Vitamin D	4	UNSPF	1	10	NOPDF	72	NOPDF	NOPDF	2023-10-26	NOPDF	0		The authors stated a phase III study but total sample size = 72.	2					1	3	1
900005	study_site	1																																									Department of General Medicine, Mahatma Gandhi Medical College and Research	Department of General Medicine, Mahatma Gandhi Medical College and Research Institute SBV Campus, Pillaiyarkuppam Pondicherry 607402 Pondicherry PONDICHERRY	103	2
900005	other_endpoints	1
900005	other_endpoints	2
900005	other_endpoints	3
900005	other_endpoints	4
900005	other_endpoints	5
900006				Mahajan V., 2023. Comparison of normal saline vs plasmalyte on serum chloride levels in Dengue Shock Syndrome in children. India: Government Medical and Hospital, Chandigarh	Comparison of normal saline vs plasmalyte on serum chloride levels in Dengue ShockSyndrome in children	2023	https://www.ctri.nic.in/Clinicaltrials/pmaindet2.php?EncHid=ODg1NTQ=&Enc=&userName=	CTRI/2023/08/056814	3	UNSPF	2	2	0					0					Government Medical College and Hospital, Sector 32, Chandigarh		2	1	2	Balanced crystalloids vs unbalanced crystalloids in patients with dengue shock syndrome	3	Fluids	1	UNSPF	UNSPF	96	UNSPF	UNSPF	UNSPF	UNSPF	0		Target to recruit 96 Not Yet Recruiting	2					1	1	1
900006	study_site	1																																									Government Medical college and hospital, Chandigarh, India	A-22, Paediatric Emergency Ward and A-34 Paediatric Intensive Care Unit, Department of Paediatrics, Government Medical College, Chandigarh.	103	2
900006	other_endpoints	1
900006	other_endpoints	2
900006	other_endpoints	3
900006	other_endpoints	4
900006	other_endpoints	5
900006	other_endpoints	6
900006	other_endpoints	7
900007				Virendra Pawar, & Manojkumar N. Surwase. (2024). A Comparative Clinical Study of Guduchi Kwath and Kiratatikta Kwath to Increase the Platelet Count in Dengue Fever. Empirical Economics Letters, 23(December Special Issue 2), 377-400.	A Comparative Clinical Study of Guduchi Kwath and Kiratatikta Kwath to Increase the Platelet Count in Dengue Fever	2024	https://doi.org/10.5281/zenodo.14725782	CTRI/2023/07/055129	3	UNSPF	1	1						0						The journal is "The empirical economic letters"	2	1	3	1 - Guduchi Kwath 2 - Kiratatikta Kwath 3 - Natural Group (?)	4	UNSPF	1	7	UNSPF	125	120	UNSPF	UNSPF	Numbers and tables presented were difficult to interpret. At D7 the numerical difference in PLT count, if any, was not clinically significant.	0		Registration: primary outcome = platelet count. In paper: primary outcome not specified. No real baseline information (severity/day of illness at baseline). At baseline, PLT in group A was higher.	2					1	1	1
900007	study_site	1																																									Bharati Vidyapeeth (Deemed to be University) College of Ayurved and Hospital Pune	Bharati Vidyapeeth (Deemed to be University) College of Ayurved and Hospital Pune	103	2
900008				Comparison of 20%Albumin & Crystalloids in Management of Critical Phase of Dengue Fever in Children Between Age Group 1-12years- A Randomized Controlled Trial	Comparison of 20%Albumin & Crystalloids in Management of Critical Phase of Dengue Fever in Children Between Age Group 1-12years- A Randomized Controlled Trial			CTRI/2023/06/053816	3	NOPDF	2	UNSPF						NOPDF					Dr Pavandev room no 14 nursing home Government Medical College and Hospital Aurangabad	Registration, unpublished. Authors not replied.	2	1	2	1. 20% Albumin 1gram/kg/dose over 4 to 6 hours 2. Crystalloids as guidelines	3		1	14	NOPDF	50	NOPDF	NOPDF	2023-06-25	NOPDF	0		Registration	2					1	1	1
900008	study_site	1																																									Pediatric ICU and Government Medical College and Hospital Aurangabad	Pediatric ICU(ward 26) and Pediatric ward 24, 25 Department of Pediatrics Government Medical College and Hospital Aurangabad Aurangabad MAHARASHTRA	103	2
900009					Effect of Vitamin E supplementation on clinical outcomes and related hematological, biochemical, and oxidative stress parameters in 5 - 14-year-old children infected with dengue virus	2023	NOPDF	SLCTR/2023/007	4	NOPDF	2	2	0					0							2	1	2	1 - Vitamin E PO 200-400mg/d (depends on age) until day 7 of illness 2 - Standard of care	4	NOPDF	UNSPF	14	NOPDF	120	NOPDF	NOPDF	NOPDF	NOPDF	0		Registration. Author confirmed data available in a few months time	2					1	4	1
900009	study_site	1																																									UNSPF	UNSPF	210	2
900010					Double Blind Placebo Controlled Randomized Phase III trial to evaluate the efficacy of Eltrombopag to correct thrombocytopenia and prevent fluid leakage in moderate dengue patients	2022	NOPDF	SLCTR/2022/023	4	NOPDF	2	2	0					NOPDF					UNSPF		2	1	2	1 - Eltrombopag 25 mg OD for 3 days 2 - Placebo	2		6	3	NOPDF	300	NOPDF	NOPDF	NOPDF	NOPDF	0			2					1	4	1
900010	study_site	1																																											19	2
900011					EFFECT OF VITAMIN E & VITAMIN C SUPPLEMENTATION ON THROMBOCYTOPENIA IN DENGUE FEVER: A RANDOMISED CONTROLLED TRIAL	2022	NOPDF	CTRI/2022/09/045521	3	NOPDF	2	UNSPF						NOPDF					Srikanth (self sponsor)		2	1	2	1. Vitamin E and vitamin C for 5 days (dose not specified) 2. Standard of care	4	NOPDF	1	365	NOPDF	84	NOPDF	NOPDF	NOPDF	NOPDF	0			2					1	3	1
900011	study_site	1																																									KLE DR. PRABHAKAR KORE HOSPITAL	Room no. 08, paediatric OPD, Nehru nagar, Belgaum KARNATAKA	103	2
900012					A MULTI CENTER DOUBLE-BLIND RANDOMIZED PARALLEL-GROUP PHASE III CLINICAL TRIAL ON EFFECTIVENESS OF DEXTRAN 40 COMPARED TO NORMAL SALINE IN PREVENTING DENGUE SHOCK IN EARLY LEAKAGE PHASE OF PATIENTS WITH DENGUE HEMORRHAGIC FEVER	2022	NOPDF	SLCTR/2022/003	4	NOPDF	2	2	0					0					UNSPF		2	1	2	1 - Dextran40 IV 5ml/Kg (maximum 250ml) over 2 hours 2 - Standard of care (normal saline IV 5ml/Kg (maximum 250ml) over 2 hours)	3		UNSPF	2	NOPDF	218	NOPDF	NOPDF	NOPDF	NOPDF	0		Registration, 6 outcomes listed as primary	2					1	3	1
900012	study_site	1																																											210	2
900013					"A Phase II, Single blind, Randomized, Parallel group, Dose ranging, Single Dose Study of Dengue Monoclonal antibody (Dengue mAb) in Adults with Dengue Fever"	2021	NOPDF	CTRI/2021/07/035290	3	NOPDF	2	1						0							2	1	5	1. Dengue mAb 3 mg/kg IV over 2 hours 2. Dengue mAb 5 mg/kg IV over 2 hours 3. Dengue mAb 7 mg/kg IV over 2 hours 4. Dengue mAb 9 mg/kg IV over 2 hours 5. Placebo	1				NOPDF	250	NOPDF	NOPDF	2021-mm-dd	NOPDF	0			2					1	1	1
900013	study_site	1																																											103	2
900014					A Phase 2, Dose-Ranging, Multicenter, Randomized, Double Blind, Placebo Controlled Study to Evaluate the Safety and Efficacy of AQCH Tablets in Adult Patients with Dengue Fever	2021	NOPDF	CTRI/2021/06/034040	3	NOPDF	2	NOPDF						0					Sun Pharmaceutical Industries Limited Sun House, 201 B/1, Western Express Highway, Goregaon ( E),Mumbai 400 063		2	1	4	1 - AQCH 200 mg PO TID for 7 days 2 - AQCH 400 mg PO TID for 7 days 3 - AQCH 600 mg PO TID for 7 days 4 - Placebo	4		33	7	NOPDF	676	NOPDF	NOPDF	NOPDF	NOPDF	0			2					1	1	1
900014	study_site	1																																											103	2
900015					Clinical study of ganghuokanggan Decoction on dengue fever	2021	https://www.chictr.org.cn/hvshowproject.html?id=240998&v=1.6	ChiCTR2100043777	6	NOPDF	2														2	1	2	1. Ganghuo Kanggan granules 2. Ganghuo Kanggan granule simulator	4	UNSPF		UNSPF	NOPDF	500	NOPDF	NOPDF		NOPDF	0		Ethics from 2013, trial registered in 2021 but not yet recruiting?	2					1	1	1
900015	study_site	1																																											46	2
900016					Effect of Continuous Positive Airway Pressure on Time to Resolution of Dengue-associated Pleural Effusion	2020	https://www.thaiclinicaltrials.org/show/TCTR20200916008	TCTR20200916008	1		2							0							2	1	2	1. CPAP 2. Standard of care	3				NOPDF	74	NOPDF		2020-05-01	NOPDF	0			2					1	3	1
900016	study_site	1																																											221	2
900017				Nan, M., Af, R., Yw, B., Sa, A., Ya, Y., Azlan, N., & Muhamad, N. (2020). A Pilot Study Examining the Effect of Kelulut Honey in Dengue Infected Patients by Examining Clinical, Hemodynamic and Biochemical Parameters. Japanese Journal of Gastroenterology and Hepatology Research Article. Retrieved from https://www.jjgastrohepto.org	A Pilot Study Examining the Effect of Kelulut Honey in Dengue Infected Patients by Examining Clinical, Hemodynamic and Biochemical Parameters	2020		TCTR20200506004	1		1	1	0					0					Fundamental Research Grant Scheme ID : FRGS/1/2016/WAB07/UK		2	1	2	1 - Kelulut honey (Trigona) 3.5g BID for 3 days 2 - Corn syrup as placebo	4			3		47	UNSPF			No changes in blood parameters			Trial retrospectively registered. In registry, primary outcome is clinical warning signs - this was vaguely assessed and reported in paper.	2					1	4	1
900017	study_site	1																																											135	2
900018					An Open Label, Single Arm Clinical study To Evaluate The Safety and Efficacy of HPLT031707 SYRUP in Cases of Thrombocytopenia Associated With Dengue Fever in Pediatric Population - PL_S	2020	https://ctri.nic.in/Clinicaltrials/pmaindet2.php?EncHid=MzcxMzU=&Enc=&userName=CTRI/2020/01/022785	CTRI/2020/01/022785	3	NOPDF	2							0						Unknown status	2	1	1	1 - HPLT031707 Syrup PO for 7 days or until PLT >150G/L (dose as per kg body weight)	4	UNSPF	1	7	NOPDF	44	NOPDF	NOPDF	2020-01-20	NOPDF	0			2					1	3	2
900018	study_site	1																																											103	2
900019					Volume Replacement therapy in children with Dengue: Single centre, Open Labeled, Randomized Control Study to compare the hemodynamic response of two fluid replacement therapy regimen in children presenting with warning signs and compensated shock	2020	https://ctri.nic.in/Clinicaltrials/pmaindet2.php?EncHid=MzcwODk=&Enc=&userName=dengue	CTRI/2020/01/022694	3		2													Registration, completion status unknown	2	1	2	1. NEW "CMC-ICMR Fluid Therapy" 2. WHO fluid therapy	3			28	NOPDF	222	NOPDF		2020-01-15	NOPDF	0			2					1	3	1
900019	study_site	1																																											103	2
900020					CLINICAL EFFECTIVENESS OF ASCORBIC ACID AND THIAMINE AS ADJUNCTIVE THERAPY IN CHILDREN WITH SEVERE DENGUE REQUIRING PICU (PEDIATRIC INTENSIVE CARE UNIT) CARE- OPEN LABELLED RANDOMISED CONTROLLED TRIAL.	2019		CTRI/2019/09/021244	3	NOPDF	2														2	1	2	"1 - Vitamin C* IV TID and Vitamin B1 IV 100mg BID given as separate infusions over 30 min for 3 days 2 - Standard of care *Vitamin C dose: 1-3 yrs-130mg TID, 4-8yrs- 200mg TID, 9-13yrs- 400mg TID,14-18yrs-600mg TID"	4		UNSPF	UNSPF	NOPDF	66	NOPDF		2019-09-21	NOPDF	0			2					1	3	1
900020	study_site	1																																											103	2
900021					Need-based vs guidelines-based fluid administration in dengue patients with warning signs: Open-label randomized study	2019	https://ctri.nic.in/Clinicaltrials/pmaindet2.php?EncHid=MzYzMjY=&Enc=&userName=dengue	CTRI/2019/09/021026	3	NOPDF	2														2	1	2	1. Need based fluids (NS or RL) as per SV and IVC parameters in 2D echocardiography 2. Guidelines based fluids (NS/RL)	3		NOPDF	UNSPF	NOPDF	80	UNSPF		2019-09-16	NOPDF	0			2					1	1	1
900021	study_site	1																																											103	2
900022					Profile of Dengue Fever and effect of carica papaya leaf extract capsule on platelet counts and clinical bleeding	2019	https://ctri.nic.in/Clinicaltrials/pmaindet2.php?EncHid=MzAxMTI=&Enc=&userName=	CTRI/2019/04/018435	3	NOPDF	2							UNSPF					Dr. Dinesh Babu Post graduate resident Room no : 208 , annexue mens hostel , Pondicherry institute of medical sciences		2	1	2	1 - CPLE PO 1100 mg TID for 5 days 2 - Placebo (multivitamins)	4		1	300	NOPDF	176	UNSPF	UNSPF	2019-04-10	NOPDF	0			2					1	4	1
900022	study_site	1																																											103	2
900023					An open labeled, randomized, comparative study to evaluate the Effectiveness of GanjhuVirTM a herbal antiviral in Cases of Dengue Fever with Thrombocytopenia	2019		CTRI/2019/01/017096	3	NOPDF	2														1	1	2	1 - Ganjhuvir Liquid (Desmodium gangeticum root extract) 10 ml BID (duration not specified) 2 - Standard of care	4				NOPDF	50	NOPDF		2019-01-30	NOPDF				1					1	3	1
900023	study_site	1																																											103	2
900024					A Multi-centric, Double blind, Prospective, Placebo controlled, Randomized, observational study to evaluate the Efficacy and Safety of Carica Papaya Leaf Extract (CARIMAX), as empirical therapy for prevent Thrombocytopenia associated with Dengue Fever	2018		CTRI/2018/08/015526	3	NOPDF	2														1	1	2	1 - CPLE (CARIMAX) PO 1100mg TID for 5 days 2 - Placebo	4	UNSPF	UNSPF	5	NOPDF	60	NOPDF		2018-08-30	NOPDF	0			1					1	4	1
900024	study_site	1																																											103	2
900025					Safety and Efficacy Study of ZyboricaTM Tablet (Carica papaya Leaf Extract) for Thrombocytopenia Associated with Dengue Fever: A Randomized Double Blind Placebo Controlled Trial	2019		CTRI/2018/07/014988	3		1	1													0	1	2	1 - CPLE (ZYBORICA) PO 1100mg TID for 5 days 2 - Placebo						60				ZyboricaTM demonstrated statistically significant change in the platelets not only on Day 6 when compared to their respective Day 1 values but also when compared to that of Placebo.				0
900025	study_site	1																																											103	0
900026					chloride restrictive versus chloride liberal fluid therapy protocol in children aged 2 months-18 years with dengue shock-open label randomised control study	2018		CTRI/2018/05/014256	3		2														0	1		1. chloride restricted fluid(plasmalyte): dose:10-20ml/kg fluid bolus, iv 2. Control: chloride liberal fluid(normal saline): dose:10-20ml/kg fluid boluses till shock correction iv	3					42								0
900026	study_site	1																																											103	0
900027					Albumin versus saline for fluid resuscitation in children with severe dengue: A Prospective Randomized Control Trial	2018		CTRI/2018/03/012781	3		2														0			Group 1 will receive Normal Saline 25 ml per kg over 2 hoours as the resuscitation and and also for ongoing fluid loses. Fluid supllementation is continued till the recover stage Group 2 will receive albumin 1gm/kgover 2-6 hours as the resuscitation and ongoing fluid,in addition to NS. This will continue till the child enters recovery phase of dengue fever	3					400								0
900027	study_site	1																																											103	0
900028					Clinical Evaluation for the Thrombopoietic Activity of Platenza Tablet in Cases of Dengue with Thrombocytopenia- Randomized Open Label Controlled Clinical Study	2017		CTRI/2018/02/011916	3		1													Not 100% sure this is the right publication: https://www.amhsr.org/articles/clinical-evaluation-for-the-thrombopoietic-activity-of-platenza-tablet-in-cases-of-dengue-with-thrombocytopenia--randomi.pdf	0	1	2	1 - Papaya, Gudichi and Maricha (Platenza) 2 tablets PO BID for 10 days 2 - CPLE 1 tablet PO TID for 10 days	4					40				Platenza group showed a potential increase in platelet count, and reduction of clinical signs and symptoms of dengue fever associated with thrombocytopenia			Others - CPLE plus	0
900028	study_site	1																																											103	0
900029				https://ctri.nic.in/Clinicaltrials/pmaindet2.php?EncHid=MjIzMjY=&Enc=&userName=CTRI/2018/01/011548	Role of Doxycycline in Management of Children with Dengue Infection	2018		CTRI/2018/01/011548	3		2		0												0	1		1 - Doxycycline 5mg/kg BID for 7 days 2 - Placebo (salt)	2					202								0					1
900029	study_site	1																																											103	0
900030				https://ctri.nic.in/Clinicaltrials/pmaindet2.php?EncHid=MjA2ODM=&Enc=&userName=CTRI/2017/12/010834	Positive Approach Treatment of DENGUE FEVER with Internet Base Searched New Re-purposed Antiviral and Anti-cytokine drugs for Radical Cure	2017		CTRI/2017/12/010834	3		2														0	2	7	Antivirals: 1)Chloroquine 5mg /kg oral: 2mg/kg IM/IV 2)Doxycycline 100mg bid oral / IV 3)Prochloperazine 5mg bid oral / 12.5mg IV/IM bid 4)S-Adenosyl L-Methionine 400mg bid oral 5) Ribavirin 200mg QID oral Anti-Cytokines: 1)Chloroquine 5mg /kg oral: 2mg/kg IM/IV 2)Doxycycline 100mg bid oral / IV 3)Monteleukast 10mg od oral 4)Tolfenamic Acid 200mg bid oral Groups: 1. Initial 50 patients (grade 0 &…	4	Cocktail				350							Arm description is confusing and unclear (6/7 arms?)	0
900030	study_site	1																																											103	0
900031				https://ctri.nic.in/Clinicaltrials/pmaindet2.php?EncHid=MjAwMjA=&Enc=&userName=CTRI/2017/11/010586	Evaluation of add on efficacy & safety of an ayurvedic formulation in the management of dengue fever & prevention of its complications â€" A double blind clinical study	NOPDF	NOPDF	CTRI/2017/11/010586	3	NOPDF	2	NOPDF	0					NOPDF					Central Council for Research in Ayurveda Science, Bengaluru KLEU Shri BMK Ayurveda Mahavidyalya, Shahpur, Belagavi KLEU Dr Prabhakar Kore hospital & Medical Research centre,Belagavi Regional Medical Research Centre, Neharu nagar, Belagavi, Dept. of Integrative Medicine, Sri Devaraj Urs Academy of Higher Education and Research, Kolar, Karnataka -563103 (Deemed to be University Kolar- 5630103	Registry only https://ctri.nic.in/Clinicaltrials/pmaindet2.php?EncHid=MjAwMjA=&Enc=&userName=CTRI/2017/11/010586	1	1		1. AYUSH PJ-7: 700mg of trial formulation along with standard care 2 Tablets of 350mg BID for 10days 2. Placebo	4	NOPDF	4	14	NOPDF	250	NOPDF	NOPDF	2017-09-01	NOPDF	NOPDF			1					1	4	1
900031	study_site	1																																									Dept. of Integrative Medicine, Sri Devaraj Urs Academy of Higher Education and Research	SDUAHER, Kolar, Karnataka -563103 (Deemed to be University Kolar- 563103 Kolar KARNATAKA	103	1
900031	study_site	2																																									KLEU Dr Prabhakar Kore hospital & Medical Research centre	Medical Research centre Nehru Nagar Belagavi Belgaum KARNATAKA	103	0
900031	study_site	3																																									KLEU Shri BMK Ayurveda Mahavidyalya Hospital and Medical Research Center	KLEU Shri BMK Ayurveda Mahavidyalya Shahapur Belagavi Belgaum KARNATAKA	103	0
900031	study_site	4																																									Regional Medical Research Centre	Nehru Nagar Belagavi Belgaum KARNATAKA	103	0
900031	other_endpoints	1
900032				https://ctri.nic.in/Clinicaltrials/pmaindet2.php?EncHid=MjA5MzQ=&Enc=&userName=CTRI/2017/11/010547	Per Rectal Ayurvedic Nutritional Integration in Dengue Fever with Complications	NOPDF	NOPDF	CTRI/2017/11/010547	3	NOPDF	2	2	0					NOPDF					J P Health Paradise Institution Railway Road Haridwar249401	Registry only https://ctri.nic.in/Clinicaltrials/pmaindet2.php?EncHid=MjA5MzQ=&Enc=&userName=CTRI/2017/11/010547	1	1	2	1. J P Nutrition Per Rectal: 2 ml per kg twice a day till 15 years of age; 60 ml in adult (60 to 80 kg) twice a day 2. Per rectal nutrition dengue PRND	4	NOPDF	1	365	NOPDF	100	NOPDF	NOPDF	2013-10-12	NOPDF	NOPDF			1					1	1	1
900032	study_site	1																																									J P Health Paradise Railway Road Haridwar Uttarakhand Hardwar UTTARANCHAL	J P Health Paradise Railway Road Haridwar Uttarakhand Hardwar UTTARANCHAL	103	1
900032	other_endpoints	1
900033					Efficacy of the combination of oral tranexamic acid with oral norethisterone versus oral tranexamic acid alone in treatment of bleeding per vagina during dengue infection - A single blinded, randomized controlled study	2017	https://slctr.lk/trials/slctr-2017-037	SLCTR/2017/037	4		2														0	1	2	1 - Tranexamic acid 1g PO TID plus norethisterone 5mg PO TID until bleeding completely ceases 2 - Tranexamic acid 1g PO TID plus placebo PO TID until bleeding completely ceases	3		1			100				UNSPF	0			0					1
900033	study_site	1																																									National Institute of Infectious Disease, IDH, Angoda.	National Institute of Infectious Disease, IDH, Angoda	210	2
900034					Effect of papaya (Carica papaya) leaf extract on plasma leakage and platelet count in dengue fever: a randomized controlled trial	2017	https://slctr.lk/trials/slctr-2017-034	SLCTR/2017/034	4		2														0	1	2	1. CPLE (from 50g of fresh papaya leaves) PO 25ml BID for 5 days 2. Standard of care	4		1			240							It's unclear how many arms the study has-it seems to be 2	0
900034	study_site	1																																									Teaching Hospital, Karapitiya	The study will be carried out at Teaching Hospital, Karapitiya	210	2
900035					A prospective study to evaluate the safety and efficacy of Carica papaya leaf extract (Oral Caripill) in the treatment of severe thrombocytopenia (<30,000/µl) in dengue	2017	https://www.ctri.nic.in/Clinicaltrials/pmaindet2.php?EncHid=MTc2Mjk=&Enc=&userName=dengue	CTRI/2017/08/009579	3		2														0	1	2	1 - CPLE (Caripill) PO 1100mg TID for 5 days 2 - Placebo	4		1			100				UNSPF				0
900035	study_site	1																																									Amrita Institute of Medical Sciences,	Amrita Institute of Medical Sciences, Dept of General Medicine, Unit 4, Ernakulam, KERALA	103	2
900036					Effectiveness of Vitamin C in reducing morbidity in patients with Dengue fever - A double blinded randomized placebo controlled pilot study.	2017	https://slctr.lk/trials/slctr-2017-028	SLCTR/2017/028	4		2														0	1	2	1 - Vitamin C PO 1000mg BID for 5 days 2 - Placebo	4		1			60				UNSPF				0
900036	study_site	1																																									Teaching Hospital, Karapitiya, Sri Lanka.	The study will be carried out in the medical wards of the Teaching Hospital, Karapitiya, Sri Lanka.	210	2
900037					Effectiveness of Carica Papaya leaf extract in increasing the platelet count in cases of dengue fever with thrombocytopenia - A double blind placebo randomised controlled trial	2017	https://www.ctri.nic.in/Clinicaltrials/pmaindet2.php?EncHid=MTMzMDk=&Enc=&userName=dengue	CTRI/2017/07/009139	3		2														0	1	2	1 - CPLE (Caripil) PO 1100 mg TID for 5 days 2 - Placebo	4		1			100				UNSPF				0
900037	study_site	1																																									Bangalore Baptist Hospital	Bangalore Baptist Hospital , Department of Medicine Bangalore Baptist Hospital Bellary road Hebbal, Bangalore, KARNATAKA	103	2
900038					Lianbizhi injection for treatment of dengue fever - randomized controlled multicenter clinical study	2016	https://www.chictr.org.cn/showproj.html?proj=15617	ChiCTR-IPR-16009233	6		2														0	1	2	1. Lianbizhi injection plus standard of care 2. Standard of care *SOC includes physical reduce fever, ibuprofen, diazepam, Vitamin C and Vitamin B6)	4		4			120							Lack of information about dosage and duration of the intervention	0
900038	study_site	1																																											46	0
900039					Efficacy and safety of Tanreqing injection in patients with dengue fever: a randomised, proof-of-concept trial	2015	https://www.chictr.org.cn/showproj.html?proj=11467https://www.chictr.org.cn/showproj.html?proj=11467	ChiCTR-IPR-15006778	6		2														0	1	2	1. Tanreqing injection 2. Standard of care *SOC: Symptomatic treatment	4		7			316				UNSPF				0
900039	study_site	1																																											46	0
900040					Effect of carica papaya leaf extract on platelet aggregation, membrane fluidity and P-selectin expression in dengue infection: a randomised controlled trial	2014	https://www.ctri.nic.in/Clinicaltrials/pmaindet2.php?EncHid=MTAwMzg=&Enc=&userName=dengue	CTRI/2014/10/005120	3		2														0	1	2	1 - CPLE (PAPAYUR) PO 600 mg BID for 12 days 2 - Standard of care	4		1			60				UNSPF				0
900040	study_site	1																																											103	0
900041					Efficacy and safety of ReDuNing Injection in hospitalized uncomplicated Dengue fever patients: a pilot randomized open study.	2017	https://www.chictr.org.cn/showproj.html?proj=4332	ChiCTR-TRC-14005244	6		2														0	1	2	1. Test group: Westen medical treatments 2. Control group: Westen medical treatments			1			72				UNSPF			Same description for both control and test groups. No information of ReDuNing Injection group???	0
900041	study_site	1																																											46	0
900042					A Prospective Open Labelled Clinical Study to Evaluate the Efficacy and Safety of Novel Herbal Formula DENPAP® in Patients with Dengue Fever	2019		CTRI/2014/06/004660	3		1	1	0					0					GOAN Pharma P Ltd	PI = Director of Sponsor (GOAN Pharma P Ltd)	2	3	1	1 - CPLE (DENPAP) 15ml BID for 05 days	4					15	UNSPF	UNSPF	UNSPF	Not interpretable: authors claim that platelet increased significantly with treatment but the exact numerical results not provided.	0		Not interpretable: authors claim that platelet increased significantly with treatment but the exact numerical results not provided.	2					0
900042	study_site	1																																											103	2
5946001			group_a	Suputtamongkol Y, Avirutnan P, Mairiang D, Angkasekwinai N, Niwattayakul K, Yamasmith E, Saleh-arong FA, Songjaeng A, Prommool T, Tangthawornchaikul N, Puttikhunt C, Hunnangkul S, Komoltri C, Thammapalo S, Malasit P. Ivermectin Accelerates Circulating Nonstructural Protein 1 (NS1) Clearance in Adult Dengue Patients: A Combined Phase 2/3 Randomized Double-blinded Placebo Controlled Trial. Clin Inf…	Ivermectin Accelerates Circulating Nonstructural Protein 1 (NS1) Clearance in Adult Dengue Patients: A Combined Phase 2/3 Randomized Double-blinded Placebo Controlled Trial	2021	10.1093/cid/ciaa1332	NCT02045069	9		1	1	0					UNSPF					Thailand Research Fund (RDG59D0011)		2	1	3	Phase 2 1 - Ivermectin PO 400 μg/kg OD for 3 days (IVM-3d) 2 - Ivermectin PO 400 μg/kg OD for 2 days (IVM-2d) then placebo on day 3 3 - Placebo for 3 days	1	Ivermectin inhibits the replication of all 4 DENV serotypes in vitro	2	31	UNSPF	116	108	The planned sample size was 120 patients per arm, accounting for a 20% dropout rate, but the trial was terminated early due to funding and enrollment challenges, resulting in 108 patients analyzed in the phase 2 trial and 203 patients in the combined analysis for both phases.	2014-02	Phase 2: No significant change in virological outcomes (log-transformed viremia AUCs, time to viremia clearance, NS1 clearance time) in intervention groups compared to placebo. Phase 3: No changes in fever clearance or proportion developed DHF.	0		This data entry is for the phase 2	2					1	4	1
5946001	study_site	1	group_a																																								Siriraj Hospital, the largest university-based tertiary referral hospital located in Bangkok, central Thailand	The trial enrolled 116 adult dengue patients at 2 hospitals in Thailand: Siriraj Hospital, the largest university-based tertiary referral hospital located in Bangkok, central Thailand, and Loei Hospital, a provincial hospital located in Loei Province, northeast Thailand, between February 2014 and October 2015	221	2
5946001	study_site	2	group_a																																								Loei Hospital, a provincial hospital located in Loei Province, northeast Thailand	The phase 2 trial was randomized, double blind, and placebo-controlled, with once daily dose of ivermectin 400 μg/kg for 2 or 3 days. The trial enrolled 116 adult dengue patients at 2 hospitals in Thailand: Siriraj Hospital, the largest university-based tertiary referral hospital located in Bangkok, central Thailand, and Loei Hospital, a provincial hospital located in Loei Province, northeast Tha…	221	2
5946001	other_endpoints	1	group_a
5946001	other_endpoints	2	group_a
5946002				Suputtamongkol Y, Avirutnan P, Mairiang D, Angkasekwinai N, Niwattayakul K, Yamasmith E, Saleh-arong FA, Songjaeng A, Prommool T, Tangthawornchaikul N, Puttikhunt C, Hunnangkul S, Komoltri C, Thammapalo S, Malasit P. Ivermectin Accelerates Circulating Nonstructural Protein 1 (NS1) Clearance in Adult Dengue Patients: A Combined Phase 2/3 Randomized Double-blinded Placebo Controlled Trial. Clin Inf…	Ivermectin Accelerates Circulating Nonstructural Protein 1 (NS1) Clearance in Adult Dengue Patients: A Combined Phase 2/3 Randomized Double-blinded Placebo Controlled Trial	2021	10.1093/cid/ciaa1332	NCT02045069	2		1	1						UNSPF						This entry is for the phase 3	2			Phase 3: 1 - Ivermectin PO 400 μg/kg OD for 3 days 2 - Placebo for 3 days					UNSPF	206	203		2015-10-DD		0		This is for phase 3 study	2
5946002	study_site	1																																											221	0
[truncated: 701 more columns]
