# Supplementary material for: A systematic mapping review of therapeutic clinical trials in dengue
Source: PLoS Negl Trop Dis. 2026 Jun 5;20(6):e0014382. doi: 10.1371/journal.pntd.0014382 (PMC13241016; doi:10.1371/journal.pntd.0014382)
Supplement: S3 Data — (ZIP) [file pntd.0014382.s007.zip]

Archive with 7 entries (6 files):
- S3 Data. Studies screened included excluded/
- S3 Data. Studies screened included excluded/Studies_Covidence_excluded.xlsx
- S3 Data. Studies screened included excluded/Studies_Covidence_included.xlsx
- S3 Data. Studies screened included excluded/Studies_Covidence_irrelevant.xlsx
- S3 Data. Studies screened included excluded/Studies_WHOICTRP_2023_all.xlsx
- S3 Data. Studies screened included excluded/Studies_WHOICTRP_2023_included.xlsx
- S3 Data. Studies screened included excluded/Studies_WHOICTRP_2024_all.xlsx
