# Supplementary material for: A systematic mapping review of therapeutic clinical trials in dengue
Source: PLoS Negl Trop Dis. 2026 Jun 5;20(6):e0014382. doi: 10.1371/journal.pntd.0014382 (PMC13241016; doi:10.1371/journal.pntd.0014382)
Supplement: S3 Data — (ZIP) [file pntd.0014382.s007.zip › S3 Data. Studies screened included excluded/Studies_Covidence_excluded.xlsx]

## Sheet: review_341712_excluded_csv_2026
Title	Authors	Abstract	Published Year	Published Month	Journal	Volume	Issue	Pages	Accession Number	DOI	Ref	Covidence #	Study	Notes	Tags	Final note
Study of AT-752 in Patients With Dengue Infection											7259	#68		Exclusion reason: Withdrawn prior to enrolment; Huy Nguyen (2023-11-23 13:45:17)(Select): Terminated (Sponsor decision to deprioritize the dengue program);	1. Rx - Antivirals; A. Clinical trial	Accurate exclusion reason: Duplicate with #7619 (#7619 included)
Efficacy and Safety of Ivermectin Against Dengue Infection											7291	#99		Exclusion reason: Registration of published studies; Huyen Tran Bang (2024-03-01 15:41:42)(Included): I think this should not be included because the published paper of this registration is already included.;	1. Rx - Antivirals; A. Clinical trial
Celgosivir or Modipafant as Treatment for Adult Participants With Uncomplicated Dengue Fever in Singapore											7305	#113		Exclusion reason: Withdrawn prior to enrolment; Huyen Tran Bang (2023-10-18 20:02:51)(Select): NCT02569827: status changed as withdrawn. Contacting author (Dr Neelika Malavige to see if the study stopped early or never started and if there is any publication any where about this.;	1. Rx - Antivirals; A. Clinical trial; ZZZ. Unknown status
Role of Andi-d in Dengue Fever: a Pilot Study											7316	#124		Exclusion reason: Registration of published studies; Huyen Tran Bang (2024-03-05 18:12:59)(Included): CT registration - never found the paper. I emailed the author listed on ClinicalTrials.gov to ask if this registration and this publication #1479 Pannu 2017 (https://www.ncbi.nlm.nih.gov/pmc/articles/PMC5330058/) are the same thing and he said yes. However I could not find any relevant ID to offi…	3. Rx- Supportive; A. Clinical trial
A Study of Balapiravir in Patients With Dengue Virus Infection											7318	#126		Exclusion reason: Registration of published studies; Nguyen Vuong (2023-11-25 20:59:19)(Select): Could not find any article with this title. Maybe the paper entitled "A Randomized, Double-Blind Placebo Controlled Trial of Balapiravir, a Polymerase Inhibitor, in Adult Dengue Patients" is already selected. Should double-check.; Tun-Linn Thein (2023-11-22 18:07:58)(Select): ClinicalTrials.gov Identi…	1. Rx - Antivirals; A. Clinical trial
Pharmacokinetics and Pharmacodynamics of Ivermectin in Pediatric Dengue Patients											7322	#130		Exclusion reason: Registration of published studies; Huyen Tran Bang (2025-02-18 20:07:09)(Select): Publication available https://pmc.ncbi.nlm.nih.gov/articles/PMC11646939/pdf/PSP4-13-2196.pdf; Huyen Tran Bang (2023-12-18 14:42:19)(Select): @Tun: I think they are 2 different studies. This one is the PKIDEN (NCT03432442, 24 children <= 15yo) which doesn't currently have a publication. I emailed th…	1. Rx - Antivirals; A. Clinical trial
Effect of Montelukast in Preventing Dengue With Warning Signs in Dengue Patients											7341	#149		Exclusion reason: Registration of clinical trial; Nguyen Vuong (2024-05-19 19:13:24)(Select): If we already included the published paper (https://www.ncbi.nlm.nih.gov/pmc/articles/PMC10866515), we should exclude this one.; Tun-Linn Thein (2024-01-16 20:59:04)(Select): Clinical Trial Registration NCT04673422;	2. Rx - Host directed; A. Clinical trial; Ongoing study	Accurate exclusion reason:Registration of published paper #7153 (#7153 included)
Ketotifen as a Treatment for Vascular Leakage During Dengue Fever											7354	#162		Exclusion reason: Registration of clinical trial; Nguyen Vuong (2024-05-19 19:25:50)(Select): Only found in clinicaltrials.gov (https://classic.clinicaltrials.gov/ct2/show/NCT02673840). No results published could be found. Should exclude.; Huyen Tran Bang (2024-01-02 18:44:39)(Select): Unknown trial status - Author contacted but no reply. ;	2. Rx - Host directed; A. Clinical trial; ZZZ. Unknown status	Accurate exclusion reason: Duplicate with #7530 (#7530 included)
Activated Recombinant Human Factor VII in Patients With Dengue Haemorrhagic Fever											7372	#180		Exclusion reason: Registration of published studies; Huyen Tran Bang (2024-01-04 20:42:28)(Select): This is the registration on clinicaltrials.gov of ref #3837 - Chuansumrit 2005 BUT was registered in 2012???;	3. Rx- Supportive; A. Clinical trial
A Study to Determine the Safety of AV-1, an Antibody Being Developed for Treatment of Dengue, in Healthy Volunteers											7411	#219		Exclusion reason: Wrong patient population; Huyen Tran Bang (2023-12-18 14:44:41)(Select): Excluded (healthy volunteers); Nguyen Vuong (2023-11-25 20:53:20)(Screen): This is the protocol. Should find the published paper for it. However, it should be included in the next round for further checking.;	4. Rx - others/unclassified; A. Clinical trial
The Efficacy and Safety of an Interferon Inducer as an Adjunct Treatment to Dengue Hemorrhagic Fever Among Pediatric Patients Admitted in a Tertiary Hospital	De Leon, V. F. P.; Gutierrez, K. M. F.; Galindez, G. C.	Background: Current therapy for the treatment of dengue is primarily supportive with emphasis on fluid management. Interferon inducer affinity purified antibodies to human interferon gamma is a drug containing release active antibodies to human interferon gamma, which has immunomodulatory and antiviral effects by inhibiting the replication of virus and stimulating the induction of endogenous inte…	2022		Pediatrics	149			638786882		536	#329	DeLeon 2022	Exclusion reason: Conference abstract; Huyen Tran Bang (2024-01-03 19:26:24)(Select): This is an meeting abstract;	2. Rx - Host directed; A. Clinical trial; Y. Finished but UNpublished/full-text could not be found
Lactococcus lactis Strain Plasma Intake Suppresses the Incidence of Dengue Fever-like Symptoms in Healthy Malaysians: A Randomized, Double-Blind, Placebo-Controlled Trial	Khor, Chee-Sieng; Tsuji, Ryohei; Lee, Hai-Yen; Nor'e, Siti-Sarah; Sahimin, Norhidayu; Azman, Adzzie-Shazleen; Tiong, Vunjia; Hasandarvish, Pouya; Teoh, Boon-Teong; Soh, Yih-Harng; Chai, Jian-Hai; Kokubo, Takeshi; Kanauchi, Osamu; Yamamoto, Naoki; AbuBakar, Sazaly	Dengue fever (DF) is a mosquito-borne disease still with no effective treatment or vaccine available. A randomized, placebo-controlled, double-blinded, parallel-group trial was undertaken to evaluate the efficacy of oral intake of Lactococcus lactis strain plasma (LC-Plasma) on the presentation and severity of DF-like symptoms among healthy volunteers. Study participants (320) were assigned into …	2021		Nutrients	13	12			https://dx.doi.org/10.3390/nu13124507	4794	#409	Khor 2021	Exclusion reason: Wrong patient population;
Treatment use study of platelet components treated with amotosalen and ultraviolet a light in response to emerging arboviruses in Puerto Rico-true study final results	Rico, S.; Stramer, S. L.; Benjamin, R. J.; Cartagena, E.; Arroyo, A.; Robles, N.; Carlo, S.; Vera, L.; Solivan-Ortiz, P.; Huang, N.; Koontz, C.; Berry, T.; Corash, L.	Background: In 2014, epidemic chikungunya virus (CHIKV) emerged in Puerto Rico, concurrent with endemic dengue (DENV). The Department of Health mandated blood donation quarantine for 72h pending follow-up donor contact for infectious symptoms. The American Red Cross (ARC) halted local platelet collections and began importing blood components. Imported platelet components (PCs) from the continenta…	2016		Blood	128	22		614246688		2300	#512	Rico 2016	Exclusion reason: Conference abstract; Tun-Linn Thein (2024-01-16 19:44:12)(Select): Poster abstract https://doi.org/10.1182/blood.V128.22.3844.3844; Nguyen Vuong (2023-11-25 20:56:19)(Screen): Not only dengue. Can be included in the next round for further checking.;
The effect of continuous positive airway pressure in dengue with pulmonary leakage syndrome	Sivakorn, C.; Pitisuttithum, P.; Dondorp, A.; Burns, H.; Clark, S.; Silachamroon, U.; Chuchottaworn, C.; Onwan, M.; Wadmanee, N.; Schultz, M.	Introduction: Pulmonary leakage syndrome is a frequent complication of dengue patients with plasma leakage which has not had any specific treatment. Objective(s): We conducted a single-blind randomized controlled trial to determine the effect of continuous positive airway pressure (CPAP) in Dengue patients with evidence of pulmonary leakage syndrome. Method(s): Seventy Dengue patients with pulmon…	2022		Intensive Care Medicine Experimental	10	Supplement 29		639628323	https://dx.doi.org/10.1186/s40635-022-00468-1	532	#538	Sivakorn 2022	Exclusion reason: Conference abstract;	3. Rx- Supportive; A. Clinical trial
A Multi-centric, Double-blind, Placebo-controlled, Randomized, Prospective Study to Evaluate the Efficacy and Safety of Carica papaya Leaf Extract, as Empirical Therapy for Thrombocytopenia associated with Dengue Fever	Kasture, P. N.; Nagabhushan, K. H.; Kumar, A.	INTRODUCTION: Dengue is a rapidly expanding global health problem. Approximately 2.5 billion people live in dengue-risk regions with about 100 million new cases each year worldwide. The cumulative dengue diseases burden has attained an unprecedented proportion in recent times with sharp increase in the size of human population at risk. The management of dengue virus infection is essentially suppo…	2016		The Journal of the Association of Physicians of India	64	6	15-20	624346827		2395	#810	Kasture 2016	Exclusion reason: Fulltext can not be found; Huyen Tran Bang (2024-03-01 16:08:47)(Included): Rechecked - I cannot find full-text of this registration. Looking like an abstract only so I moved it back to full-text screening to review together.;	3. Rx- Supportive; 4. Rx - others/unclassified; A. Clinical trial
Effect of Carica papaya Leaf Extract Capsule on Platelet Count in Patients of Dengue Fever with Thrombocytopenia	Gadhwal, A. K.; Ankit, B. S.; Chahar, C.; Tantia, P.; Sirohi, P.; Agrawal, R. P.	OBJECTIVE: Thrombocytopenia in dengue fever is a common and serious complication. However, no specific treatment is available for dengue fever induced thrombocytopenia. In few countries (Pakistan, Malaysia, Sri Lanka and other Asian countries) the leaf extract of Carica papaya has been effectively used for thrombocytopenia. So, the study is planned to access effect of Carica papaya leaf extract o…	2016		The Journal of the Association of Physicians of India	64	6	22-26	624346874		2394	#882	Gadhwal 2016	Exclusion reason: Fulltext can not be found; Huyen Tran Bang (2024-01-04 20:02:20)(Select): This is the full-text linked to abstract #3813 - Tantia 2014. However, link suspended? The #3813 should certainly be excluded. ;	4. Rx - others/unclassified; A. Clinical trial
Efficacy of rupatadine in the treatment of acute dengue infection	Malavige, G. N.; Wijewickrama, A.; Fernando, S.; Madushanka, P.; Punchihewa, C.; Ginneliya, A.; Samarasekara, S.; Paranavitana, S.; Idampitiya, D.; Wanigatunga, C.; Dissanayaka, H.; Prathapan, S.; Jeewandara, C.; Gomes, L.; Ogg, G.	Our previous studies showed that platelet activating factor (PAF) was a potent mediator of vascular leak. Therefore, we proceeded to investigate the effcacy of rupatadine which is a PAF receptor blocker in patients with acute dengue infection. We conducted a phase II, open label, randomized placebo controlled trial to determine the safety of rupatadine in patients with acute dengue, the effcacy o…	2016		American Journal of Tropical Medicine and Hygiene	95	5 Supplement 1	34	619250289	https://dx.doi.org/10.4269/ajtmh.abstract2016	2289	#1015	Malavige 2016	Exclusion reason: Conference abstract; Huyen Tran Bang (2024-01-02 19:40:52)(Select): This is an abstract only. The full-text Huy uploaded actually belongs to another ref (#5252 - Malavige 2018) ;	2. Rx - Host directed; A. Clinical trial
Post-transfusion increment of platelet count in thrombocytopenic patients treated with platelet concentrates	Hoque, M. M.; Rahman, M.; Rahman, S. M.; Habibullah, M. M.; Faruki, M. A.; Rahman, K. H.; Mamun, A. A.; Hossain, M. A.	The Platelet (PLT) Transfusion Therapy plays an important role in the support of surgical, haematological, oncological and transplant patients. The present study was assigned to find out the post transfusion increment of platelet count among the thrombocytopenic patients in Bangladeshi population. This descriptive study was conducted at the Departments of Haematology and Transfusion Medicine, BSM…	2013		Mymensingh medical journal : MMJ	22	1	64-68	369159902		3192	#1329	Hoque 2013	Exclusion reason: Wrong patient population; Huyen Tran Bang (2024-01-04 16:03:06)(Select): Guys, the patient population is not dengue.;
A comparative study of the efficacy of 6% Haes-Steril and Ringer's Lactate in the management of dengue shock syndrome 555	Cifra, H. L.; Velasco, J. N. J.	Rationale: This preliminary study was under-taken to find out if colloids could be employed as a satisfactory first-line plasma substitute in the symptomatic management of dengue shock syndrome. Objective(s): The objective of this study was to compare the effectiveness of 6% Haes-Steril and Ringer's Lactate (RL) in the treatment of dengue shock syndrome (DSS). Methodology: This study was carried …	2003		Critical Care and Shock	6	2	95-100	36758476		4107	#1569	Cifra 2003	Exclusion reason: Fulltext can not be found; Tun-Linn Thein (2024-01-17 12:51:52)(Select): In journal' s archives 2003 is missing. The journal replied, they are unable to locate because of database problems in 2003. https://criticalcareshock.com/;	3. Rx- Supportive; A. Clinical trial; Y. Finished but UNpublished/full-text could not be found
Feasibility of "restrictive maintenance fluid therapy strategy (RMFTS)" in children with severe dengue presenting in shock-a prospective exploratory trial	Kandasamy, S.; Muthukumar, A.; Sankaralingam, T.	Aims & Objectives: Dengue Fever (DF) is an important tropical infection attributing to mortality in children. Fluid therapy remained as cornerstone in management of Severe Dengue (SD). Current CDC protocol guide initial fluid therapy based on presence of Shock and PCV, while de-escalation is done in staggered manner based on PCV reduction We aimed at studying the feasibility of RMFTS-where after …	2018		Pediatric Critical Care Medicine	19	6 Supplement 1	107	623815468		1783	#1651	Kandasamy 2018	Exclusion reason: Conference abstract; Tun-Linn Thein (2024-01-16 16:33:03)(Select): POSTER ABSTRACT https://journals.lww.com/pccmjournal/FullText/2018/06001/Abstract_P_195__FEASIBILITY_OF__RESTRICTIVE.310.aspx;	3. Rx- Supportive; D. Other non-clinical-trial papers
The role of anti-D immunoglobulin in severe thrombocytopenia associated with dengue fever	Nanjundappa, R. C.; Thomas, T.	Aims & Objectives: To study the effectiveness of anti-D immunoglobulin in the management of thrombocytopenia associated with Dengue fever. Methods A prospective randomized study was conducted. 73 patients who were tested positive for dengue and with platelet counts < 50000/mm3 were enrolled in the study-35 in the intervention group (which received anti D immunoglobulin) and 38 in the control grou…	2018		Pediatric Critical Care Medicine	19	6 Supplement 1	111	623815800		1782	#1681	Nanjundappa 2018	Exclusion reason: Conference abstract; Nguyen Vuong (2024-05-19 19:32:57)(Select): Conference abstract. Should exclude!;	4. Rx - others/unclassified; A. Clinical trial; Y. Finished but UNpublished/full-text could not be found
Experience of buffy coat pooling of platelets as a supportive care in thrombocytopenia in dengue patients-a prospective study	Chatterjee, K.; Coshic, P.; Borgohain, M.; Agarwal, N.	Background and Objectives: Random donor platelets (RDP) are not sufficient to improve the platelet count in most thrombocytopenic patients. Single donor platelets (SDP) or buffy coat pooled platelets (BCPP) are the two choices to provide a full therapeutic dose of platelets. However, there are constraints in the preparation of SDP due to stringent donor selection procedure, time required for proc…	2013		Vox Sanguinis	105	SUPPL.1	140	71070193	https://dx.doi.org/10.1111/vox.12048	3163	#1931	Chatterjee 2013	Exclusion reason: Wrong study design; Nguyen Vuong (2024-05-19 19:18:47)(Select): I hope we already included the uploaded paper on the AJTS in 2014. This one is a conference abstract and should be excluded.;	3. Rx- Supportive
Pentoxyfilline use to modulate tumor necrosis factor in children with dengue haemorrhagic fever	Salgado, D. M.; Zabaleta, T.; Vega, M. R.; Narvaez, C. F.; Rodriguez, J. A.	Dengue is the main arthropod-borne viral infection in the world, severe forms become a challenge for the clinician because at present no specific treatment is available and there is an increase in the number cases, complications and mortality. The objective of this study was to establish the efficacy of pentoxyfilline for the modulation of the immune response in pediatric patients with dengue hem…	2010		American Journal of Tropical Medicine and Hygiene	83	5 SUPPL. 1	155	70442526		3676	#2031	Salgado 2010	Exclusion reason: Conference abstract; Nguyen Vuong (2024-05-19 19:29:04)(Select): This could be a conference abstract and should be excluded, as the full-text was already included.; Huyen Tran Bang (2024-04-07 17:55:14)(Select): #4259 - Salgado 2012 (same author - looking like same study) was already included; Huyen Tran Bang (2024-04-07 14:17:14)(Included): Huy found a full text of this one but…	2. Rx - Host directed; A. Clinical trial
Lovastatin for adult patients with dengue: protocol for a randomised controlled trial	Whitehorn, J.; Chau, N. V. V.; Truong, N. T.; Tai, L. T. H.; Van Hao, N.; Hien, T. T.; Wolbers, M.; Merson, L.; Dung, N. T. P.; Peeling, R.; Simmons, C.; Wills, B.; Farrar, J.	Background: Dengue is the most important vector-borne viral infection of man, with approximately 2 billion people living in areas at risk. Infection results in a range of manifestations from asymptomatic infection through to life-threatening shock and haemorrhage. One of the hallmarks of severe dengue is vascular endothelial disruption. There is currently no specific therapy and clinical manageme…	2012		Trials	13		203	52291417	https://dx.doi.org/10.1186/1745-6215-13-203	3211	#2370	Whitehorn 2012	Exclusion reason: Wrong reference; Nguyen Vuong (2024-05-19 19:32:16)(Select): This is the protocol, should exclude it!; Huyen Tran Bang (2023-12-18 19:51:42)(Select): The original paper already included. This is the protocol publication only - could be used for reference.; Huyen Tran Bang (2023-12-18 15:07:10)(Select): Link to study publication https://www.ncbi.nlm.nih.gov/pmc/articles/PMC472538…	2. Rx - Host directed; A. Clinical trial
Effect of Metylprednisolone in preventing dengue complications: A single-center randomized placebo-controlled trial	Villar, L. A.; Martinez, R. A.; Diaz, F. A.; Villar, J. C.; Rueda, E.	Dengue, the most frequent arbovirus infection globally, has no specific treatment currently. Although corticosteroids may be beneficial, its efficacy in preventing complications when administered during the early phase of the disease remains uncertain. The objective of this study was to evaluate the impact of Methylprednisolone (MP) on dengue severity (spontaneous haemorrhages and vascular permea…	2009		American Journal of Tropical Medicine and Hygiene	81	5 SUPPL. 1	225	70337254		3753	#2481	Villar 2009	Exclusion reason: Conference abstract; Tun-Linn Thein (2023-11-22 15:16:11)(Select): ASTJM 2009 Abstract Book https://www.astmh.org/ASTMH/media/Documents/Pages200-249.pdf; Huy Nguyen (2023-11-22 15:06:46)(Select): Can not find P 225 in volume 81 issue 5;	2. Rx - Host directed; A. Clinical trial
Therapeutic approach towards symptomatic thrombocytopenia in dengue hemorrhagic fever	Jameel, T.	Background: Immune-mediated destruction of platelets is thought to be the mechanism of thrombocytopenia seen after the viremic phase of dengue haemorrhagic fever (DHF). Immuno-suppressants such as steroids, immune globulin and Anti D immunoglobulin are effective in the treatment of this type of immune thrombocytopenic purpura. Aim(s): To evaluate the efficacy of oral Prednisolone in the rate of r…	2015		Haematologica	100	SUPPL. 1	307	71962925		2661	#2937	Jameel 2015	Exclusion reason: Conference abstract; Tun-Linn Thein (2024-01-16 17:25:10)(Select): ePoster presentation https://library.ehaweb.org/eha/2016/21st/132983/tahir.jameel.therapeutic.approach.towards.symptomatic.thrombocytopenia.in.html?f=listing%3D0%2Abrowseby%3D8%2Asortby%3D2%2Ace_id%3D968%2Alabel%3D9759%2Aot_id%3D12159; Huyen Tran Bang (2024-01-03 19:44:57)(Select): This is a poster presentation;	2. Rx - Host directed; 3. Rx- Supportive; A. Clinical trial
Role of steroids in modulating levels of proinflammatory cytokines in patients of dengue fever with warning signs	Bhalla, A.; Singhal, M.; Suri, V.; Malhotra, S.; Shafiq, N.; Varma, S.	Background: Dengue is an infectious tropical disease where body's own immune response to dengue infection results in life threatening complications. Proinflammatory cytokines have been proposed to play an important role in pathogenesis of dengue fever and its various complications. This study was conducted to evaluate the effect of corticosteroids on proinflammatory cytokines in the serum of pati…	2014		International Journal of Infectious Diseases	21	SUPPL. 1	323	71634424	https://dx.doi.org/10.1016/j.ijid.2014.03.1088	2892	#3013	Bhalla 2014	Exclusion reason: Conference abstract; Huyen Tran Bang (2023-11-06 17:29:50)(Select): Conference abstract;	2. Rx - Host directed; A. Clinical trial
Methylprednisolone in dengue patients with alarm signs: The MIDWAS study	Bhalla, A.; Singhal, M.; Suri, V.; Malhotra, S.; Shafiq, N.; Varma, S.	Background: In Dengue virus infectionbody'simmuneresponse produces more damage than the virus itself and steroids are known as potent immunomodulators. A randomised placebo controlled study was planned to evaluate prospectively the role of steroids in dengue patients with warning signs, in preventing progression to life threatening complications like DHF/ DSS. Methods & Materials: This prospectiv…	2014		International Journal of Infectious Diseases	21	SUPPL. 1	323	71634423	https://dx.doi.org/10.1016/j.ijid.2014.03.1087	2893	#3014	Bhalla 2014	Exclusion reason: Conference abstract; Huy Nguyen (2023-11-21 19:15:28)(Select): Oral poster presentation;	2. Rx - Host directed; 4. Rx - others/unclassified; A. Clinical trial
Plateletapheresis transfusion in dengue patients: Evaluation of optimum utilization is need of the hour	Mathur, A.; Dontula, S.; Adulkar, D.; Jagannathan, L.	Background: Dengue fever has emerged as a major public health problem in tropical and subtropical regions across the world including India. The practice of platelet transfusion has been adapted into the standard clinical practice in management of hospitalized dengue patients. Appropriate use of blood is required to ensure the availability of blood for patients in whom it is really indicated as we…	2015		Vox Sanguinis	109	SUPPL. 1	338	71948475		2663	#3072	Mathur 2015	Exclusion reason: Conference abstract; Tun-Linn Thein (2024-01-16 20:16:18)(Select): Conference abstract https://onlinelibrary.wiley.com/doi/epdf/10.1111/vox.12304;	3. Rx- Supportive; C. Observational
Protection against marked plasma leakage in dengue haemorrhagic fever by infusion of carbazochrome sodium sulfonate (AC-17)	Funahara, Y.; Sumarmo; Shirahata, A.; Harun, S. R.; Setiabudy-Dharma, R.; Nathin, M. A.; Karjomanggolo, T. W.; Tamaela, L. A.	Patients diagnosed clinically as having grade II dengue haemorrhagic fever, and confirmed serologically to have been recently infected by dengue virus were randomly assigned to two groups, to assess suppression of plasma leakage by intravenous administration of carbazochrome sodium sulfonate(AC-17). The double-blind prospective study over three successive epidemic periods included 39 patients in …	1987		The Southeast Asian journal of tropical medicine and public health	18	3	356-61			7145	#3130	Funahara 1987	Exclusion reason: Fulltext can not be found; Huy Nguyen (2023-11-23 14:33:31)(Select): Can not extract full text from The Southeast Asian journal of tropical medicine and public health 1987;	2. Rx - Host directed; A. Clinical trial; Y. Finished but UNpublished/full-text could not be found
Hemodynamic response to high-dose methyl prednisolone and mannitol in severe dengue-shock patients unresponsive to fluid replacement	Futrakul, P.; Poshyachinda, M.; Mitrakul, C.; Kwakpetoon, S.; Unchumchoke, P.; Teranaparin, C.; Kheokham, K.; Impand, C.	Nine children; 4 males and 5 females, aged ranging from 2 1/2 to 13 years presented with signs and symptoms of poor tissue perfusion associated with dengue shock syndrome. All these 9 patients were subjected to the therapeutic trial of high dose methyl prednisolone (MP; 9/9) and mannitol (M; 6/9) after their failure to the saline and plasma replacement. Following the high dose MP and M, a signifi…	1987		The Southeast Asian journal of tropical medicine and public health	18	3	373-9			7144	#3215	Futrakul 1987	Exclusion reason: Fulltext can not be found;	2. Rx - Host directed; A. Clinical trial; Y. Finished but UNpublished/full-text could not be found
Effect of heparin and antiplasmin on platelet level in dengue haemorrhagic fever	Uttayopas, C.	A study was carried out to determine the effect of heparin and antiplasmin in dengue haemorrhagic fever. The results shows that heparin and synthetic antiplasmin therapy could accelerate the restoration of platelet level which might reflect amelioration of disseminated intravascular coagulation in dengue haemorrhagic fever.	1987		The Southeast Asian journal of tropical medicine and public health	18	3	380-2			7142	#3247	Uttayopas 1987	Exclusion reason: Fulltext can not be found;	3. Rx- Supportive; Y. Finished but UNpublished/full-text could not be found
Predictors and Clinical Outcomes of Poor Platelet Recovery in Adult Dengue With Thrombocytopenia: A Multicenter, Prospective Study	Archuleta, Sophia; Chia, Po Ying; Wei, Yuan; Syed-Omar, Sharifah F.; Low, Jenny G.; Oh, Helen M.; Fisher, Dale; Ponnampalavanar, Sasheela S. L.; Wijaya, Limin; Kamarulzaman, Adeeba; Lum, Lucy C. S.; Tambyah, Paul A.; Leo, Yee-Sin; Lye, David C.	BACKGROUND: Platelet transfusion is common in dengue patients with thrombocytopenia. We previously showed in a randomized clinical trial that prophylactic platelet transfusion did not reduce clinical bleeding. In this study, we aimed to characterize the predictors and clinical outcomes of poor platelet recovery in transfused and nontransfused participants., METHODS: We analyzed patients from the …	2020		Clinical infectious diseases : an official publication of the Infectious Diseases Society of America	71	2	383-389		https://dx.doi.org/10.1093/cid/ciz850	5188	#3264	Archuleta 2020	Exclusion reason: Non-primary data (post-hoc etc.); Huyen Tran Bang (2024-02-22 15:54:48)(Select): Post hoc analysis should not be included.; Nguyen Vuong (2023-11-25 21:02:07)(Select): This is a secondary analysis from a trial. Should include it in the next round.; Tun-Linn Thein (2023-11-22 14:11:09)(Select): Linked to the Primary Paper: Prophylactic platelet transfusion plus supportive care ve…	3. Rx- Supportive; A. Clinical trial; Extended papers
Efficacy of rupatadine in acute dengue infection	Wijewickrama, A.; Fernando, S.; Madushanka, P.; Idampitiya, D.; Wanigatunga, C.; Dissanayake, H.; Prathapan, S.; Jeewandara, C.; Gomes, L.; Ogg, G.; Malavige, G. N.	Vascular leak is the hall mark of severe dengue infection. Our previous studies showed that platelet activating factor (PAF) was a potent mediator of vascular leak. Therefore, we proceeded to investigate the efficacy of rupatadine which is a PAF receptor blocker in patients with acute dengue infection. We are conducting a phase II, open labeled, randomized control trial to determine the efficacy …	2015		American Journal of Tropical Medicine and Hygiene	93	4 Supplement	384	613368894		2639	#3271	Wijewickrama 2015	Exclusion reason: Conference abstract; Huyen Tran Bang (2024-01-02 19:45:34)(Select): This is also a conference paper. Relevant full-text (#5252 - Malavige 2018) already included. ;	2. Rx - Host directed; A. Clinical trial
Effect of a single dose of anti d (win RHO*) in reducing hemorrhagic complications in patients having severe thrombocytopenia secondary to dengue virus infection	Bhalla, A.; Thakur, D.; Suri, V.; Varma, S.; Ratho, R.; Sharma, R.	Background. Dengue is an important cause of acquired thrombocytopenia in tropical counties. Although self limiting, it may result in life threatening hemorrhagic complications. Aims. In this study our aim was to evaluate the efficacy of a single dose of Anti -D in reducing hemorrhagic complications due to severe thrombocytopenia (<20,000) in dengue virus infection. Methods. An open label, investi…	2012		Haematologica	97	SUPPL. 1	398	71724495		3293	#3325	Bhalla 2012	Exclusion reason: Conference abstract; Nguyen Vuong (2024-05-19 19:23:12)(Select): I hope the paper (https://www.ncbi.nlm.nih.gov/pmc/articles/PMC5330058/) is already included. This one is a conference abstract and should be excluded.; Huyen Tran Bang (2024-01-04 20:48:32)(Select): https://www.ncbi.nlm.nih.gov/pmc/articles/PMC5330058/;	2. Rx - Host directed; 4. Rx - others/unclassified; A. Clinical trial
Effect of carica papaya leaf extract capsule on platelet count in patients of dengue fever with thrombocytopenia	Tantia, P.; Agrawal, R.; Agrawal, R. P.; Garhwal, A.	Objective: Thrombocytopenia in dengue fever is a common and serious complication. However, no specific treatment is available for dengue fever induced thrombocytopenia. In few countries the leaf extract of Carica papaya have been effectively used for thrombocytopenia. So, the study is planned to access effect of Carica papaya leaf extract on platelet count in dengue fever patients. Material(s) an…	2014		Indian Journal of Hematology and Blood Transfusion	30	2 SUPPL. 1	541	71669605	https://dx.doi.org/10.1007/s12288-014-0467-0	2886	#3813	Tantia 2014	Exclusion reason: Conference abstract; Huyen Tran Bang (2024-01-04 19:53:53)(Select): This current ref is a conference abstract and should be excluded. The full-text Tun mentioned is ref #882 - Gadhwal 2016. However the link been suspended?; Tun-Linn Thein (2023-11-22 16:34:52)(Select): Abstracts of the Oral and Poster Presentations During Haematocon 2014 (55th Annual Conference of Indian Society…	3. Rx- Supportive; 4. Rx - others/unclassified; A. Clinical trial
Therapeutic approach towards symptomatic thrombocytopenia in dengue hemorrhagic fever	Jameel, T.; Saleem, I.	Background: Introduction: Immune-mediated destruction of platelets is thought to be the mechanism of thrombocytopenia seen after the viremic phase of dengue hemorrhagic fever (DHF). Immuno-suppressants such as steroids, immune globulin and Anti D immunoglobulin are effective in the treatment of this type of immune thrombocytopenic purpura. Aim(s): To evaluate the efficacy of oral Prednisolone in …	2016		Haematologica	101	Supplement 1	593	615549124		2298	#3940	Jameel 2016	Exclusion reason: Conference abstract; Huyen Tran Bang (2024-01-02 18:13:27)(Select): E-poster presentation;	2. Rx - Host directed
[Effectiveness of early dipyrone administration on severity of dengue virus infection in a prospective cohort]	Diaz-Quijano, Fredi Alexander; Villar-Centeno, Luis Angel; Martinez-Vega, Ruth Arali	OBJECTIVE: To evaluate the impact of dipyrone administration in the first days of the disease on the severity of dengue infection., MATERIALS AND METHODS: Prospective cohort study in adults (> 12 years) with dengue virus infection, confirmed by specific IgM titers in paired samples or isolation of the virus. The patients were enrolled in the first 96 hours of the disease. Basic demographic detail…	2005		Efecto de la administracion temprana de dipirona sobre la gravedad del dengue en una cohorte prospectiva.	23	10	593-7			6882	#3942	Diaz-Quijano 2005	Exclusion reason: Non-English fulltext; Huyen Tran Bang (2024-02-22 14:21:17)(Select): I've edited language part in protocol. Paper excluded.; Tun-Linn Thein (2024-01-16 21:07:49)(Select): Will need to mention about language filter in the protocol ; Huyen Tran Bang (2024-01-03 19:31:22)(Select): Full-text in Spanish :) Will we exclude?;	4. Rx - others/unclassified; A. Clinical trial
Studies on the pathogenesis of dengue hemorrhagic fever: Hemodynamic alteration and effect of alpha blocking agent	Futrakul, P.; Mitrakul, C.; Chumdermpadetsuk, S.; Sitprija, V.		1977		Journal of the Medical Association of Thailand = Chotmaihet thangphaet	60	12	610-4			7176	#3980	Futrakul 1977	Exclusion reason: Fulltext can not be found;	D. Other non-clinical-trial papers; Y. Finished but UNpublished/full-text could not be found
Thrombocytopenia associated with dengue hemorrhagic fever responds to intravenous administration of anti-D (Rh(0)-D) immune globulin	de Castro, Reynaldo Angelo C.; de Castro, Jo-Anne A.; Barez, Marie Yvette C.; Frias, Melchor V.; Dixit, Jitendra; Genereux, Maurice	Severe thrombocytopenia and increased vascular permeability are two major characteristics of dengue hemorrhagic fever (DHF). An immune mechanism of thrombocytopenia due to increased platelet destruction appears to be operative in patients with DHF (see Saito et al., 2004, Clin Exp Immunol 138: 299-303; Mitrakul, 1979, Am J Trop Med Hyg 26: 975-984; and Boonpucknavig, 1979, Am J Trop Med Hyg 28: 8…	2007		The American journal of tropical medicine and hygiene	76	4	737-42			6812	#4211	deCastro 2007	Exclusion reason: Conference abstract; Huyen Tran Bang (2023-12-18 19:09:55)(Select): This is a conference abstract only.;	2. Rx - Host directed; A. Clinical trial
Effects of vitamin E supplementation on the clinical outcome of dengue fever (DF) and dengue hemorrhagic fever (DHF) in children: A preliminary report	Chathurangana, P.; Samaranayake, D.; Quienters, V.; Wickramasinghe, V. P.	Background and aims Dengue infection has increased recently in the tropics with considerable morbidity and mortality. Oxidative stress is the postulated mechanism of tissue injury and antioxidants could play a role in the management. This study aims to evaluate the effects of vitamin E supplementation on the clinical course of DF and DHF in children. Methods A triple-blind controlled trial was co…	2016		European Journal of Pediatrics	175	11	1459-1460	613885052	https://dx.doi.org/10.1007/s00431-016-2785-8	2307	#4877	Chathurangana 2016	Exclusion reason: Wrong reference; Nguyen Vuong (2024-05-19 19:11:00)(Select): I agree to exclude it, as it is a conference abstract with available full-text elsewhere.; Huyen Tran Bang (2023-12-18 18:13:15)(Select): This is the conference abstract -should be excluded. The full-text paper (#4044 - Chathurangana 2017) already included.;	3. Rx- Supportive; 4. Rx - others/unclassified; A. Clinical trial
Zinc supplementation in thai children with dengue fever	Rerksuppaphol, S.	Background: Zinc deficiency is common in developing countries and increases the risk for several infectious diseases. Low serum zinc levels have been reported in children with dengue virus infection (DVI). Objective(s): To assess the effects of zinc supplementation on DVI outcomes. Method(s): A double blinded, randomized trial was conducted in children with dengue fever (DF)/dengue haemorrhagic f…	2019		European Journal of Pediatrics	178	11	1683	632811093	https://dx.doi.org/10.1007/s00431-019-03466-w	1422	#4974	Rerksuppaphol 2019	Exclusion reason: Conference abstract; Nguyen Vuong (2024-05-19 19:21:55)(Select): Agree with Huyen; Huyen Tran Bang (2023-12-18 19:49:17)(Select): This is a reference abstract - I will excluded. The original full-text was already included (Huy uploaded the same pdf to both ref).;	3. Rx- Supportive; A. Clinical trial
Capillary refill and blood lactate as recovery predictor in dengue shock syndrome after fluid resuscitation using hypertonic sodium lactate (HSL) and Ringer Lactate (RL)	Somaseti, D. H.; Christianty, M.; Peryoga, S. U.; Hakim, D. D. L.; Alwi, E. H.; Syahrodji, A. M.	Objectives: Fluid resuscitation with isotonic crystalloid is the essential intervention for DSS. Large volume resuscitation may cause overload and reperfusion injury. HSL is hypertonic crystalloid for small volume resuscitation in shock, it will equilibrate and shift the intracellular and interstitial fluid into the intravascular space, only one-fourth volume of isotonic crystalloid is needed for…	2011		Pediatric Critical Care Medicine	12	3 SUPPL. 1	A3	70418370	https://dx.doi.org/10.1097/PCC.0b013e3182112e80	3508	#5801	Somaseti 2011	Exclusion reason: Conference abstract; Huyen Tran Bang (2024-01-03 19:49:20)(Select): This is an abstract.;	3. Rx- Supportive; A. Clinical trial; Y. Finished but UNpublished/full-text could not be found
2'- and 4'-modified ribonucleoside analogs can inhibit all four serotypes of dengue virus in human primary dendritic cells as competitive inhibitors and non-obligatory chain terminators	Javanbakht, H.; Leveque, V.; Jin, Z.; Deval, J.; Jekle, A.; Heilek, G.; Ma, H.; Klumpp, K.	Dengue virus (DENV), an emerging pathogen from the Flaviviridae family with neither vaccine nor antiviral treatment available, causes a serious worldwide public health threat. The RNA-dependent RNA polymerase NS5 of DENV is structurally related to NS5B of Hepatitis C Virus (HCV). We tested a number of 2' and 4'-modified nucleoside analogs as inhibitors of either HCV or DENV, using hepatic and hum…	2011		Antiviral Research	90	2	A26	70624759	https://dx.doi.org/10.1016/j.antiviral.2011.03.016	3492	#5803	Javanbakht 2011	Exclusion reason: Wrong study design; Nguyen Vuong (2023-11-25 20:55:09)(Screen): Lab study, not trial. Can be included in the next round for further checking.;	1. Rx - Antivirals; D. Other non-clinical-trial papers
Soluble vascular cell adhesion molecule-1 (SV-CAM-1) as a marker of capillary leakage in Dengue Shock Syndrome (DSS) after fluid resuscitation using Hypertonic Sodium Lactate (HSL)	Somasetia, D.; Syahrodji, A.; Idjradinata, P.; Leverve, X.	Objectives: Isotonic crystalloid is the essential fluid for DSS. Large volume resuscitation may cause overload and reperfusion injury. HSL is a hypertonic crystalloid for small volume resuscitation in shock, it has an anti-inflammatory effect and avoid reperfusion injury, it shifts intracellular and interstitial fluid into intravascular compartment, only one-fourth volume of isotonic crystalloid …	2011		Pediatric Critical Care Medicine	12	3 SUPPL. 1	A45-A46	70418574	https://dx.doi.org/10.1097/PCC.0b013e3182112e80	3507	#5806	Somasetia 2011	Exclusion reason: Conference abstract; Tun-Linn Thein (2024-01-16 17:14:52)(Select): Abstract linked to full text: Somasetia et al 2014 https://www.ncbi.nlm.nih.gov/pmc/articles/PMC4172842/; Huyen Tran Bang (2024-01-03 20:26:02)(Select): This is an abstract;	3. Rx- Supportive; A. Clinical trial
Effect of papaya leaf extract on platelet count in dengue fever: A randomized controlled trial (PLEAD Trial)	Assir, M. Z. K.; Mansoor, H.; Waseem, T.; Ahmed, H. I.; Bukhari, S. K.; Akram, J.	Background: Thrombocytopenia is a prominent feature of dengue fever and dengue hemorrhagic fever. Papaya leaves have been used by many patients due to their perceived beneficial effect on platelet count. However, scientific data on this beneficial effect is lacking. Method(s): A single centre, single blinded, randomized placebo controlled trial was conducted at the Department of Medicine, Jinnah …	2012		International Journal of Infectious Diseases	16	SUPPL.1	e473	70869539	https://dx.doi.org/10.1016/j.ijid.2012.05.686	3341	#5940	Assir 2012	Exclusion reason: Conference abstract; Huyen Tran Bang (2024-03-01 15:53:21)(Included): Rechecked - isn't it a poster presentation? I moved it back to screening for concensus;	3. Rx- Supportive; 4. Rx - others/unclassified; A. Clinical trial; X. Finished, published
Corticosteroids for Dengue - Why Don't They Work?	Nguyen, T. H. T.; Nguyen, T. H. Q.; Vu, T. T.; Farrar, J.; Hoang, T. L.; Dong, T. H. T.; Ngoc Tran, V.; Phung, K. L.; Wolbers, M.; Whitehead, S. S.; Hibberd, M. L.; Wills, B.; Simmons, C. P.	Background:Dysregulated immune responses may contribute to the clinical complications that occur in some patients with dengue. Finding(s):In Vietnamese pediatric dengue cases randomized to early prednisolone therapy, 81 gene-transcripts (0.2% of the 47,231 evaluated) were differentially abundant in whole-blood between high-dose (2 mg/kg) prednisolone and placebo-treated patients two days after co…	2013		PLoS Neglected Tropical Diseases	7	12	e2592	372170413	https://dx.doi.org/10.1371/journal.pntd.0002592	2954	#6051	Nguyen 2013	Exclusion reason: Non-primary data (post-hoc etc.); Huyen Tran Bang (2024-01-03 17:57:57)(Included): This is a post-hoc analysis - I think we can't include it here but could refer in discussion. I, therefore, moved it back to full-text for a second consideration.; Nguyen Vuong (2023-11-25 21:01:11)(Select): Maybe this is a post-hoc analysis of a trial. Should include it in the next round.;	2. Rx - Host directed; A. Clinical trial
Extended Evaluation of Virological, Immunological and Pharmacokinetic Endpoints of CELADEN: A Randomized, Placebo-Controlled Trial of Celgosivir in Dengue Fever Patients	Sung, C.; Wei, Y.; Watanabe, S.; Lee, H. S.; Khoo, Y. M.; Fan, L.; Rathore, A. P. S.; Chan, K. W. K.; Choy, M. M.; Kamaraj, U. S.; Sessions, O. M.; Aw, P.; de Sessions, P. F.; Lee, B.; Connolly, J. E.; Hibberd, M. L.; Vijaykrishna, D.; Wijaya, L.; Ooi, E. E.; Low, J. G. H.; Vasudevan, S. G.	CELADEN was a randomized placebo-controlled trial of 50 patients with confirmed dengue fever to evaluate the efficacy and safety of celgosivir (A study registered at ClinicalTrials.gov, number NCT01619969). Celgosivir was given as a 400 mg loading dose and 200 mg bid (twice a day) over 5 days. Replication competent virus was measured by plaque assay and compared to reverse transcription quantitat…	2016		PLoS Neglected Tropical Diseases	10	8	e0004851	612326922	https://dx.doi.org/10.1371/journal.pntd.0004851	2350	#6109	Sung 2016	Exclusion reason: Non-primary data (post-hoc etc.); Huyen Tran Bang (2023-10-18 20:07:18)(Select): Post-hoc/extended analysis from CELADEN (Low 2014);	Extended papers; X. Finished, published
Effectiveness of pooled platelet transfusion in concordant and discordant groups among dengue patients	Bhat, A.; Chowdappa, V.; Masamatti, S. S.	Introduction: Dengue affects more than 50 million people per year and is one of the most common causes of severe thrombocytopaenia. Thrombocytopaenia is a common complication of dengue and other viral fevers apart from malaria, typhoid, leptospirosis, leukaemia and megaloblastic anaemia. A platelet count of <20,000/mul is characteristically seen in dengue haemorrhagic fever and dengue fever. It r…	2016		Journal of Clinical and Diagnostic Research	10	7	EC21-EC24	611242385	https://dx.doi.org/10.7860/JCDR/2016/19278.8213	2393	#6573	Bhat 2016	Exclusion reason: Wrong study design; Nguyen Vuong (2024-05-19 19:20:34)(Select): This is a retrospective study and should be excluded.; Huyen Tran Bang (2023-12-18 19:12:41)(Select): This was a retrospective study performed using platelet counts recorded before and after random donor pooled platelet transfusions that took place during the period of 2.4 years, from May 2013 to September 2015, at …	3. Rx- Supportive
Efficacy and safety of intravenous Ulinastatin therapy in patients with severe dengue admitted in ICU	Javeri, Y.; Rajani, M.; Juneja, D.	Introduction: Modifiers of the pro-inflammatory and anti-inflammatory strategies like Ulinastatin are widely used for sepsis. Ulinastatin is an effective agent for immune modulation to prevent organ dysfunction and promote homeostasis. The purpose of the study was to assess the efficacy and safety of Ulinastatin with standard supportive care in severe dengue patients admitted to the intensive car…	2015		Indian Journal of Critical Care Medicine	19	13 Supplement 1	S13	624508746		2578	#6609	Javeri 2015	Exclusion reason: Fulltext can not be found; Huyen Tran Bang (2024-01-02 18:33:05)(Select): Excluded for no full-text found. Abstract on page 34, IJCCM Abstract 2015 (https://www.ijccm.org/doi/IJCCM/pdf/10.5005/ijccm-19-13-1); Huy Nguyen (2023-11-23 13:38:22)(Select): Can not find issue 13 in Indian Journal of Critical Care Medicine 2015 ;	2. Rx - Host directed; A. Clinical trial
Comparison of oral and intravenous vitamin C in patients with dengue fever: A randomized, control open label trial	Swati	Objective: Dengue is one of the commonest tropical infections in India. The objective of the study was to analyze the effect of oral and intravenous vitamin C in the management of dengue fever. Material(s) and Method(s):This open labeled randomized prospective study was carried out for a period of July 2019 to October 2019, in which 150 patients with fever, malaise along with positive NSI antigen…	2020		Indian Journal of Critical Care Medicine	24	SUPPL 2	S60	633765659	https://dx.doi.org/10.5005/jp-journals-10071-23353.182	1183	#6653	Swati 2020	Exclusion reason: Fulltext can not be found; Huyen Tran Bang (2023-12-18 18:06:46)(Select): Conference abstract section 182. Could not find fulltext.;	3. Rx- Supportive; 4. Rx - others/unclassified; A. Clinical trial
Matric metalloproteinase-2 level as a marker of endothelial leakage in dengue shock after resuscitation with hyperosmolar sodium lactate solution	Somasetia, D. H.; Setiabudi, D.; Azhali, B. A.; Idjradinata, P.	Objectives: Hyperosmolar sodium lactate (HSL) solution can be used for small volume resuscitation. Endothelial leakage in dengue shock syndrome (DSS) is caused by the increased of adhesion molecules and matric metalloproteinases (MMP) activity. The purpose of this study was to compare the MMP-2 plasma level after fluid resuscitation with HSL or Ringer's lactate (RL) in DSS as a marker of endothel…	2013		Intensive Care Medicine	39	SUPPL. 1	S94	71440053	https://dx.doi.org/10.1007/s00134-013-2950-8	3108	#6673	Somasetia 2013	Exclusion reason: Conference abstract; Huyen Tran Bang (2024-01-08 16:19:20)(Select): Poster presentation at ESPNIC 2013;	3. Rx- Supportive; A. Clinical trial
Lack of clinical efficacy of prophylactic platelet transfusion in adult dengue	Lye, D. C.; Archuleta, S.; Omar, S.; Low, J.; Oh, H.; Wei, Y.; Tambyah, P.; Leo, Y. S.	Background & Hypothesis: Thrombocytopaenia is a common feature of adult dengue disease globally. Practices on prophylactic platelet transfusion vary across countries. Method(s): We conducted a multicentre, open-label, randomised clinical trial of prophylactic platelet transfusion versus supportive care in adult dengue patients with platelet count <=20 x 103/ul without major bleeding in 5 hospital…	2016		Annals of the Academy of Medicine Singapore	45	9 Supplement 1	S204	612897929		2321	#6742	Lye 2016	Exclusion reason: Conference abstract; Huyen Tran Bang (2024-01-04 15:45:46)(Select): I think it was an abstract before the official paper published on the Lancet in 2017. That paper already included.; Tun-Linn Thein (2023-11-22 14:09:53)(Select): Wrong reference: Lack of Efficacy of Prophylactic Platelet Transfusion for Severe Thrombocytopenia in Adults with Acute Uncomplicated Dengue Infection …	3. Rx- Supportive; A. Clinical trial
Platelet rransfusion in dengue patients	Chaudhary, R.; Katharia, R.	Introduction and Background: Thrombocytopenia is common in acute dengue infection. Although severe bleeding and coagulopathy may occur in dengue infection, the cause is multifactorial and is not caused by thrombocytopenia alone. Despite this, platelet transfusion was frequently given for severe thrombocytopenia to adults with acute dengue infection. Appropriate use of blood components is required…	2016		Indian Journal of Hematology and Blood Transfusion	32	Supplement 2	S486-S487	613199874	https://dx.doi.org/10.1007/s12288-016-0728-1	2310	#6768	Chaudhary 2016	Exclusion reason: Conference abstract; Huyen Tran Bang (2024-01-03 20:26:58)(Select): Conference abstract;	3. Rx- Supportive; A. Clinical trial; Y. Finished but UNpublished/full-text could not be found
Comparative Study-Transfusion of Platelets in Various Thrombocytopenic Disorders	Baghel, P. S.; Mohire, V.; Dwivedi, C.; Baghel, K. R. S.	Platelets provide the first line of defence during the hemostatic process by formation of a hemostatic plug upon vessel injury that begins with apprehending circulating Platelets on exposed collagen and continues with the recruitment of additional Platelets into a growing Platelets mass that will eventually be stabilized with cross-linked fibrinogen. Advances in platelet collection, storage and t…	2024		Research Journal of Medical Sciences	18	5	315-318	2029481749	https://dx.doi.org/10.59218/makrjms.2024.5.315.318		#7018	Baghel 2024	Exclusion reason: Wrong patient population; Huy Nguyen (2025-02-10 17:31:17)(Select): Dengue - 7/76 patients, without information about a confirmed dengue test (exclude); Huyen Tran Bang (2025-02-10 15:57:41)(Select): This is a study of thrombocytopenic disorders - no evaluation or baseline information on dengue disease.; Nguyen Vuong (2025-01-20 13:39:40)(Screen): There is a subgroup of dengue. ;
To Evaluate the Efficacy of Carica papaya Leaf Extract on Platelet Count in Dengue Induced Thrombocytopenia: A Randomized Controlled Trial	Dharani, S.; Jayanthi, C. R.; Raveendra, K. R.	Objectives: Dengue, a mosquito borne viral disease has become a growing threat to public. India, with an annual average incidence of 20,474 cases and 132 dengue-related deaths, is one among the hyperendemic countries. It is characterized by fever, rash, haemoconcentration and thrombocytopenia. A significant number of patients succumb during the thrombocytopenic period. Of late, Carica papaya leaf…	2015		Indian journal of pharmacology	47	7 Supplement 1	S19	642545307			#7054	Dharani 2015	Exclusion reason: Fulltext can not be found; Huyen Tran Bang (2024-12-19 19:16:58)(Select): Conference abstract. ;	2. Rx - Host directed; A. Clinical trial
The effect of cholecalciferol supplementation in adult patients with dengue admitted in a tertiary teaching hospital in Valenzuela city: A randomized controlled trial	Iturralde, H. P.	Rationale: Many viral infections are treated supportively but some like measles in children require specific vitamin supplementation. Cholecalciferol may have a role in the management of dengue. Method(s): This is a double-blinded, randomized controlled trial. It aimed to determine the effects of cholecalciferol on adult dengue patients as to length of hospital stay (LOHS), mean platelet count, a…	2023		Clinical Nutrition ESPEN	58		616	2028840091	https://dx.doi.org/10.1016/j.clnesp.2023.09.560		#7098	Iturralde 2023	Exclusion reason: Fulltext can not be found; Huy Nguyen (2024-12-20 18:42:33)(Select): Only abstract available; Huyen Tran Bang (2024-12-20 15:34:54)(Select): Only abstract available. Excluded.;	3. Rx- Supportive; A. Clinical trial
Real-World Study on Chai-Shi-Jie-Du Granules for the Treatment of Dengue Fever and the Possible Mechanisms Based on Network Pharmacology	Yang, H.; Ma, D.; Li, Q.; Zhou, W.; Chen, H.; Shan, X.; Zheng, H.; Luo, C.; Ou, Z.; Xu, J.; Wang, C.; Zhao, L.; Su, R.; Chen, Y.; Liu, Q.; Tan, X.; Lin, L.; Jiang, T.; Zhang, F.	Objectives. Traditional Chinese medicine (TCM) is a widely used method for treating dengue fever in China. TCM improves the symptoms of patients with dengue, but there is no standard TCM prescription for dengue fever. This real-world study aimed to evaluate the effects of Chai-Shi-Jie-Du (CSJD) granules for the treatment of dengue fever and the underlying mechanisms. Methods. We implemented a mul…	2023		Evidence-based Complementary and Alternative Medicine	2023		9942842	2027041833	https://dx.doi.org/10.1155/2023/9942842		#7245	Yang 2023	Exclusion reason: Wrong study design; Nguyen Vuong (2025-02-14 09:17:01)(Select): Agree. We include both trials and observational studies.; Huyen Tran Bang (2025-02-10 20:27:59)(Select): Agreed. This is a retrospective study.; Huy Nguyen (2024-12-26 17:17:44)(Select): This is a retrospective study;
A Phase Ib/IIa Single Centre, Double-blind, Double-dummy, Placebo-controlled, Parallel-group Dose Ranging Trial in Adult Participants With Uncomplicated Dengue Fever in Singapore	Duke, N. U. S. Graduate Medical School; Degrees Pharmaceuticals LLC		2015						NCT02569827			#7525	Duke 2015	Exclusion reason: Withdrawn prior to enrolment; Huy Nguyen (2024-12-21 21:01:02)(Select): NCT02569827-previously included; Huyen Tran Bang (2024-12-20 14:11:29)(Select): NCT02569827 - author confirmed trial was withdrawn prior to start.;
A Phase 2a, Randomized, Double-Blind, Placebo-Controlled, Safety, Pharmacokinetic, Pharmacodynamic and Preliminary Efficacy Study of IC14 in Adult Patients With Dengue Fever			2016						NCT03875560			#7536		Exclusion reason: Withdrawn prior to enrolment; Nguyen Vuong (2025-02-14 09:19:43)(Select): If it is withdrawn and never published the results, we should exclude. However, it's good to know why it was withdrawn.; Huyen Tran Bang (2024-12-19 18:34:11)(Select): NCT03875560 - ClinicalTrials registration. MARKED AS WITHDRAWN.;
Effect of Montelukast in Preventing Dengue With Warning Signs in Dengue Patients: a Multicenter Randomized, Double-blind, Placebo Controlled, Superiority Trial			2020						NCT04673422			#7589		Exclusion reason: Registration of published studies; Huyen Tran Bang (2024-12-19 18:05:27)(Select): Should be removed as an duplicate. This is NCT04673422 - the registration of #7153 - Nitinai 2024 which is already included.;	4. Rx - others/unclassified; A. Clinical trial
A Phase 2, Randomized, Double Blind, Placebo-Controlled Study to Examine the Prophylactic and Treatment Effects of a Single Dose Level of Oral Fenretinide in a Dengue Virus Challenge Model			2024						NCT06528457			#7641		Exclusion reason: Wrong patient population; Huy Nguyen (2025-02-10 17:10:59)(Select): Exclude-Dengue virus challenge model; Huyen Tran Bang (2025-02-10 15:53:21)(Select): Virus challenge model is not in the scope of this review.; Nguyen Vuong (2025-01-20 13:37:57)(Screen): My final decision is Maybe. If the fulltext is available, I will evaluate it later.;	Healthy subjects
