# Supplementary material for: A systematic mapping review of therapeutic clinical trials in dengue
Source: PLoS Negl Trop Dis. 2026 Jun 5;20(6):e0014382. doi: 10.1371/journal.pntd.0014382 (PMC13241016; doi:10.1371/journal.pntd.0014382)
Supplement: S3 Data — (ZIP) [file pntd.0014382.s007.zip › S3 Data. Studies screened included excluded/Studies_Covidence_included.xlsx]

## Sheet: review_341712_included_csv_2026
Title	Authors	Abstract	Published Year	Published Month	Journal	Volume	Issue	Pages	Accession Number	DOI	Ref	Covidence #	Study	Notes	Tags
Efficacy of Dengue Infection With Warning Signs Treated With Dexamethasone (DengDex Study)											7213	#22		Tun-Linn Thein (2024-01-16 21:05:26)(Select): Clinical Trial Registration NCT05631405;	2. Rx - Host directed; A. Clinical trial; Ongoing study
Zanamivir Treatment of Vascular Permeability in Dengue (ZAP-DENGUE)											7242	#51		Huy Nguyen (2023-11-13 18:55:42)(Select): This study will start at 1st Dec 2023;	1. Rx - Antivirals; A. Clinical trial
Resuscitation With Albumin 5% in Dengue Haemorrhagic Fever											7263	#72		Huyen Tran Bang (2024-01-02 18:27:48)(Select): Should include for review of endpoints; Huy Nguyen (2023-11-20 16:17:51)(Select): Resuscitation with albumin 5% in Dengue Haemorrhagic Fever Clinical Trial CT04076254 Author mention the study is 'under review';	3. Rx- Supportive; A. Clinical trial; ZZZ. Unknown status
Anakinra in Dengue With Hyperinflammation ( AnaDen )											7388	#196		Huyen Tran Bang (2024-04-07 13:31:21)(Included): Ok;	2. Rx - Host directed; A. Clinical trial; Ongoing study
The efficacy of vitamin c on hemoglobin levels and white blood cell count as an adjuvant in the treatment of dengue fever	Rammohan, S.; Bhandare, B.; Mv, K.	The objective of this study was to observe any effects of Vitamin C on haemoglobin percentage and white-blood-cell (WBC) count in patients with dengue fever. This prospective comparative observational study took placein general medicine wards of Rajarajeswari Medical College and Hospital from January to December 2017. Total 130 NS1 positive patients with baseline platelet count between 50,000-1,0…	2018		Asian Journal of Pharmaceutical and Clinical Research	11	11		625432048		1761	#504	Rammohan 2018	Nguyen Vuong (2024-05-19 19:16:37)(Select): If we already included the paper on the WJPR in 2019, this one should be excluded.; Huy Nguyen (2024-04-12 16:28:30)(Select): Included as the paper published in WJPR (WORLD JOURNAL OF PHARMACEUTICAL RESEARCH ) has quite high impact factor ; Huyen Tran Bang (2023-12-18 19:00:59)(Select): This is a conference abstract. The study published elsewhere in 201…	3. Rx- Supportive; A. Clinical trial
An open-label, randomized prospective study to evaluate the efficacy and safety of carica papaya leaf extract for thrombocytopenia associated with dengue fever in pediatric subjects	Srikanth, B. K.; Reddy, L.; Biradar, S.; Shamanna, M.; Mariguddi, D. D.; Krishnakumar, M.	Objective: Thrombocytopenia in dengue fever (DF) is a well-known complication in both adults and pediatric subjects. Management of DF primarily includes symptomatic and intensive supportive care. There are studies available on the efficacy and safety of Carica papaya leaf extract (CPLE) in adult patients with DF. However, there are no published studies available on the efficacy and safety of CPLE…	2019		Pediatric Health, Medicine and Therapeutics	10		5-11	2002103922	https://dx.doi.org/10.2147/PHMT.S176712	1499	#709	Srikanth 2019	Huyen Tran Bang (2024-03-01 16:25:19)(Included): rechecked- included. The article is on DOAJ.;	4. Rx - others/unclassified; A. Clinical trial
Management of thrombocytopenia and flu-like symptoms in dengue patients with herbal water of Euphorbia hirta	Mir, Munazza; Khurshid, Rukhshan; Aftab, Roohi	BACKGROUND: Incidence of dengue increased 30 fold between 1960 and 2010. This increase is believed to be due to a combination of urbanisation, population growth, increased international travel, and global warming. We tried to find out the effect of herbal water of Tawa-tawa, also called Euphorbia hirta, on the flu like symptoms and blood parameters especially on thrombocytopenia., METHODS: Total …	2012		Journal of Ayub Medical College, Abbottabad : JAMC	24	3-4	6-9			6392	#717	Mir 2012	Nguyen Vuong (2024-05-19 19:35:34)(Select): I think they had no dose, just drank as much as possible LOL. However, the paper still meets all I/E criteria. Should include it!; Huy Nguyen (2024-04-10 16:40:16)(Select): Excluded because no dose found; Huyen Tran Bang (2024-04-07 16:41:16)(Included): Dose and regimen could NOT be found anywhere in the paper. Patients were divided into 2 groups based …	4. Rx - others/unclassified; A. Clinical trial
Studies on dengue hemorrhagic fever. Clinical study: an evaluation of steroids as a treatment	Pongpanich, B.; Bhanchet, P.; Phanichyakarn, P.; Valyasevi, A.		1973		Journal of the Medical Association of Thailand = Chotmaihet thangphaet	56	1	6-14			7186	#720	Pongpanich 1973
The use of homeopathic combination remedy for dengue fever symptoms: a pilot RCT in Honduras	Jacobs, J.; Fernandez, E. A.; Merizalde, B.; Avila-Montes, G. A.; Crothers, D.	A double-blind, placebo-controlled randomized trial of a homeopathic combination medication for dengue fever was carried out in municipal health clinics in Honduras. Sixty patients who met the case definition of dengue (fever plus two ancillary symptoms) were randomized to receive the homeopathic medication or placebo for 1 week, along with standard conventional analgesic treatment for dengue. Th…	2007		Homeopathy : the journal of the Faculty of Homeopathy	96	1	22-6			6822	#877	Jacobs 2007	Huyen Tran Bang (2024-04-07 16:32:42)(Included): Rechecked- looks ok. ;	3. Rx- Supportive; A. Clinical trial
The Tolerability and Efficacy of Oral Isotonic Solution versus Plain Water in Dengue Patients: A Randomized Clinical Trial	Nainggolan, Leonard; Bardosono, Saptawati; Ibrahim Ilyas, Ermita I.	BACKGROUND: Plasma leakage plays an important role in dengue infection, and this condition can lead to hemoconcentration, hypovolemia, and shock. Fluid replacement is the main treatment for dengue. There is a lack of evidence to support certain oral fluid therapy as a treatment for dengue patients., OBJECTIVES: The objective of this study is to evaluate tolerability and efficacy of oral isotonic …	2018		Indian journal of community medicine : official publication of Indian Association of Preventive & Social Medicine	43	1	29-33		https://dx.doi.org/10.4103/ijcm.IJCM_377_16	5761	#953	Nainggolan 2018	Huyen Tran Bang (2024-04-07 15:15:47)(Included): Rechecked - looks ok;	3. Rx- Supportive; A. Clinical trial
Is fresh frozen plasma effective for thrombocytopenia in adults with dengue fever? A prospective randomised double blind controlled study	Sellahewa, K. H.; Samaraweera, N.; Thusita, K. P.; Fernando, J. L.	RATIONALE: Thrombocytopenia is a common problem which causes concern and complications in dengue fever. If proven effective, intravenous fresh frozen plasma is a simple and widely available therapeutic option to manage thrombocytopenia. OBJECTIVE(S): To test the efficacy of fresh frozen plasma (FFP) on thrombocytopenia in patients with dengue fever. DESIGN: 109 serologically confirmed dengue pati…	2008		The Ceylon medical journal	53	2	36-40	352375046	https://dx.doi.org/10.4038/cmj.v53i2.229	3848	#1040	Sellahewa 2008	Huyen Tran Bang (2024-04-07 15:00:13)(Included): Rechecked - looks ok.;	3. Rx- Supportive; A. Clinical trial
Oral calcium administration attenuates thrombocytopenia in patients with dengue fever. Report of a pilot study	Cabrera-Cortina, Jorge Isaac; Sanchez-Valdez, Emilio; Cedas-DeLezama, Dora; Ramirez-Gonzalez, Maria Dolores	Global climate change is one of the instigating and contributing factors for epidemic outbreaks of infectious diseases in human populations. In the years 2003 to 2005 the city of Tampico, in the northern state of Tamaulipas, Mexico, experienced recurrent outbreaks of dengue virus infections (DV) and the resulting dengue fever (DF). One of the hallmark symptoms of DF, which appears to worsen as th…	2008		Proceedings of the Western Pharmacology Society	51		38-41			6724	#1065	Cabrera-Cortina 2008	Huyen Tran Bang (2024-04-07 14:48:16)(Included): To included or not include? On PubMed it's just an abstract without a link to full-text. Full-text could only be found on Researchgate;	4. Rx - others/unclassified; A. Clinical trial
Failure of hydrocortisone to affect outcome in dengue shock syndrome	Sumarmo; Talogo, W.; Asrin, A.; Isnuhandojo, B.; Sahudi, A.	Despite the absence of a clear-cut rationale for their use, corticosteroids are widely employed in the treatment of dengue shock syndrome. Previous comparative therapeutic trials have yielded contradictory results. Resolution of this therapeutic controversy has been attempted with a double-blind evaluation of the clinical effect of steroid administration in dengue shock syndrome. Placebo or a sin…	1982		Pediatrics	69	1	45-9			7162	#1142	Sumarmo 1982	Huyen Tran Bang (2024-04-07 16:49:59)(Included): Looks ok;	2. Rx - Host directed; A. Clinical trial
An open pilot study of the efficacy and safety of Polygeline in adult subjects with dengue haemorrhagic fever	Pohan, Herdiman T.; Lie, Khie Chen; Santoso, Widayat Djoko; Eppy	AIM: To observe the efficacy and safety of Polygeline colloid (Haemaccel) in adults with stage I - II of dengue haemorrhagic fever (DHF)., METHODS: An open, non-comparative clinical trial. The subjects were male or female between 17 - 55 years old, who fulfilled the criteria of stage I or II of DHF according to WHO and selected with consecutive sampling. Fluid treatments were given following this…	2009		Acta medica Indonesiana	41	2	47-53			6700	#1168	Pohan 2009	Huy Nguyen (2024-04-11 17:37:43)(Select): Included ; Huyen Tran Bang (2024-03-05 14:55:46)(Included): Original paper not linked in PubMed reference but from elsewhere. OA but not found on DOAJ or COPE. Included?;	3. Rx- Supportive; A. Clinical trial
Dengue patients treated with doxycycline showed lower mortality associated to a reduction in IL-6 and TNF levels	Fredeking, T. M.; Zavala-Castro, J. E.; Gonzalez-Martinez, P.; Moguel-Rodriguez, W.; Sanchez, E. C.; Foster, M. J.; Diaz-Quijano, F. A.	Objective: To determine the effect of doxycycline treatment on cytokine levels, including tumor necrosis factor (TNF) and interleukin 6 (IL-6), and mortality in dengue patients at high risk of complication. Method(s): A group of dengue hemorrhagic fever patients (n=231) were randomized to receive either standard supportive care or supportive care in addition to oral doxycycline twice daily for 7 …	2015		Recent Patents on Anti-Infective Drug Discovery	10	1	51-58	604767865	http://dx.doi.org/10.2174/1574891X10666150410153839	2526	#1211	Fredeking 2015	Huyen Tran Bang (2024-04-07 14:33:50)(Included): Rechecked - included. The journal on COPE list.;	2. Rx - Host directed; A. Clinical trial
Safety and efficacy of a single dose of Anti-D (WinRho) in severe thrombocytopenia secondary to dengue virus infection	Pannu, A.; Bhalla, A.; Singhal, M.; Suri, V.; Shafiq, N.; Varma, S.	Objective: To evaluate the efficacy of a single intravenous (IV) dose of anti-D in severe thrombocytopenia (<20,000) due to dengue virus (DEV) infection. Material(s) and Method(s): An open label, investigator-initiated, randomized interventional study was conducted that included thirty dengue patients (all positive for IgM enzyme-linked immunosorbent assay) with severe thrombocytopenia (<20,000/m…	2017		Indian Journal of Critical Care Medicine	21	2	80-84	614456303	https://dx.doi.org/10.4103/ijccm.IJCCM_386_16	1823	#1459	Pannu 2017	Huyen Tran Bang (2024-03-05 18:04:40)(Included): Rechecked - included.;	2. Rx - Host directed; 4. Rx - others/unclassified; A. Clinical trial
A randomized controlled trial of zinc supplementation as adjuvant therapy for dengue viral infection in Thai children	Rerksuppaphol, S.; Rerksuppaphol, L.	Background: Zinc deficiency is common in developing countries and increases the risk for several infectious diseases. Low serum zinc levels have been reported in children with dengue virus infection (DVI). This study aimed to assess the effects of zinc supplementation on DVI outcomes. Method(s): A double-blinded, randomized trial was conducted in 50 children with dengue fever (DF)/dengue hemorrha…	2018		International Journal of Preventive Medicine	9	1	88	625860254	https://dx.doi.org/10.4103/ijpvm.IJPVM_367_17	1603	#1509	Rerksuppaphol 2018	Huyen Tran Bang (2024-04-07 15:31:45)(Included): Rechecked - looks ok. OA. Found on DOAJ.;	3. Rx- Supportive; A. Clinical trial
Experience of buffy coat pooling of platelets as a supportive care in thrombocytopenic dengue patients: A prospective study	Chatterjee, Kabita; Coshic, Poonam; Borgohain, Mayuri; Agarwal, Nitin	Random donor platelet (RDP) is not sufficient to improve the platelet count in most thrombocytopenic patients. Single donor platelet (SDP) or buffy coat pooled platelet (BCPP) are the two choices to provide a full therapeutic dose of platelets. However, there are constraints in the preparation of SDP due to stringent donor selection procedure, time required for procedure, and need of special expe…	2014		Asian journal of transfusion science	8	2	89-91		https://dx.doi.org/10.4103/0973-6247.137439	6377	#1517	Chatterjee 2014	Huyen Tran Bang (2024-02-22 15:25:35)(Select): Rechecked- included. This study compared efficacy of 2 methods of platelet concentrates (buffy coat cooling and single donor platelet apheresis) on PLT recovery;	3. Rx- Supportive; A. Clinical trial
Failure of high-dose methylprednisolone in established dengue shock syndrome: A placebo-controlled, double-blind study	Tassniyom, S.; Vasanawathana, S.; Chirawatkul, A.; Rojanasuphot, S.	Objective. Steroids are widely used in Thailand and other dengue-endemic countries to treat severe dengue shock syndrome. This study was designed to determine whether a single high dose of methylprednisolone will reduce mortality in children with dengue shock syndrome who did not respond to simple fluid and plasma replacement therapy. Methods. A prospective, randomized, doubled-blind, controlled …	1993		Pediatrics	92	1	111-115	23188877		4313	#1687	Tassniyom 1993	Tun-Linn Thein (2024-01-16 16:45:20)(Select): https://publications.aap.org/pediatrics/article-abstract/92/1/111/58879/Failure-of-High-Dose-Methylprednisolone-in?redirectedFrom=PDF;	2. Rx - Host directed; A. Clinical trial
Effect of Adjuvant Homeopathy with Usual Care in Management of Thrombocytopenia Due to Dengue: A Comparative Cohort Study	Nayak, D.; Chadha, V.; Jain, S.; Nim, P.; Sachdeva, J.; Sachdeva, G.; Vivekanand, K.; Khurana, A.; Raheja, S. M.; Manchanda, R. K.	Background Dengue is an emerging threat to public health. At present, no clear modalities are available for the prevention and management of thrombocytopenia due to dengue. This article reports the clinical outcomes of integrative homeopathic care in a hospital setting during a severe outbreak of dengue in New Delhi, India, during the period September to December 2015. Methods Based on preference…	2019		Homeopathy	108	3	150-157	628790695	https://dx.doi.org/10.1055/s-0038-1676953	1276	#2001	Nayak 2019	Nguyen Vuong (2024-05-19 19:08:28)(Select): This is not a randomized trial, but still a trial. I think we should include it, at least to summarize what are the diverse intervention on dengue so far.; Huyen Tran Bang (2023-12-18 18:21:01)(Select): The so-called intervention was assigned based on preference of patients - I don't think this is a clinical trial.;	3. Rx- Supportive; 4. Rx - others/unclassified; A. Clinical trial
Metformin as adjunctive therapy for dengue in overweight and obese patients: a protocol for an open-label clinical trial (MeDO)	Nguyen, Nguyet Minh; Chanh, Ho Quang; Tam, Dong Thi Hoai; Vuong, Nguyen Lam; Chau, Nguyen Thi Xuan; Chau, Nguyen Van Vinh; Phong, Nguyen Thanh; Trieu, Huynh Trung; Luong Thi Hue, Tai; Cao Thi, Tam; Dinh The, Trung; Duyen, Huynh Thi Le; Van, Ninh Thi Thanh; Nguyen Than Ha, Quyen; Rivino, Laura; Gallagher, Peter; Jones, Nick K.; Geskus, Ronald B.; Kestelyn, Evelyne; Yacoub, Sophie	Background: Dengue is a disease of major global importance. While most symptomatic infections are mild, a small proportion of patients progress to severe disease with risk of hypovolaemic shock, organ dysfunction and death. In the absence of effective antiviral or disease modifying drugs, clinical management is solely reliant on supportive measures. Obesity is a growing problem among young people…	2020		Wellcome open research	5		160		https://dx.doi.org/10.12688/wellcomeopenres.16053.2	4622	#2066	Nguyen 2020	Huyen Tran Bang (2024-04-07 13:58:32)(Included): The study hasn't been published yet so this protocol/registration included for the review of endpoints.;	2. Rx - Host directed; A. Clinical trial; Ongoing study
Randomized clinical trial of human interleukin-11 in Dengue fever-associated thrombocytopenia	Suliman, Muhammad Imran; Qayum, Iftikhar; Saeed, Farooq	OBJECTIVE: To assess the effectiveness of recombinant human (rh) IL-11 to increase platelets count in patients suffering from Dengue fever (DF)., STUDY DESIGN: Randomized double blind placebo control study., PLACE AND DURATION OF STUDY: Farooq Hospital, Lahore, from July to October 2011., METHODOLOGY: Forty hospitalized patients suffering from Dengue fever having platelets count 2 30000 per micro…	2014		Journal of the College of Physicians and Surgeons--Pakistan : JCPSP	24	3	164-8		https://dx.doi.org/03.2014/JCPSP.164168	6197	#2091	Suliman 2014	Huyen Tran Bang (2024-04-07 16:00:33)(Included): To include or not include? DOI not work but fulltext can be found on Researchgate??? ;	2. Rx - Host directed; A. Clinical trial
Acute management of dengue shock syndrome: a randomized double-blind comparison of 4 intravenous fluid regimens in the first hour	Ngo, N. T.; Cao, X. T.; Kneen, R.; Wills, B.; Nguyen, V. M.; Nguyen, T. Q.; Chu, V. T.; Nguyen, T. T.; Simpson, J. A.; Solomon, T.; White, N. J.; Farrar, J.	Dengue hemorrhagic fever is an important cause of morbidity among Asian children, and the more severe dengue shock syndrome (DSS) causes a significant number of childhood deaths. DSS is characterized by a massive increase in systemic capillary permeability with consequent hypovolemia. Fluid resuscitation is critical, but as yet there have been no large trials to determine the optimal fluid regime…	2001		Clinical infectious diseases : an official publication of the Infectious Diseases Society of America	32	2	204-13			7012	#2376	Ngo 2001	Huyen Tran Bang (2024-04-07 17:12:32)(Included): Fine;	3. Rx- Supportive; A. Clinical trial
The role of platelet antibody and bone marrow in adult dengue hemorrhagic fever with thrombocytopenia	Waly, T. M.; Tambunan, K. L.; Nelwan, R. H. H.; Herdiman, T. P.; Hendarwanto; Muljono; Zulkarnain, I.	Adult dengue haemorrhagic fever (DHF) cases are increasing rapidly, while most of the studies reported children cases. Controversies in DHF pathophysiology and treatment are still a matter of debate. In this study, bone marrow puncture, platelet antibody and D-Dimer examination were carried out in 29 adult DHF patient (more than 16 years). The diagnosis of DHF was confirmed clinically using the W…	1998		Medical Journal of Indonesia	7	4	242-248	614019971	https://dx.doi.org/10.13181/mji.v7i4.751	4256	#2601	Waly 1998	Huyen Tran Bang (2024-02-22 15:02:19)(Select): To include or not include??? The trial (intervention = steroids) done as part of this study.;	2. Rx - Host directed; 4. Rx - others/unclassified; A. Clinical trial
Effect of vitamin e on thrombocytopenia in dengue fever	Vaish, A.; Verma, S.; Agarwal, A.; Gupta, L.; Gutch, M.	Context: Dengue fever frequently causes thrombocytopenia for which there is no satisfactory treatment. Aim(s): To evaluate the effect of vitamin E on thrombocytopenia in dengue fever. Settings and Design: A tertiary teaching hospital during a recent outbreak of dengue fever in the area. Material(s) and Method(s): Patients of dengue fever (as per WHO criteria) with thrombocytopenia and platelet co…	2012		Annals of Tropical Medicine and Public Health	5	4	282-285	366151675	https://dx.doi.org/10.4103/1755-6783.102004	3365	#2834	Vaish 2012	Huyen Tran Bang (2024-04-07 12:57:58)(Included): DOI does not work if directly clicked in but still work in Sci-hub. Should I include?;	3. Rx- Supportive; 4. Rx - others/unclassified; A. Clinical trial
Furosemide infusion in children with dengue fever and hypoxemia	Reddy, K. R. B. K.; Basavaraja, G. V.; Shivananda	Objectives: To study the role of furosemide infusion in the management of Acute respiratory distress syndrome (ARDS) associated with dengue fever. Method(s): Children between the ages of 1 month to 18 years, who fulfilled the WHO clinical criteria for dengue infection and American European Consensus Criteria criteria for ARDS with Dengue IgM positivity, were evaluated. Patients were studied as gr…	2014		Indian Pediatrics	51	4	303-305	373654195	https://dx.doi.org/10.1007/s13312-014-0398-8	2784	#2923	Reddy 2014	Huyen Tran Bang (2024-03-05 15:26:39)(Included): Rechecked - I am not sure whether to include this paper. Its looking like use of diuretics for fluid-overloaded children after fluid therapy. Median time of ARDS onset was 7.5 days. I moved it back to screening for consensus discussion.;	3. Rx- Supportive; A. Clinical trial; D. Other non-clinical-trial papers
The effect of a unique propolis compound (propoelixTM) on clinical outcomes in patients with dengue hemorrhagic fever	Soroy, L.; Bagus, S.; Yongkie, I. P.; Djoko, W.	Background: Dengue fever is a mosquito-borne virus belonging to the family Flaviviridae. It is an old virus that has re-emerged globally over the past 20 years and now causes a global burden of 50 million infections per year across approximately 100 countries. Despite this, there is no safe vaccine available, and therapy is largely supportive. Its pathogenesis is multifaceted and currently still …	2014		Infection and Drug Resistance	7		323-329	600739480	https://dx.doi.org/10.2147/IDR.S71505	2802	#3018	Soroy 2014	Huyen Tran Bang (2024-04-07 13:24:05)(Included): Fine;	4. Rx - others/unclassified; A. Clinical trial
The use of recombinant activated factor VII for controlling life-threatening bleeding in Dengue Shock Syndrome	Chuansumrit, Ampaiwan; Tangnararatchakit, Kanchana; Lektakul, Yujinda; Pongthanapisith, Viroj; Nimjaroenniyom, Nuntaporn; Thanarattanakorn, Pattra; Wongchanchailert, Malai; Komwilaisak, Patcharee	To report the use of recombinant activated factor VII (rFVIIa) in controlling life-threatening bleeding episodes in patients with grades III and IV Dengue Hemorrhagic Fever (DHF), also known as Dengue Shock Syndrome. Fifteen patients (seven boys, eight girls), whose median age was 8 years, were enrolled in the study. They were divided into two groups. Group 1 included nine patients, mainly grade …	2004		Blood coagulation & fibrinolysis : an international journal in haemostasis and thrombosis	15	4	335-42			6929	#3064	Chuansumrit 2004	Huyen Tran Bang (2024-01-02 19:02:57)(Select): It is a bit weird since the same author had 2 publications on rVIIa on dengue bleeding in 2 consecutive years (2004 and 2005). The latter is randomized controlled trial (28 pts) and the former is not (16 pts). However, recruitment periods were both 2000 -2002. ;	3. Rx- Supportive; A. Clinical trial
Randomized comparison of oxygen mask treatment vs. nasal continuous positive airway pressure in Dengue Shock Syndrome with acute respiratory failure	Cam, B. V.; Tuan, D. T.; Fonsmark, L.; Poulsen, A.; Tien, N. M.; Tuan, H. M.; Heegaard, E. D.	Dengue hemorrhagic fever (DHF) is caused by dengue virus. Patients with DHF grade 3-4, termed Dengue Shock Syndrome (DSS), may develop acute respiratory failure after initial fluid resuscitation. Previously, these patients were treated with oxygen on a nasal cannula, or if necessary with tracheal intubation and mechanical ventilation. In the present prospective randomized study, we compared the e…	2002		Journal of Tropical Pediatrics	48	6	335-339	36024533	https://dx.doi.org/10.1093/tropej/48.6.335	4163	#3065	Cam 2002	Huyen Tran Bang (2024-04-07 16:15:29)(Included): Rechecked - included. ;	3. Rx- Supportive; A. Clinical trial
Effectiveness of platelet transfusion in dengue Fever: a randomized controlled trial	Khan Assir, Muhammad Zaman; Kamran, Umair; Ahmad, Hafiz Ijaz; Bashir, Sadia; Mansoor, Hassan; Anees, Saad Bin; Akram, Javed	BACKGROUND: Scientific data regarding effects of platelet transfusion on platelet count in dengue-related thrombocytopenia is scanty., METHODS: A single center, randomized non-blinded trial was conducted on adult patients with dengue fever and platelet counts less than 30,000/mul. Patients were randomized to treatment and control group. Treatment group received single donor platelets. Patients wi…	2013		Transfusion medicine and hemotherapy : offizielles Organ der Deutschen Gesellschaft fur Transfusionsmedizin und Immunhamatologie	40	5	362-8		https://dx.doi.org/10.1159/000354837	6386	#3158	KhanAssir 2013	Huyen Tran Bang (2024-04-07 15:03:04)(Included): Rechecked - looks ok;	3. Rx- Supportive; A. Clinical trial
Early resuscitation of dengue shock syndrome in children with hyperosmolar sodium-lactate: A randomized single-blind clinical trial of efficacy and safety	Somasetia, D. H.; Setiati, T. E.; Sjahrodji, A. M.; Idjradinata, P. S.; Setiabudi, D.; Roth, H.; Ichai, C.; Fontaine, E.; Leverve, X. M.	Introduction: Dengue shock syndrome (DSS) fluid resuscitation by following the World Health Organization (WHO) guideline usually required large volumes of Ringer lactate (RL) that might induce secondary fluid overload. Our objective was to compare the effectiveness of the recommended volume of RL versus a smaller volume of a hypertonic sodium lactate solution (HSL) in children with DSS. The prima…	2014		Critical Care	18	5	466	600192623	https://dx.doi.org/10.1186/s13054-014-0466-4	2729	#3634	Somasetia 2014	Huyen Tran Bang (2024-01-02 18:17:21)(Select): Rechecked- included. NCT00966628;	3. Rx- Supportive; A. Clinical trial
Lovastatin for the Treatment of Adult Patients With Dengue: A Randomized, Double-Blind, Placebo-Controlled Trial	Whitehorn, James; Nguyen, Chau Van Vinh; Khanh, Lam Phung; Kien, Duong Thi Hue; Quyen, Nguyen Than Ha; Tran, Nguyen Thi Thanh; Hang, Nguyen Thuy; Truong, Nguyen Thanh; Hue Tai, Luong Thi; Cam Huong, Nguyen Thi; Nhon, Vo Thanh; Van Tram, Ta; Farrar, Jeremy; Wolbers, Marcel; Simmons, Cameron P.; Wills, Bridget	BACKGROUND: Dengue endangers billions of people in the tropical world, yet no therapeutic is currently available. In part, the severe manifestations of dengue reflect inflammatory processes affecting the vascular endothelium. In addition to lipid lowering, statins have pleiotropic effects that improve endothelial function, and epidemiological studies suggest that outcomes from a range of acute in…	2016		Clinical infectious diseases : an official publication of the Infectious Diseases Society of America	62	4	468-476		https://dx.doi.org/10.1093/cid/civ949	5949	#3638	Whitehorn 2016	Huyen Tran Bang (2024-03-05 15:19:52)(Included): Rechecked - no queries.;	2. Rx - Host directed; A. Clinical trial; X. Finished, published
Failure of carbazochrome sodium sulfonate (AC-17) to prevent dengue vascular permeability or shock: A randomized, controlled trial	Tassniyom, S.; Vasanawathana, S.; Dhiensiri, T.; Nisalak, A.; Chirawatkul, A.	Objective: We studied the ability of carbazochrome sodium sulfonate (AC- 17) to prevent capillary permeability in dengue hemorrhagic fever/dengue shock syndrome. Method(s): A randomized, placebo-controlled trial in 95 children stratified by age and sex was conducted in two hospitals during 1992. AC-17 (n = 45 cases) or B vitamins as placebo (n = 50) were given as a bolus infusion and then as a co…	1997		Journal of Pediatrics	131	4	525-528	28006922	https://dx.doi.org/10.1016/S0022-3476%2897%2970055-6	4269	#3783	Tassniyom 1997	Huyen Tran Bang (2024-04-07 16:53:52)(Included): Fine ;	2. Rx - Host directed; 3. Rx- Supportive; A. Clinical trial
Efficacy of low dose dexamethasone in severe thrombocytopenia caused by dengue fever: A placebo controlled study	Kularatne, S. A. M.; Walathara, C.; Mahindawansa, S. I.; Wijesinghe, S.; Pathirage, M. M. K.; Kumarasiri, P. V. R.; Dissanayake, A. M. S. D. M.	Background: The use of corticosteroids in the management of thrombocytopenia in dengue fever remains untested. Objective(s): To test whether intravenous low dose dexamethasone is efficacious in increasing platelet count in acute severe thrombocytopenia in dengue infection. Method(s): We undertook a placebo controlled study at the Teaching Hospital, Peradeniya, Sri Lanka in July 2004. Patients wit…	2009		Postgraduate Medical Journal	85	1008	525-529	355410765	https://dx.doi.org/10.1136/pgmj.2008.078444	3799	#3784	Kularatne 2009	Huyen Tran Bang (2024-03-05 16:59:43)(Included): Rechecked - no queries.;	3. Rx- Supportive; A. Clinical trial; X. Finished, published
Control of bleeding in children with Dengue hemorrhagic fever using recombinant activated factor VII: a randomized, double-blind, placebo-controlled study	Chuansumrit, Ampaiwan; Wangruangsatid, Somporn; Lektrakul, Yujinda; Chua, Mary Ng; Zeta Capeding, Maria Rosario; Bech, Ole Molskov	OBJECTIVES: We evaluated the efficacy and safety of recombinant activated factor VII (rFVIIa) in children aged < 18 years old with grade II or grade III Dengue hemorrhagic fever (DHF) who required blood component therapy for controlling bleeding episodes., STUDY DESIGN: Patients were randomized to the rFVIIa group or placebo group in a ratio of 2:1. rFVIIa or placebo (100 microg/kg body weight) w…	2005		Blood coagulation & fibrinolysis : an international journal in haemostasis and thrombosis	16	8	549-55			6886	#3837	Chuansumrit 2005	Huyen Tran Bang (2024-04-07 13:57:08)(Included): Rechecked- included.;	3. Rx- Supportive; A. Clinical trial
Hydrocortisone in the management of dengue shock syndrome	Min, M.; U, T.; Aye, M.; Shwe, T. N.; Swe, T.	A total of 98 patients with dengue shock syndrome admitted into Children's Hospital from February 1973 to February 1974 were randomly selected into 2 groups. A double blind controlled trial of the efficacy of pharmacologic doses of hydrocortisone hemisuccinate was carried out. The 2 groups were confirmed to be completely matched by age, sex and severity of the disease. Nine deaths occurred out of…	1975		The Southeast Asian journal of tropical medicine and public health	6	4	573-9			7184	#3892	Min 1975	Huyen Tran Bang (2024-12-18 19:27:14)(Select): Full-text obtained!; Huyen Tran Bang (2024-12-03 13:08:11)(Select): Asked librarian to get this full-text; Huy Nguyen (2023-11-17 17:53:52)(Select): just abstract;	2. Rx - Host directed; A. Clinical trial
The effect of Carica papaya L. leaves extract capsules on platelets count and hematocrit level in dengue fever patient	Yunita, F.; Hanani, E.; Kristianto, J.	Indonesia is one of the countries with the highest cases of dengue fever in South East Asia. The number of patient and distribution area increases with increasing mobility and population density. Carica papaya L. (CP) belongs to Caricaceae family is a widely cultivated plant in Indonesia and has many health benefits. The leaves were believed to increase platelet count and dengue fever patient ben…	2012		International Journal of Medicinal and Aromatic Plants	2	4	573-578	610371566		3213	#3895	Yunita 2012	Huyen Tran Bang (2024-04-07 12:55:41)(Included): Fine but not found on DOAJ or COPE;	4. Rx - others/unclassified; A. Clinical trial
Chloroquine use improves dengue-related symptoms	Borges, Marcos Carvalho; Castro, Luiza Antunes; Fonseca, Benedito Antonio Lopes de	Dengue is the most important arboviral disease in the world. As chloroquine, an antimalarial agent, has shown some antiviral effects, this study evaluated its effect in patients with dengue. A randomised, double-blind study was performed by administering chloroquine or placebo for three days to 129 patients with dengue-related symptoms. Of these patients, 37 were confirmed as having dengue and co…	2013		Memorias do Instituto Oswaldo Cruz	108	5	596-9			6270	#3949	Borges 2013	Huyen Tran Bang (2024-04-01 19:15:57)(Included): Rechecked - ok;	1. Rx - Antivirals; A. Clinical trial
Effects of vitamin E supplementation on the clinical outcome of dengue fever and dengue haemorrhagic fever in children	Chathurangana, P. W. P.; Samaranayake, D. B. D. L.; Quienters, V. G.; Wickramasinghe, V. P.	Objective: To evaluate the effects of vitamin E supplementation on the clinical course of dengue fever (DF) and dengue haemorrhagic fever (DHF) in 5-12 years old Sri Lankan children. Method(s): A triple blinded controlled interventional trial was conducted at a tertiary care hospital in Sri Lanka. Five to twelve-year-old children with clinically suspected dengue infection within 84 h of onset of …	2017		Asian Pacific Journal of Tropical Disease	7	11	645-649	618924160	https://dx.doi.org/10.12980/apjtd.7.2017D7-176	1932	#4044	Chathurangana 2017	Huyen Tran Bang (2024-04-07 13:12:39)(Included): Rechecked - ok;	3. Rx- Supportive; 4. Rx - others/unclassified; A. Clinical trial
Efficacy and safety of celgosivir in patients with dengue fever (CELADEN): A phase 1b, randomised, double-blind, placebo-controlled, proof-of-concept trial	Low, J. G.; Sung, C.; Wijaya, L.; Wei, Y.; Rathore, A. P. S.; Watanabe, S.; Tan, B. H.; Toh, L.; Chua, L. T.; Hou, Y.; Chow, A.; Howe, S.; Chan, W. K.; Tan, K. H.; Chung, J. S.; Cherng, B. P.; Lye, D. C.; Tambayah, P. A.; Ng, L. C.; Connolly, J.; Hibberd, M. L.; Leo, Y. S.; Cheung, Y. B.; Ooi, E. E.; Vasudevan, S. G.	Background: Dengue infection is the most common mosquito-borne viral disease worldwide, but no suitable antiviral drugs are available. We tested the alpha-glucosidase inhibitor celgosivir as a treatment for acute dengue fever. Method(s): To establish eligibility for inclusion in a phase 1b, randomised, double-blind, placebo-controlled, proof-of-concept trial, individuals aged 21-65 years who had …	2014		The Lancet Infectious Diseases	14	8	706-715	53148079	https://dx.doi.org/10.1016/S1473-3099%2814%2970730-3	2798	#4171	Low 2014	Huyen Tran Bang (2024-04-07 16:08:16)(Included): Original paper for CELADEN - ok ;	1. Rx - Antivirals; A. Clinical trial
Use of pentoxifylline in treatment of children with dengue hemorrhagic fever	Salgado, D.; Zabaleta, T. E.; Hatch, S.; Vega, M. R.; Rodriguez, J.	The current treatment for dengue hemorrhagic fever largely consists of supportive care. The drug pentoxifylline has been shown to blunt the proinflammatory actions of tumor necrosis factor-alpha, a key mediator of dengue hemorrhagic fever. We performed a pilot study evaluating pentoxifylline's effect on 55 children with dengue hemorrhagic fever. We believe our findings support the existing litera…	2012		Pediatric Infectious Disease Journal	31	7	771-773	51948982	https://dx.doi.org/10.1097/INF.0b013e3182575e6a	3265	#4259	Salgado 2012	Huyen Tran Bang (2024-03-05 15:31:33)(Included): Rechecked - no queries.;	2. Rx - Host directed; A. Clinical trial
Fluid replacement in dengue shock syndrome: a randomized, double-blind comparison of four intravenous-fluid regimens	Dung, N. M.; Day, N. P.; Tam, D. T.; Loan, H. T.; Chau, H. T.; Minh, L. N.; Diet, T. V.; Bethell, D. B.; Kneen, R.; Hien, T. T.; White, N. J.; Farrar, J. J.	Dengue hemorrhagic fever and dengue shock syndrome (DSS) are major causes of childhood morbidity and mortality in many tropical countries. Increased intravascular permeability leading to shock is the cardinal feature of DSS. Fluid resuscitation to counteract massive plasma leakage is the mainstay of treatment. A double-blind, randomized trial comparing four intravenous-fluid regimens for acute re…	1999		Clinical infectious diseases : an official publication of the Infectious Diseases Society of America	29	4	787-94			7031	#4279	Dung 1999	Huyen Tran Bang (2024-03-05 15:27:56)(Included): Rechecked - no queries.;	3. Rx- Supportive; A. Clinical trial
Comparison of three fluid solutions for resuscitation in dengue shock syndrome	Wills, Bridget A.; Nguyen, M. Dung; Ha, T. Loan; Dong, T. H. Tam; Tran, T. N. Thuy; Le, T. T. Minh; Tran, V. Diet; Nguyen, T. Hao; Nguyen, V. Chau; Stepniewska, Kasia; White, Nicholas J.; Farrar, Jeremy J.	BACKGROUND: Dengue shock syndrome is characterized by severe vascular leakage and disordered hemostasis and progresses to death in 1 to 5 percent of cases. Although volume replacement is recognized as the critical therapeutic intervention, World Health Organization management guidelines remain empirical rather than evidence-based., METHODS: We performed a double-blind, randomized comparison of th…	2005		The New England journal of medicine	353	9	877-89			6890	#4404	Wills 2005	Huyen Tran Bang (2024-04-07 13:53:27)(Included): Ok;	3. Rx- Supportive; A. Clinical trial
The effect of colchicine on thrombocytopenia in dengue fever	Qazi, S.; Piracha, S.; Masud, F.; Shahzad, S.; Farooq, U.	Objective: To study the effect of colchicine on platelet counts in patients with Dengue fever and to compare the effects of colchicine with placebo. Material(s) and Method(s): A randomized-control trial was conducted during a dengue fever out break at Services Hospital, Lahore. The total study duration was from November 3rd, 2010 till November 24th 2010. 212 Volunteers aged 14-70 participated acc…	2012		Pakistan Journal of Medical and Health Sciences	6	4	998-1002	368217929		3279	#4540	Qazi 2012	Huyen Tran Bang (2024-04-07 17:21:53)(Included): Fine;	4. Rx - others/unclassified; A. Clinical trial
Montelukast Reduces the Risk of Dengue Shock Syndrome in Dengue Patients	Ahmad, A.; Waseem, T.; Butt, N. F.; Randhawa, F. A.; Malik, U.; Shakoori, T. A.	A significant percentage of dengue patients develop Dengue Shock Syndrome (DSS) which is characterized by increased vascular permeability, circulatory failure and often death. Montelukast, a cysteinyl leukotriene receptor antagonist regulates vascular permeability and we hypothesized that it may be effective in protecting against DSS. An open label, parallel, randomized controlled trial (RCT) was…	2018		Tropical biomedicine	35	4	1115-1122	634346152		1805	#4650	Ahmad 2018	Huyen Tran Bang (2024-03-05 17:02:11)(Included): Fine;	2. Rx - Host directed; A. Clinical trial
Lack of efficacy of high-dose intravenous immunoglobulin treatment of severe thrombocytopenia in patients with secondary dengue virus infection	Dimaano, E. M.; Saito, M.; Honda, S.; Miranda, E. A.; Alonzo, M. T. G.; Valerio, M. D.; Mapua, C. A.; Inoue, S.; Kumaori, A.; Matias, R.; Natividad, F. F.; Oishi, K.	Because most cases of secondary dengue virus infection are associated with an increased level of platelet-associated IgG, a high dose of intravenous immunoglobulin (IVIG) may have an effect on the development of severe thrombocytopenia in this disease. A randomized, controlled study was conducted with two treatment groups consisting of a treatment (IVIG) group (n = 15) and a non-treatment (non-IV…	2007		American Journal of Tropical Medicine and Hygiene	77	6	1135-1138	351837807	https://dx.doi.org/10.4269/ajtmh.2007.77.1135	3831	#4671	Dimaano 2007	Huyen Tran Bang (2024-04-07 16:47:27)(Included): Rechecked - looks ok;	4. Rx - others/unclassified; A. Clinical trial
Effects of short-course oral corticosteroid therapy in early dengue infection in Vietnamese patients: a randomized, placebo-controlled trial	Tam, Dong T. H.; Ngoc, Tran V.; Tien, Nguyen T. H.; Kieu, Nguyen T. T.; Thuy, Truong T. T.; Thanh, Lai T. C.; Tam, Cao T.; Truong, Nguyen T.; Dung, Nguyen T.; Qui, Phan T.; Hien, Tran T.; Farrar, Jeremy J.; Simmons, Cameron P.; Wolbers, Marcel; Wills, Bridget A.	BACKGROUND: Patients with dengue can experience a variety of serious complications including hypovolemic shock, thrombocytopenia, and bleeding. These problems occur as plasma viremia is resolving and are thought to be immunologically mediated. Early corticosteroid therapy may prevent the development of such complications but could also prolong viral clearance., METHODS: We performed a randomized,…	2012		Clinical infectious diseases : an official publication of the Infectious Diseases Society of America	55	9	1216-24		https://dx.doi.org/10.1093/cid/cis655	6444	#4727	Tam 2012	Huyen Tran Bang (2024-03-05 15:11:19)(Included): Rechecked - no queries;	2. Rx - Host directed; A. Clinical trial; X. Finished, published
Effect of high dose of steroid on plateletcount in acute stage of dengue Fever with thrombocytopenia	Shashidhara, K. C.; Murthy, K. A. Sudharshan; Gowdappa, H. Basavana; Bhograj, Abhijith	BACKGROUND: Dengue infection is the most rapidly spreading mosquito-borne viral disease in the world and an estimated 50 million dengue infections reported annually. The pathogenesis of Thrombocytopenia in dengue fever (DF) is not clearly understood. Increased peripheral destruction of antibody coated platelets and acute bone marrow suppression were strongly suspected as the possible mechanism. T…	2013		Journal of clinical and diagnostic research : JCDR	7	7	1397-400		https://dx.doi.org/10.7860/JCDR/2013/6135.3143	6388	#4842	Shashidhara 2013	Huyen Tran Bang (2024-04-07 17:07:56)(Included): Fine - article on DOAJ;	2. Rx - Host directed; A. Clinical trial
A randomized, double-blind placebo controlled trial of balapiravir, a polymerase inhibitor, in Adult dengue patients	Nguyen, N. M.; Tran, C. N. B.; Phung, L. K.; Duong, K. T. H.; Huynh, H. L. A.; Farrar, J.; Nguyen, Q. T. H.; Tran, H. T.; Nguyen, C. V. V.; Merson, L.; Hoang, L. T.; Hibberd, M. L.; Aw, P. P. K.; Wilm, A.; Nagarajan, N.; Nguyen, D. T.; Pham, M. P.; Nguyen, T. T.; Javanbakht, H.; Klumpp, K.; Hammond, J.; Petric, R.; Wolbers, M.; Nguyen, C. T.; Simmons, C. P.	Background. Dengue is the most common arboviral infection of humans. There are currently no specific treatments for dengue. Balapiravir is a prodrug of a nucleoside analogue (called R1479) and an inhibitor of hepatitis C virus replication in vivo.Methods. We conducted in vitro experiments to determine the potency of balapiravir against dengue viruses and then an exploratory, dose-escalating, rand…	2013		Journal of Infectious Diseases	207	9	1442-1450	368690794	https://dx.doi.org/10.1093/infdis/jis470	2957	#4869	Nguyen 2013	Huyen Tran Bang (2024-03-05 15:09:23)(Included): Rechecked - no queries.;	1. Rx - Antivirals; A. Clinical trial
Prophylactic platelet transfusion plus supportive care versus supportive care alone in adults with dengue and thrombocytopenia: a multicentre, open-label, randomised, superiority trial	Lye, David C.; Archuleta, Sophia; Syed-Omar, Sharifah F.; Low, Jenny G.; Oh, Helen M.; Wei, Yuan; Fisher, Dale; Ponnampalavanar, Sasheela S. L.; Wijaya, Limin; Lee, Linda K.; Ooi, Eng-Eong; Kamarulzaman, Adeeba; Lum, Lucy C.; Tambyah, Paul A.; Leo, Yee-Sin	BACKGROUND: Dengue is the commonest vector-borne infection worldwide. It is often associated with thrombocytopenia, and prophylactic platelet transfusion is widely used despite the dearth of robust evidence. We aimed to assess the efficacy and safety of prophylactic platelet transfusion in the prevention of bleeding in adults with dengue and thrombocytopenia., METHODS: We did an open-label, rando…	2017		Lancet (London, England)	389	10079	1611-1618		https://dx.doi.org/10.1016/S0140-6736(17)30269-6	5678	#4947	Lye 2017	Huyen Tran Bang (2024-04-07 17:16:01)(Included): Fine;	3. Rx- Supportive; 4. Rx - others/unclassified; A. Clinical trial
Role of Corticosteroids in Dengue Fever in Pakistan	Aslam, H.; Shah, S. F. A.; Khokhar, A.; Arslaan, A.; Zahid, S.; Hakim, Z.	Aim: To compare and evaluate clinical efficacy of corticosteroids in thrombocytopenia in patients suffering from moderate to severe Dengue. Method(s): This randomized single blinded study was conducted at Furqan Clinic Gulbahar Peshawar from August 2021 to October 2021. 100 individuals of ages between 20 to 60 years irrespective of gender, with positive NS1 antigen test and no co-morbidities were…	2021		Pakistan Journal of Medical and Health Sciences	15	11	3014-3016	2016196406	https://dx.doi.org/10.53350/pjmhs2115113014	593	#5198	Aslam 2021	Nguyen Vuong (2024-05-19 19:31:35)(Select): Even though the interventions are weird, it still meets the I/E criteria. Should include it!; Huyen Tran Bang (2024-04-07 12:38:20)(Included): WHat is the intervention?? All 4 groups were interventional with weird regimen.;	2. Rx - Host directed; A. Clinical trial
A preliminary study on efficacy of rupatadine for the treatment of acute dengue infection	Malavige, G. N.; Wijewickrama, A.; Fernando, S.; Jeewandara, C.; Ginneliya, A.; Samarasekara, S.; Madushanka, P.; Punchihewa, C.; Paranavitane, S.; Idampitiya, D.; Wanigatunga, C.; Dissanayake, H.; Prathapan, S.; Gomes, L.; Aman, S. A. B.; John, A. S.; Ogg, G. S.	Currently there are no specific treatments available for acute dengue infection. We considered that rupatadine, a platelet-activating factor receptor inhibitor, might modulate dengue-associated vascular leak. The effects of rupatadine were assessed in vitro, and in a dengue model, which showed that rupatadine significantly reduced endothelial permeability by dengue sera in vitro, and significantl…	2018		Scientific reports	8	1	3857	626406675	https://dx.doi.org/10.1038/s41598-018-22285-x	1528	#5252	Malavige 2018	Huyen Tran Bang (2024-04-07 15:48:34)(Included): This study included all in vitro, mouse model and an RCT with human subjects. In this article the methods and materials were reported after results.;	2. Rx - Host directed; A. Clinical trial; X. Finished, published
Safety and Efficacy of Nilavembu Kudineer in Dengue Fever	Kumar, M. R.; Lavanya, K.; Vivek, V.; Ruckmani, A.	Objectives a) To assess the antipyretic effect of NilavembuKudineer. b) To assess the hematological and biochemical parameters after administration of NilavembuKudineer. c) To compare the effects of NilavembuKudineer with that of paracetamol. Methods A randomized double blind control study was conducted with a sample of 14 participants diagnosed with dengue fever. The participants in the test gro…	2022		Journal of Pharmaceutical Negative Results	13		6465-6475	2022055716	https://dx.doi.org/10.47750/pnr.2022.13.S07.786	269	#5351	Kumar 2022	Huyen Tran Bang (2024-01-04 20:20:31)(Select): DOI not found!;	3. Rx- Supportive; A. Clinical trial
Investigation of the efficacy and safety of eltrombopag to correct thrombocytopenia in moderate to severe dengue patients - a phase II randomized controlled clinical trial	Chakraborty, S.; Alam, S.; Sayem, M.; Sanyal, M.; Das, T.; Saha, P.; Byapari, B. K.; Tabassum, C. T.; Kabir, A.; Amin, M. R.; Nabi, A. H. M. N.	Background: The dengue-infected patients with or without hemorrhagic manifestations, typically exhibit moderate to severe thrombocytopenia. A thrombopoietin receptor agonist - eltrombopag has been efficacious in correcting thrombocytopenia in patients with various pathological conditions including immune thrombocytopenia, chronic liver disease, and severe aplastic anemia. This study investigated …	2020		EClinicalMedicine	29-30		100624	2010064251	https://dx.doi.org/10.1016/j.eclinm.2020.100624	926	#5518	Chakraborty 2020	Huyen Tran Bang (2024-04-07 17:13:09)(Included): Fine;	3. Rx- Supportive; A. Clinical trial
Modulation of cytokine and cytokine receptor/antagonist by treatment with doxycycline and tetracycline in patients with dengue fever	Castro, J. E. Z.; Vado-Solis, I.; Perez-Osorio, C.; Fredeking, T. M.	Dengue virus infection can lead to dengue fever (DF) or dengue hemorrhagic fever (DHF). Disease severity has been linked to an increase in various cytokine levels. In this study, we evaluated the effectiveness of doxycycline and tetracycline to modulate serum levels of IL-6, IL-1B, and TNF and cytokine receptor/receptor antagonist TNF-R1 and IL-1RA in patients with DF or DHF. Hospitalized patient…	2011		Clinical & developmental immunology	2011		370872		https://dx.doi.org/10.1155/2011/370872	6565	#5672	Castro 2011	Huyen Tran Bang (2024-04-07 13:19:42)(Included): Rechecked - included. No registration found. Outcomes not stated.;	2. Rx - Host directed; A. Clinical trial
Carica papaya leaves juice significantly accelerates the rate of increase in platelet count among patients with dengue fever and dengue haemorrhagic fever	Subenthiran, S.; Choon, T. C.; Cheong, K. C.; Thayan, R.; Teck, M. B.; Muniandy, P. K.; Afzan, A.; Abdullah, N. R.; Ismail, Z.	The study was conducted to investigate the platelet increasing property of Carica papaya leaves juice (CPLJ) in patients with dengue fever (DF). An open labeled randomized controlled trial was carried out on 228 patients with DF and dengue haemorrhagic fever (DHF). Approximately half the patients received the juice, for 3 consecutive days while the others remained as controls and received the sta…	2013		Evidence-based Complementary and Alternative Medicine	2013		616737	368878602	https://dx.doi.org/10.1155/2013/616737	3000	#5685	Subenthiran 2013	Huyen Tran Bang (2024-03-01 16:37:53)(Included): fine;	3. Rx- Supportive; 4. Rx - others/unclassified; A. Clinical trial
Ivermectin Accelerates Circulating Nonstructural Protein 1 (NS1) Clearance in Adult Dengue Patients: A Combined Phase 2/3 Randomized Double-blinded Placebo Controlled Trial	Suputtamongkol, Y.; Avirutnan, P.; Mairiang, D.; Angkasekwinai, N.; Niwattayakul, K.; Yamasmith, E.; Saleh-Arong, F. A. H.; Songjaeng, A.; Prommool, T.; Tangthawornchaikul, N.; Puttikhunt, C.; Hunnangkul, S.; Komoltri, C.; Thammapalo, S.; Malasit, P.	Background: Dengue is the most significant mosquito-borne viral disease; there are no specific therapeutics. The antiparasitic drug ivermectin efficiently inhibits the replication of all 4 dengue virus serotypes in vitro. Method(s): We conducted 2 consecutive randomized, double-blind, placebo-controlled trials in adult dengue patients to evaluate safety and virological and clinical efficacies of …	2021		Clinical Infectious Diseases	72	10	E586-E593	2017162758	https://dx.doi.org/10.1093/cid/ciaa1332	591	#5946	Suputtamongkol 2021	Huyen Tran Bang (2024-03-01 15:50:16)(Included): Rechecked - ok;	1. Rx - Antivirals; A. Clinical trial
Effect of standard dose paracetamol versus placebo as antipyretic therapy on liver injury in adult dengue infection: a multicentre randomised controlled trial	Vasikasin, V.; Rojdumrongrattana, T.; Chuerboonchai, W.; Siriwiwattana, T.; Thongtaeparak, W.; Niyasom, S.; Lertliewtrakool, N.; Jitsiri, S.; Changpradub, D.	Background: Dengue is a common cause of acute liver failure in tropical countries. Paracetamol is the recommended antipyretic for dengue. Related observational studies in dengue have suggested that excessive paracetamol intake is related to hepatic injury. We aimed to evaluate whether standard dose paracetamol as an antipyretic in dengue infection caused transaminase elevation, and to evaluate th…	2019		The Lancet Global Health	7	5	e664-e670	2001815639	https://dx.doi.org/10.1016/S2214-109X%2819%2930032-4	1298	#5954	Vasikasin 2019	Huyen Tran Bang (2024-04-07 13:30:14)(Included): Rechecked - ok;	3. Rx- Supportive; A. Clinical trial
A randomized controlled trial of chloroquine for the treatment of dengue in vietnamese adults	Tricou, V.; Minh, N. N.; van, T. P.; Lee, S. J.; Farrar, J.; Wills, B.; Tran, H. T.; Simmons, C. P.	Background:There is currently no licensed antiviral drug for treatment of dengue. Chloroquine (CQ) inhibits the replication of dengue virus (DENV) in vitro. Methods and Findings:A double-blind, randomized, placebo-controlled trial of CQ in 307 adults hospitalized for suspected DENV infection was conducted at the Hospital for Tropical Diseases (Ho Chi Minh City, Vietnam) between May 2007 and July …	2010		PLoS Neglected Tropical Diseases	4	8	e785	359899868	https://dx.doi.org/10.1371/journal.pntd.0000785	3577	#5961	Tricou 2010	Huyen Tran Bang (2024-04-07 15:34:13)(Included): Rechecked - ok;	1. Rx - Antivirals; A. Clinical trial
Effect of oseltamivir phosphate versus placebo on platelet recovery and plasma leakage in adults with dengue and thrombocytopenia; a phase 2, multicenter, double-blind, randomized trial	Tunjungputri, R. N.; Riswari, S. F.; Pramudo, S. G.; Kuntjoro, L.; Alisjahbana, B.; Nugraha, H. G.; van der Ven, A.; Gasem, M. H.; de Mast, Q.	Background Thrombocytopenia, bleeding and plasma leakage are major complications of dengue. Activation of endogenous sialidases with desialylation of platelets and endothelial cells may underlie these complications. We aimed to assess the effects of the neuraminidase inhibitor oseltamivir on platelet recovery and plasma leakage in dengue. Methods We performed a phase 2, double-blind, multicenter,…	2022		PLoS Neglected Tropical Diseases	16	1	e0010051	2015838006	https://dx.doi.org/10.1371/JOURNAL.PNTD.0010051	499	#6243	Tunjungputri 2022	Huyen Tran Bang (2024-04-07 16:17:53)(Included): Rechecked - looks ok;	1. Rx - Antivirals; A. Clinical trial
Efficacy of rupatadine in reducing the incidence of dengue haemorrhagic fever in patients with acute dengue: A randomised, double blind, placebo-controlled trial	Malavige, G. N.; Jeewandara, C.; Wijewickrama, A.; Gunasinghe, D.; Mahapatuna, S. D.; Gangani, C.; Vimalachandran, V.; Jayarathna, G.; Perera, Y.; Wanigatunga, C.; Dissanayake, H.; Prathapan, S.; Narangoda, E.; Idampitiya, D.; Gomes, L.; Wickramanayake, S.; Sahabandu, P.; Ogg, G. S.	Background Rupatadine was previously shown to reduce endothelial dysfunction in vitro, reduced vascular leak in dengue mouse models and to reduce the extent of pleural effusions and thrombocytopenia in patients with acute dengue. Therefore, we sought to determine the efficacy of rupatadine in reducing the incidence of dengue haemorrhagic fever (DHF) in patients with acute dengue. Methods and find…	2022		PLoS Neglected Tropical Diseases	16	6	e0010123	2017109552	https://dx.doi.org/10.1371/JOURNAL.PNTD.0010123	428	#6247	Malavige 2022	Huyen Tran Bang (2024-03-05 15:07:45)(Included): Rechecked - no queries.;	2. Rx - Host directed; A. Clinical trial; X. Finished, published
Effectiveness of a fluid chart in outpatient management of suspected dengue fever: A pilot study	Nasir, N. H.; Mohamad, M.; Lum, L. C. S.; Ng, C. J.	Introduction: Dengue infection is the fastest spreading mosquito-borne viral disease in the world. One of the complications of dengue is dehydration which, if not carefully monitored and treated, may lead to shock, particularly in those with dengue haemorrhagic fever. WHO has recommended oral fluid intake of five glasses or more for adults who are suspected to have dengue fever. However, there ha…	2017		PLoS ONE	12	10	e0183544	618552525	https://dx.doi.org/10.1371/journal.pone.0183544	1922	#6432	Nasir 2017	Huyen Tran Bang (2024-04-07 16:23:34)(Included): Rechecked - ok;	3. Rx- Supportive; 4. Rx - others/unclassified; A. Clinical trial
Efficacy & safety of Carica papaya leaf extract (CPLE) in severe thrombocytopenia (<=30,000/ mul) in adult dengue - Results of a pilot study	Sathyapalan, D. T.; Padmanabhan, A.; Moni, M.; B, P. Prabhu; Prasanna, P.; Balachandran, S.; Trikkur, S. P.; Jose, S.; Edathadathil, F.; Anilkumar, J. O.; Jayaprasad, R.; Koramparambil, G.; Kamath, R. C.; Menon, V.	Severe thrombocytopenia in dengue often prompts platelet transfusion primarily to reduce bleeding risk. In India, about 11-43% of dengue patients report receiving platelet transfusions which is considered scarce and expensive especially in resource limited settings. Herein, we evaluated the efficacy and safety of Carica papaya leaf extract (CPLE) in the management of severe thrombocytopenia (<=30…	2020		PLoS ONE	15	2	e0228699	2004993470	https://dx.doi.org/10.1371/journal.pone.0228699	958	#6480	Sathyapalan 2020	Huyen Tran Bang (2024-03-01 16:25:33)(Included): rechecked - no queries;	4. Rx - others/unclassified; A. Clinical trial
Choice of colloidal solutions in dengue hemorrhagic fever patients	Kalayanarooj, S.	BACKGROUND: DHF is characterized by plasma leakage and abnormal hemostasis. About 20% of DHF patients do require colloidal solution in addition to conventional crystalloid solution for the treatment. There is only one colloidal solution, 10% Dextran-40 in NSS that proved to be effective for this group of DHF patients. OBJECTIVE(S): To compare 10% dextran-40 in NSS with 10% Haes-steril in NSS in t…	2008		Journal of the Medical Association of Thailand = Chotmaihet thangphaet	91 Suppl 3		S97-103	354316917		3847	#6678	Kalayanarooj 2008	Huyen Tran Bang (2024-04-07 15:23:26)(Included): Looks ok but full-text link not included in the PubMed reference but can be found elsewhere. Included?;	3. Rx- Supportive; A. Clinical trial
Early intervention of 5% albumin shown superior control of vascular integrity and function compared to ringer's lactatein hospitalized adult with grade I & II Dengue hemorrhagic fever: a multicenter randomized controlled trial in Indonesia	Bur, R.; Suwarto, S.; Pohan, H. T.; Prihartono, J.; Harahap, A. R.; Dewi, B. E.; Sadikin, M.; Rachman, A.; Yusuf, H.	Background: Dengue virus remains a major public health problem with one of the hallmark pathologies is the vascular leakage caused by endothelial dysfunction which can lead to Dengue Hemorrhagic Fever (DHF) manifestation. In the status quo, no specific therapy has been discovered but rather heavily relies on judicious and frequent monitoring of intravenous fluids administration. The current guide…	2024		Tropical Diseases, Travel Medicine and Vaccines	10	1	20	2031686131	https://dx.doi.org/10.1186/s40794-024-00230-3		#6835	Bur 2024	Huyen Tran Bang (2024-12-19 17:55:31)(Select): Publication of NCT04076254 - included before as an on-going study. Note to remove NCT0476254.;	3. Rx- Supportive; A. Clinical trial
In-host modeling of dengue virus and non-structural protein 1 and the effects of ivermectin in patients with acute dengue fever	Ding, J.; Mairiang, D.; Prayongkul, D.; Puttikhunt, C.; Noisakran, S.; Kaewjiw, N.; Songjaeng, A.; Prommool, T.; Tangthawornchaikul, N.; Angkasekwinai, N.; Suputtamongkol, Y.; Lapphra, K.; Chokephaibulkit, K.; White, N. J.; Avirutnan, P.; Tarning, J.	The increased incidence of dengue poses a substantially global public health challenge. There are no approved antiviral drugs to treat dengue infections. Ivermectin, an old anti-parasitic drug, had no effect on dengue viremia, but reduced the dengue non-structural protein 1 (NS1) in a clinical trial. This is potentially important, as NS1 may play a causal role in the pathogenesis of severe dengue…	2024		CPT: Pharmacometrics and Systems Pharmacology				2031511215	https://dx.doi.org/10.1002/psp4.13233		#6854	Ding 2024	Nguyen Vuong (2025-01-20 13:41:03)(Screen): This is a post-hoc analysis. We can use the 2 original papers instead.;	2. Rx - Host directed; A. Clinical trial; X. Finished, published
Serial Evaluation of Platelet in Grade 3 Thrombocytopenic Dengue Patients Post Single Donor Platelet (SDP) Transfusion at a Tertiary Healthcare Blood Centre	Gupta, U. S.; Bhayal, A. S.	Background: Dengue fever, transmitted by Aedes mosquitoes, poses a global health threat, with over 96 million symptomatic cases reported annually. Thrombocytopenia, a common haematological manifestation in dengue, can lead to severe complications. Grade 3 thrombocytopenia, with platelet counts below 50,000/mm3, signifies disease severity, warranting prompt intervention. While platelet transfusion…	2024		International Journal of Pharmaceutical and Clinical Research	16	3	136-140	2028383497			#7083	Gupta 2024	Nguyen Vuong (2025-02-14 09:16:35)(Select): Agree - we include both trials and observational studies.; Huyen Tran Bang (2025-02-10 20:31:11)(Select): Agree - observational study.; Huy Nguyen (2025-02-10 17:17:52)(Select): Exclude-this is an observational study;
Role of doxycycline in the treatment of dengue infection: An open-label, randomized, controlled, pilot trial	Kumar, B. V.; Kamboj, K.; Pannu, A. K.; Yadav, A. K.; Bhatia, M.; Saroch, A.	Objective: To measure the effect of doxycycline on inflammatory marker [IL-6, TNF-alpha, ferritin and C reactive protein (CRP)] levels in patients with dengue infection. Method(s): A single-centre, open-label, parallel-group randomized controlled trial was done in PGIMER Chandigarh from June 2021 to October 2022. Patients were randomized using a simple randomization process into two groups: the d…	2024		Asian Pacific Journal of Tropical Medicine	17	4	160-165	2032005450	https://dx.doi.org/10.4103/1995-7645.391777		#7121	Kumar 2024		2. Rx - Host directed; A. Clinical trial
EFFECT OF VITAMIN E & VITAMIN C SUPPLEMENTATION ON THROMBOCYTOPENIA IN DENGUE FEVER - A RANDOMISED CONTROLLED TRIAL	Mittal, A.; Katarya, K.; Vivek,	Background: Dengue fever, a globally significant mosquito-borne viral illness, imposes a substantial burden on tropical regions. Thrombocytopenia, characterized by reduced platelet counts, is a critical complication of dengue, often leading to bleeding complications and increased morbidity and mortality. Vitamin E and vitamin C, with their anti-inflammatory and antioxidant properties, have garner…	2024		Journal of Cardiovascular Disease Research	15	1	725-734	2029793174	https://dx.doi.org/10.48047/jcdr.2024.15.01.80		#7138	Mittal 2024		2. Rx - Host directed; A. Clinical trial
Effect of montelukast in preventing dengue with warning signs among patients with dengue: A multicenter, randomized, double-blind, placebo-controlled trial	Nitinai, N.; Nasomsong, W.; Chuerboonchai, W.; Tweekittikul, A.; Khingmontri, V.; Panuvatvanich, B.; Bangchuad, T.; Pongpraijaroen, M.; Roongfa-Ngarm, T.; Vasikasin, V.	Background Montelukast has shown potential as a candidate treatment for dengue. This study aimed to evaluate the efficacy and safety of montelukast in preventing dengue with warning signs. Methods This multicenter, randomized, double-blind, placebo-controlled trial enrolled adult participants with NS1 antigenemia in Thailand. The participants were randomly assigned to receive either oral monteluk…	2024		PLoS Neglected Tropical Diseases	2024		e0011927	2028281520	https://dx.doi.org/10.1371/journal.pntd.0011927		#7153	Nitinai 2024		2. Rx - Host directed; A. Clinical trial; X. Finished, published
The Efficacy of Montelukast in Reducing the Risk of Warning Signs and Subsequent Dengue Shock Syndrome in Adult Dengue Fever Patients	Dev, Anand; Singh, Raj B.; Arun, Nitali; Sinha, Shivani	BACKGROUND: Dengue fever continues to pose significant health challenges globally, with recent outbreaks in Bihar, India, prompting a search for effective therapeutic interventions. This study assesses the effectiveness of Montelukast, traditionally used for asthma, in mitigating the severity of dengue fever symptoms and its progression to dengue shock syndrome (DSS)., OBJECTIVE: To evaluate the …	2024		Cureus	16	6	e61603		https://dx.doi.org/10.7759/cureus.61603		#7299	Dev 2024	Nguyen Vuong (2025-02-14 09:15:33)(Select): This paper met the inclusion/exclusion criteria. Should include.; Huyen Tran Bang (2024-12-19 18:03:29)(Select): This study is in India. Can't find the registration- the only other trial cited was NCT04673422 of Thailand. NOT a duplicate of study #7153 - Nitinai 2024 Montelukast which was conducted in Thailand (also to prevent dengue w warning signs).;
Efficacy of human interleukin-11 analogs for treating dengue fever-associated thrombocytopenia: a prospective cohort	Khan, Sidra; Muqtadir, Jamil; Abbas, Syed Ali; Batool, Irshad; Zaidi, Syed H. M.; Mahrukh,; Wahab, Ahmed; Ayoob, Kashif; Sameeullah, Fnu; Vohra, Ejaz A.	AIM: Dengue fever (DF), carried by Aedes mosquitoes, affects millions worldwide. Platelet-inducing human IL-11 analogues may be effective in treating DF-associated thrombocytopenia., METHODOLOGY: A prospective study was done at Dr. Ziauddin Hospital, a tertiary care hospital in Karachi, Pakistan, from September 2023 to April 30, 2024., RESULTS: This study recruited 300 DF patients characterized b…	2024		European journal of medical research	29	1	492		https://dx.doi.org/10.1186/s40001-024-02091-0		#7322	Khan 2024		A. Clinical trial; X. Finished, published
Ketotifen as a Treatment for Vascular Leakage During Dengue Fever (KETODEN)	Duke, N. U. S. Graduate Medical School; Singapore General, Hospital		2015						NCT02673840			#7530	Duke 2015	Huyen Tran Bang (2024-12-19 19:03:01)(Select): NCT02673840 - contacted authors for confirmation of trial status. Paul Tambyah: no reply. Awaiting response from J Low.;	3. Rx- Supportive; A. Clinical trial; Ongoing study
A Phase 2a, Randomized, Double-blind, Placebo-controlled Trial to Evaluate the Antiviral Activity, Safety and Tolerability, and Pharmacokinetics of JNJ-64281802 in Participants With Confirmed Dengue Fever			2021						NCT04906980			#7599		Huyen Tran Bang (2024-12-19 18:18:05)(Select): NCT04906980 this is registration on ClinicalTrials.gov - the study is terminated but should still be included to say it is terminated.;
Effectiveness Of High Dose Melatonin As Adjunctive Therapy For Pediatric Patients Diagnosed With Dengue Fever With Warning Signs: A Randomized Control Trial			2021						NCT05034809			#7605		Huyen Tran Bang (2024-12-19 18:10:15)(Select): NCT05034809 - this is a registration of an on-going study. Should be included for review of endpoints.;
A Phase 2, Randomized, Double-blind, Placebo-controlled, Dose-ranging Trial to Evaluate Pharmacokinetics, Pharmacodynamics, and Safety of AT-752 in Patients With Dengue Infection			2022						NCT05466240			#7619		Huy Nguyen (2024-12-26 18:28:42)(Select): Duplicate with "Study of AT-752 in Patients With Dengue Infection", temporarily included; Huyen Tran Bang (2024-12-20 14:23:10)(Select): NCT05466240 - terminated early. No publication yet.;
Efficacy and Safety of Carica Papaya in Dengue Fever: A Randomised Clinical Trial	Institute of Technology, Transfer; Innovation,		2023						NCT06121934			#7625	InstituteofTechnology 2023	Nguyen Vuong (2025-02-14 09:20:32)(Select): If there is still no formal publication, we should exclude.; Huy Nguyen (2024-12-26 17:26:52)(Select): NCT06121934, the status of the study is marked as completed, but the respective publication of results cannot be found; Huyen Tran Bang (2024-12-19 18:30:50)(Select): NCT06121934 - registration of an on-going study;	2. Rx - Host directed; Ongoing study
A Randomized, Participant- and Investigator-blinded, Placebo-controlled, Parallel Group Study to Assess the Efficacy, Safety and Pharmacokinetics of EYU688 in Patients With Dengue Fever			2023						NCT06006559			#7626		Huyen Tran Bang (2024-12-19 18:21:32)(Select): NCT06006559 ClinicalTrials.gov registration;	Ongoing study
Efficacy, Safety and Dose Response of Vitamin D in Prevention of Dengue Haemorrhagic Fever and Dengue Shock Syndrome- A Phase 2 Open-label Randomized Controlled Trial			2023						NCT06071481			#7632
Efficacy of Fresh Frozen Plasma (Ffp) in the Treatment of Thrombocytopenia in Dengue Patients			2024						NCT06642493			#7642		Huyen Tran Bang (2024-12-19 18:38:11)(Select): NCT06642493 - this is a registration from ClinicalTrials.gov;	3. Rx- Supportive; Ongoing study
Adaptive Dengue Antiviral Platform Trial (ADAPT): a Phase 2 Randomized, Adaptive, Open Label Trial for Antiviral Screening in Patients With Early Symptomatic Dengue	Hospital for Tropical Diseases, Ho Chi Minh City Vietnam		2024						NCT06551844			#7645	HospitalforTropicalDiseases 2024		1. Rx - Antivirals; Ongoing study
