# Supplementary material for: A systematic mapping review of therapeutic clinical trials in dengue
Source: PLoS Negl Trop Dis. 2026 Jun 5;20(6):e0014382. doi: 10.1371/journal.pntd.0014382 (PMC13241016; doi:10.1371/journal.pntd.0014382)
Supplement: S3 Data — (ZIP) [file pntd.0014382.s007.zip › S3 Data. Studies screened included excluded/Studies_Covidence_irrelevant.xlsx]

## Sheet: review_341712_irrelevant_csv_20
Title	Authors	Abstract	Published Year	Published Month	Journal	Volume	Issue	Pages	Accession Number	DOI	Ref	Covidence #	Study	Notes	Tags
Serological Study of Dengue and Characterization of Immune Response in Ten Endemic and Non-Endemic Cities in Mexico											7192	#1
Homologous Re-infection With Dengue 1 or Dengue 3											7193	#2
Identification of Risk Determinants of Dengue Transmission Through Landscape Analysis											7194	#3
Pilot Study to Detect DENGUE Virus in Sperm											7195	#4
Educational Intervention to Promote Control Behaviors and Prevention of Dengue											7196	#5
Dengue 3 Human Infection Model (DENV-3)											7197	#6			5. Vaccines
Effects of a Serious Game on Knowledge, Attitude and Practice in Vector Control and Dengue Prevention Among Adults in Primary Care											7198	#7
A Phase-I Study of a Nanoparticle-based Peptide Vaccine Against Dengue Virus											7199	#8			5. Vaccines
Assessment of a Dengue-1-Virus-Live Virus Human Challenge - (DENV-1-LVHC) Virus Strain											7200	#9
Evaluation of the Safety and Immunogenicity of rDEN3Î”30, a Live Attenuated Monovalent Dengue Virus Vaccine											7201	#10			5. Vaccines
Clinical Trial of the Safety and Immunogenicity of a Tetravalent Dengue Virus Vaccine Admixture TV005 in the Elderly Aged 50-70 Years in Taiwan											7202	#11			5. Vaccines
Evaluating the Safety and Immunogenicity of a Tetravalent Dengue Vaccine (TetraVax-DV) TV005 in Flavivirus-Naive Adults 50 to 70 Years of Age											7203	#12			5. Vaccines
Evaluating the Safety and Protective Efficacy of a Single Dose of the Live Attenuated Tetravalent Dengue Vaccine TV005 to Protect Against Infection With rDEN3Î”30											7204	#13			5. Vaccines
Effectiveness Evaluation of a Dengue Self-monitoring System											7205	#14
Expansion of a Dengue-1 Live Virus Human Challenge											7206	#15
Safety and Immunogenicity of the Dengue Virus Vaccine TV005 (TetraVax-DV TV005) in Healthy Adults, Adolescents, and Children in Dhaka, Bangladesh											7207	#16			5. Vaccines
TDENV PIV and LAV Dengue Prime-boost Strategy											7208	#17			5. Vaccines
Evaluating the Safety and Protective Efficacy of a Single Dose of a Trivalent Live Attenuated Dengue Vaccine to Protect Against Infection With DENV-2											7209	#18			5. Vaccines
Immunogenicity and Safety of Tetravalent Dengue Vaccine (TDV) at the End of Shelf Life in Healthy Adults											7210	#19			5. Vaccines
Effectiveness of a Online Education Material to Improve Dengue Knowledge and Health-Seeking Intention											7211	#20
Evaluating the Safety, Tolerability, and Immunogenicity of a Tetravalent Dengue Vaccine (V180) in Healthy Adults Who Previously Received a Live-Attenuated Tetravalent Vaccine (TV003 or TV005)											7212	#21			5. Vaccines
Insecticidal School Uniforms for Dengue Prevention in Thailand											7214	#23			D. Other non-clinical-trial papers
Prospective Study on the Risks of Dengue Fever for the Fetus											7215	#24
The Use of Biomarkers in Predicting Dengue Outcome											7216	#25
Combating Dengue With Innovative, Paradigm-shift-Strategies: Early Dengue Surveillance in Adult Aedes Mosquitoes											7217	#26
Dengue Vaccine Hesitancy and Acceptance in Endemic Regions of Argentina: Impact of Communication Strategies											7218	#27			5. Vaccines
Dengue 4 Human Infection Model (Dengue CVD 11000; DHIM-4)											7219	#28			5. Vaccines
Tetravalent Chimeric Dengue Vaccine Trial											7220	#29			5. Vaccines
Dengue Controlled Human Infection Model in Dhaka, Bangladesh											7221	#30
Impact of Project Wolbachia - Singapore on Dengue Incidence											7222	#31
A Cohort Study to Determine the Incidence of Dengue Fever and to Build Capacity for Dengue Vaccine Trials in Dengue-endemic Regions of South Asia											7223	#32
Safety, Virological and Immunological Assessment of Live Attenuated Dengue Serotype 2 rDEN2delta30-7169											7224	#33			5. Vaccines
Study of AT-752 in Healthy Subjects in a Dengue Human Challenge Model											7225	#34
A Study of JNJ-64281802 for the Prevention of Dengue Infection											7226	#35
Evaluation Study of Dengue RDTs											7227	#36
A Study of JNJ-64281802 in Participants With Confirmed Dengue Fever											7228	#37		Nguyen Vuong (2023-11-25 20:46:02)(Screen): No abstract;	1. Rx - Antivirals; A. Clinical trial
Clinical Bridging Study Between V181 (Dengue Quadrivalent Vaccine rDENVÎ”30 Live, Attenuated ) to Butantan Dengue Vaccine (Butantan-DV) in Healthy Adults 18 to 50 Years of Age in Brazil (V181-002)											7229	#38			5. Vaccines
Assessing the Effectiveness of Sanofi Pasteur's Dengue Vaccine (Dengvaxia) Against Hospitalization and Symptomatic Infection in the State of Parana - Brazil											7230	#39			5. Vaccines
Demonstration of an Electronic Clinical Decision Support Module for Dengue in Burkina Faso											7231	#40
ADVP005; Dengue CVD 12000 - Dengue-1-Virus Live Virus Human Challenge (DENV-1-LVHC)											7232	#41
Phase II Trial to Evaluate Safety and Immunogenicity of a Dengue 1,2,3,4 (Attenuated) Vaccine											7233	#42			5. Vaccines
This Study Will Describe the Burden of DENgue Fever Virus (DENV) Illness Among Household Members Aged 6 Months to 50 Years of Selected Communities in Latin America and Southeast Asia											7234	#43
Prospective Study of Infant Dengue											7235	#44
Safety Study of a Vaccine (DENV-1 PIV) to Prevent Dengue Disease											7236	#45			5. Vaccines
Clinical Trial of Diagnostic Tests and Clinical Algorithms for Dengue in Febrile Subjects in Endemic Areas in Colombia											7237	#46
Adult Dengue Platelet Study											7238	#47		Nguyen Vuong (2023-11-25 20:43:37)(Screen): Could not find the abstract;	3. Rx- Supportive; A. Clinical trial
Evaluation of the Efficacy of the Live Attenuated Tetravalent Dengue Vaccine Against DENV-2 and DENV-3 Challenge											7239	#48			5. Vaccines
Diagnosing Dengue: Evaluating the Utility of Oral Fluid for Dengue Diagnosis											7240	#49
A Phase I/II Trial of Tetravalent Live Attenuated Dengue Vaccine in Flavivirus Antibody Naive Infants											7241	#50			5. Vaccines
Study of Dengue in Patients With Autoimmune Diseases During the Epidemics of 2020 and 2021 in Reunion Island											7243	#52
Study on the Risks of Symptomatic Dengue on Pregnancy											7244	#53
TDENV PIV and LAV Dengue Prime-boost Strategy Using AS03B Adjuvant											7245	#54			5. Vaccines
An Epidemiological Surveillance Study to Evaluate the Incidence of Dengue in Brazil											7246	#55
Severe Dengue in Critical Care at Villavicencio, Colombia											7247	#56
Evaluating the Safety and Immune Response to Two Admixtures of a Tetravalent Dengue Virus Vaccine											7248	#57			5. Vaccines
A Trial of a Walter Reed Army Institute of Research (WRAIR) Live Attenuated Virus Tetravalent Dengue Vaccine in Healthy US Adults											7249	#58			5. Vaccines
Immunogenicity and Safety of Tetravalent Dengue Vaccine (TDV) in Adolescents in Non-Endemic Area(s)											7250	#59			5. Vaccines
Safety and Immune Response to an Investigational Dengue Type 2 Vaccine											7251	#60			5. Vaccines
A Two-dose Primary Vaccination Study of a Tetravalent Dengue Virus Purified Inactivated Vaccine vs. Placebo in Healthy Adults (in Puerto Rico)											7252	#61			5. Vaccines
Safety and Immunogenicity Study of a Dengue Virus DNA Vaccine											7253	#62			5. Vaccines
Evaluation of the Safety and Immune Response to an Investigational Dengue Type 1 Vaccine											7254	#63			5. Vaccines
A Two-dose Primary Vaccination Study of a Tetravalent Dengue Virus Purified Inactivated Vaccine vs. Placebo in Healthy Adults											7255	#64			5. Vaccines
Evaluation of the Safety and Immune Response of Five Admixtures of a Tetravalent Dengue Virus Vaccine											7256	#65			5. Vaccines
Evaluating the Clinical and Immune Response to Two Dengue Virus Vaccines in Healthy Adults											7257	#66
Surveillance of Suspected Dengue Cases for Access to Care for Subjects Identified as Seronegative or Undetermined Before Receiving CYD Dengue Vaccine in Previous Clinical Studies in Colombia											7258	#67			5. Vaccines
Phase III Trial to Evaluate Efficacy and Safety of a Tetravalent Dengue Vaccine											7260	#69			5. Vaccines
International Research Consortium on Dengue Risk Assessment, Management, and Surveillance											7261	#70
Immunogenicity and Safety of Dengue Tetravalent Vaccine (TDV) and Recombinant 9-valent Human Papillomavirus Vaccine (9vHPV) in Participants Aged â‰¥9 to <15 Years											7262	#71			5. Vaccines
Evaluation of the Safety and Efficacy of a Single Dose of a Dengue Vaccine (TV005) in Healthy Adults											7264	#73			5. Vaccines
Immunogenicity and Safety of Tetravalent Dengue Vaccine Candidate (TDV) in Flavivirus-NaÃ¯ve and Dengue-Immune Adults											7265	#74			5. Vaccines
ProcleixÂ® Dengue Virus Assay Testing of Individual Donor Samples From Puerto Rican and US Blood Donors - CTS											7266	#75
ProcleixÂ® Dengue Virus Assay Testing of Individual Donor Samples From Puerto Rican Blood Donors - American Red Cross											7267	#76
Safety and Immunogenicity of Three V181 Dengue Vaccine Potencies in Adults (V181-003)											7268	#77			5. Vaccines
A Phase I/II Trial of a Tetravalent Live Attenuated Dengue Vaccine in Flavivirus Antibody NaÃ¯ve Children											7269	#78			5. Vaccines
Factors Associated With Poor Dengue Outcomes in Malaysia											7270	#79
Evaluating the Safety and Immune Response to a Dengue Virus Vaccine in Healthy Adults											7271	#80			5. Vaccines
Evaluating the Safety of and Immune Response to a Dengue Vaccine (TV003) in Healthy Adults, Adolescents, and Children in Thailand											7272	#81			5. Vaccines
Lot-to-lot Consistency of 3 Lots of Tetravalent Dengue Vaccine (TDV) in Non-endemic Country(Ies) for Dengue											7273	#82			5. Vaccines
Evaluating the Safety and Effectiveness of a Dengue Virus Vaccine in Healthy Adults											7274	#83			5. Vaccines
Laboratory Diagnosis and Prognosis of Severe Dengue											7275	#84
The Clinical Epidemiology of Hospitalized Dengue Cases in Malaysia											7276	#85
Safety of and Immune Response of a 2-dose Regimen of rDEN1delta30 Dengue Virus Vaccine											7277	#86			5. Vaccines
Safety of and Immune Response to a Dengue Virus Vaccine (rDEN3delta30/31-7164) in Healthy Adults											7278	#87			5. Vaccines
Comparison of Tetravalent Dengue Virus Purified Inactivated Vaccine and Tetravalent Dengue Virus Live Attenuated Vaccine											7279	#88			5. Vaccines
Safety of and Immune Response to a Dengue Virus Vaccine (rDEN3/4delta30 ME ) in Healthy Adults											7280	#89			5. Vaccines
Study of a Dengue Vaccine (V180) in Healthy Adults (V180-001)											7281	#90			5. Vaccines
Trial to Model Primary, Secondary, and Tertiary Dengue Using a Monovalent Vaccine											7282	#91			5. Vaccines
Lymphocyte Count and High Fluorescent Count (HFLC) Correlate With Liver Disorder in Dengue Fever Patients											7283	#92
Safety of and Immune Response to a Dengue Virus Vaccine (rDEN4delta30-4995) in Healthy Adults											7284	#93			5. Vaccines
Factors Associated With Hospitalization for Dengue and Dengue Severity: Hospital-based Cohort Study on Reunion Island											7286	#94
Observational Study to Evaluate the Safety of CYD Tetravalent Dengue Vaccine (CYD-TDV) in Pregnant Women and Their Offsprings Inadvertently Exposed During Pregnancy											7287	#95			5. Vaccines
Clinical Specimens Testing Program of Dengue Antigen Detection Reagents											7288	#96
Study to Evaluate the Incidence, Clinical Characteristics and Economic Burden of Dengue in Brazilian Children											7289	#97
Implementation Research of New Dengue Vector Control Tools											7290	#98
Safety and Immunogenicity With Two Different Serotype 2 Potencies of Takeda's Tetravalent Dengue Vaccine Candidate (TDV) in Adults in Singapore											7292	#100			5. Vaccines
Evaluation of the Safety and the Ability of a DNA Vaccine to Protect Against Dengue Disease											7293	#101			5. Vaccines
Safety and Immunogenicity of Three Formulations of Takeda's Tetravalent Dengue Vaccine Candidate (TDV)											7294	#102			5. Vaccines
Safety of and Immune Response to a Dengue Virus Vaccine (rDEN4delta30-200,201) in Healthy Adults											7295	#103			5. Vaccines
Immunogenicity and Safety of Tetravalent Dengue Vaccine (TDV) Administered With a Yellow Fever Vaccine in Adults											7296	#104			5. Vaccines
The Effect of Chloroquine in the Treatment of Patients With Dengue											7297	#105		Nguyen Vuong (2023-11-25 20:31:10)(Screen): Could not find the abstract;	1. Rx - Antivirals; A. Clinical trial; Y. Finished but UNpublished/full-text could not be found
Safety and Immunogenicity of Different Schedules of Takeda's Tetravalent Dengue Vaccine Candidate (TDV) in Healthy Participants											7298	#106			5. Vaccines
Detection of Dengue Virus in Plasma of Patients in Nepal											7299	#107
IC14 in Adult Patients With Dengue Fever											7300	#108			1. Rx - Antivirals; A. Clinical trial
Safety of and Immune Response to a Dengue Virus Vaccine (rDEN2/4delta30 ME ) in Healthy Adults											7301	#109
Safety of and Immune Response to a Dengue Virus Vaccine (rDEN1delta30) in Healthy Adults											7302	#110			5. Vaccines
Study of CYD Dengue Vaccine in Healthy Children and Adolescents in South America											7303	#111			5. Vaccines
Safety of and Immune Response to a Dengue Virus Vaccine (rDEN3-3'Ddelta30) in Healthy Adults											7304	#112			5. Vaccines
Follow-up the Health Condition , Investigation of the Immuno-regulation , and the Study for Interaction of Viral Hepatitis--- Among Patients With or After Dengue Fever Infection											7306	#114
Safety and Immune Response to Two Doses of rDEN2/4delta30 Dengue Vaccine											7307	#115			5. Vaccines
Studies on the Pathogen, Vector Control and Clinical Treatment of Dengue Fever in Guangzhou											7308	#116
A Phase II Trial of a Live Attenuated Virus Tetravalent Dengue Vaccine in Healthy Adults in Thailand											7309	#117			5. Vaccines
Study of a Booster Injection of Pentaximâ„¢ Vaccine Administered With Dengue Vaccine in Healthy Toddlers											7310	#118			5. Vaccines
Safety and Immunogenicity of Various Formulations of Live Attenuated Tetravalent Dengue Vaccine in Healthy US Adults											7311	#119			5. Vaccines
Investigation of the Immuno-regulation and Viral Hepatitis Among Patients With or After Dengue Fever Infection											7312	#120			D. Other non-clinical-trial papers
Bedside Ultrasound Predicts Progression of Severity of Disease in Dengue Fever											7313	#121
Immunogenicity and Safety of a Tetravalent Dengue Vaccine Booster Injection in Subjects Who Previously Completed a 3-dose Schedule											7314	#122			5. Vaccines
Celgosivir as a Treatment Against Dengue											7315	#123		Nguyen Vuong (2023-11-25 20:40:40)(Screen): Could not find the abstract;	1. Rx - Antivirals; A. Clinical trial
An Evaluation of Repeated Oral Doses of JNJ-64281802 Against DENV-3 Challenge											7317	#125			5. Vaccines
Safety of and Immune Response to Two Different Dengue Virus Vaccines in Individuals Previously Immunized Against Dengue Virus											7319	#127			5. Vaccines
Cohort Event Monitoring for DengvaxiaÂ®, CYD-TDV Dengue Vaccine											7321	#129			5. Vaccines
Diagnosis and Characterization of Dengue Fever in Children											7323	#131
Association of Host Genetics With Vaccine Efficacy and Study of Immune Correlates of Risk From a Tetravalent Dengue Vaccine											7324	#132			5. Vaccines
A Phase I/II Trial of a Tetravalent Live Attenuated DEN Vaccine in Flavivirus Antibody Naive Children											7325	#133			5. Vaccines
Study of a Tetravalent Dengue Vaccine Administered Concomitantly or Sequentially With AdacelÂ® in Healthy Subjects											7326	#134			5. Vaccines
Dengue Effectiveness Study in the Philippines											7327	#135			5. Vaccines
A Dengue Sero-prevalence Study in the Metropolitan Area of Buenos Aires											7328	#136
Study of a Booster Dose of a Tetravalent Dengue Vaccine in Subjects Who Previously Completed the 3-dose Schedule											7329	#137			5. Vaccines
Study of a Tetravalent Dengue Vaccine in Healthy Children Aged 2 to 11 Years in Malaysia											7330	#138			5. Vaccines
Prospective Study for the Evaluation of Dengue Prognostic Biomarkers in Singapore											7331	#139
Immunogenicity and Safety of Different Vaccination Schedules of Tetravalent Dengue Vaccine in Healthy Subjects 9 to 50 Years of Age											7332	#140			5. Vaccines
Study of a Tetravalent Dengue Vaccine in Healthy Adults in Australia											7333	#141			5. Vaccines
Dengue Seroprevalence Study in Blood Donors in the French West Indies											7334	#142
NT-proBNP and Troponin I in Dengue Children											7335	#143
A Study of Dengue Vaccine in Healthy Toddlers Aged 12 to 15 Months in the Philippines											7336	#144			5. Vaccines
Effect of Hypertonic Sodium Lactate on sVCAM-1 Level as Surrogate Marker of Endothelial Capillary Leakage in Pediatric Dengue Shock Syndrome Patients (DSS)											7337	#145			ZZZ. Unknown status
A Cluster-randomized Trial to EValuate the Efficacy of Wolbachia-InfecTed Aedes Aegypti Mosquitoes in Reducing the Incidence of Arboviral Infection in Brazil (EVITA Dengue)											7338	#146
Study of Febrile Illness for Dengue-Endemic Areas in Latin America											7339	#147
Prospective Surveillance of Febrile Illness for Dengue-Endemic Areas in Asia											7340	#148
Prospective Dengue Seroprevalence Study in 5 to 10 Year-old Children											7342	#150
Evaluating the Safety and Immune Response to Two Doses of a Dengue Virus Vaccine Administered 12 Months Apart											7343	#151			5. Vaccines
Ability of Bedside Ultrasound to Predict Progression of Severity of Disease in Dengue Fever											7344	#152
Study of Varying Injection Schedules of TDENV-PIV Vaccine With AS03B Adjuvant and Placebo in Healthy US Adults											7345	#153			5. Vaccines
Long-Term Safety and Antibody Persistence of TDV and the Impact of a Booster Dose											7346	#154			5. Vaccines
Immunologic Mechanisms of Immune Interference and/or Cross-Neutralizing Immunity After CYD Tetravalent Dengue Vaccine											7347	#155			5. Vaccines
Safety Study of Dengushield in Healthy Adults											7348	#156
Safety and Immunogenicity Study to Assess TDV, a Live Attenuated Tetravalent Vaccine for Prevention of Dengue Fever											7349	#157			5. Vaccines
Long-Term Study of Hospitalized Dengue & Safety in Thai Children Included in a Tetravalent Dengue Vaccine Efficacy Study											7350	#158			5. Vaccines
Dengue Serostatus Study in the Philippines											7351	#159
Applying Wolbachia to Eliminate Dengue											7352	#160
Impact of SC vs IM Administration of DENVax (TDV) on Safety and Immunogenicity											7353	#161			5. Vaccines
Immunogenicity and Safety of Three Formulations of Dengue Vaccines in Healthy Adults Aged 18 to 45 Years in the US											7355	#163			5. Vaccines
Study of a Tetravalent Dengue Vaccine in Healthy Adult Subjects Aged 18 to 45 Years in India											7356	#164			5. Vaccines
Study of a Novel Tetravalent Dengue Vaccine in Healthy Children Aged 2 to 14 Years in Asia											7357	#165			5. Vaccines
A Clinical Study to Evaluate TV003 in Healthy Adults in Taiwan											7358	#166
New Tools for Predicting Capillary Leak Shock During Dengue Fever											7359	#167
Study of a Novel Tetravalent Dengue Vaccine in Healthy Children and Adolescents Aged 9 to 16 Years in Latin America											7360	#168			5. Vaccines
Safety and Immunogenicity of a Tetravalent Dengue Vaccine in HIV-Positive Adults											7361	#169			5. Vaccines
Immunogenicity and Safety of a Tetravalent Dengue Vaccine Administered Concomitantly or Sequentially With GardasilÂ®											7362	#170			5. Vaccines
Immunogenicity and Safety of a Tetravalent Dengue Vaccine Administered Concomitantly or Sequentially With CervarixÂ®											7363	#171			5. Vaccines
A Study of Two Doses of WRAIR Dengue Vaccine Administered Six Months Apart to Healthy Adults and Children											7364	#172			5. Vaccines
Study of Yellow Fever Vaccine Administered With Tetravalent Dengue Vaccine in Healthy Toddlers											7365	#173			5. Vaccines
Safety of Paracetamol as Antipyretic in Treatment of Dengue Infection in Adults											7366	#174		Nguyen Vuong (2023-11-25 20:50:09)(Screen): No abstract;	3. Rx- Supportive; A. Clinical trial
Safety of and Immune Response to DEN4 Vaccine Component Candidate for Dengue Virus											7367	#175			5. Vaccines
Study of ChimeriVaxâ„¢ Dengue Tetravalent Vaccine in Adult Subjects											7368	#176			5. Vaccines
Characterizing Humoral Immune Response to Mosquito Bites											7369	#177
Safety and Immunogenicity of Formulations of Dengue Vaccines in Healthy Flavivirus-NaÃ¯ve Adults											7370	#178			5. Vaccines
Efficacy and Safety of Dengue Vaccine in Healthy Children											7371	#179			5. Vaccines
Immunogenicity and Safety of Sanofi Pasteur's CYD Dengue Vaccine in Healthy Children and Adolescents in Latin America											7373	#181			5. Vaccines
Study of ChimeriVaxâ„¢ Tetravalent Dengue Vaccine in Healthy Subjects											7374	#182			5. Vaccines
Study of Sanofi Pasteur's CYD Dengue Vaccine in Healthy Subjects in Singapore											7375	#183			5. Vaccines
Materno-fetal Consequences of Symptomatic Dengue in Pregnant Wowen in French Guiana											7376	#184
Study of AT-752 in Healthy Subjects											7377	#185
Study of ChimeriVaxâ„¢ Tetravalent Dengue Vaccine in Healthy Peruvian Children Aged 2 to 11 Years											7378	#186			5. Vaccines
Investigating Vector-Borne Determinants of Aedes Transmitted Arboviral Infections in Cambodia: An Observational Longitudinal Cohort Study in Children											7379	#187
Dengue Vaccine Strategy in Children Aged 9 to 17 Years in the French Caribbean											7380	#188			5. Vaccines
Immune Response to Different Schedules of a Tetravalent Dengue Vaccine Given With or Without Yellow Fever Vaccine											7381	#189			5. Vaccines
Study of HBV-001 D1 in Healthy Adults											7382	#190			5. Vaccines
Pharmacological Effect of Carica Papaya Leaves Mother Tincture in Healthy Individuals Blood Parameter											7383	#191
The Evaluation of Potential Zika, Chikungunya, and Dengue Infections in Mexico											7384	#192
A Comparison of the Safety and Immunogenicity of Various Schedules of Dengue Vaccine in Healthy Adult Volunteers											7385	#193			5. Vaccines
Pilot Survey of Dengue Fever in Solomon Islands											7386	#194
Sylvatic Transmission and Reservoir Potential of Zika, Dengue, and Chikungunya Viruses of Co-located Humans and Long-tailed Macaques in Thailand and Cambodia											7387	#195
A Phase 1 Safety Study of Dengusiil in Healthy Adults											7389	#197
Metformin in Dengue With Obesity											7390	#198		Nguyen Vuong (2023-11-25 20:37:50)(Screen): This is just a protocol;	2. Rx - Host directed; A. Clinical trial
A Study of INO-A002 in Healthy Dengue Virus-naive Adults											7391	#199
Effectiveness of iDEAL in Improving the Knowledge, Attitude, Practice, Environmental Cleanliness Index and Dengue Index											7392	#200
GLS-5700 in Dengue Virus Seropositive Adults											7393	#201
Dengue Virus NS1 Antigen (Bio-Rad) Clinical Protocol											7394	#202
Study to Investigate the Safety and Immunogenicity of a Tetravalent Chimeric Dengue Vaccine in Healthy Volunteers Between the Ages of 1.5 - 45 Years											7395	#203			5. Vaccines
A Study of JNJ-64281802 Against Dengue Serotype 1 Infection in a Dengue Human Challenge Model in Healthy Adult Participants											7396	#204
Safety and Immunogenicity of Takeda's Tetravalent Dengue Vaccine (TDV) in Healthy Children											7397	#205			5. Vaccines
Efficacy, Safety and Immunogenicity of Takeda's Tetravalent Dengue Vaccine (TDV) in Healthy Children											7398	#206			5. Vaccines
Immunogenicity and Safety of Tetravalent Dengue Vaccine (TDV) Co-administered With an Hepatitis A Virus Vaccine											7399	#207			5. Vaccines
A Prospective, Open Label, Treatment Use Study of Patient Safety Following Transfusion of INTERCEPT Platelet Components											7400	#208
Clinical Evaluation of Insect Repellent and Insecticide Treated Nets in Lao PDR											7401	#209
Dengvaxia US Pregnancy Registry											7402	#210			5. Vaccines
Study on Prescribers' Knowledge and Understanding of Safety Messages Following DengvaxiaÂ® Product Information Update											7403	#211
Chinese and Western Medicine Treatment of Fever Associated With Bleeding Symptoms											7404	#212		Nguyen Vuong (2023-11-25 20:47:34)(Screen): No abstract;
Sensitivity Study of Diagnostic for Early Detection of Dengue Infection											7405	#213
Characterization of Skin Immunity to Aedes Aegypti Saliva in Dengue-endemic Participants in Cambodia											7406	#214
Cohort of Patients Infected by an Arbovirus											7407	#215
Impact of Wolbachia Deployment on Arboviral Disease Incidence in Medellin and Bello, Colombia											7408	#216
Zika Virus and Related Arbovirus Infections in Deferred Blood Donors (ZVADD)											7409	#217
Neurologic Manifestations of the Arbovirus Infection in Colombia											7410	#218
Safety of and Immune Response to a Tick-Borne Encephalitis Vaccine (LGT(TP21)/DEN4) in Healthy Adults											7412	#220
Safety of and Immune Response to a West Nile Virus Vaccine (WN/DEN4delta30) in Healthy Adults											7413	#221
Safety of and Immune Response to a West Nile Virus Vaccine (WN/DEN4-3'delta30) in Healthy Adults											7414	#222
Spatial Repellents for Arbovirus Control											7415	#223
Intratumoral Injection of Dengue Virus-1 #45AZ5 (PV-001-DV) in Patients With Melanoma											7416	#224
Specificity Study of Diagnostic for Early Detection of Dengue Infection											7417	#225
Zika and Microcephaly: Case-control Study											7418	#226
The Pilot Study of Chikungunya Virus Infections in Southern Taiwan											7419	#227
GLS-5700 in Healthy Volunteers											7420	#228
Safety and Immunogenicity of BBV121											7421	#229			5. Vaccines
Evaluating the Safety and Immunogenicity of a Live Attenuated West Nile Virus Vaccine for West Nile Encephalitis in Adults 50 to 65 Years of Age											7422	#230
Phase 1b Study Investigating Safety & Immunogenicity of TDV Given Intradermally by Needle or Needle-Free PharmaJet Injector											7423	#231			5. Vaccines
Genetic Evolution of Arboviruses in New Caledonia Between 1995 and 2024 and Impact of Wolbachia											7424	#232
Quantifying the Epidemiological Impact of Targeted Indoor Residual Spraying on Aedes-borne Diseases											7425	#233
Virological and Immunological Determinants of Arbovirus Infection in New Caledonia											7426	#234
BaromÃ¨tre SantÃ© Adulte 2021-2022											7427	#235
Defining Skin Immunity of a Bite of Key Insect Vectors in Humans											7428	#236
Mobile Point of Care Diagnostic Testing for Ebola Virus Disease in DRC											7429	#237
Validation of a CDSA Strategy to Reduce Antibiotic Prescription in Senegal											7430	#238
Population Immunity AgaiNst mosquitO-borne Diseases in Vanuatu											7431	#239
Infection Tracking in Travellers. The Project Aims to Identify Profiles of Travel-associated Illness and to Follow up on Long-term Sequelae of Arboviral Infections and Malaria											7432	#240
ZIKAlliance Natural History Study											7433	#241
A Pilot Study Examining for the Presence of Fecal Coliforms and Tropical Diseases in Peru											7434	#242
ZIKAlliance Pregnant Women Cohort											7435	#243
Spatial Repellents for Aedes-borne Virus Control in Sri Lanka											7436	#244
Safety and Pharmacokinetics of UV-4B Solution Administered Orally as Multiple Ascending Doses to Healthy Subjects											7437	#245
Study to Determine the Safety, Tolerability and Pharmacokinetics of UV-4B Solution Administered Orally in Healthy Subjects											7438	#246
Metabolic and Infectious Diseases in La RÃ©union (the REUNION Population-based Study)											7439	#247
Styrylpyrone Derivative (SPD) Extracted from Goniothalamus umbrosus Binds to Dengue Virus Serotype-2 Envelope Protein and Inhibits Early Stage of Virus Replication	Abd Wahab, N. Z.; Ibrahim, N.	A study was conducted to investigate the anti-viral effect of a styrylpyrone derivative (SPD) called goniothalamin and the effects on the dengue virus serotype 2 (DENV-2) replication cycle. The SPD was prepared from the root of Goniothalamus umbrosus after purification with petroleum ether. The isolated SPD was then subjected to gas chromatography-mass spectrometry (GC-MS) and nuclear magnetic re…	2022		Molecules (Basel, Switzerland)	27	14		638610322	https://dx.doi.org/10.3390/molecules27144566	323	#248	AbdWahab 2022
Haemolytic anaemia precipitated by dengue fever	Abdullah, Nurul Huda; Mohammad, Nurashikin; Ramli, Marini; Wan Ghazali, Wan Syamimee	We reported a case of a woman with no past medical illness who presented with a few days' history of fever, myalgia, arthralgia, hypochromic microcytic anaemia and thrombocytopaenia and who was nonstructural protein 1 antigen (NS1Ag)-positive. Haemolytic anaemia including full blood picture work-up revealed high reticulocyte count and haemolysis with positive direct Coombs test. She was started o…	2019		BMJ case reports	12	8			https://dx.doi.org/10.1136/bcr-2018-226760	5250	#249	Abdullah 2019		D. Other non-clinical-trial papers
Larvicidal, oviposition-deterrent, ovicidal, and repellent activities of cassia occidentalis L. spinosad against malarial vector, anopheles stephensi	Abirami, D.; Murugan, K.	Mosquitoes are the most single group of insects in terms of public health significance. Mosquitoes are important vectors of several tropical diseases, including malaria, filariasis, and numerous viral diseases, such as dengue, Japanese encephalitis and yellow fever. Anopheles stephensi is the main urban vector of malaria in the Indo- Pakistan sub- continent and Middle - East. Malaria is transmitt…	2011		Journal of Pharmacognosy and Phytotherapy	3	1		70349656		3509	#250	Abirami 2011
Delayed autoimmune haemolytic anaemia after artesunate therapy for severe malaria	Abohelwa, Mostafa; Agusala, Veena; Hassan, Mona; Gharamti, Amal	We report the case of a 51-year-old man with severe malaria, who developed delayed autoimmune haemolytic anaemia following artesunate therapy. Delayed autoimmune haemolytic anaemia following artesunate therapy has been previously described. Its diagnosis can be challenging in the setting of possible dengue coinfection. Clinicians should be vigilant of this potential side effect of artesunate ther…	2022		BMJ case reports	15	1			https://dx.doi.org/10.1136/bcr-2021-245845	4755	#251	Abohelwa 2022
Safety, tolerability and pharmacokinetics of JNJ-1802, a pan-serotype dengue direct antiviral small molecule, in a Phase 1, double-blind, randomized, dose-escalation study in healthy volunteers	Ackaert, O.; Vanhoutte, F.; Verpoorten, N.; Buelens, A.; Lachau-Durand, S.; Lammens, L.; Hoetelmans, R.; Van Loock, M.; Herrera-Taracena, G.	BACKGROUND: Dengue is a growing global health threat with no specific antiviral drugs available for treatment or prophylaxis. This first-in-human, double-blind, randomized, placebo-controlled study aimed to examine the safety, tolerability, and pharmacokinetics of increasing single and multiple oral doses of JNJ-1802, a pan-serotype dengue antiviral small molecule. METHOD(S): Eligible healthy par…	2023		Clinical infectious diseases : an official publication of the Infectious Diseases Society of America				641291482	https://dx.doi.org/10.1093/cid/ciad284	159	#252	Ackaert 2023		1. Rx - Antivirals; 5. Vaccines; A. Clinical trial
Genetically Modified (GM) Mosquito Use to Reduce Mosquito-Transmitted Disease in the US: A Community Opinion Survey	Adalja, Amesh; Sell, Tara Kirk; McGinty, Meghan; Boddie, Crystal	INTRODUCTION: Mosquito-borne infectious diseases such as dengue, chikungunya, and now Zika, pose a public health threat to the US, particularly Florida, the Gulf Coast states, and Hawaii. Recent autochthonous transmission of dengue and chikungunya in Florida, the recent dengue outbreak in Hawaii, and the potential for future local spread of Zika in the US, has led to the consideration of novel ap…	2016		PLoS currents	8				https://dx.doi.org/10.1371/currents.outbreaks.1c39ec05a743d41ee39391ed0f2ed8d3	6357	#253	Adalja 2016
Notifiable diseases after implementation of COVID-19 public health prevention measures in Central Queensland, Australia	Adegbija, Odewumi; Walker, Jacina; Smoll, Nicolas; Khan, Arifuzzaman; Graham, Julieanne; Khandaker, Gulam	ABSTRACT: The implementation of public health measures to control the current COVID-19 pandemic (such as wider lockdowns, overseas travel restrictions and physical distancing) is likely to have affected the spread of other notifiable diseases. This is a descriptive report of communicable disease surveillance in Central Queensland (CQ) for six months (1 April to 30 September 2020) after the introd…	2021		Communicable diseases intelligence (2018)	45				https://dx.doi.org/10.33321/cdi.2021.45.11	4933	#254	Adegbija 2021
Primary dengue infection triggered haemophagocytic lymphohistiocytosis in a neonate	Agrawal, Gopal; Wazir, Sanjay; Sachdeva, Anupam; Kumar, Surender	Haemophagocytic lymphohistiocytosis (HLH) is an aggressive syndrome which has characteristic symptoms and laboratory findings. Infection is a common trigger of HLH. We report a 2700 g male infant with persistent fever, massive hepatosplenomegaly and severe thrombocytopaenia. Laboratory evidence of primary dengue infection was detected. Investigations revealed hypertriglyceridaemia, hypofibrinogen…	2020		BMJ case reports	13	12			https://dx.doi.org/10.1136/bcr-2020-236881	4994	#255	Agrawal 2020		D. Other non-clinical-trial papers
The Impact of Serotype Cross-Protection on Vaccine Trials: DENVax as a Case Study	Aguiar, Maira; Stollenwerk, Nico	There is a growing public health need for effective preventive interventions against dengue, and a safe, effective and affordable dengue vaccine against the four serotypes would be a significant achievement for disease prevention and control. Two tetravalent dengue vaccines, Dengvaxia (CYD-TDV-Sanofi Pasteur) and DENVax (TAK 003-Takeda Pharmaceutical Company), have now completed phase 3 clinical …	2020		Vaccines	8	4			https://dx.doi.org/10.3390/vaccines8040674	4629	#256	Aguiar 2020		5. Vaccines
Human Antimicrobial Peptides as Therapeutics for Viral Infections	Ahmed, Aslaa; Siman-Tov, Gavriella; Hall, Grant; Bhalla, Nishank; Narayanan, Aarthi	Successful in vivo infection following pathogen entry requires the evasion and subversion of multiple immunological barriers. Antimicrobial peptides (AMPs) are one of the first immune pathways upregulated during infection by multiple pathogens, in multiple organs in vivo. In humans, there are many classes of AMPs exhibiting broad antimicrobial activities, with defensins and the human cathelicidin…	2019		Viruses	11	8			https://dx.doi.org/10.3390/v11080704	5258	#257	Ahmed 2019
Evaluation of ASSURE Dengue IgA Rapid Test using dengue-positive and dengue-negative samples	Ahmed, F.; Mursalin, H.; Alam, M. T.; Amin, R.; Sekaran, S. D.; Wang, S. M.; Tan, Y. Y.; Sil, B. K.; Hossain, M. A.	ASSURE Dengue IgA Rapid Test, an immunochromatographic anti-Dengue IgA Rapid Test based on reverse flow technology, was evaluated using archived sera. The sera were obtained during hospital admission and discharge of 204 patients during 2000 to 2001 dengue outbreak in Bangladesh and 220 negative sera collected in 2009. Based on characterization by reference ELISA (nonstructural protein 1 [NS1] Ag…			Diagnostic Microbiology and Infectious Disease				51089337	https://dx.doi.org/10.1016/j.diagmicrobio.2010.07.007	84	#258
Investigating the Mechanism of Action of Anti-Dengue Compounds as Potential Binders of Zika Virus RNA-Dependent RNA Polymerase	Alandijany, Thamir A.; El-Daly, Mai M.; Tolah, Ahmed M.; Bajrai, Leena H.; Khateb, Aiah M.; Alsaady, Isra M.; Altwaim, Sarah A.; Dubey, Amit; Dwivedi, Vivek Dhar; Azhar, Esam I.	The World Health Organization (WHO) has designated the Zika virus (ZIKV) as a significant risk to the general public's health. Currently, there are no vaccinations or medications available to treat or prevent infection with the Zika virus. Thus, it is urgently required to develop a highly efficient therapeutic molecule. In the presented study, a computationally intensive search was carried out to…	2023		Viruses	15	7			https://dx.doi.org/10.3390/v15071501	4444	#260	Alandijany 2023
Dengue haemorrhagic fever or dengue shock syndrome in children	Alejandria, Marissa M.	INTRODUCTION: Dengue haemorrhagic fever and dengue shock syndrome are major causes of hospital admission and mortality in children., METHODS AND OUTCOMES: We conducted a systematic review and aimed to answer the following clinical question: What are the effects of supportive treatments for dengue haemorrhagic fever or dengue shock syndrome in children? We searched: Medline, Embase, The Cochrane L…	2015		BMJ clinical evidence	2015					6053	#261	Alejandria 2015		B. SR/R/MA
Identification of DNA Methyltransferase-1 Inhibitor for Breast Cancer Therapy through Computational Fragment-Based Drug Design	Alkaff, Ahmad Husein; Saragih, Mutiara; Imana, Shabrina Noor; Nasution, Mochammad Arfin Fardiansyah; Tambunan, Usman Sumo Friend	Epimutation by DNA Methyltransferase 1 (DNMT1), an epigenetic regulator enzyme, may lead to the proliferation of breast cancer. In this report, 168,686 natural products from the PubChem database were screened and modified by in silico method to acquire the potential inhibitor of DNMT1. The initial screening of PubChem natural products using Lipinski's and Veber's rules of three and toxic properti…	2021		Molecules (Basel, Switzerland)	26	2			https://dx.doi.org/10.3390/molecules26020375	4948	#262	Alkaff 2021
Explaining Neighbourhood Variations in the Incidence of Dengue Fever in Jeddah City, Saudi Arabia	Alkhaldy, Ibrahim; Barnett, Ross	The rapid growth and development of cities is a contributing factor to the rise and persistence of dengue fever (DF) in many areas around the world. Many studies have examined how neighbourhood environmental conditions contribute to dengue fever and its spread, but have not paid enough attention to links between socio-economic conditions and other factors, including population composition, popula…	2021		International journal of environmental research and public health	18	24			https://dx.doi.org/10.3390/ijerph182413220	4796	#263	Alkhaldy 2021
VEGF Upregulation in Viral Infections and Its Possible Therapeutic Implications	Alkharsah, Khaled R.	Several viruses are recognized as the direct or indirect causative agents of human tumors and other severe human diseases. Vascular endothelial growth factor (VEGF) is identified as a principal proangiogenic factor that enhances the production of new blood vessels from existing vascular network. Therefore, oncogenic viruses such as Kaposi's sarcoma herpesvirus (KSHV) and Epstein-Barr virus (EBV) …	2018		International journal of molecular sciences	19	6			https://dx.doi.org/10.3390/ijms19061642	5451	#264	Alkharsah 2018
Integrated human-virus metabolic stoichiometric modelling predicts host-based antiviral targets against Chikungunya, Dengue and Zika viruses	Aller, Sean; Scott, Andrew; Sarkar-Tyson, Mitali; Soyer, Orkun S.	Current and reoccurring viral epidemic outbreaks such as those caused by the Zika virus illustrate the need for rapid development of antivirals. Such development would be facilitated by computational approaches that can provide experimentally testable predictions for possible antiviral strategies. To this end, we focus here on the fact that viruses are directly dependent on their host metabolism …	2018		Journal of the Royal Society, Interface	15	146			https://dx.doi.org/10.1098/rsif.2018.0125	5413	#265	Aller 2018
Small-molecule endoplasmic reticulum proteostasis regulator acts as a broad-spectrum inhibitor of dengue and Zika virus infections	Almasy, Katherine M.; Davies, Jonathan P.; Lisy, Samantha M.; Tirgar, Reyhaneh; Tran, Sirena C.; Plate, Lars	Flaviviruses, including dengue and Zika, are widespread human pathogens; however, no broadly active therapeutics exist to fight infection. Recently, remodeling of endoplasmic reticulum (ER) proteostasis by pharmacologic regulators, such as compound 147, was shown to correct pathologic ER imbalances associated with protein misfolding diseases. Here, we establish an additional activity of compound …	2021		Proceedings of the National Academy of Sciences of the United States of America	118	3			https://dx.doi.org/10.1073/pnas.2012209118	4950	#266	Almasy 2021
Structure-Based Design of Antivirals against Envelope Glycoprotein of Dengue Virus	Anasir, Mohd Ishtiaq; Ramanathan, Babu; Poh, Chit Laa	Dengue virus (DENV) presents a significant threat to global public health with more than 500,000 hospitalizations and 25,000 deaths annually. Currently, there is no clinically approved antiviral drug to treat DENV infection. The envelope (E) glycoprotein of DENV is a promising target for drug discovery as the E protein is important for viral attachment and fusion. Understanding the structure and …	2020		Viruses	12	4			https://dx.doi.org/10.3390/v12040367	5131	#267	Anasir 2020		B. SR/R/MA
Dengue virus 3 genotype I shows natural changes in heparan sulphate binding sites, cell interactions, and neurovirulence in a mouse model	Andrade, Adriana S.; Ferreira, Rafaela S.; Guedes, Maria Isabel M. C.; Dias, Jamile; Pinheiro, Mariana A.; Arias, Nidia Esther C.; Reis, Erik V. S.; de Souza, Fernanda G.; Kroon, Erna G.	Dengue virus (DENV) is the most prevalent pathogen of the Flaviviridae family. Due to the considerable increase in DENV incidence and spread, symptoms such as CNS involvement have increased. Heparan sulphate (HS) was the first molecule identified as an adhesion factor for DENV in mammalian cells. Viral phenotypes with different HS interactions are associated with various clinical symptoms, includ…	2021		The Journal of general virology	102	8			https://dx.doi.org/10.1099/jgv.0.001630	4843	#268	Andrade 2021
Transcutaneous Administration of Dengue Vaccines	Andreata-Santos, Robert; Alves, Rubens Prince Dos Santos; Pereira, Sara Araujo; Pereira, Lennon Ramos; Freitas, Carla Longo de; Pereira, Samuel Santos; Venceslau-Carvalho, Alexia Adrianne; Castro-Amarante, Maria Fernanda; Favaro, Marianna Teixeira Pinho; Mathias-Santos, Camila; Amorim, Jaime Henrique; Ferreira, Luis Carlos de Souza	In the present study, we evaluated the immunological responses induced by dengue vaccines under experimental conditions after delivery via a transcutaneous (TC) route. Vaccines against type 2 Dengue virus particles (DENV2 New Guinea C (NGC) strain) combined with enterotoxigenic Escherichia coli (ETEC) heat-labile toxin (LT) were administered to BALB/c mice in a three-dose immunization regimen via…	2020		Viruses	12	5			https://dx.doi.org/10.3390/v12050514	5111	#269	Andreata-Santos 2020
Spatial Distribution of Aedes aegypti Oviposition Temporal Patterns and Their Relationship with Environment and Dengue Incidence	Andreo, Veronica; Porcasi, Ximena; Guzman, Claudio; Lopez, Laura; Scavuzzo, Carlos M.	Aedes aegypti, the mosquito species transmitting dengue, zika, chikungunya and yellow fever viruses, is fully adapted to thrive in urban areas. The temporal activity of this mosquito, however, varies within urban areas which might imply different transmission risk. In this work, we hypothesize that temporal differences in mosquito activity patterns are determined by local environmental conditions…	2021		Insects	12	10			https://dx.doi.org/10.3390/insects12100919	4591	#270	Andreo 2021
Proceedings of the Singapore Health and Biomedical Congress, SHBC 2011	Anonymous	The proceedings contain 280 papers. The topics discussed include: a telemetry nurse's soliloquy - to call or not to call, that is the question; a randomised controlled study examining the impact of a staffing model and nursing care delivery system on patient, nurse and organisational outcomes; evaluating the psychometric properties of the dementia management strategies scale; malnutrition and its…	2011		Annals of the Academy of Medicine Singapore	40	11 SUPPL. 1		71797258		3444	#271	Anonymous 2011
Poster Abstracts from the 6th Annual CUGH Conference, Consortium of Universities for Global Health: Mobilizing Resesarch for Global Health	Anonymous	The proceedings contain 508 papers. The topics discussed include: primum non nocere - ethical concerns from procedural risks in the global health setting; building locally relevant ethics curricula for nursing education in Botswana; identifying gaps in clinical nursing and midwifery research in African countries: making a way forward with sustainable mentorship; nutrition education for newly arri…	2015		Annals of Global Health	81	1		72073968		2648	#272	Anonymous 2015
SSMMID 2019	Anonymous	The proceedings contains 10 papers. The topics discussed include: Initial viral load decline and response rates by baseline viral load strata with dolutegravir plus lamivudine versus dolutegravir plus tenofovir disoproxil fumarate/emtricitabine: pooled results from the GEMINI studies;Vulnerable groups to dengue infection among the population of Jeddah, Saudi Arabia;Prevalence of HPV infection in …	2019		Journal of Infection and Public Health	12	2		2001676999		1203	#273	Anonymous 2019
	Anonymous	The proceedings contain 171 papers. The topics discussed include: challenges of plasma derived medicinal products; climate change: influence on demography, endemics and transfusion-transmitted infections; strategies to prevent erroneous transfusions and near miss events; platelet transfusion in refractory patients: platelet crossmatch or HLA match; targeted prenatal anti-D prophylaxis: laboratory…	2021		Transfusion Medicine and Hemotherapy	48	SUPPL 1		637233403		832	#274	Anonymous 2021
Susceptible and protective HLA class 1 alleles against dengue fever and dengue hemorrhagic fever patients in a Malaysian population	Appanna, Ramapraba; Ponnampalavanar, Sasheela; Lum Chai See, Lucy; Sekaran, Shamala Devi	BACKGROUND: The human leukocyte antigen alleles have been implicated as probable genetic markers in predicting the susceptibility and/or protection to severe manifestations of dengue virus (DENV) infection. In this present study, we aimed to investigate for the first time, the genotype variants of HLA Class 1(-A and -B) of DENV infected patients against healthy individuals in Malaysia., METHODOLO…	2010		PloS one	5	9			https://dx.doi.org/10.1371/journal.pone.0013029	6610	#275	Appanna 2010
Genotype-Dependent Immunogenicity of Dengue Virus Type 2 Asian I and Asian/American Genotypes in Common Marmoset (Callithrix jacchus): Discrepancy in Neutralizing and Infection-Enhancing Antibody Levels between Genotypes	Azami, Nor Azila Muhammad; Moi, Meng Ling; Ami, Yasushi; Suzaki, Yuriko; Taniguchi, Satoshi; Tajima, Shigeru; Saijo, Masayuki; Takasaki, Tomohiko; Kurane, Ichiro; Lim, Chang-Kweng	Owing to genotype-specific neutralizing antibodies, analyzing differences in the immunogenic variation among dengue virus (DENV) genotypes is central to effective vaccine development. Herein, we characterized the viral kinetics and antibody response induced by DENV type 2 Asian I (AI) and Asian/American (AA) genotypes using marmosets (Callithrix jacchus) as models. Two groups of marmosets were in…	2021		Microorganisms	9	11			https://dx.doi.org/10.3390/microorganisms9112196	4587	#276	Azami 2021
The Potential of Surveillance Data for Dengue Risk Mapping: An Evaluation of Different Approaches in Cuba	Baldoquin Rodriguez, Waldemar; Mirabal, Mayelin; Van der Stuyft, Patrick; Gomez Padron, Tania; Fonseca, Viviana; Castillo, Rosa Maria; Monteagudo Diaz, Sonia; Baetens, Jan M.; De Baets, Bernard; Toledo Romani, Maria Eugenia; Vanlerberghe, Veerle	To better guide dengue prevention and control efforts, the use of routinely collected data to develop risk maps is proposed. For this purpose, dengue experts identified indicators representative of entomological, epidemiological and demographic risks, hereafter called components, by using surveillance data aggregated at the level of Consejos Populares (CPs) in two municipalities of Cuba (Santiago…	2023		Tropical medicine and infectious disease	8	4			https://dx.doi.org/10.3390/tropicalmed8040230	4424	#277	BaldoquinRodriguez 2023
Validation of a Novel Zebrafish Model of Dengue Virus (DENV-3) Pathology Using the Pentaherbal Medicine Denguenil Vati	Balkrishna, Acharya; Solleti, Siva Kumar; Verma, Sudeep; Varshney, Anurag	Dengue is a devastating viral fever of humans, caused by dengue virus. Using a novel zebrafish model of dengue pathology, we validated the potential anti-dengue therapeutic properties of pentaherbal medicine, Denguenil Vati. At two different time points (at 7 and 14 days post infection with dengue virus), we tested three translational doses (5.8 mug/kg, 28 mug/kg, and 140 mug/kg). Dose- and time-…	2020		Biomolecules	10	7			https://dx.doi.org/10.3390/biom10070971	5080	#278	Balkrishna 2020
Comparison of four serological methods and two reverse transcription-PCR assays for diagnosis and surveillance of Zika virus infection	Balmaseda, A.; Zambrana, J. V.; Collado, D.; Garcia, N.; Saborio, S.; Elizondo, D.; Mercado, J. C.; Gonzalez, K.; Cerpas, C.; Nunez, A.; Corti, D.; Waggoner, J. J.; Kuan, G.; Burger-Calderon, R.; Harris, E.	Zika virus (ZIKV) is a mosquito-borne flavivirus that is responsible for recent explosive epidemics in the Americas. Notably, ZIKV infection during pregnancy has been found to cause congenital birth defects, including microcephaly, and ZIKV has been associated with Guillain-Barre syndrome in adults. Diagnosis and surveillance of Zika in the Americas have been challenging due to similar clinical m…	2018		Journal of Clinical Microbiology	56	3		620927556	https://dx.doi.org/10.1128/JCM.01785-17	1585	#279	Balmaseda 2018
Antiviral Activity of Faramea hyacinthina and Faramea truncata Leaves on Dengue Virus Type-2 and Their Major Compounds	Barboza, Rodolfo S.; Valente, Ligia M. M.; Wolff, Thiago; Assuncao-Miranda, Iranaia; Neris, Romulo L. S.; Guimaraes-Andrade, Iris P.; Gomes, Mario	The defatted fractions of the Faramea hyacinthina and F. truncata (Rubiaceae) leaf MeOH extracts showed in vitro non-cytotoxic and anti-dengue virus serotype 2 (DENV2) activity in human hepatocarcinoma cell lineage (HepG2). Submitting these fractions to the developed RP-SPE method allowed isolating the antiviral flavanone (2S)-isosakuranetin-7-O-beta-d-apiofuranosyl-(1->6)-beta-d-glucopyranoside …	2018		Chemistry & biodiversity	15	2			https://dx.doi.org/10.1002/cbdv.201700393	5523	#280	Barboza 2018
INVESTIGATING HEALTH PROFESSIONALS' UNDERSTANDING AND RISK PERCEPTION OF THE EFFECT OF CLIMATE CHANGE ON HEALTH. A CROSS-SECTIONAL STUDY OF HEALTH PROFESSIONALS AT THE SDA HOSPITAL, REGIONAL HOSPITAL AND MUNICIPAL HOSPITAL-SUNYANI, GHANA	Barimah, A. J.; Abdul-Ganiyu, M.; Ibrahim, M. M.; Allotey, S. S.; Commey, R. D.; Osei-Tutu, A. G.; Nketiah, Y. B.; Amoah, B. O.; Agyemang, L.; Dumba, J.; Gyamea, H.	The study investigated health professionals' understanding and risk perception of climate change in the Sunyani Municipality by focusing on health professional's knowledge on climate change, examining health professional's risk perception of climate change on health and identifying the co-benefits of climate change mitigation. This quantitative oriented cross-sectional study randomly selected 400…	2023		medRxiv				2024975304	https://dx.doi.org/10.1101/2023.05.24.23290473	3	#281	Barimah 2023		D. Other non-clinical-trial papers
Guilllain-barre syndrome related to Zika virus infection in Brazil	Barreira, A. A.; Marques, W.; Marreco, A.; De Aquino Cruz, C.; Marques, V.; Sposito, D. L. A.; Klein, T. M.; Jacobs, B.; Fonseca, B. A. L.	Objective: We report clinical, electrophysiological and laboratorial aspects of Gillain-Barre syndrome associated with Zika virus (GBS-ZIKV) evaluated in Ribeirao Preto, a southeast city in Sao Paulo state, Brazil, from January to May 2016. Background(s): The GBS incidence is increased during the outbreaks of ZIKV. Design/Methods: GBS and Miller Fisher syndromes (MFS) and variants were diagnosed …	2017		Neurology	88	16 Supplement 1		616551677		2022	#282	Barreira 2017
The effect of antibodies on endothelial cells during Dengue virus infection (P6138)	Bazzone, L.; Schieffelin, J.; Robinson, J.	Profound vascular leakage in conjunction with elevated viremia is the hallmark of Dengue Hemorrhagic Fever/Dengue Shock Syndrome (DHF/DSS). Antibody (Ab)-dependent enhancement (ADE), in which pre-existing, cross-reactive Ab enhance virus infectivity, is thought to be responsible for increased viremia, while loss of endothelial cell (EC) barrier integrity is the precursor to plasma leakage. Howeve…	2013		Journal of Immunology	190	1 MeetingAbstracts		71202244		3158	#283	Bazzone 2013
Arthropod-Borne Disease Control at a Glance: What's New on Drug Development?	Benelli, Giovanni; Petrelli, Riccardo; Canale, Angelo	Discovering and validating effective drugs to manage arthropod-borne diseases (ABD) is a timely and important research challenge with major impacts on real-world control programs at the time of quick resistance development in the targeted pathogens. This editorial highlights major research advances in the development of drugs for the control of vector-borne diseases, with a significant focus on m…	2020		Molecules (Basel, Switzerland)	25	21			https://dx.doi.org/10.3390/molecules25215175	5011	#284	Benelli 2020		B. SR/R/MA
Discriminant value of volume, conductivity and scatter properties of leucocytes (VCS technology) for rapid and reliable diagnosis of malaria and dengue fever	Bhargava, M.; Sharma, P.; Sukhachev, D.	Introduction: Malaria and dengue are highly prevalent mosquito-borne tropical diseases that share several clinical and haematological features: a peak incidence in the rainy season, presentations with malaise, body ache and high fever, almost invariable thrombocytopenia and a propensity to develop DIC with bleeding and adverse outcomes if neglected or misdiagnosed. They are challenging to differe…	2011		Blood	118	21		70771644		3482	#285	Bhargava 2011
Serological Evidence of Widespread Zika Transmission across the Philippines	Biggs, Joseph R.; Sy, Ava Kristy; Brady, Oliver J.; Kucharski, Adam J.; Funk, Sebastian; Tu, Yun-Hung; Reyes, Mary Anne Joy; Quinones, Mary Ann; Jones-Warner, William; Ashall, James; Avelino, Ferchito L.; Sucaldito, Nemia L.; Tandoc, Amado O.; Cutiongco-de la Paz, Eva; Capeding, Maria Rosario Z.; Padilla, Carmencita D.; Hibberd, Martin L.; Hafalla, Julius Clemence R.	Zika virus (ZIKV) exposure across flavivirus-endemic countries, including the Philippines, remains largely unknown despite sporadic case reporting and environmental suitability for transmission. Using laboratory surveillance data from 2016, 997 serum samples were randomly selected from suspected dengue (DENV) case reports across the Philippines and assayed for serological markers of short-term (I…	2021		Viruses	13	8			https://dx.doi.org/10.3390/v13081441	4783	#286	Biggs 2021
Immunogenicity and safety of a tetravalent dengue vaccine in dengue-naive adolescents in Mexico City	Biswal, S.; Galvan, J. F. M.; Parra, M. M.; Galan-Herrera, J. F.; Rodriguez, M. B. C.; Bueno, E. P. R.; Brose, M.; Rauscher, M.; LeFevre, I.; Wallace, D.; Borkowski, A.	Objective. To describe the immunogenicity and safety of a tetravalent dengue vaccine (TAK-003) in healthy adolescents living in Mexico City, an area considered non-endemic for dengue (NCT03341637). Methods. Participants aged 12-17 years were randomized 3:1 to receive two doses (Month 0 and Month 3) of TAK-003 or placebo. Immunogenicity was assessed by microneutralization assay of dengue neutraliz…	2021		Revista Panamericana de Salud Publica/Pan American Journal of Public Health	45			2013316364	https://dx.doi.org/10.26633/RPSP.2021.67	584	#288	Biswal 2021		5. Vaccines
The whole blood microbiome of Indonesians reveals that environmental differences shape immune gene expression signatures	Bobowik, K.; Darusallam, C. C.; Kusuma, P.; Sudoyo, H.; Febinia, C. A.; Malik, S. G.; Wells, C.; Romero, I. G.	Pathogens found within local environments are a major cause of morbidity and mortality. This is particularly true in Indonesia, where infectious diseases such as malaria or dengue are a significant part of the disease burden within the country. One way to strengthen the control of infectious diseases is through better surveillance, however unequal investment in medical funding throughout Indonesi…	2022		bioRxiv				2018217731	https://dx.doi.org/10.1101/2022.04.24.489025	26	#290	Bobowik 2022
Imported cases of Chikungunya in Barcelona in relation to the current American outbreak	Bocanegra, Cristina; Anton, Andres; Sulleiro, Elena; Pou, Diana; Salvador, Fernando; Roure, Silvia; Gimferrer, Laura; Espasa, Mateu; Franco, Leticia; Molina, Israel; Valerio, Lluis	BACKGROUND: The Chikungunya virus (CKIKV) is currently present in America. Travel between America and Europe is particularly intense and one of the main vectors of CHIKV, Aedes albopictus, is well established in the Mediterranean basin. We describe a series of imported cases that could originate a European outbreak., METHODS: We retrospectively studied cases of CHIKV originating in America and di…	2016		Journal of travel medicine	23	3			https://dx.doi.org/10.1093/jtm/tav033	5909	#291	Bocanegra 2016
Dibromopinocembrin and Dibromopinostrobin Are Potential Anti-Dengue Leads with Mild Animal Toxicity	Boonyasuppayakorn, Siwaporn; Saelee, Thanaphon; Visitchanakun, Peerapat; Leelahavanichkul, Asada; Hengphasatporn, Kowit; Shigeta, Yasuteru; Huynh, Thao Nguyen Thanh; Chu, Justin Jang Hann; Rungrotmongkol, Thanyada; Chavasiri, Warinthorn	Dengue infection is one of the most deleterious public health concerns for two-billion world population being at risk. Plasma leakage, hemorrhage, and shock in severe cases were caused by immunological derangement from secondary heterotypic infection. Flavanone, commonly found in medicinal plants, previously showed potential as anti-dengue inhibitors for its direct antiviral effects and suppressi…	2020		Molecules (Basel, Switzerland)	25	18			https://dx.doi.org/10.3390/molecules25184154	5042	#292	Boonyasuppayakorn 2020
Association of ABO Rh blood group with dengue fever & thrombocytopenia	Borawake, K.; Khasne, R.; Dixit, S.; Khatib, K.	INTRODUCTION. Infection with dengue virus is a serious emerging health threat and has commanded considerable medical and public-health concern worldwide in terms of morbidity and mortality. The platelet count is key in management of dengue fever. A relationship between blood groups and disease was first hypothesized by Kaipainen and Vuorinen during 1960, and the gene involved in ABO blood groups …	2018		Intensive Care Medicine Experimental	6	Supplement 2		624864570	https://dx.doi.org/10.1186/s40635-018-0201-6	1764	#293	Borawake 2018
The association of neutralizing antibodies with protection against symptomatic dengue virus infection varies by serotype, prior immunity, and assay condition	Bos, S.; Graber, A.; Cardona-Ospina, J. A.; Duarte, E.; Zambrana, J. V.; Salinas, J. A. R.; Mercado-Hernandez, R.; Singh, T.; Katzelnick, L.; de Silva, A.; Kuan, G.; Balmaseda, A.; Harris, E.	The four dengue virus serotypes (DENV1-4) are the most prevalent arboviruses in humans and a major public health concern worldwide. Identification of the immune mechanisms that modulate DENV infection outcome is critical for development of a safe and effective vaccine. Neutralizing antibodies (nAbs) are considered an essential component of the protective response, yet measurement of their potency…	2023		medRxiv				2025488983	https://dx.doi.org/10.1101/2023.06.20.23291522	1	#294	Bos 2023
Prospective birth cohort in a hyperendemic dengue area in Northeast Brazil: methods and preliminary results	Braga, Cynthia; Albuquerque, Maria de Fatima Pessoa Militao de; Cordeiro, Marli Tenorio; Castanha, Priscila M. S.; Ramesh, Anita; Alexander, Neal; Mello, Maria Julia G. de; Marques, Ernesto T. A., Jr.; Martelli, Celina M. Turchi	Dengue cases have increased in younger age groups in Brazil. Maternal anti-dengue antibodies can have a protective effect in the first months of life, but their decline can increase the risk of severe dengue. A prospective birth cohort was established in 2011-2012 in the city of Recife, Pernambuco State, Brazil, to determine the incidence of serotype-specific dengue infection and the kinetics of …	2016		Cadernos de saude publica	32	1			https://dx.doi.org/10.1590/0102-311X00095815	5925	#295	Braga 2016
Seroprevalence of Dengue, Chikungunya and Zika at the epicenter of the congenital microcephaly epidemic in Northeast Brazil: a population-based survey	Braga, C.; Martelli, C. M. T.; Souza, W. V.; Luna, C. F.; Albuquerque, M. D. F. P. M.; Mariz, C. A.; Morais, C. N. L.; Brito, C. A. A.; Melo, C. F. C. A.; Lins, R. D.; Drexler, J. F.; Jaenisch, T.; Marques, E. T. A.; Viana, I. F. T.	Background The Dengue viruses (DENV) serotypes 1, 2, 3 and 4 were re-introduced in the Northeast Brazil from the 1980's until 2010's. Zika (ZIKV) and Chikungunya (CHIKV) viruses were introduced around 2014 and caused large outbreaks in 2015 and 2016. However, the true extent of the ZIKV and CHIKV outbreaks and the risk factors associated with exposure remain vague. Methods We conducted a stratifi…	2023		medRxiv				2023737814	https://dx.doi.org/10.1101/2023.03.27.23287774	10	#296	Braga 2023
Dengue Virus Neutralizing Antibody Levels Associated with Protection from Infection in Thai Cluster Studies	Buddhari, D.; Aldstadt, J.; Endy, T. P.; Srikiatkhachorn, A.; Thaisomboonsuk, B.; Klungthong, C.; Nisalak, A.; Khuntirat, B.; Jarman, R. G.; Fernandez, S.; Thomas, S. J.; Scott, T. W.; Rothman, A. L.; Yoon, I. K.	Background:Long-term homologous and temporary heterologous protection from dengue virus (DENV) infection may be mediated by neutralizing antibodies. However, neutralizing antibody titers (NTs) have not been clearly associated with protection from infection., Methodology/Principal Findings:Data from two geographic cluster studies conducted in Kamphaeng Phet, Thailand were used for this analysis. I…	2014		PLoS Neglected Tropical Diseases	8	10		601112939	https://dx.doi.org/10.1371/journal.pntd.0003230	2727	#298	Buddhari 2014
Infectious Disease Relational Data Analysis Using String Grammar Non-Euclidean Relational Fuzzy C-Means	Budwong, Apiwat; Auephanwiriyakul, Sansanee; Theera-Umpon, Nipon	Statistical analysis in infectious diseases is becoming more important, especially in prevention policy development. To achieve that, the epidemiology, a study of the relationship between the occurrence and who/when/where, is needed. In this paper, we develop the string grammar non-Euclidean relational fuzzy C-means (sgNERF-CM) algorithm to determine a relationship inside the data from the age, c…	2021		International journal of environmental research and public health	18	15			https://dx.doi.org/10.3390/ijerph18158153	4842	#299	Budwong 2021
Epidemiological and genetic aspects of the largest dengue outbreak recorded in 2015 in southeastern Brazil	Cabral, A. D.; de Oliveira, L. P. R.; Molina, J. S. a T. O.; Carmo, A. M. S.; Suzuki, R. B.; de Oliveira, C. M.; Martins, L. P. A.; Prudencio, C. R.; Eterovic, A.; Speranca, M. A.	Dengue virus, the etiological agent of dengue fever (DF) occurs in four genetically distinct serotypes (DENV1-4), being transmitted by female Aedes mosquitoes. DF incidence is increasing in Brazil, following vector dispersal, proliferation and DENV serotypes introduction, co-circulation and substitution. Medium-and small-sized cities in Sao Paulo State, such as Marilia (Midwest region), have been…	2021		Revista do Instituto de Medicina Tropical de Sao Paulo	63			2007325676	https://dx.doi.org/10.1590/s1678-9946202163017	780	#300	Cabral 2021
Clinical evaluation of BioFire multiplex-PCR panel for acute undifferentiated febrile illnesses in travellers: a prospective multicentre study	Camprubi-Ferrer, D.; Cobuccio, L.; Van Den Broucke, S.; Balerdi-Sarasola, L.; Genton, B.; Bottieau, E.; Navero-Castillejos, J.; Martinez, M. J.; Jay, C.; Grange, A.; Borland, S.; Vaughn, M.; Rodriguez-Valero, N.; Almuedo-Riera, A.; D'Acremont, V.; Subira, C.; de Alba, T.; Cruz, A.; Van Esbroeck, M.; Smith, C.; Hillman, A.; Hanberg, B.; Trauscht, R.; Spampanato, N.; Munoz, J.	BACKGROUND: Identifying the causes of Acute Undifferentiated Febrile Illness (AUFI) is key to improve the management of returning travellers with fever. We evaluated a BioFireFilmArray prototype panel of multiplex nucleic acid amplification tests (NAAT) targeting different relevant pathogens in travellers returning with fever. METHOD(S): Prospective, multicentre study to evaluate a prototype pane…	2023		Journal of travel medicine	30	3		640899755	https://dx.doi.org/10.1093/jtm/taad041	143	#301	Camprubi-Ferrer 2023
Discordant Activity of Kaempferol Towards Dengue Virus and Japanese Encephalitis Virus	Care, Chit; Sornjai, Wannapa; Jaratsittisin, Janejira; Hitakarun, Atitaya; Wikan, Nitwara; Triwitayakorn, Kanokporn; Smith, Duncan R.	Kaempferol, a plant-derived flavonoid, has been reported to have activity against Japanese encephalitis virus (JEV) in BHK-21 cells. To determine the broader utility of this compound, we initially evaluated the activity of kaempferol against JEV and dengue virus (DENV) in HEK293T/17 cells. Results showed no significant antiviral activity against either virus. We subsequently investigated the acti…	2020		Molecules (Basel, Switzerland)	25	5			https://dx.doi.org/10.3390/molecules25051246	5141	#302	Care 2020
A community empowerment strategy embedded in a routine dengue vector control programme: a cluster randomised controlled trial	Castro, M.; Sanchez, L.; Perez, D.; Carbonell, N.; Lefevre, P.; Vanlerberghe, V.; Van der Stuyft, P.	The non-sustainability of vertically organised dengue vector control programmes led to pleas for changing the emphasis towards community-based strategies. We conducted a cluster randomised controlled trial with 16 intervention and 16 control clusters to test the effectiveness of a community empowerment strategy intertwined with the routine dengue vector control programme in La Lisa, Havana City, …			Transactions of the Royal Society of Tropical Medicine and Hygiene				51937514	https://dx.doi.org/10.1016/j.trstmh.2012.01.013	80	#303
Ignoring transmission dynamics leads to underestimation of the impact of a novel intervention against mosquito-borne disease	Cavany, S. M.; Huber, J. H.; Wieler, A.; Tran, Q. M.; Alkuzweny, M.; Elliott, M.; Espana, G.; Moore, S. M.; Perkins, T. A.	New vector-control technologies to fight mosquito-borne diseases are urgently needed, the adoption of which depends on efficacy estimates from large-scale cluster-randomized trials (CRTs). The release of Wolbachia-infected mosquitoes is one promising strategy to curb dengue virus (DENV) transmission, and a recent CRT reported impressive reductions in dengue incidence following the release of thes…	2021		medRxiv				2015874250	https://dx.doi.org/10.1101/2021.11.19.21266602	15	#305	Cavany 2021
A Literature Review of Host Feeding Patterns of Invasive Aedes Mosquitoes in Europe	Cebrian-Camison, Sonia; Martinez-de la Puente, Josue; Figuerola, Jordi	Aedes invasive mosquitoes (AIMs) play a key role as vectors of several pathogens of public health relevance. Four species have been established in Europe, including Aedes aegypti, Aedesalbopictus, Aedes japonicus and Aedes koreicus. In addition, Aedes atropalpus has been repeatedly recorded although it has not yet been established. In spite of their importance in the transmission of endemic (e.g.…	2020		Insects	11	12			https://dx.doi.org/10.3390/insects11120848	4627	#306	Cebrian-Camison 2020
18F-FDG as an inflammation biomarker for imaging dengue virus infection and treatment response	Chacko, Ann-Marie; Watanabe, Satoru; Herr, Keira J.; Kalimuddin, Shirin; Tham, Jing Yang; Ong, Joanne; Reolo, Marie; Serrano, Raymond Mf; Cheung, Yin Bun; Low, Jenny Gh; Vasudevan, Subhash G.	Development of antiviral therapy against acute viral diseases, such as dengue virus (DENV), suffers from the narrow window of viral load detection in serum during onset and clearance of infection and fever. We explored a biomarker approach using 18F-fluorodeoxyglucose (18F-FDG) PET in established mouse models for primary and antibody-dependent enhancement infection with DENV. 18F-FDG uptake was m…	2017		JCI insight	2	9			https://dx.doi.org/10.1172/jci.insight.93474	5786	#307	Chacko 2017
Elevated levels of circulating galectin-9, a novel immune-modulator, in acute dengue virus Infection reflects disease severity	Chagan-Yasutan, H.; Ndhlovu, L. C.; Lacuesta, T. L.; Leano, P. S. A.; Telan, E. F. O.; Niki, T.; Hirashima, M.; Dimaano, E. M.; Hattori, T.	Following a dramatic rise in incidence in recent decades, Dengue virus infection (DENV) is now a significant burden of disease in the tropics and major international public health concern. Currently no treatment or effective vaccine exists. The beta-Galactoside-binding lectin, Galectin-9 (Gal-9), functions as pro-apoptotic agent and inducer of pro-inflammatory cytokines from T cells. Here, we sou…	2012		Journal of Immunology	188	1 MeetingAbstracts		71169879		3297	#308	Chagan-Yasutan 2012
Arbovirus Seroprevalence Study in Bangphae District, Ratchaburi Province, Thailand: Comparison between ELISA and a Multiplex Rapid Diagnostic Test (Chembio DPP R ZCD IgG)	Chakma, Ruba; Sriburin, Pimolpachr; Sittikul, Pichamon; Rattanamahaphoom, Jittraporn; Nuprasert, Warisa; Thammasonthijarern, Nipa; Maneekan, Pannamas; Thaipadungpanit, Janjira; Arunsodsai, Watcharee; Sirivichayakul, Chukiat; Limkittikul, Kriengsak; Chatchen, Supawat	Arboviruses, particularly dengue virus (DENV), Zika virus (ZIKV), and Chikungunya virus (CHIKV), pose a growing threat to global public health. For disease burden estimation and disease control, seroprevalence studies are paramount. This study was performed to determine the prevalence of DENV, ZIKV, and CHIKV on healthy individuals aged from 1-55 years old in Bangphae district, Ratchaburi provinc…	2022		Tropical medicine and infectious disease	7	11			https://dx.doi.org/10.3390/tropicalmed7110378	4561	#309	Chakma 2022
Bovine Lactoferrin Inhibits Dengue Virus Infectivity by Interacting with Heparan Sulfate, Low-Density Lipoprotein Receptor, and DC-SIGN	Chen, Jo-Mei; Fan, Yi-Chin; Lin, Jen-Wei; Chen, Yi-Ying; Hsu, Wei-Li; Chiou, Shyan-Song	Bovine lactoferrin (bLF) presents in milk and has been shown to inhibit several viral infections. Effective drugs are unavailable for the treatment of dengue virus (DENV) infection. In this study, we evaluated the antiviral effect of bLF against DENV infection in vivo and in vitro. Bovine LF significantly inhibited the infection of the four serotypes of DENV in Vero cells. In the time-of-drug add…	2017		International journal of molecular sciences	18	9			https://dx.doi.org/10.3390/ijms18091957	5587	#310	Chen 2017
Innate Immune Evasion Mediated by Flaviviridae Non-Structural Proteins	Chen, Shun; Wu, Zhen; Wang, Mingshu; Cheng, Anchun	Flaviviridae-caused diseases are a critical, emerging public health problem worldwide. Flaviviridae infections usually cause severe, acute or chronic diseases, such as liver damage and liver cancer resulting from a hepatitis C virus (HCV) infection and high fever and shock caused by yellow fever. Many researchers worldwide are investigating the mechanisms by which Flaviviridae cause severe diseas…	2017		Viruses	9	10			https://dx.doi.org/10.3390/v9100291	5579	#311	Chen 2017
(E)-Guggulsterone Inhibits Dengue Virus Replication by Upregulating Antiviral Interferon Responses through the Induction of Heme Oxygenase-1 Expression	Chen, Wei-Chun; Wei, Chih-Ku; Hossen, Monir; Hsu, Yao-Chin; Lee, Jin-Ching	Dengue virus (DENV) infection, which causes dengue fever, dengue hemorrhagic fever, and dengue shock syndrome, is a severe global health problem in tropical and subtropical areas. There is no effective vaccine or drug against DENV infection. Thus, the development of anti-DENV agents is imperative. This study aimed to assess the anti-DENV activity of (E)-guggulsterone using a DENV infectious syste…	2021		Viruses	13	4			https://dx.doi.org/10.3390/v13040712	4895	#312	Chen 2021
Using UPLC-MS/MS to Evaluate the Dissemination of Pyriproxyfen by Aedes Mosquitoes to Combat Cryptic Larval Habitats after Source Reduction in Kaohsiung in Southern Taiwan	Chen, Ying-An; Lai, Yi-Ting; Wu, Kuo-Chih; Yen, Tsai-Ying; Chen, Chia-Yang; Tsai, Kun-Hsien	The policy regarding mosquito control strategies in Taiwan is based on integrated vector management (IVM). The major approach is source reduction via collaboration by both residents and governments. However, small and cryptic habitats of dengue vectors are hard to find and eliminate in urban communities. Therefore, this study evaluated a complementary approach that targeted cryptic habitats by ut…	2020		Insects	11	4			https://dx.doi.org/10.3390/insects11040251	4641	#313	Chen 2020
Micafungin Inhibits Dengue Virus Infection through the Disruption of Virus Binding, Entry, and Stability	Chen, Yen-Chen; Lu, Jeng-Wei; Yeh, Chia-Tsui; Lin, Te-Yu; Liu, Feng-Cheng; Ho, Yi-Jung	Dengue fever is an arbovirus disease caused by infection with the dengue virus (DENV). Half of the world's population lives under the threat of dengue fever, however, researchers have yet to develop any drugs that are clinically applicable to this infection. Micafungin is a member of the echinocandins family of anti-fungal drugs, capable of blocking the synthesis of beta-1,3-D-glucan in the walls…	2021		Pharmaceuticals (Basel, Switzerland)	14	4			https://dx.doi.org/10.3390/ph14040338	4611	#314	Chen 2021		1. Rx - Antivirals; D. Other non-clinical-trial papers
Genetic diversity of the dengue virus population in dengue fever and dengue hemorrhagic fever patients	Chin-Inmanu, Kwanrutai; Mairiang, Dumrong; Khongthon, Phongphak; Sangsrakru, Duangjai; Tangphatsornruang, Sithichoke; Tangthawornchaikul, Nattaya; Malasit, Prida; Suriyaphol, Prapat	BACKGROUND: The error-prone replication of dengue virus (DENV) in host results in the highly diverse viral population. Together with the host factor, intra-host diversity may influence the disease severity. Therefore, it is worth investigating whether there is a correlation between intra-host genetic diversity and disease severity., OBJECTIVE: To investigate the genetic diversity in DENV for four…	2021		Asian Pacific journal of allergy and immunology					https://dx.doi.org/10.12932/AP-230620-0887	4407	#315	Chin-Inmanu 2021
Modeling the Sequence Dependence of Differential Antibody Binding in the Immune Response to Infectious Disease	Chowdhury, R.; Taguchi, A. T.; Kelbauskas, L.; Stafford, P.; Diehnelt, C.; Zhao, Z. G.; Williamson, P. C.; Green, V.; Woodbury, N. W.	Past studies have shown that incubation of human serum samples on high density peptide arrays followed by measurement of total antibody bound to each peptide sequence allows detection and discrimination of humoral immune responses to a wide variety of infectious disease agents. This is true even though these arrays consist of peptides with near-random amino acid sequences that were not designed t…	2022		bioRxiv				2022243941	https://dx.doi.org/10.1101/2022.11.30.518471	14	#316	Chowdhury 2022
Anti-inflammatory Compound Shows Therapeutic Safety and Efficacy against Flavivirus Infection	Chuang, Fu-Kai; Huang, Shih-Ming; Liao, Ching-Len; Lee, An-Rong; Lien, Shu-Pei; Chiu, Yu-Lung; Chang, Tsung-Hsien; Tsai, Pei-Ling; Lin, Ren-Jye; Shih, Chih-Chin; Tsai, Yi-Jing; Lin, Gu-Jiun; Yen, Li-Chen	Flaviviruses comprise several medically important viruses, including Japanese encephalitis virus, West Nile virus, dengue virus (DENV), yellow fever virus, and Zika virus (ZIKV). A large outbreak of DENV and ZIKV occurred recently, leading to many cases of illness and death. However, despite decades of effort, we have no clinically specific therapeutic drugs against DENV and ZIKV. Previous studie…	2019		Antimicrobial agents and chemotherapy	64	1			https://dx.doi.org/10.1128/AAC.00941-19	5223	#317	Chuang 2019		D. Other non-clinical-trial papers
The Polyphenol-Rich Extract from Psiloxylon mauritianum, an Endemic Medicinal Plant from Reunion Island, Inhibits the Early Stages of Dengue and Zika Virus Infection	Clain, Elodie; Haddad, Juliano G.; Koishi, Andrea C.; Sinigaglia, Laura; Rachidi, Walid; Despres, Philippe; Duarte Dos Santos, Claudia N.; Guiraud, Pascale; Jouvenet, Nolwenn; El Kalamouni, Chaker	The recent emergence and re-emergence of viral infections transmitted by vectors, such as the Zika virus (ZIKV) and Dengue virus (DENV), is a cause for international concern. These highly pathogenic arboviruses represent a serious health burden in tropical and subtropical areas of the world. Despite the high morbidity and mortality associated with these viral infections, antiviral therapies are m…	2019		International journal of molecular sciences	20	8			https://dx.doi.org/10.3390/ijms20081860	5302	#318	Clain 2019
Within-host viral dynamics of dengue serotype 1 infection	Clapham, Hannah E.; Tricou, Vianney; Van Vinh Chau, Nguyen; Simmons, Cameron P.; Ferguson, Neil M.	Dengue, the most common mosquito-borne viral infection of humans, is endemic across much of the world, including much of tropical Asia and is increasing in its geographical range. Here, we present a mathematical model of dengue virus dynamics within infected individuals, detailing the interaction between virus and a simple immune response. We fit this model to measurements of plasma viral titre f…	2014		Journal of the Royal Society, Interface	11	96			https://dx.doi.org/10.1098/rsif.2014.0094	6172	#319	Clapham 2014
Polysaccharides and Their Derivatives as Potential Antiviral Molecules	Claus-Desbonnet, Hadrien; Nikly, Elsa; Nalbantova, Vanya; Karcheva-Bahchevanska, Diana; Ivanova, Stanislava; Pierre, Guillaume; Benbassat, Niko; Katsarov, Plamen; Michaud, Philippe; Lukova, Paolina; Delattre, Cedric	In the current context of the COVID-19 pandemic, it appears that our scientific resources and the medical community are not sufficiently developed to combat rapid viral spread all over the world. A number of viruses causing epidemics have already disseminated across the world in the last few years, such as the dengue or chinkungunya virus, the Ebola virus, and other coronavirus families such as M…	2022		Viruses	14	2			https://dx.doi.org/10.3390/v14020426	4748	#320	Claus-Desbonnet 2022
Effect of Gastric Bypass vs Best Medical Treatment on Early-Stage Chronic Kidney Disease in Patients with Type 2 Diabetes and Obesity: A Randomized Clinical Trial	Cohen, R. V.; Pereira, T. V.; Aboud, C. M.; Petry, T. B. Z.; Lopes Correa, J. L.; Schiavon, C. A.; Pompilio, C. E.; Pechy, F. N. Q.; Da Costa Silva, A. C. C.; De Melo, F. L. G.; Cunha Da Silveira, L. P.; De Paris Caravatto, P. P.; Halpern, H.; Monteiro, F. D. L. J.; Da Costa Martins, B.; Kuga, R.; Palumbo, T. M. S.; Docherty, N. G.; Le Roux, C. W.	Importance: Early-stage chronic kidney disease (CKD) characterized by microalbuminuria is associated with future cardiovascular events, progression toward end-stage renal disease, and early mortality in patients with type 2 diabetes. Objective(s): To compare the albuminuria-lowering effects of Roux-en-Y gastric bypass (RYGB) surgery vs best medical treatment in patients with early-stage CKD, type…	2020		JAMA Surgery	155	8		632187267	https://dx.doi.org/10.1001/jamasurg.2020.0420	890	#321	Cohen 2020
COVID-19, Chikungunya, Dengue and Zika Diseases: An Analytical Platform Based on MALDI-TOF MS, IR Spectroscopy and RT-qPCR for Accurate Diagnosis and Accelerate Epidemics Control	Costa, Jessica; Ferreira, Eugenio C.; Santos, Cledir	COVID-19 and arboviruses (ARBOD) epidemics co-occurrence is a great concern. In tropical and subtropical regions, ARBOD diseases such as chikungunya, dengue, and Zika are frequent. In both COVID-19 and ARBOD cases, an accurate diagnosis of infected patients is crucial to promote adequate treatment and isolation measures in COVID-19 cases. Overlap of clinical symptoms and laboratory parameters bet…	2021		Microorganisms	9	4			https://dx.doi.org/10.3390/microorganisms9040708	4615	#322	Costa 2021
Targeting the Annexin A1-FPR2/ALX pathway for host-directed therapy in dengue disease	Costa, Vivian Vasconcelos; Sugimoto, Michelle A.; Hubner, Josy; Bonilha, Caio S.; Queiroz-Junior, Celso Martins; Goncalves-Pereira, Marcela Helena; Chen, Jianmin; Gobbetti, Thomas; Libanio Rodrigues, Gisele Olinto; Bambirra, Jordana L.; Passos, Ingredy B.; Machado Lopes, Carla Elizabeth; Moreira, Thaiane P.; Bonjour, Kennedy; Melo, Rossana C. N.; Oliveira, Milton A. P.; Andrade, Marcus Vinicius M…	Host immune responses contribute to dengue's pathogenesis and severity, yet the possibility that failure in endogenous inflammation resolution pathways could characterise the disease has not been contemplated. The pro-resolving protein Annexin A1 (AnxA1) is known to counterbalance overexuberant inflammation and mast cell (MC) activation. We hypothesised that inadequate AnxA1 engagement underlies …	2022		eLife	11				https://dx.doi.org/10.7554/eLife.73853	4727	#323	Costa 2022
Temporal trends of dengue cases and deaths from 2007 to 2020 in Belo Horizonte, Brazil	da Consolacao Magalhaes Cunha, M.; Conrad Bohm, B.; Morais, M. H. F.; Dias Campos, N. B.; Schultes, O. L.; Pereira Campos Bruhn, N.; Pascoti Bruhn, F. R.; Caiaffa, W. T.	Dengue, a disease with multifactorial determinants, is linked to population susceptibility to circulating viruses and the extent of vector infestation. This study aimed to analyze the temporal trends of dengue cases and deaths in Belo Horizonte, Minas Gerais, Brazil, from 2007 to 2020. Data from the Notifiable Diseases Information System (Sinan) were utilized for the investigation. To assess the …	2023		International Journal of Environmental Health Research				2024615732	https://dx.doi.org/10.1080/09603123.2023.2237420	34	#324	daConsolacaoMagalhaesCunha 2023
Cationic Geminoid Peptide Amphiphiles Inhibit DENV2 Protease, Furin, and Viral Replication	Damen, Mark; Izidoro, Mario A.; Okamoto, Debora N.; Oliveira, Lilian C. G.; Amatdjais-Groenen, Helene I. V.; van Dongen, Stijn F. M.; van Cleef, Koen W. R.; van Rij, Ronald P.; Dieteren, Cindy E. J.; Girones, Daniel; van Buuren, Bernd N. M.; Martina, Byron E. E.; Osterhaus, Albert D. M. E.; Juliano, Luiz; Scholte, Bob J.; Feiters, Martin C.	Dengue is an important arboviral infectious disease for which there is currently no specific cure. We report gemini-like (geminoid) alkylated amphiphilic peptides containing lysines in combination with glycines or alanines (C15H31C(O)-Lys-(Gly or Ala)nLys-NHC16H33, shorthand notation C16-KXnK-C16 with X = A or G, and n = 0-2). The representatives with 1 or 2 Ala inhibit dengue protease and human …	2022		Molecules (Basel, Switzerland)	27	10			https://dx.doi.org/10.3390/molecules27103217	4710	#325	Damen 2022
Molecular Docking and In-Silico Analysis of Natural Biomolecules against Dengue, Ebola, Zika, SARS-CoV-2 Variants of Concern and Monkeypox Virus	Dassanayake, Mackingsley Kushan; Khoo, Teng-Jin; Chong, Chien Hwa; Di Martino, Patrick	The emergence and rapid evolution of human pathogenic viruses, combined with the difficulties in developing effective vaccines, underline the need to develop innovative broad-spectrum antiviral therapeutic agents. The present study aims to determine the in silico antiviral potential of six bacterial antimicrobial peptides (AMPs), two phytochemicals (silvestrol, andrographolide), and two bacterial…	2022		International journal of molecular sciences	23	19			https://dx.doi.org/10.3390/ijms231911131	4670	#326	Dassanayake 2022
Impaired thrombin generation in patients with dengue	De Andrade Orsi, F. L.; Angerami, R.; Mazetto, B. M.; Quaino, S. K. P.; De Paula, E. V.; Annichino-Bizzachi, J.	Introduction: Bleeding complications are a main problem in dengue. Besides thrombocytopenia and plasma leakage, coagulation disorders may also be involved in the pathological mechanisms of bleedings. The association between dengue hemorrhagic fever (DHF) and activation of coagulation pathways is controversial. Long activated partial thromboplastin time (aTTP) was demonstrated in some but not all …	2012		Blood	120	21		70962535		3333	#327	DeAndradeOrsi 2012
Screening Aedes aegypti (Diptera: Culicidae) Populations From Pernambuco, Brazil for Resistance to Temephos, Diflubenzuron, and Cypermethrin and Characterization of Potential Resistance Mechanisms	de Araujo, A. P.; Paiva, M. H. S.; Cabral, A. M.; Cavalcanti, A. E. H. D.; Pessoa, L. F. F.; Diniz, D. F. A.; Helvecio, E.; da Silva, E. V. G.; Silva, N. M.; Anastacio, D. B.; Pontes, C.; Nunes, V.; de Souza, M. F. M.; Magalhaes, F. J. R.; de Melo Santos, M. A. V.; Ayres, C. F. J.	Resistance to chemical insecticides detected in Aedes aegypti (L.) mosquitoes has been a problem for the National Dengue Control Program (PNCD) over the last years. In order to provide deeper knowledge of resistance to xenobiotics, our study evaluated the susceptibility profile of temephos, diflubenzuron, and cypermethrin insecticides in natural mosquito populations from the Pernambuco State, ass…	2019		Journal of insect science (Online)	19	3		628210426	https://dx.doi.org/10.1093/jisesa/iez054	1271	#328	deAraujo 2019
Yellow fever disease severity and endothelial dysfunction are associated with elevated serum levels of viral NS1 protein and syndecan-1	de Sousa, Francielle T. G.; Warnes, Colin M.; Manuli, Erika R.; Ng, Arash; Zanella, Luiz G. F. A. B. D'Elia; Ho, Yeh-Li; Bhat, Samhita; Romano, Camila M.; Beatty, P. Robert; Biering, Scott B.; Kallas, Esper G.; Sabino, Ester C.; Harris, Eva	Yellow fever virus (YFV) infections can cause severe disease manifestations, including hepatic injury, endothelial damage, coagulopathy, hemorrhage, systemic organ failure, and shock, and are associated with high mortality in humans. While nonstructural protein 1 (NS1) of the related dengue virus is implicated in contributing to vascular leak, little is known about the role of YFV NS1 in severe Y…	2023		medRxiv : the preprint server for health sciences					https://dx.doi.org/10.1101/2023.06.29.23292053	4413	#330	deSousa 2023
Inhibitory Potential of Chromene Derivatives on Structural and Non-Structural Proteins of Dengue Virus	Dharmapalan, Babitha Thekkiniyedath; Biswas, Raja; Sankaran, Sathianarayanan; Venkidasamy, Baskar; Thiruvengadam, Muthu; George, Ginson; Rebezov, Maksim; Zengin, Gokhan; Gallo, Monica; Montesano, Domenico; Naviglio, Daniele; Shariati, Mohammad Ali	Dengue fever is a mosquito-borne viral disease that has become a serious health issue across the globe. It is caused by a virus of the Flaviviridae family, and it comprises five different serotypes (DENV-1 to DENV-5). As there is no specific medicine or effective vaccine for controlling dengue fever, there is an urgent need to develop potential inhibitors against it. Traditionally, various natura…	2022		Viruses	14	12			https://dx.doi.org/10.3390/v14122656	4546	#331	Dharmapalan 2022
The human B cell response to infection with dengue virus serotype 2 broadly engages the plasmablast repertoire and maintains a high degree of type-specificity in memory	Diehl, S. A.; Tu, H.; Nivarthi, U. K.; McElvany, B. D.; Emerling, D. E.; De Silva, A. M.	The complexity of the serological response to the four serotypes of the dengue virus (DENV1-4) is a key factor confounding rational vaccine development for dengue. To refine our understanding of the basis of the humoral response to DENV, we used high-coverage approaches to unravel the early and late B cell response at the clonal level to a single controlled infection with DENV2 in humans. In peri…	2018		Journal of Immunology	200	1 Supplement 1		623263348		1789	#332	Diehl 2018
Antiviral Compounds for Blocking Arboviral Transmission in Mosquitoes	Dong, Shengzhang; Dimopoulos, George	Mosquito-borne arthropod-borne viruses (arboviruses) such as the dengue virus (DENV), Zika virus (ZIKV), and chikungunya virus (CHIKV) are important human pathogens that are responsible for significant global morbidity and mortality. The recent emergence and re-emergence of mosquito-borne viral diseases (MBVDs) highlight the urgent need for safe and effective vaccines, therapeutics, and vector-co…	2021		Viruses	13	1			https://dx.doi.org/10.3390/v13010108	4945	#333	Dong 2021
Estimating the impact of the wMel release program on dengue and chikungunya incidence in Rio de Janeiro, Brazil	dos Santos, G. R.; Durovni, B.; Saraceni, V.; Riback, T. I. S.; Pinto, S. B.; Anders, K. L.; Moreira, L. A.; Salje, H.	Background Introgression of the insect bacterium Wolbachia into Aedes aegypti mosquito populations been shown in randomised and non-randomised trials to reduce the incidence of dengue in treated communities, however evidence for the real-world effectiveness of large-scale Wolbachia mosquito deployments for arboviral disease control in endemic settings is still limited and no effectiveness studies…	2022		medRxiv				2018154562	https://dx.doi.org/10.1101/2022.03.29.22273035	25	#334	dosSantos 2022
Serum LPS Associated with Hantavirus and Dengue Disease Severity in Barbados	Douglas, Kirk Osmond; Samuels, Thelma Alafia; Gittens-St Hilaire, Marquita	Hantavirus and dengue virus (DENV) infections are caused by RNA viruses which infect immune systems' cells including monocytes, macrophages and dendritic cells and occur year-round in Barbados. A retrospective serological study (2008-2015) was conducted on hantavirus and dengue patient sera confirmed by IgM and IgG ELISA, NS1 and RT-PCR using Limulus amoebocyte lysate (LAL) kinetic turbidimetric …	2019		Viruses	11	9			https://dx.doi.org/10.3390/v11090838	5242	#335	Douglas 2019
Reanalysis of cluster randomized trial data to account for exposure misclassification using a per-protocol and complier-restricted approach	Dufault, S. M.; Tanamas, S. K.; Indriani, C.; Ahmad, R. A.; Utarini, A.; Jewell, N. P.; Simmons, C. P.; Anders, K. L.	The intention-to-treat analysis of a cluster randomized trial of Wolbachia (wMel strain) mosquito releases for control of dengue (the Applying Wolbachia to Eliminate Dengue [AWED] trial) estimated a protective efficacy of 77.1% for participants resident in areas randomized to receive releases of wMel-infected Aedes aegypti mosquitoes. The limiting assumptions of ITT analyses in cluster randomized…	2023		medRxiv				2024359253	https://dx.doi.org/10.1101/2023.04.20.23288835	8	#336	Dufault 2023
DISRUPTION OF SPATIOTEMPORAL CLUSTERING IN DENGUE CASES BY wMEL Wolbachia IN YOGYAKARTA, INDONESIA	Dufault, S. M.; Tanamas, S. K.; Indriani, C.; Utarini, A.; Ahmad, R. A.; Jewell, N. P.; Simmons, C. P.; Anders, K. L.	Dengue exhibits focal clustering in households and neighborhoods, driven by local mosquito population dynamics, human population immunity, and fine scale human and mosquito movement. We tested the hypothesis that spatiotemporal clustering of homotypic dengue cases is disrupted by introduction of the arbovirus-blocking bacterium Wolbachia (wMel-strain) into the Aedes aegypti mosquito population. W…	2021		medRxiv				2014452649	https://dx.doi.org/10.1101/2021.08.24.21261920	28	#337	Dufault 2021
Dengue outbreak investigation in East Delhi, India, 2015	Dundaiah, S.; Govindappa, V. B.	Background Dengue, a mosquito-borne arboviral disease, is a significant public health problem globally. The principal vector for transmission is Aedes agypti. In India, dengue is endemic in almost all states and reported all four dengue virus serotypes (DENV1, DENV2, DENV3 & DENV4) [1]. Since 1996, the capital city, Delhi, had reported six outbreaks in cyclical trend (3-4 years interval), all dur…	2021		BMC Proceedings	15	SUPPL 11		635914966	https://dx.doi.org/10.1186/s12919-021-00223-6	840	#338	Dundaiah 2021		C. Observational; D. Other non-clinical-trial papers
Variation of dengue NS1 antigen measured by commercial ELISA kit in various forms of dengue infections and assessment of the association between NS1 antigen level and disease severity	Duong, V.; Ly, S.; Ong, S.; Chroeung, N.; Try, P. L.; Deubel, V.; Vong, S.; Buchy, P.	Background: Dengue is a systemic infection with a wide clinical spectrum including asymptomatic, mild undifferentiated dengue fever (DF), dengue hemorrhagic fever (DHF) and dengue with shock syndrome (DSS). Detection of dengue NS1 antigen (Ag) in acute infection is a valuable tool for early diagnosis. The purpose of this study was to evaluate the sensitivity of the Platelia NS1 Ag kit (BioRad) fo…	2011		BMC Proceedings	5	SUPPL. 1		71500372		3446	#339	Duong 2011		C. Observational
Arbovirus risk perception as a predictor of mosquito-bite preventive behaviors in Ponce, Puerto Rico	Dussault, J. M.; Paz-Bailey, G.; Sanchez-Gonzalez, L.; Adams, L. E.; Rodriguez, D. M.; Ryff, K. R.; Major, C. G.; Lorenzi, O.; Rivera-Amill, V.	Mosquito-borne arboviruses are an important cause of morbidity and mortality in the Caribbean. In Puerto Rico, chikungunya, dengue, and Zika viruses have each caused large outbreaks during 2010-2022. To date, the majority of control measures to prevent these diseases focus on mosquito control and many require community participation. In 2018, the U.S. Centers for Disease Control and Prevention la…	2022		medRxiv				2018155342	https://dx.doi.org/10.1101/2022.04.27.22274353	27	#340	Dussault 2022
A Perspective on Current Flavivirus Vaccine Development: A Brief Review	Dutta, Sudip Kumar; Langenburg, Thomas	The flavivirus genus contains several clinically important pathogens that account for tremendous global suffering. Primarily transmitted by mosquitos or ticks, these viruses can cause severe and potentially fatal diseases ranging from hemorrhagic fevers to encephalitis. The extensive global burden is predominantly caused by six flaviviruses: dengue, Zika, West Nile, yellow fever, Japanese encepha…	2023		Viruses	15	4			https://dx.doi.org/10.3390/v15040860	4488	#342	Dutta 2023		B. SR/R/MA
DenvInD: dengue virus inhibitors database for clinical and molecular research	Dwivedi, Vivek Dhar; Arya, Aditya; Yadav, Pardeep; Kumar, Rajesh; Kumar, Vinod; Raghava, Gajendra P. S.	Dengue virus (DENV) researchers often face challenges with the highly time-consuming process of collecting and curating information on known inhibitors during the standard drug discovery process. To this end, however, required collective information is not yet available on a single platform. Hence, we have developed the DenvInD database for experimentally validated DENV inhibitors against its kno…	2021		Briefings in bioinformatics	22	3			https://dx.doi.org/10.1093/bib/bbaa098	4985	#343	Dwivedi 2021
Blood Metabolism and Oxidative Stress in Zika Mosquitoes	Eilerts, D.; Mendias, M. L.; Lazzari, C.; Vinauger, C.	Aedes aegypti mosquitoes are the primary vector of disease-causing viruses such as yellow fever, Zika, dengue fever, and chikungunya. With increasing insecticide resistance, novel control approaches informed by an improved understanding of mosquito biology are urgently needed to reduce vector-borne disease transmission. Our research aims to further understand the molecular and physiological mecha…	2020		FASEB Journal	34	SUPPL 1		637866971	https://dx.doi.org/10.1096/fasebj.2020.34.s1.01768	1126	#344	Eilerts 2020
A Retrospective Study of the Seroprevalence of Dengue Virus and Chikungunya Virus Exposures in Nigeria, 2010-2018	Ekong, Pius S.; Aworh, Mabel K.; Grossi-Soyster, Elysse N.; Wungak, Yiltawe S.; Maurice, Nanven A.; Altamirano, Jonathan; Ekong, Michael J.; Olugasa, Babasola O.; Nwosuh, Chika I.; Shamaki, David; Faburay, Bonto; LaBeaud, Desiree A.	Arboviruses are important public health threats in many regions of the world. Nigeria has experienced outbreaks of arboviruses over the past decades, leading to concerns of widespread endemicity, which are frequently misdiagnosed. This study aimed to determine the seroprevalence of dengue virus (DENV) (a flavivirus) and chikungunya virus (CHIKV) (an alphavirus) infections in three major populatio…	2022		Pathogens (Basel, Switzerland)	11	7			https://dx.doi.org/10.3390/pathogens11070762	4570	#345	Ekong 2022
Subversion of the Heme Oxygenase-1 Antiviral Activity by Zika Virus	El Kalamouni, Chaker; Frumence, Etienne; Bos, Sandra; Turpin, Jonathan; Nativel, Brice; Harrabi, Wissal; Wilkinson, David A.; Meilhac, Olivier; Gadea, Gilles; Despres, Philippe; Krejbich-Trotot, Pascale; Viranaicken, Wildriss	Heme oxygenase-1 (HO-1), a rate-limiting enzyme involved in the degradation of heme, is induced in response to a wide range of stress conditions. HO-1 exerts antiviral activity against a broad range of viruses, including the Hepatitis C virus, the human immunodeficiency virus, and the dengue virus by inhibiting viral growth. It has been reported that HO-1 displays antiviral activity against the Z…	2018		Viruses	11	1			https://dx.doi.org/10.3390/v11010002	5373	#346	ElKalamouni 2018
Complete Genomic Sequence of Dengue virus 1, Isolated from Plasma Collected from a Haitian Child in 2014	Elbadry, Maha; White, Sarah; Loeb, Julia; Tagliamonte, Massimiliano; Salemi, Marco; Beau De Rochars, J. Valery Madsen; Okech, Bernard; Morris, Glenn, Jr.; Lednicky, John	An outbreak of dengue fever followed a chikungunya fever outbreak in Haiti in 2014. We detected Dengue virus 1 (DENV-1) in plasma samples collected between May 2014 and February 2015. A representative isolate was fully sequenced, and phylogenetic analyses indicate that it groups within the genotype V South American and Caribbean DENV-1 clades. Copyright Â© 2017 Elbadry et al.	2017		Genome announcements	5	22			https://dx.doi.org/10.1128/genomeA.00331-17	5783	#347	Elbadry 2017
A systematic review and meta-analysis of dengue risk with temperature change	Fan, J.; Wei, W.; Bai, Z.; Fan, C.; Li, S.; Liu, Q.; Yang, K.	Dengue fever (DF) is the most serious mosquito-borne viral disease in the world and is significantly affected by temperature. Although associations between DF and temperatures have been reported repeatedly, conclusions have been inconsistent. Six databases were searched up to 23 March 2014, without language and geographical restrictions. The articles that studied the correlations between temperat…	2015		International Journal of Environmental Research and Public Health	12	1		601020551	https://dx.doi.org/10.3390/ijerph120100001	2417	#348	Fan 2015
Dengue viral infection deteriorates vitamin D3, K, thrombopoietin, and angiotensinogen levels in humans	Fatima, H.; Riaz, M.; Mahmood, Z.; Yousaf, F.; Shahid, M.	Dengue fever is the most significant arthropod-transmitted viral disease in terms of mortality and morbidity, affecting at least 50 million people around the world. It is commonly recognized as "breakbone" fever as it is mostly associated with severe muscle and joint pain. The objective of the study was to evaluate and assess the levels of selected vitamins and hormones in serum of dengue patient…	2018		European Journal of Inflammation	16			2005863310	https://dx.doi.org/10.1177/2058739218791100	1513	#349	Fatima 2018		C. Observational
Dengue in peace corps volunteers, 2000-14	Ferguson, R. W.; Henderson, S. J.; Lee, E. A.; Jung, P.	Background: Dengue is an arboviral disease estimated to cause 50-100 million infections each year in >100 tropical and subtropical countries. Urbanization, human population growth and expanded global travel have resulted in an increase in the incidence of dengue worldwide. International travellers to areas with endemic dengue are at risk of contracting dengue and US Peace Corps Volunteers are one…	2016		Journal of Travel Medicine	23	3		614260547	https://dx.doi.org/10.1093/jtm/taw010	2370	#350	Ferguson 2016
Beyond Members of the Flaviviridae Family, Sofosbuvir Also Inhibits Chikungunya Virus Replication	Ferreira, Andre C.; Reis, Patricia A.; de Freitas, Caroline S.; Sacramento, Carolina Q.; Villas Boas Hoelz, Lucas; Bastos, Monica M.; Mattos, Mayara; Rocha, Natasha; Gomes de Azevedo Quintanilha, Isaclaudia; da Silva Gouveia Pedrosa, Carolina; Rocha Quintino Souza, Leticia; Correia Loiola, Erick; Trindade, Pablo; Rangel Vieira, Yasmine; Barbosa-Lima, Giselle; de Castro Faria Neto, Hugo C.; Boecha…	Chikungunya virus (CHIKV) causes a febrile disease associated with chronic arthralgia, which may progress to neurological impairment. Chikungunya fever (CF) is an ongoing public health problem in tropical and subtropical regions of the world, where control of the CHIKV vector, Aedes mosquitos, has failed. As there is no vaccine or specific treatment for CHIKV, patients receive only palliative car…	2019		Antimicrobial agents and chemotherapy	63	2			https://dx.doi.org/10.1128/AAC.01389-18	5352	#351	Ferreira 2019
Analysis of Cytokines and Chemokines Circulating in Plasma Obtained from a Phase I Prime-Boost Dengue Vaccine Trial	Fessehazion, A.; Currier, J. R.; Koren, M.; Keiser, P.; Lin, L.; Jarman, R. G.; Friberg, H.	A safe and efficacious vaccine for dengue is seen as the best rationale for decreasing the burden of morbidity and mortality associated with dengue infection. Identification of acute phase soluble factors as biomarkers of successful vaccination would has ten the development of a dengue vaccine. The Walter Reed Army Institute Research (WRAIR) is exploring the potential of a Prime-Boost vaccine str…	2017		Journal of Immunology	198	1 Supplement 1		617354411		2017	#352	Fessehazion 2017		5. Vaccines
Tryptophan Trimers and Tetramers Inhibit Dengue and Zika Virus Replication by Interfering with Viral Attachment Processes	Fikatas, Antonios; Vervaeke, Peter; Martinez-Gualda, Belen; Marti-Mari, Olaia; Noppen, Sam; Meyen, Eef; Camarasa, Maria-Jose; San-Felix, Ana; Pannecouque, Christophe; Schols, Dominique	Here, we report a class of tryptophan trimers and tetramers that inhibit (at low micromolar range) dengue and Zika virus infection in vitro These compounds (AL family) have three or four peripheral tryptophan moieties directly linked to a central scaffold through their amino groups; thus, their carboxylic acid groups are free and exposed to the periphery. Structure-activity relationship (SAR) stu…	2020		Antimicrobial agents and chemotherapy	64	3			https://dx.doi.org/10.1128/AAC.02130-19	5171	#353	Fikatas 2020
Antiviral Evaluation of UV-4B and Interferon-Alpha Combination Regimens against Dengue Virus	Franco, Evelyn J.; Pires de Mello, Camilly P.; Brown, Ashley N.	Dengue virus (DENV) is a flavivirus associated with clinical manifestations ranging in severity from self-limiting dengue fever, to the potentially life threatening condition, severe dengue. There are currently no approved antiviral therapies for the treatment of DENV. Here, we evaluated the antiviral potential of four broad-spectrum antivirals, UV-4B, interferon-alpha (IFN), sofosbuvir (SOF), an…	2021		Viruses	13	5			https://dx.doi.org/10.3390/v13050771	4894	#354	Franco 2021		1. Rx - Antivirals; D. Other non-clinical-trial papers
Excess Mortality Related to Chikungunya Epidemics in the Context of Co-circulation of Other Arboviruses in Brazil	Freitas, Andre Ricardo Ribas; Cavalcanti, Luciano; Von Zuben, Andrea Pb; Donalisio, Maria Rita	INTRODUCTION: Chikungunya is an emerging arbovirus that reached the Western Hemisphere at the end of 2013. Studies in the Indian Ocean and India suggest that passive surveillance systems cannot recognize many of deaths associated with chikungunya, which can be inferred by an increase in the overall mortality observed during chikungunya epidemics., OBJECTIVE: We assess the mortality associated wit…	2017		PLoS currents	9				https://dx.doi.org/10.1371/currents.outbreaks.14608e586cd321d8d5088652d7a0d884	5767	#355	Freitas 2017
Symptomatic Dengue Infection during Pregnancy and Infant Outcomes: A Retrospective Cohort Study	Friedman, E. E.; Dallah, F.; Harville, E. W.; Myers, L.; Buekens, P.; Breart, G.; Carles, G.	Background: Dengue is a mosquito-borne disease that is common in many tropical and subtropical areas. Dengue infections can occur at any age and time in the lifespan, including during pregnancy. Few large scale studies have been conducted to determine the risk of preterm birth (PTB) and low birthweight (LBW) for infants born to women who had symptomatic dengue infection during pregnancy. Methodol…	2014		PLoS Neglected Tropical Diseases	8	10		601112966	https://dx.doi.org/10.1371/journal.pntd.0003226	2719	#356	Friedman 2014
Prophylaxis in patients with hemophilia a and its impact on quality of life using the specific index Haem-a-Qol at a Hospital in Paraguay	Frutos, C. A.; Konkle, B.; Batista, J.; Brizuela, S.; Enciso, E.; Fernandez, G.; Gaona, A.; Martinez, H.; Poisson, A. M.; Rivarola, M.	Prophylactic replacement therapy with FVIII is considered the standard of care for patients with hemophilia although a protocol for administering the prophylaxis has yet to be defined by the World Federation of Hemophilia. Gaona in 2012 demonstrated a significant reduction in the number of hospitalizations due to bleeding episodes in patients with Hemophilia A treated with secondary prophylaxis a…	2016		Blood	128	22		614265907		2299	#357	Frutos 2016		D. Other non-clinical-trial papers
Rapid health evaluation in migrant peoples in transit through Darien, Panama: protocol for a multimethod qualitative and quantitative study	Gabster, A.; Jhangimal, M.; Erausquin, J. T.; Suarez, J. A.; Pinzon-Espinosa, J.; Baird, M.; Katz, J.; Beltran-Henriquez, D.; Cabezas-Talavero, G.; Henao-Martinez, A. F.; Franco-Paredes, C.; Agudelo-Higuita, N. I.; Pachar, M.; Gonzalez, J. A.; Rodriguez, F.; Pascale, J. M.	Background: The world is currently unprepared to deal with the drastic increase in global migration. There is an urgent need to develop programs to protect the well-being and health of migrant peoples. Increased population movement is already evident throughout the Americas as exemplified by the rising number of migrant peoples who pass through the Darien neotropical moist broadleaf forest along …	2021		Therapeutic Advances in Infectious Disease	8			2014479286	https://dx.doi.org/10.1177/20499361211066190	608	#358	Gabster 2021
Social Media and the Influence of Fake News on Global Health Interventions: Implications for a Study on Dengue in Brazil	Gagnon-Dufresne, Marie-Catherine; Azevedo Dantas, Mayana; Abreu Silva, Kellyanne; Souza Dos Anjos, Jean; Pessoa Carneiro Barbosa, Delano; Porto Rosa, Rebeca; de Luca, William; Zahreddine, Monica; Caprara, Andrea; Ridde, Valery; Zinszer, Kate	Social media usage is growing globally, with an exponential increase in low- and middle-income countries. Social media changes the ways in which information-sharing occurs, intensifying the population's exposure to misinformation, including fake news. This has important repercussions for global health. The spread of fake news can undermine the implementation of evidence-based interventions and we…	2023		International journal of environmental research and public health	20	7			https://dx.doi.org/10.3390/ijerph20075299	4490	#359	Gagnon-Dufresne 2023
Role of Zika Virus Envelope Protein Domain III as a Target of Human Neutralizing Antibodies	Gallichotte, Emily N.; Young, Ellen F.; Baric, Thomas J.; Yount, Boyd L.; Metz, Stefan W.; Begley, Matthew C.; de Silva, Aravinda M.; Baric, Ralph S.	Zika virus (ZIKV) is a flavivirus that is structurally highly similar to the related viruses, dengue virus (DENV), West Nile virus, and yellow fever virus. ZIKV causes an acute infection that often results in mild symptoms but that can cause severe disease in rare instances. Following infection, individuals mount an adaptive immune response, composed of antibodies (Abs) that target the envelope (…	2019		mBio	10	5			https://dx.doi.org/10.1128/mBio.01485-19	5238	#361	Gallichotte 2019
Sterile Insect Technique: Successful Suppression of an Aedes aegypti Field Population in Cuba	Gato, Rene; Menendez, Zulema; Prieto, Enrique; Argiles, Rafael; Rodriguez, Misladys; Baldoquin, Waldemar; Hernandez, Yisel; Perez, Dennis; Anaya, Jorge; Fuentes, Ilario; Lorenzo, Claudia; Gonzalez, Keren; Campo, Yudaisi; Bouyer, Jeremy	Dengue virus infections are a serious public health problem worldwide. Aedes aegypti is the primary vector of dengue in Cuba. As there is no vaccine or specific treatment, the control efforts are directed to the reduction of mosquito populations. The indiscriminate use of insecticides can lead to adverse effects on ecosystems, including human health. The sterile insect technique is a species-spec…	2021		Insects	12	5			https://dx.doi.org/10.3390/insects12050469	4604	#362	Gato 2021
Concurrent malaria and dengue fever in (sub-Saharan) Africa: A systematic review and meta-analysis	Gebremariam, T. T.; Mekonnen, Z.; Danquah, J. B.	Objectives To determine the prevalence of concurrent malaria and dengue fever, aetiologies, and the association between the two infections in Africa. Methods We assessed evidence from previous studies in Africa that were available in MEDLINE and EMBASE databases between January 01, 2005, and March 30, 2022. Results A total of 3942 studies were identified from the databases of which 30 studies fro…	2022		medRxiv				2018694681	https://dx.doi.org/10.1101/2022.05.24.22275526	24	#363	Gebremariam 2022
Comparison of Knowledge, Attitude, and Practice among Communities Living in Hotspot and Non-Hotspot Areas of Dengue in Selangor, Malaysia	Ghani, Nurul Akmar; Shohaimi, Shamarina; Hee, Alvin Kah-Wei; Chee, Hui-Yee; Emmanuel, Oguntade; Alaba Ajibola, Lamidi Sarumoh	BACKGROUND: Dengue has affected more than one-third of the world population and Malaysia has recorded an increase in the number of dengue cases since 2012. Selangor state recorded the highest number of dengue cases in Malaysia. Most of the dengue infections occur among people living in hotspot areas of dengue. This study aims to compare Knowledge, Attitude, and Practice among communities living i…	2019		Tropical medicine and infectious disease	4	1			https://dx.doi.org/10.3390/tropicalmed4010037	5739	#364	Ghani 2019
A controlled effects approach to assessing immune correlates of protection	Gilbert, P. B.; Fong, Y.; Kenny, A.; Carone, M.	An immune correlate of risk (CoR) is an immunologic biomarker in vaccine recipients associated with an infectious disease clinical endpoint. An immune correlate of protection (CoP) is a CoR that can be used to reliably predict vaccine efficacy (VE) against the clinical endpoint and hence is accepted as a surrogate endpoint that can be used for accelerated approval or guide use of vaccines. In ran…	2022		Biostatistics (Oxford, England)				638525754	https://dx.doi.org/10.1093/biostatistics/kxac24	59	#366	Gilbert 2022
First Report of the Detection of DENV1 in Human Blood Plasma with Near-Infrared Spectroscopy	Goh, Brendon; Visendi, Paul; Lord, Anton R.; Ciocchetta, Silvia; Liu, Wenjun; Sikulu-Lord, Maggy T.	Dengue virus (DENV) is the world's most common arboviral infection, with an estimated 3.9 million people at risk of the infection, 100 million symptomatic cases and 10,000 deaths per year. Current diagnosis for DENV includes the use of molecular methods, such as polymerase chain reaction, which can be costly for routine use. The near-infrared spectroscopy (NIR) technique is a high throughput tech…	2022		Viruses	14	10			https://dx.doi.org/10.3390/v14102248	4664	#367	Goh 2022
Antiviral Natural Products for Arbovirus Infections	Goh, Vanessa Shi Li; Mok, Chee-Keng; Chu, Justin Jang Hann	Over the course of the last 50 years, the emergence of several arboviruses have resulted in countless outbreaks globally. With a high proportion of infections occurring in tropical and subtropical regions where arthropods tend to be abundant, Asia in particular is a region that is heavily affected by arboviral diseases caused by dengue, Japanese encephalitis, West Nile, Zika, and chikungunya viru…	2020		Molecules (Basel, Switzerland)	25	12			https://dx.doi.org/10.3390/molecules25122796	5086	#368	Goh 2020		B. SR/R/MA
Cardiovascular complications related to Zika virus	Gonzales, V. G. B.; Lichtenberger, P.; Fishman, J.; Siegel, Y.; Ghersin, E.; Hurwitz, B. E.; Martinez, C.	Introduction: In 2016, the WHO declared Zika outbreak a Global Public He Florida was one of the most affected states. Zika virus is a flavivirus that man infections with a potential for cardiovascular (CV) complications. Post-viral im myocarditis is one of the important causes of dilated cardiomyopathy worldw complications seen with flavivirus include pericarditis, arrhythmias, and heart presence…	2019		Circulation	140	Supplement 1		630920170	https://dx.doi.org/10.1161/circ.140.suppl_1.17256	1426	#369	Gonzales 2019
Frontiers of biology in human diseases: Strategies for biomolecule's discovery, nanobiotechnologies and biophotonics	Goulart, L.; Dantas, N.; Silva, A.; Madurro, J. M.; Brito-Madurro, A. G.; Ueira-Vieira, C.; Fujimura, P.; Maia, Y.; Santos, P.; Freschi, A. P.; Almeida, J.; Goulart, I.	Introduction: The current frontiers in biological sciences demand an interface among disciplines of biology, chemistry, and physics to achieve new paradigms in applied nanobiotechnologies to health. An extraordinary amount of information on genomes, transcriptomes, proteomes, metabolomes, miRNAs, lncRNAs, protein editing, post-translational modifications, exosomes, molecular interactions, cell si…	2014		BMC Proceedings	8	SUPPL. 4		71665223		2888	#370	Goulart 2014
Daily briefing: 'Staggering' success for anti-dengue mosquito trial	Graham, F.		2021		Nature				635321316	https://dx.doi.org/10.1038/d41586-021-01589-5	66	#371	Graham 2021
Dengue in Rio Grande do Sul, Brazil: 2014 to 2016	Gregianini, Tatiana Schaffer; Tumioto-Giannini, Gabriela Luchiari; Favreto, Catia; Plentz, Luciana Ciarelli; Ikuta, Nilo; da Veiga, Ana B. Gorini	The first autochthonous dengue case in Rio Grande do Sul (RS), Southern Brazil, occurred in 2007. In 2008 and 2009, only imported cases were reported in RS, but from 2010 to 2013, reports of autochthonous infections increased significantly. This study analyzes and discusses laboratory, demographic, and clinical data regarding dengue cases in RS, from 2014 to 2016. This study analyzed 13,420 serum…	2018		Reviews in medical virology	28	1			https://dx.doi.org/10.1002/rmv.1960	5530	#372	Gregianini 2018
Multisystem Inflammatory Syndrome in a Child with Scrub Typhus and Macrophage Activation Syndrome	Gupta, Aman; Gill, Arpinder	LAY SUMMARY: Clinical and laboratory parameters of multisystem inflammatory syndrome in children (MIS-C) mimic Kawasaki disease (KD). KD has been described in association with dengue, scrub typhus and leptospirosis. However, MIS-C with concomitant infection has rarely been reported in literature. A 14-year-old-girl presented with fever and rash with history of redness of eyes, lips and tongue. In…	2021		Journal of tropical pediatrics	67	1			https://dx.doi.org/10.1093/tropej/fmab021	4918	#373	Gupta 2021
Role of N-acetylcysteine in liver injury due to dengue fever	Gupta, M.; Gupta, S.; Sood, D.; Gupta, A.; Jesrani, G.	Dengue fever (DF) is a common mosquito-borne viral infection which is endemic in Southeast Asia. Liver involvement may vary from asymptomatic elevation of liver enzymes to fulminant hepatitis. Although the valuable effects of N-acetylcysteine (NAC) in paracetamol toxicity and non-paracetamol liver failure have been extensively studied, its use in DF-associated hepatitis remains unclear. We made a…	2023		Tropical Doctor				2023848046	https://dx.doi.org/10.1177/00494755231176317	97	#374	Gupta 2023		B. SR/R/MA
Development of Sanofi Pasteur tetravalent dengue vaccine	Guy, Bruno; Saville, Melanie; Lang, Jean	The Sanofi Pasteur tetravalent dengue vaccine candidate is composed of 4 recombinant live attenuated vaccines based on a yellow fever vaccine 17D (YFV 17D) backbone, each expressing the prM and envelope genes of one of the four dengue virus serotypes. Pre-clinical studies have demonstrated that the TV dengue vaccine is genetically and phenotypically stable, non-hepatotropic, less neurovirulent th…	2010		Human vaccines	6	9			https://dx.doi.org/10.4161.hv.6.9.12739	6506	#375	Guy 2010
Epidemiological studies on dengue virus type 3 in Playa municipality, Havana, Cuba, 2001-2002	Guzman, M. G.; Alvarez, A.; Vazquez, S.; Alvarez, M.; Rosario, D.; Pelaez, O.; Cruz, G.; Rodriguez, R.; Pavon, A.; Gonzalez, A.; Morier, L.; Ruiz, D.; Kouri, G.; Halstead, S. B.	Objectives: Recognizing the uniqueness of secondary dengue virus (DENV)-1/3 dengue hemorrhagic fever/dengue shock syndrome (DHF/DSS) cases at an interval of 24 years, we sought to estimate DENV infections as well as the ratios between mild disease and DHF/DSS by DENV infection sequence in Playa District (Havana, Cuba) during the 2001-2002 outbreak of dengue virus type 3 (DENV-3). Method(s): A ret…			International Journal of Infectious Diseases				51826752	https://dx.doi.org/10.1016/j.ijid.2011.09.026	82	#376
Which Dengue Vaccine Approach Is the Most Promising, and Should We Be Concerned about Enhanced Disease after Vaccination? There Is Only One True Winner	Halstead, S. B.	The scientific community now possesses information obtained directly from human beings that makes it possible to understand why breakthrough-enhanced dengue virus (DENV) infections occurred in children receiving Sanofi Pasteur's Dengvaxia tetravalent live attenuated vaccine and to predict the possibility of breakthrough-enhanced DENV infections following immunization with two other tetravalent li…	2018		Cold Spring Harbor perspectives in biology	10	6		627175880	https://dx.doi.org/10.1101/cshperspect.a030700	1537	#377	Halstead 2018
The Future of Carica papaya Leaf Extract as an Herbal Medicine Product	Hariono, Maywan; Julianus, Jeffry; Djunarko, Ipang; Hidayat, Irwan; Adelya, Lintang; Indayani, Friska; Auw, Zerlinda; Namba, Gabriel; Hariyono, Pandu	Carica papaya (papaya) leaf extract has been used for a long time in a traditional medicine to treat fever in some infectious diseases such as dengue, malaria, and chikungunya. The development of science and technology has subsequently made it possible to provide evidence that this plant is not only beneficial as an informal medication, but also that it has scientifically proven pharmacological a…	2021		Molecules (Basel, Switzerland)	26	22			https://dx.doi.org/10.3390/molecules26226922	4803	#378	Hariono 2021
Central nervous system involvement as a predictor of early death in children with macrophage activation syndrome and infectionassociated hemophagocytic syndrome	Harnchoowong, S.; Vilaiyuk, S.; Pakakasama, S.; Lerkvaleekul, B.; Soponkanaporn, S.	Introduction: Macrophage activation syndrome (MAS) and infection-associated hemophagocytic syndrome (IAHS) are lifethreatening conditions and high mortality rate. Therefore, it is essential to identify the characteristics of patients and factors that affected outcomes. Objective(s): To evaluate outcomes and identify predictors of treatment outcomes in children with MAS and IAHS. Method(s): Fifty-…	2021		Pediatric Rheumatology	19	SUPPL 1		636613549	https://dx.doi.org/10.1186/s12969-021-00632-z	835	#379	Harnchoowong 2021
CD8+ T cell cross-reactivity during heterologous flavivirus infection results in cross-reactive immunodomination and enhanced cytolytic capacity at the expense of virus-specific responses	Hassert, M.; Brien, J. D.; Pinto, A. K.	Flaviviruses constitute a genus of closely related arthropod-borne viruses including Zika virus, the four serotypes of dengue virus, and yellow fever virus, which circulate in the same geographic regions. These viruses share a substantial degree of genetic similarity and consequently, antigenic overlap has been reported by evaluating T cell and antibody responses in humans, non-human primates, an…	2020		Journal of Immunology	204	1 Supplement		633107049		1189	#380	Hassert 2020
A prime-boost dengue vaccination strategy induces durable multivalent memory B Cell responses	Hatch, K.; Friberg, H.; Koren, M.; Keiser, P.; Lin, L.; Jarman, R. G.; Currier, J. R.	Denguevirus is a mosquito-borne flavivirus that is comprised of four antigenically related but distinct serotypes. A higher risk for the most severe clinical manifestations of dengue infection, dengue fever and dengue hemorrhagic fever, is associated with sequential infections with heterologous serotypes. While there currently is no precisely defined correlate of protection, durable tetravalent i…	2017		Journal of Immunology	198	1 Supplement 1		617354629		2016	#381	Hatch 2017
Dengue vaccine breakthrough infections reveal properties of neutralizing antibodies linked to protection	Henein, Sandra; Adams, Cameron; Bonaparte, Matthew; Moser, Janice M.; Munteanu, Alina; Baric, Ralph; de Silva, Aravinda M.	The 4 serotypes of dengue virus (DENV1-4) are mosquito-borne flaviviruses that infect humans. Live attenuated tetravalent DENV vaccines are at different phases of clinical testing. DENV vaccine developers have relied on neutralizing antibodies (NAbs) as a correlate of protection. A leading tetravalent vaccine (Dengvaxia) stimulated NAbs to the 4 DENV serotypes, yet overall vaccine efficacy was lo…	2021		The Journal of clinical investigation	131	13			https://dx.doi.org/10.1172/JCI147066	4883	#382	Henein 2021		5. Vaccines
Alkyne-Tagged Apigenin, a Chemical Tool to Navigate Potential Targets of Flavonoid Anti-Dengue Leads	Hengphasatporn, Kowit; Kaewmalai, Benyapa; Jansongsaeng, Somruedee; Badavath, Vishnu Nayak; Saelee, Thanaphon; Chokmahasarn, Thamonwan; Khotavivattana, Tanatorn; Shigeta, Yasuteru; Rungrotmongkol, Thanyada; Boonyasuppayakorn, Siwaporn	A flavonoid is a versatile core structure with various cellular, immunological, and pharmacological effects. Recently, flavones have shown anti-dengue activities by interfering with viral translation and replication. However, the molecular target is still elusive. Here we chemically modified apigenin by adding an alkyne moiety into the B-ring hydroxyl group. The alkyne serves as a chemical tag fo…	2021		Molecules (Basel, Switzerland)	26	22			https://dx.doi.org/10.3390/molecules26226967	4802	#383	Hengphasatporn 2021
Simple and economical RNA extraction and storage packets for viral detection from serum or plasma	Hernandez, S.; Cardozo, F.; Myers, D. R.; Rojas, A.; Waggoner, J. J.	RNA extraction is an essential step for detection and surveillance of common viral pathogens. Currently, sample processing and RNA extraction are costly and rely on proprietary materials that are difficult to acquire, maintain, and safely discard in low-resource settings. We developed an economical RNA extraction and storage protocol that eliminates the use of instrumentation, expensive materials…	2022		medRxiv				2016843721	https://dx.doi.org/10.1101/2022.01.28.22270041	31	#384	Hernandez 2022
RIG-I Activation by a Designer Short RNA Ligand Protects Human Immune Cells against Dengue Virus Infection without Causing Cytotoxicity	Ho, Victor; Yong, Hui Yee; Chevrier, Marion; Narang, Vipin; Lum, Josephine; Toh, Ying-Xiu; Lee, Bernett; Chen, Jinmiao; Tan, Ern Yu; Luo, Dahai; Fink, Katja	Virus-derived double-stranded RNA (dsRNA) molecules containing a triphosphate group at the 5' end are natural ligands of retinoic acid-inducible gene I (RIG-I). The cellular pathways and proteins induced by RIG-I are an essential part of the innate immune response against viral infections. Starting from a previously published RNA scaffold (3p10L), we characterized an optimized small dsRNA hairpin…	2019		Journal of virology	93	14			https://dx.doi.org/10.1128/JVI.00102-19	5296	#385	Ho 2019
Broad-Spectrum Antiviral Entry Inhibition by Interfacially Active Peptides	Hoffmann, Andrew R.; Guha, Shantanu; Wu, Eric; Ghimire, Jenisha; Wang, Yilin; He, Jing; Garry, Robert F.; Wimley, William C.	Numerous peptides inhibit the entry of enveloped viruses into cells. Some of these peptides have been shown to inhibit multiple unrelated viruses. We have suggested that such broad-spectrum antiviral peptides share a property called interfacial activity; they are somewhat hydrophobic and amphipathic, with a propensity to interact with the interfacial zones of lipid bilayer membranes. In this stud…	2020		Journal of virology	94	23			https://dx.doi.org/10.1128/JVI.01682-20	5049	#386	Hoffmann 2020
Glycyrrhizic Acid Derivatives Bearing Amino Acid Residues in the Carbohydrate Part as Dengue Virus E Protein Inhibitors: Synthesis and Antiviral Activity	Hour, Mann-Jen; Chen, Yeh; Lin, Chen-Sheng; Baltina, Lidia A.; Kan, Ju-Ying; Tsai, Yan-Ting; Kiu, Yan-Tung; Lai, Hsueh-Chou; Baltina, Lia A.; Petrova, Svetlana F.; Lin, Cheng-Wen	Dengue virus (DENV) is one of the most geographically distributed mosquito-borne flaviviruses, like Japanese encephalitis virus (JEV), and Zika virus (ZIKV). In this study, a library of the known and novel Glycyrrhizic acid (GL) derivatives bearing amino acid residues or their methyl/ethyl esters in the carbohydrate part were synthesized and studied as DENV inhibitors in vitro using the cytopathi…	2022		International journal of molecular sciences	23	18			https://dx.doi.org/10.3390/ijms231810309	4651	#387	Hour 2022
Optimization of 4-Anilinoquinolines as Dengue Virus Inhibitors	Huang, Pei-Tzu; Saul, Sirle; Einav, Shirit; Asquith, Christopher R. M.	Emerging viral infections, including those caused by dengue virus (DENV) and Venezuelan Equine Encephalitis virus (VEEV), pose a significant global health challenge. Here, we report the preparation and screening of a series of 4-anilinoquinoline libraries targeting DENV and VEEV. This effort generated a series of lead compounds, each occupying a distinct chemical space, including 3-((6-bromoquino…	2021		Molecules (Basel, Switzerland)	26	23			https://dx.doi.org/10.3390/molecules26237338	4800	#388	Huang 2021
Clinical utility of the nonstructural 1 antigen rapid diagnostic test in the management of dengue in returning travelers with fever	Huits, R.; Soentjens, P.; Maniewski-Kelner, U.; Theunissen, C.; Van Den Broucke, S.; Florence, E.; Clerinx, J.; Vlieghe, E.; Jacobs, J.; Cnops, L.; Van Den Bossche, D.; Van Esbroeck, M.; Bottieau, E.	Background. Rapid diagnostic test (RDT) detecting the nonstructural 1 (NS1) antigen is increasingly used for dengue diagnosis in endemic and nonendemic settings, but its clinical utility has not been studied in travel clinic practice. Methods. From August 2012 to July 2016, travelers returning from the tropics with fever were evaluated in the Institute of Tropical Medicine (Antwerp, Belgium) with…	2017		Open Forum Infectious Diseases	4	1		614600929	https://dx.doi.org/10.1093/oid/ofw273	2066	#389	Huits 2017
Generation and therapeutic efficacy of the novel Fc-modified cross-neutralizing human monoclonal antibodies against dengue virus	Injampa, S.; Benjathummarak, S.; Keadsanti, S.; Puangmanee, W.; Yamanaka, A.; Sasaki, T.; Ikuta, K.; Ramasoota, P.; Pitaksajjakul, P.	Background: Dengue disease is a mosquito-borne infection caused by four dengue virus serotypes (DENV1-4). Secondary infections can produce flavivirus cross-reactive antibodies at sub-neutralizing levels. This phenomenon can significantly increase the severity of secondary infections via antibody-dependent enhancement (ADE). ADE activity is associated with a high risk of viral infection in immune …	2023		bioRxiv				2025002442	https://dx.doi.org/10.1101/2023.05.25.542225	2	#390	Injampa 2023
Risk factors for arboviral seropositivity in children in Teso South Sub County, Western Kenya	Inziani, M.; Kilonzo, J.; Kerubo, M.; Mango, S.; Kavurani, M.; Ndirangu, A.; Njeri, E.; Oigara, D.; Ayoro, S.; Inoue, S.; Morita, K.; Mwau, M.	Arboviruses are responsible for epidemics and are emerging and re-emerging in sub-Saharan Africa. However, the risk factors for arboviral diseases are poorly described in Kenyan children. Knowledge of risk factors can facilitate earlier diagnosis and better treatment and implementation of effective prevention in children. This study determined risk factors for seropositivity to Yellow fever (YFV)…	2023		medRxiv				2024358866	https://dx.doi.org/10.1101/2023.04.06.23288220	9	#391	Inziani 2023		C. Observational; D. Other non-clinical-trial papers
Antiviral Potential of Plants against COVID-19 during Outbreaks-An Update	Jamal, Qazi Mohammad Sajid	Several human diseases are caused by viruses, including cancer, Type I diabetes, Alzheimer's disease, and hepatocellular carcinoma. In the past, people have suffered greatly from viral diseases such as polio, mumps, measles, dengue fever, SARS, MERS, AIDS, chikungunya fever, encephalitis, and influenza. Recently, COVID-19 has become a pandemic in most parts of the world. Although vaccines are ava…	2022		International journal of molecular sciences	23	21			https://dx.doi.org/10.3390/ijms232113564	4662	#392	Jamal 2022
Ivermectin as a Broad-Spectrum Host-Directed Antiviral: The Real Deal?	Jans, David A.; Wagstaff, Kylie M.	The small molecule macrocyclic lactone ivermectin, approved by the US Food and Drug Administration for parasitic infections, has received renewed attention in the last eight years due to its apparent exciting potential as an antiviral. It was identified in a high-throughput chemical screen as inhibiting recognition of the nuclear localizing Human Immunodeficiency Virus-1 (HIV-1) integrase protein…	2020		Cells	9	9			https://dx.doi.org/10.3390/cells9092100	5041	#393	Jans 2020		B. SR/R/MA
Increased risk of chikungunya infection in travellers to Thailand during ongoing outbreak in tourist areas: cases imported to Europe and the Middle East, early 2019	Javelle, Emilie; Florescu, Simin-Aysel; Asgeirsson, Hilmir; Jmor, Shilan; Eperon, Gilles; Leshem, Eyal; Blum, Johannes; Molina, Israel; Field, Vanessa; Pietroski, Nancy; Eldin, Carole; Johnston, Victoria; Cotar, Ioana Ani; Popescu, Corneliu; Hamer, Davidson H.; Gautret, Philippe	We report nine travellers with confirmed chikungunya virus infection, returning from tourist areas of Thailand to Sweden, Switzerland, the United Kingdom, Romania, Israel and France, diagnosed in January and February 2019. These sentinel tourists support the intensification of chikungunya virus circulation in Thailand and highlight the potential for importation to areas at risk of local transmiss…	2019		Euro surveillance : bulletin Europeen sur les maladies transmissibles = European communicable disease bulletin	24	10			https://dx.doi.org/10.2807/1560-7917.ES.2019.24.10.1900146	5315	#394	Javelle 2019
Plasma levels of Ceramides and their association with Hematocrit and Thrombocytopenia in Severe and Non-severe dengue	Jeanpierre, A. R.; Mariappan, V.; Green, S. R.; Mutheneni, S. R.; Shashikala, P.; Pillai, A. B.	Background: Plasma leakage due to endothelial permeability is regarded as a hallmark process in the pathophysiology of severe dengue. In recent years, the importance of ceramide in regulating vascular tone during viral infection and metabolic diseases has gained attention. The present study aimed to evaluate the plasma levels of ceramide and its association with plasma leakage in dengue patients.…	2022		bioRxiv				2019456385	https://dx.doi.org/10.1101/2022.06.22.497160	21	#395	Jeanpierre 2022		D. Other non-clinical-trial papers
The burden of dengue and risk factors of transmission in nine districts in Sri Lanka	Jeewandara, C.; Karunananda, M. V.; Fernando, S.; Danasekara, S.; Jayakody, G.; Arulkumaran, S.; Samaraweera, N. Y.; Kumarawansha, S.; Sivaganesh, S.; Amarasinghe, P. G.; Jayasinghe, C.; Wijesekara, D.; Marasinghe, M. B.; Mambulage, U.; Wijayatilake, H.; Senevirathne, K.; Bandara, A. D. P.; Gallage, C. P.; Colambage, N. R.; Udayasiri, A. A. T.; Lokumarambage, T.; Upasena, Y.; Weerasooriya, W. P. …	Background: It is crucial to understand the differences in dengue seroprevalence rates in different regions in Sri Lanka to understand the burden of infection to plan dengue vaccination programmes. Method(s): age stratified seroprevalence rates were assessed in 5208 children, aged 10 to 19 years, in nine districts representing the nine provinces in Sri Lanka. A stratified multi-stage cluster was …	2023		medRxiv				2024359330	https://dx.doi.org/10.1101/2023.04.23.23288986	7	#396	Jeewandara 2023		C. Observational; D. Other non-clinical-trial papers
Direct Activation of Adenosine Monophosphate-Activated Protein Kinase (AMPK) by PF-06409577 Inhibits Flavivirus Infection through Modification of Host Cell Lipid Metabolism	Jimenez de Oya, Nereida; Blazquez, Ana-Belen; Casas, Josefina; Saiz, Juan-Carlos; Martin-Acebes, Miguel A.	Mosquito-borne flaviviruses are a group of RNA viruses that constitute global threats for human and animal health. Replication of these pathogens is strictly dependent on cellular lipid metabolism. We have evaluated the effect of the pharmacological activation of AMP-activated protein kinase (AMPK), a master regulator of lipid metabolism, on the infection of three medically relevant flaviviruses,…	2018		Antimicrobial agents and chemotherapy	62	7			https://dx.doi.org/10.1128/AAC.00360-18	5473	#397	JimenezdeOya 2018
Use and acceptance of long lasting insecticidal net screens for dengue prevention in Acapulco, Guerrero, Mexico	Jones, C. H.; Benitez-Valladares, D.; Barrera-Perez, M.; Manzanilla, F. D.; Che-Mendoza, A.; Guillermo-May, G.; Sommerfeld, J.; Kroeger, A.; O'Dempsey, T.; Manrique-Saide, P.	Introduction: Dengue, recognized by the WHO as the most globally important mosquito-borne viral disease, is a growing problem. Currently, the only effective way of preventing dengue is vector control. Standard methods have failed, and there have been calls to develop new integrated vector management approaches. One novel tool, insecticide-treated window screens, is being trialed in a cluster rand…	2014		BMC Infectious Diseases	14	Supplement 2		617265228		2834	#398	Jones 2014		C. Observational
Host Range Restriction of Insect-Specific Flaviviruses Occurs at Several Levels of the Viral Life Cycle	Junglen, Sandra; Korries, Marvin; Grasse, Wolfgang; Wieseler, Janett; Kopp, Anne; Hermanns, Kyra; Leon-Juarez, Moises; Drosten, Christian; Kummerer, Beate Mareike	The genus Flavivirus contains emerging arthropod-borne viruses (arboviruses) infecting vertebrates, as well as insect-specific viruses (ISVs) (i.e., viruses whose host range is restricted to insects). ISVs are evolutionary precursors to arboviruses. Knowledge of the nature of the ISV infection block in vertebrates could identify functions necessary for the expansion of the host range toward verte…	2017		mSphere	2	1			https://dx.doi.org/10.1128/mSphere.00375-16	5792	#400	Junglen 2017
Biological Investigation of Amaryllidaceae Alkaloid Extracts from the Bulbs of Pancratium trianthum Collected in the Senegalese Flora	Ka, Seydou; Merindol, Natacha; Seck, Insa; Ricard, Simon; Diop, Abdoulaye; Boye, Cheikh Saad Bouh; Landelouci, Karima; Daoust, Benoit; Berthoux, Lionel; Pepin, Genevieve; Seck, Matar; Desgagne-Penix, Isabel	Amaryllidaceae plants are rich in alkaloids with biological properties. Pancratium trianthum is an Amaryllidaceae species widely used in African folk medicine to treat several diseases such as central nervous system disorders, tumors, and microbial infections, and it is used to heal wounds. The current investigation explored the biological properties of alkaloid extracts from bulbs of P. trianthu…	2021		Molecules (Basel, Switzerland)	26	23			https://dx.doi.org/10.3390/molecules26237382	4799	#401	Ka 2021
A history of dengue infection is associated with lower global longitudinal strain by speckle tracking echocardiography in men from the amazon basin	Kaagaard, M. D.; Wegener, A.; Gomes, L. C.; Engell Holm, A.; Lima, K. O.; Matos, L. O.; Vieira, I.; Souza, R.; Marinho, C.; Ms, O.; Brainin, P.	Background: Studies have shown that infection with dengue virus may affect the heart in the acute phase, and that men possibly have a higher risk of severe dengue complications. No studies have investigated if dengue infection also may affect long-term cardiovascular function. Hypothesis: We hypothesized that adults from the general population with a self-reported history of dengue infection had …	2021		Circulation	144	SUPPL 1		636894332	https://dx.doi.org/10.1161/circ.144.suppl_1.10196	833	#402	Kaagaard 2021
Acute Leukoencephalopathy with Restricted Diffusion in an Infant with Severe COVID-19 and Dengue Coinfection Progressing to West Syndrome	Kariyappa, Mallesh; Govindarajan, Varun; Kommalur, Anitha	COVID-19 pandemic is increasingly being recognized in infants and some develop cytokine storm mediated tissue damage. We report 5-month-old infant presenting with fever, refusal of feeds, developing altered sensorium and convulsions during the hospital course, tested positive for SARS-CoV2 RT-PCR in second week of illness. Her serology was also Dengue positive. She had features of cytokine storm …	2021		Journal of tropical pediatrics	67	2			https://dx.doi.org/10.1093/tropej/fmab026	4885	#403	Kariyappa 2021
Betacoronavirus-specific alternate splicing	Karlebach, Guy; Aronow, Bruce; Baylin, Stephen B.; Butler, Daniel; Foox, Jonathan; Levy, Shawn; Meydan, Cem; Mozsary, Christopher; Saravia-Butler, Amanda M.; Taylor, Deanne M.; Wurtele, Eve; Mason, Christopher E.; Beheshti, Afshin; Robinson, Peter N.	Viruses can subvert a number of cellular processes in order to block innate antiviral responses, and many viruses interact with cellular splicing machinery. SARS-CoV-2 infection was shown to suppress global mRNA splicing, and at least 10 SARS-CoV-2 proteins bind specifically to one or more human RNAs. Here, we investigate 17 published experimental and clinical datasets related to SARS-CoV-2 infec…	2021		bioRxiv : the preprint server for biology					https://dx.doi.org/10.1101/2021.07.02.450920	4598	#404	Karlebach 2021
Induction of galectin9 production by viral infection in the lung	Katoh, S.; Ikeda, M.; Shimizu, H.; Fukushima, K.; Oka, M.	Background: Galectin-9 (Gal-9) is a beta-galactoside binding protein involved in regulation of excessive immune reaction. A synthetic double-stranded RNA, polyinosinicpolycytidylic acid (PolyIC), mimics the effects of viruses in various cell types and induces the expression of Gal-9 in endothelial cells. Recent studies report high plasma Gal-9 levels in humans infected with human immuno-deficienc…	2015		European Respiratory Journal	46	SUPPL. 59		72106054	https://dx.doi.org/10.1183/13993003.congress2015.OA1780	2644	#405	Katoh 2015
Influence of Age and Nutritional Status on Flight Performance of the Asian Tiger Mosquito Aedes albopictus (Diptera: Culicidae)	Kaufmann, Christian; Collins, Lauren F.; Brown, Mark R.	The Asian tiger mosquito, Aedes albopictus, is a competent vector for arboviruses and recently was implicated as the vector of the first autochthonous cases of dengue and chikungunya in southern Europe. The objective of this study was to analyze the flight performance of female Ae. albopictus of different ages that were starved, sugar-fed, or sugar-fed and blood-fed, using flight mills. After thr…	2013		Insects	4	3			https://dx.doi.org/10.3390/insects4030404	6385	#406	Kaufmann 2013
Bioimpedance Vector Analysis in Diagnosing Severe and Non-Severe Dengue Patients	Khalil, S. F.; Mohktar, M. S.; Ibrahim, F.	Real-time monitoring and precise diagnosis of the severity of Dengue infection is needed for better decisions in disease management. The aim of this study is to use the Bioimpedance Vector Analysis (BIVA) method to differentiate between healthy subjects and severe and non-severe Dengue-infected patients. Bioimpedance was measured using a 50 KHz single-frequency bioimpedance analyzer. Data from 29…	2016		Sensors (Basel, Switzerland)	16	6		620580877	https://dx.doi.org/10.3390/s16060911	2399	#407	Khalil 2016
Diterpenes/Diterpenoids and Their Derivatives as Potential Bioactive Leads against Dengue Virus: A Computational and Network Pharmacology Study	Khan, Rasel Ahmed; Hossain, Rajib; Siyadatpanah, Abolghasem; Al-Khafaji, Khattab; Khalipha, Abul Bashar Ripon; Dey, Dipta; Asha, Umma Hafsa; Biswas, Partha; Saikat, Abu Saim Mohammad; Chenari, Hadi Ahmadi; Wilairatana, Polrat; Islam, Muhammad Torequl	Dengue fever is a dangerous infectious endemic disease that affects over 100 nations worldwide, from Africa to the Western Pacific, and is caused by the dengue virus, which is transmitted to humans by an insect bite of Aedes aegypti. Millions of citizens have died as a result of dengue fever and dengue hemorrhagic fever across the globe. Envelope (E), serine protease (NS3), RNA-directed RNA polym…	2021		Molecules (Basel, Switzerland)	26	22			https://dx.doi.org/10.3390/molecules26226821	4804	#408	Khan 2021
Severe traumatic brain injury management and clinical outcome using the Lund concept	Koskinen, L. O. D.; Olivecrona, M.; Grande, P. O.	This review covers the main principles of the Lund concept for treatment of severe traumatic brain injury. This is followed by a description of results of clinical studies in which this therapy or a modified version of the therapy has been used. Unlike other guidelines, which are based on meta-analytical approaches, important components of the Lund concept are based on physiological mechanisms fo…	2014		Neuroscience				53243222	https://dx.doi.org/10.1016/j.neuroscience.2014.06.039	76	#411	Koskinen 2014
Presence of Flavivirus Antibodies Does Not Lead to a Greater Number of Symptoms in a Small Cohort of Canadian Travelers Infected with Zika Virus	Kozak, Robert A.; Goneau, Lee W.; DeLima, Cedric; Varsaneux, Olivia; Eshaghi, AliReza; Kristjanson, Erik; Olsha, Romy; Safronetz, David; Perusini, Stephen; Frantz, Christine; Gubbay, Jonathan B.	Zika virus (ZIKV) is a mosquito-borne flavivirus associated with a febrile illness as well as severe complications, including microcephaly and Guillain-Barre Syndrome. Antibody cross-reactivity between flaviviruses has been documented, and in regions where ZIKV is circulating, dengue virus (DENV) is also endemic, leaving the potential that previous exposure to DENV could alter clinical features o…	2020		Viruses	12	2			https://dx.doi.org/10.3390/v12020140	5164	#412	Kozak 2020
DEAD-box RNA Helicase DDX3: Functional Properties and Development of DDX3 Inhibitors as Antiviral and Anticancer Drugs	Kukhanova, Marina K.; Karpenko, Inna L.; Ivanov, Alexander V.	This short review is focused on enzymatic properties of human ATP-dependent RNA helicase DDX3 and the development of antiviral and anticancer drugs targeting cellular helicases. DDX3 belongs to the DEAD-box proteins, a large family of RNA helicases that participate in all aspects of cellular processes, such as cell cycle progression, apoptosis, innate immune response, viral replication, and tumor…	2020		Molecules (Basel, Switzerland)	25	4			https://dx.doi.org/10.3390/molecules25041015	5148	#413	Kukhanova 2020
Role of Host-Mediated Post-Translational Modifications (PTMs) in RNA Virus Pathogenesis	Kumar, Ramesh; Mehta, Divya; Mishra, Nimisha; Nayak, Debasis; Sunil, Sujatha	Being opportunistic intracellular pathogens, viruses are dependent on the host for their replication. They hijack host cellular machinery for their replication and survival by targeting crucial cellular physiological pathways, including transcription, translation, immune pathways, and apoptosis. Immediately after translation, the host and viral proteins undergo a process called post-translational…	2020		International journal of molecular sciences	22	1			https://dx.doi.org/10.3390/ijms22010323	5000	#414	Kumar 2020
Viral informatics: bioinformatics-based solution for managing viral infections	Kumar, Sanjay; Kumar, Geethu S.; Maitra, Subhrangsu Sundar; Maly, Petr; Bharadwaj, Shiv; Sharma, Pradeep; Dwivedi, Vivek Dhar	Several new viral infections have emerged in the human population and establishing as global pandemics. With advancements in translation research, the scientific community has developed potential therapeutics to eradicate or control certain viral infections, such as smallpox and polio, responsible for billions of disabilities and deaths in the past. Unfortunately, some viral infections, such as d…	2022		Briefings in bioinformatics	23	5			https://dx.doi.org/10.1093/bib/bbac326	4689	#415	Kumar 2022
Panophthalmitis in a patient with dengue fever	Kumar, Vimal; Deorari, Vaibhav; Swaroop, Shekhar; Biswas, Ashutosh	Dengue fever is known for its life-threatening complications of bleeding and capillary leak syndrome. We report an unusual complication of dengue fever causing panophthalmitis, leading to rapidly progressive painful visual loss within days. Later on, the patient developed secondary bacterial infection of the eyeball and developed multiple brain abscesses due to spread of infection from the eyebal…	2019		BMJ case reports	12	6			https://dx.doi.org/10.1136/bcr-2019-229588	5281	#416	Kumar 2019
Intravenous immunoglobulin for severe thrombocytopenia in secondary dengue	Kumar, Vinod; Gupta, Kartik; Soneja, Manish; Biswas, Ashutosh	A 30-year-old woman with severe dengue presented on the sixth day of her illness with life-threatening thrombocytopenia, refractory to multiple platelet transfusions. Dengue IgM antibody and the non-structural-1 antigen tests as of day 3 were negative. The IgG antibody against the same was positive, suggesting a past episode of dengue. Since she had a history of menorrhagia prior to the current i…	2018		BMJ case reports	2018				https://dx.doi.org/10.1136/bcr-2018-224542	5439	#417	Kumar 2018		3. Rx- Supportive; 4. Rx - others/unclassified; D. Other non-clinical-trial papers
Searching for Blockers of Dengue and West Nile Virus Viroporins	Lahiri, Hiya; Arkin, Isaiah T.	Flavivirus infections, such as those caused by dengue and West Nile viruses, emerge as new challenges for the global healthcare sector. It has been found that these two viruses encode ion channels collectively termed viroporins. Therefore, drug molecules that block such ion-channel activity can serve as potential antiviral agents and may play a primary role in therapeutic purposes. We screened 28…	2022		Viruses	14	8			https://dx.doi.org/10.3390/v14081750	4683	#418	Lahiri 2022
A comparison of compliance rates with anti-vectorial protective measures during travel to regions with dengue or chikungunya activity, and regions endemic for Plasmodium falciparum malaria	Lalani, T.; Yun, H.; Tribble, D.; Ganesan, A.; Kunz, A.; Fairchok, M.; Schnaubelt, E.; Fraser, J.; Mitra, I.; Kronmann, K. C.; Burgess, T.; Deiss, R. G.; Riddle, M. S.; Johnson, M. D.	BACKGROUND: There is limited information on compliance rates with anti-vectorial protective measures (AVPMs) during travel to countries with risk of dengue and chikungunya. We evaluated differences in mosquito exposures, and factors associated with AVPM compliance in travellers going to countries where the principal mosquito-borne infectious disease threat is falciparum malaria and those where ri…	2016		Journal of travel medicine	23	5		614891249	https://dx.doi.org/10.1093/jtm/taw043	2203	#419	Lalani 2016
Reduction in Anti-Dengue Virus IgG Antibody Levels with the Use of a Larvicide for Vector Control in Rural Lao People's Democratic Republic	Lamaningao, Pheophet; Kanda, Seiji; Shimono, Takaki; Kuroda, Mariko; Inthavongsack, Somchit; Xaypangna, Thonelakhanh; Nishiyama, Toshimasa	The Lao People's Democratic Republic is an endemic area of dengue, with cases reported in urban and rural areas every year. In this study, we indirectly evaluated the efficacy of a larvicide (SumiLarvTM 2MR discs) that was used for vector control against Aedes mosquitoes. Villages in a rural area of Lao PDR were selected as study areas, non-intervention and intervention villages. At the intervent…	2022		Tropical medicine and infectious disease	8	1			https://dx.doi.org/10.3390/tropicalmed8010020	4432	#420	Lamaningao 2022
Efficacy profile of the CYD-TDV dengue vaccine revealed by Bayesian survival analysis of individual-level phase III data	Laydon, Daniel J.; Dorigatti, Ilaria; Hinsley, Wes R.; Nedjati-Gilani, Gemma; Coudeville, Laurent; Ferguson, Neil M.	Background: Sanofi-Pasteur's CYD-TDV is the only licensed dengue vaccine. Two phase three trials showed higher efficacy in seropositive than seronegative recipients. Hospital follow-up revealed increased hospitalisation in 2-5- year-old vaccinees, where serostatus and age effects were unresolved., Methods: We fit a survival model to individual-level data from both trials, including year 1 of hosp…	2021		eLife	10				https://dx.doi.org/10.7554/eLife.65131	4780	#421	Laydon 2021		5. Vaccines
Carrageenans as Broad-Spectrum Microbicides: Current Status and Challenges	Lee, Choongho	Different kinds of red algae are enriched with chemically diverse carbohydrates. In particular, a group of sulfated polysaccharides, which were isolated from the cell walls of red algae, gained a large amount of attention due to their broad-spectrum antimicrobial activities. Within that group, carrageenans (CGs) were expected to be the first clinically applicable microbicides that could prevent v…	2020		Marine drugs	18	9			https://dx.doi.org/10.3390/md18090435	5058	#422	Lee 2020
Controversial Effects of Vitamin D and Related Genes on Viral Infections, Pathogenesis, and Treatment Outcomes	Lee, Choongho	Vitamin D (VD) plays an essential role in mineral homeostasis and bone remodeling. A number of different VD-related genes (VDRG) are required for the metabolic activation of VD and the subsequent induction of its target genes. They include a set of genes that encode for VD-binding protein, metabolic enzymes, and the VD receptor. In addition to its well-characterized skeletal function, the immunor…	2020		Nutrients	12	4			https://dx.doi.org/10.3390/nu12040962	5129	#423	Lee 2020
Molecular Mechanisms of Antiviral Agents against Dengue Virus	Lee, Michelle Felicia; Wu, Yuan Seng; Poh, Chit Laa	Dengue is a major global health threat causing 390 million dengue infections and 25,000 deaths annually. The lack of efficacy of the licensed Dengvaxia vaccine and the absence of a clinically approved antiviral against dengue virus (DENV) drive the urgent demand for the development of novel anti-DENV therapeutics. Various antiviral agents have been developed and investigated for their anti-DENV a…	2023		Viruses	15	3			https://dx.doi.org/10.3390/v15030705	4496	#424	Lee 2023		B. SR/R/MA
Development of Zika virus serological testing strategies in New York State	Lee, W. T.; Wong, S. J.; Kulas, K. E.; Dupuis, A. P.; Payne, A. F.; Kramer, L. D.; Dean, A. B.; St George, K.; White, J. L.; Sommer, J. N.; Ledizet, M.; Limberger, R. J.	The recent outbreak of Zika virus (ZIKV) in the Americas has challenged diagnostic laboratory testing strategies. At the Wadsworth Center, ZIKV serological testing was performed for over 10,000 specimens, using a combination of an enzyme-linked immunosorbent assay (ELISA) for IgM antibodies (Abs) to ZIKV, a polyvalent microsphere immunoassay (MIA) to detect Abs broadly reactive with flaviviruses,…	2018		Journal of Clinical Microbiology	56	3		620927551	https://dx.doi.org/10.1128/JCM.01591-17	1586	#425	Lee 2018
Honeysuckle Aqueous Extracts Induced let-7a Suppress EV71 Replication and Pathogenesis In Vitro and In Vivo and Is Predicted to Inhibit SARS-CoV-2	Lee, Ying-Ray; Chang, Chia-Ming; Yeh, Yuan-Chieh; Huang, Chi-Ying F.; Lin, Feng-Mao; Huang, Juan-Ting; Hsieh, Chang-Chi; Wang, Jen-Ren; Liu, Hsiao-Sheng	Honeysuckle (Lonicera japonica Thunb) is a traditional Chinese medicine (TCM) with an antipathogenic activity. MicroRNAs (miRNAs) are small non-coding RNA molecules that are ubiquitously expressed in cells. Endogenous miRNA may function as an innate response to block pathogen invasion. The miRNA expression profiles of both mice and humans after the ingestion of honeysuckle were obtained. Fifteen …	2021		Viruses	13	2			https://dx.doi.org/10.3390/v13020308	4926	#426	Lee 2021
A systematic review of dengue outbreak prediction models: current scenario and future directions	Leung, X. Y.; Islam, R. M.; Adhami, M.; Ilic, D.; McDonald, L.; Palawaththa, S.; Diug, B.; Munshi, S. U.; Karim, M. D. N.	Dengue is among the fastest-spreading vector-borne infectious disease, with outbreaks often overwhelm the health system and result in huge morbidity and mortality in its endemic populations in the absence of an efficient warning system. A large number of prediction models are currently in use globally. As such, this study aimed to systematically review the published literature that used quantitat…	2022		medRxiv				2019602857	https://dx.doi.org/10.1101/2022.07.06.22277291	22	#427	Leung 2022
Andrographolide and Its 14-Aryloxy Analogues Inhibit Zika and Dengue Virus Infection	Li, F.; Khanom, W.; Sun, X.; Paemanee, A.; Roytrakul, S.; Wang, D.; Smith, D. R.; Zhou, G. C.	Andrographolide is a labdene diterpenoid with potential applications against a number of viruses, including the mosquito-transmitted dengue virus (DENV). In this study, we evaluated the anti-viral activity of three 14-aryloxy analogues (ZAD-1 to ZAD-3) of andrographolide against Zika virus (ZIKV) and DENV. Interestingly, one analogue, ZAD-1, showed better activity against both ZIKV and DENV than …	2020		Molecules (Basel, Switzerland)	25	21		633341520	https://dx.doi.org/10.3390/molecules25215037	864	#428	Li 2020
DeepImmuno: deep learning-empowered prediction and generation of immunogenic peptides for T-cell immunity	Li, G.; Iyer, B.; Prasath, V. B. S.; Ni, Y.; Salomonis, N.	Cytolytic T-cells play an essential role in the adaptive immune system by seeking out, binding and killing cells that present foreign antigens on their surface. An improved understanding of T-cell immunity will greatly aid in the development of new cancer immunotherapies and vaccines for life-threatening pathogens. Central to the design of such targeted therapies are computational methods to pred…	2021		Briefings in bioinformatics	22	6		635093412	https://dx.doi.org/10.1093/bib/bbab160	810	#429	Li 2021
Performance Evaluation of a Dengue IgG Rapid Diagnostic Test Designed to Determine Dengue Serostatus as Part of Prevaccination Screening	Liberal, V.; Forrat, R.; Zhang, C.; Pan, C.; Bonaparte, M.; Yin, W.; Zheng, L.; Viscardi, V.; Wu, Y.; Ataman-Onal, Y.; Savarino, S.; Chen, C.	The World Health Organization has recommended prevaccination screening for prior dengue infection as the preferred approach prior to vaccination with the dengue vaccine CYD-TDV. These screening tests need to be highly specific and sensitive, and deliverable at the point-of-care. We evaluate here the sensitivity and specificity of the newly developed OnSite Dengue IgG rapid diagnostic test (RDT). …	2022		Microbiology Spectrum	10	3		2019045577	https://dx.doi.org/10.1128/spectrum.00711-21	409	#430	Liberal 2022
Assessing Entomological and Epidemiological Efficacy of Pyriproxyfen-Treated Ovitraps in the Reduction of Aedes Species: A Quasi-Experiment on Dengue Infection Using Saliva Samples	Ligsay, Antonio D.; Tambio, Kristan Jela M.; Aytona, Michelle Joyce M.; Alejandro, Grecebio Jonathan D.; Regencia, Zypher Jude G.; Baja, Emmanuel S.; Paul, Richard Edward L.	Our study assessed the impact of using ovitraps with pyriproxyfen on mosquito populations and the feasibility of using human saliva samples to test for seroconversion to dengue virus (DENV). We used a quasi-experimental research design by forming the intervention (n = 220) and the control (n = 223) groups in neighboring Taguig City, Philippines, over 4 months. Socio-demographic data, entomologica…	2022		International journal of environmental research and public health	19	5			https://dx.doi.org/10.3390/ijerph19053026	4740	#431	Ligsay 2022
Enhancement of the detection limit for lateral flow immunoassays: Evaluation and comparison of bioconjugates	Linares, E. M.; Kubota, L. T.; Michaelis, J.; Thalhammer, S.	There is an increasing demand for convenient and accurate point-of-care tools that can detect and diagnose different stages of a disease in remote or impoverished settings. In recent years, lateral flow immunoassays (LFIA) have been indicated as a suitable medical diagnostic tool for these environments because they require little or no sample preparation, provide rapid and reliable results with n…			Journal of Immunological Methods				51737381	https://dx.doi.org/10.1016/j.jim.2011.11.003	81	#432
Hydroxychloroquine use in the COVID-19 patient	Littlejohn, E.	Hydroxychloroquine (HCQ) has multiple potential antiviral mechanisms of action that differ according to the pathogen studied (eg, Chikungunya, Dengue virus, human immunodeficiency virus, poliovirus, Zika virus). Data on HCQ for treatment of coronavirus disease 2019 (COVID-19) are rapidly evolving. To date there is no evidence from randomized controlled trials that any single therapy improves outc…	2020		Cleveland Clinic journal of medicine				631692933	https://dx.doi.org/10.3949/ccjm.87a.ccc011	1046	#433	Littlejohn 2020
A Bibliometric Analysis on Dengue Outbreaks in Tropical and Sub-Tropical Climates Worldwide Since 1950	Liu, Shin-Yueh; Chien, Tsair-Wei; Yang, Ting-Ya; Yeh, Yu-Tsen; Chou, Willy; Chow, Julie Chi	Severe dengue outbreaks (DOs) affect the majority of Asian and Latin American countries. Whether all DOs always occurred in sub-tropical and tropical areas (STTA) has not been verified. We downloaded abstracts by searching keywords "dengue (MeSH Major Topic)" from Pubmed Central since 1950, including three collections: country names in abstracts (CNA), no abstracts (WA), and no country names in a…	2021		International journal of environmental research and public health	18	6			https://dx.doi.org/10.3390/ijerph18063197	4907	#434	Liu 2021
Immunological properties reveal the monovalent and bivalent recombinant dengue virus-like particles as candidate vaccine for dengue	Liu, Y.; Zhou, J.; Yu, Z.; Fang, D.; Fu, C.; Zhu, X.; He, Z.; Yan, H.; Liu, W.; Tang, Y.; Li, M.; Jiang, L.	We aimed to systematically analyze the immunological properties of monovalent and bivalent dengue virus-like particles (DENV VLPs) prepared in our study and provided basis for the development of DENV VLPs as a promising non-infectious candidate vaccine for dengue infection. The DENV-1/2 VLPs were prepared in the GAP promoter-based P. pastoris expression system using alpha-factor secretion signal.…	2015		Microbiology and Immunology	59	3		604482695	https://dx.doi.org/10.1111/1348-0421.12179	2447	#435	Liu 2015		5. Vaccines
Serum sPD-L1 levels are elevated in patients with viral diseases, bacterial sepsis or in patients with impaired renal function compared to healthy blood donors	Loacker, L.; Egger, A.; Fux, V.; Bellmann-Weiler, R.; Weiss, G.; Griesmacher, A.; Hoermann, G.; Ratzinger, F.; Haslacher, H.; Schrezenmeier, H.; Anliker, M.	Immune checkpoints play an important role in maintaining the balance of the immune system and in the development of autoimmune diseases. A central checkpoint molecule is the programmed cell death protein 1 (PD-1, CD279) which is typically located on the surface of T cells. Its primary ligand PD-L1 is expressed on antigen presenting cells and on cancer cells. Several variants of PD-L1 exist, among…	2023		Clinical Chemistry and Laboratory Medicine				2025881148	https://dx.doi.org/10.1515/cclm-2023-0232	38	#436	Loacker 2023
Antiviral Role of Phenolic Compounds against Dengue Virus: A Review	Loaiza-Cano, Vanessa; Monsalve-Escudero, Laura Milena; Filho, Carlos da Silva Maia Bezerra; Martinez-Gutierrez, Marlen; Sousa, Damiao Pergentino de	Phenolic compounds have been related to multiple biological activities, and the antiviral effect of these compounds has been demonstrated in several viral models of public health concern. In this review, we show the antiviral role of phenolic compounds against dengue virus (DENV), the most widespread arbovirus globally that, after its re-emergence, has caused multiple epidemic outbreaks, especial…	2020		Biomolecules	11	1			https://dx.doi.org/10.3390/biom11010011	5001	#437	Loaiza-Cano 2020		B. SR/R/MA
In Vitro and In Silico Anti-Arboviral Activities of Dihalogenated Phenolic Derivates of L-Tyrosine	Loaiza-Cano, Vanessa; Monsalve-Escudero, Laura Milena; Restrepo, Manuel Pastrana; Quintero-Gil, Diana Carolina; Pulido Munoz, Sergio Andres; Galeano, Elkin; Zapata, Wildeman; Martinez-Gutierrez, Marlen	Despite the serious public health problem represented by the diseases caused by dengue (DENV), Zika (ZIKV) and chikungunya (CHIKV) viruses, there are still no specific licensed antivirals available for their treatment. Here, we examined the potential anti-arbovirus activity of ten di-halogenated compounds derived from L-tyrosine with modifications in amine and carboxyl groups. The activity of com…	2021		Molecules (Basel, Switzerland)	26	11			https://dx.doi.org/10.3390/molecules26113430	4856	#438	Loaiza-Cano 2021
Lichen-Derived Diffractaic Acid Inhibited Dengue Virus Replication in a Cell-Based System	Loeanurit, Naphat; Tuong, Truong Lam; Nguyen, Van-Kieu; Vibulakhaophan, Vipanee; Hengphasatporn, Kowit; Shigeta, Yasuteru; Ho, Si Xian; Chu, Justin Jang Hann; Rungrotmongkol, Thanyada; Chavasiri, Warinthorn; Boonyasuppayakorn, Siwaporn	Dengue is a mosquito-borne flavivirus that causes 21,000 deaths annually. Depsides and depsidones of lichens have previously been reported to be antimicrobials. In this study, our objective was to identify lichen-derived depsides and depsidones as dengue virus inhibitors. The 18 depsides and depsidones of Usnea baileyi, Usnea aciculifera, Parmotrema dilatatum, and Parmotrema tsavoense were tested…	2023		Molecules (Basel, Switzerland)	28	3			https://dx.doi.org/10.3390/molecules28030974	4534	#439	Loeanurit 2023
Climate change and the rising incidence of dengue in Argentina	Lopez, M. S.; Gomez, A.; Muller, G.; Walker, E.; Robert, M. A.; Estallo, E. L.	BACKGROUND: One of the most important consequences of climate change is the increased spread of dengue from tropical and subtropical regions to temperate areas around the world. Climate variables such as temperature and precipitation influence the dengue vector's biology, physiology, abundance, and life cycle. Thus, an analysis is needed of climate changes and their possible links with the growin…	2022		medRxiv				2019149868	https://dx.doi.org/10.1101/2022.06.03.22275954	23	#440	Lopez 2022
In vitro activation of purified aedes aegypti mosquito early trypsin (AaET) wild-type in comparison to the inactive AaET mutant (active site serine to alanine)	Lucero, R. M.; Rascon, A. A.	The female Aedes aegypti mosquito requires specific midgut proteases to degrade blood meals in a biphasic manner for completion of the gonotrophic cycle. Upon acquisition of multiple blood meals, the female anthrophophilic Aedes aegypti mosquito may become infected with several viruses, such as Dengue, Yellow fever, Chikugunya, and Zika viruses. Once infected, the mosquito can transmit these path…	2017		FASEB Journal	31	1 Supplement 1		616883579		2019	#441	Lucero 2017		D. Other non-clinical-trial papers
Zika, Flavivirus and Malaria Antibody Cocirculation in Nigeria	Mac, Peter Asaga; Kroeger, Axel; Daehne, Theo; Anyaike, Chukwuma; Velayudhan, Raman; Panning, Marcus	Introduction. Arboviruses and malaria pose a growing threat to public health, affecting not only the general population but also immunocompromised individuals and pregnant women. Individuals in vulnerable groups are at a higher risk of severe complications from the co-circulation and transmission of ZIKV, malaria, and FLAVI fever. In sub-Saharan countries, such as Nigeria, these mosquito-borne in…	2023		Tropical medicine and infectious disease	8	3			https://dx.doi.org/10.3390/tropicalmed8030171	4423	#442	Mac 2023
Scaling up of Eco-Bio-Social Strategy to Control Aedes aegypti in Highly Vulnerable Areas in Fortaleza, Brazil: A Cluster, Non-Randomized Controlled Trial Protocol	Macedo, Suyanne Freire de; Silva, Kellyanne Abreu; Vasconcelos, Renata Borges de; Sousa, Izautina Vasconcelos de; Mesquita, Lyvia Patricia Soares; Barakat, Roberta Duarte Maia; Fernandes, Helida Melo Conrado; Queiroz, Ana Carolina Melo; Santos, Gerarlene Ponte Guimaraes; Filho, Valter Cordeiro Barbosa; Carrasquilla, Gabriel; Caprara, Andrea; de Oliveira Lima, Jose Wellington	Aedes aegypti is a cosmopolitan vector for arboviruses dengue, Zika and chikungunya, disseminated in all Brazilian states. The Eco-Bio-Social (EBS) strategy is vital in Aedes aegypti control as it mobilizes stakeholders (government, professionals, society, and academics) to promote healthy environments. This paper describes the rationale and methods of expanding the EBS strategy for Aedes aegypti…	2021		International journal of environmental research and public health	18	3			https://dx.doi.org/10.3390/ijerph18031278	4939	#443	Macedo 2021
Papaya Leaf Extracts as Potential Dengue Treatment: An In-Silico Study	Madushanka, Ayesh; Verma, Niraj; Freindorf, Marek; Kraka, Elfi	Dengue fever (DF), dengue hemorrhagic fever (DHF), and dengue shock syndrome (DSS) cause serious public health problems, with nearly 390 million people affected and 20,000 deaths per year in tropical and subtropical countries. Despite numerous attempts, no antiviral drug or vaccine is currently available to combat the manifestation. The challenge of discovering an efficient vaccine is enhanced by…	2022		International journal of molecular sciences	23	20			https://dx.doi.org/10.3390/ijms232012310	4666	#445	Madushanka 2022		1. Rx - Antivirals; D. Other non-clinical-trial papers
Sequential Infection of Aedes aegypti Mosquitoes with Chikungunya Virus and Zika Virus Enhances Early Zika Virus Transmission	Magalhaes, Tereza; Robison, Alexis; Young, Michael C.; Black, William C. th; Foy, Brian D.; Ebel, Gregory D.; Ruckert, Claudia	In urban settings, chikungunya, Zika, and dengue viruses are transmitted by Aedes aegypti mosquitoes. Since these viruses co-circulate in several regions, coinfection in humans and vectors may occur, and human coinfections have been frequently reported. Yet, little is known about the molecular aspects of virus interactions within hosts and how they contribute to arbovirus transmission dynamics. W…	2018		Insects	9	4			https://dx.doi.org/10.3390/insects9040177	5748	#446	Magalhaes 2018
Project aedes transgenic population control in juazeiro and jacobina bahia, Brazil	Malavasi, A.	The genetic control of insects is a promising technology to be applied for the control of wild populations in urban and agricultural areas as an alternative to the widely used methods based on chemical and mechanical control. In Brazil, there is considerable concern about the occurrence of Dengue disease across the country, and a clear demand for improved vector control. A joint project among Med…	2014		BMC Proceedings	8	SUPPL. 4		71665225		2887	#447	Malavasi 2014
Analytical Accuracy and Clinical Agreement of a Novel Internet of Things and AI-based Point-of-Care Testing Laboratory	Malucelli, L. C.; Neves Alves, G. L.; Rank Filho, C. A.; Correa, R. F.; Albano, V. H.; da Rocha Saldanha, A. L.; Fakhouri, T. B.; dos Santos, C. M.; Severo, M. G.; Alves Ribeiro, V. H.; de Almeida, B. M. M.; Klosovski, C. C.; da Rocha Martinez, T. L.; Scartezini, M.; Mazega Figueredo, M. V.	Point-of-care testing (POCT) offers several advantages over conventional laboratory testing. Nonetheless, a faster turnaround time, with less invasive procedures, is not enough if not associated with an acceptable level of accuracy. Here, we show the analytical validation behind the Hilab Flow (HiF), a multi-analyte POCT analyzer. HiF quantitative and qualitative tests for 6,175 clinical samples …	2021		medRxiv				2015511288	https://dx.doi.org/10.1101/2021.10.29.21264864	18	#448	Malucelli 2021
Replication in the presence of dengue convalescent serum impacts Zika virus neutralization sensitivity and fitness	Marano, J. M.; Weger-Lucarelli, J.	Flaviviruses like dengue virus (DENV) and Zika virus (ZIKV) are mosquito-borne viruses that cause febrile, hemorrhagic, and neurological diseases in humans, resulting in 400 million infections annually. Due to their co-circulation in many parts of the world, flaviviruses must replicate in the presence of pre-existing adaptive immune responses targeted at serologically closely related pathogens, w…	2022		bioRxiv				2022246170	https://dx.doi.org/10.1101/2022.12.21.521484	13	#449	Marano 2022
Population Dynamics of Aedes aegypti and Aedes albopictus in Two Rural Villages in Southern Mexico: Baseline Data for an Evaluation of the Sterile Insect Technique	Marina, Carlos F.; Bond, J. Guillermo; Hernandez-Arriaga, Kenia; Valle, Javier; Ulloa, Armando; Fernandez-Salas, Ildefonso; Carvalho, Danilo O.; Bourtzis, Kostas; Dor, Ariane; Williams, Trevor; Liedo, Pablo	Indoor and outdoor ovitraps were placed in 15 randomly selected houses in two rural villages in Chiapas, southern Mexico. In addition, ovitraps were placed in five transects surrounding each village, with three traps per transect, one at the edge, one at 50 m, and another at 100 m from the edge of the village. All traps were inspected weekly. A transect with eight traps along a road between the t…	2021		Insects	12	1			https://dx.doi.org/10.3390/insects12010058	4620	#450	Marina 2021
Antivirals against Chikungunya Virus: Is the Solution in Nature?	Martins, Daniel Oliveira Silva; Santos, Igor de Andrade; de Oliveira, Debora Moraes; Grosche, Victoria Riquena; Jardim, Ana Carolina Gomes	The worldwide outbreaks of the chikungunya virus (CHIKV) in the last years demonstrated the need for studies to screen antivirals against CHIKV. The virus was first isolated in Tanzania in 1952 and was responsible for outbreaks in Africa and Southwest Asia in subsequent years. Between 2007 and 2014, some cases were documented in Europe and America. The infection is associated with low rates of de…	2020		Viruses	12	3			https://dx.doi.org/10.3390/v12030272	5146	#451	Martins 2020
Dengue seroprevalence study during COVID-19 pandemic in Bali	Masyeni, S.; Fatawy, R. M.; Paramasatiari, A. A. A. L.; Maheraditya, A.; Dewi, R. K.; Winianti, N. W.; Santosa, A.; Setiabudy, M.; Sumadewi, N. T.; Herawati, S.	Introduction: Dengue infection poses significant public health problems in tropical and subtropical regions all over the world. The clinical manifestation of dengue varies from asymptomatic cases to severe dengue manifestation. The detection of clinical cases enables us to measure the incidence of dengue infection, whereas serological surveys give insights into the prevalence of infection. This s…	2022		medRxiv				2019603006	https://dx.doi.org/10.1101/2022.07.12.22277538	20	#452	Masyeni 2022
Identification of Broad-Spectrum Antiviral Compounds by Targeting Viral Entry	Mazzon, Michela; Ortega-Prieto, Ana Maria; Imrie, Douglas; Luft, Christin; Hess, Lena; Czieso, Stephanie; Grove, Joe; Skelton, Jessica Katy; Farleigh, Laura; Bugert, Joachim J.; Wright, Edward; Temperton, Nigel; Angell, Richard; Oxenford, Sally; Jacobs, Michael; Ketteler, Robin; Dorner, Marcus; Marsh, Mark	Viruses are a major threat to human health and economic well-being. In recent years Ebola, Zika, influenza, and chikungunya virus epidemics have raised awareness that infections can spread rapidly before vaccines or specific antagonists can be made available. Broad-spectrum antivirals are drugs with the potential to inhibit infection by viruses from different groups or families, which may be depl…	2019		Viruses	11	2			https://dx.doi.org/10.3390/v11020176	5321	#453	Mazzon 2019
A Dengue Vaccine: Will It be Accepted and Is It Feasible? Lessons from Barranquilla, Colombia, and Merida, Venezuela	McMahon, Elizabeth; Encinales, Liliana; Navarro Encinales, Carlos; Vielma, Silvana; Pacheco, Nelly; Avendano Echavez, Lil Geraldine; Acosta Rodriguez, Sandra; Calderon, Milena; Encinales Sanabria, Silvia; Encinales Sanabria, Lorena; Serrano Bernal, Ericka; Gonzalez Coba, Andres; Jimenez, Dennys; Simon, Gary; Chang, Aileen Y.	With one vaccine on the market and others in clinical trials, policy makers in dengue endemic regions face the decision of whether to introduce a dengue vaccine in their communities. The World Health Organization (WHO) recommends that individualized assessments be conducted before any vaccine introduction to evaluate disease burden and the strength of current vaccination programs. This study seek…	2019		Microorganisms	7	10			https://dx.doi.org/10.3390/microorganisms7100458	5728	#454	McMahon 2019		5. Vaccines
Microcephaly epidemic in Brazil: An earlier chapter	Medeiros Figueiredo, A.; Sanchez-Villegas, P.; Cristina Moreira Marculino Figueiredo, D.; Sousa Soares de Araujo, J.; Daponte-Codina, A.	Objective: Identify risk factors for microcephaly and evaluate historical trends of microcephaly and arboviruses to recognize patterns and anomalies that indicate the beginning of the microcephaly epidemic associated with Zika infection. Method(s): The head circumferences of 62,298 newborns was analyzed to identify cases of microcephaly between 2014 and 2017. We compared the groups of newborns wi…	2020		Medecine et Maladies Infectieuses				2010066049	https://dx.doi.org/10.1016/j.medmal.2020.10.024	68	#455	MedeirosFigueiredo 2020
Epidemiological, Entomological, and Climatological Investigation of the 2019 Dengue Fever Outbreak in Gewane District, Afar Region, North-East Ethiopia	Mekuriaw, Wondemeneh; Kinde, Solomon; Kindu, Bezabih; Mulualem, Yibeyin; Hailu, Girma; Gebresilassie, Araya; Sisay, Chalachw; Bekele, Fitsum; Amare, Hiwot; Wossen, Mesfin; Woyessa, Adugna; Cross, Chad L.; Messenger, Louisa A.	Dengue Fever (DF) is an important arthropod-borne viral infection that has repeatedly occurred as outbreaks in eastern and northeastern Ethiopia since 2013. A cross-sectional epidemiological outbreak investigation was carried out from September to November 2019 on febrile patients (confirmed malaria negative) who presented with suspected and confirmed DF at both public and private health faciliti…	2022		Insects	13	11			https://dx.doi.org/10.3390/insects13111066	4431	#456	Mekuriaw 2022
The Cytocidal Spectrum of Bacillus thuringiensis Toxins: From Insects to Human Cancer Cells	Mendoza-Almanza, Gretel; Esparza-Ibarra, Edgar L.; Ayala-Lujan, Jorge L.; Mercado-Reyes, Marisa; Godina-Gonzalez, Susana; Hernandez-Barrales, Marisa; Olmos-Soto, Jorge	Bacillus thuringiensis (Bt) is a ubiquitous bacterium in soils, insect cadavers, phylloplane, water, and stored grain, that produces several proteins, each one toxic to different biological targets such as insects, nematodes, mites, protozoa, and mammalian cells. Most Bt toxins identify their particular target through the recognition of specific cell membrane receptors. Cry proteins are the best-…	2020		Toxins	12	5			https://dx.doi.org/10.3390/toxins12050301	5112	#457	Mendoza-Almanza 2020
Cost-Effectiveness of the Strategies to Reduce the Incidence of Dengue in Colima, Mexico	Mendoza-Cano, Oliver; Hernandez-Suarez, Carlos Moises; Trujillo, Xochitl; Ochoa Diaz-Lopez, Hector; Lugo-Radillo, Agustin; Espinoza-Gomez, Francisco; de la Cruz-Ruiz, Miriam; Sanchez-Pina, Ramon Alberto; Murillo-Zamora, Efren	Dengue fever is considered to be one of the most important arboviral diseases globally. Unsuccessful vector-control strategies might be due to the lack of sustainable community participation. The state of Colima, located in the Western region of Mexico, is a dengue-endemic area despite vector-control activities implemented, which may be due to an insufficient health economic analysis of these int…	2017		International journal of environmental research and public health	14	8			https://dx.doi.org/10.3390/ijerph14080890	5596	#458	Mendoza-Cano 2017
Antiviral Activity of Nordihydroguaiaretic Acid and Its Derivative Tetra-O-Methyl Nordihydroguaiaretic Acid against West Nile Virus and Zika Virus	Merino-Ramos, Teresa; Jimenez de Oya, Nereida; Saiz, Juan-Carlos; Martin-Acebes, Miguel A.	Flaviviruses are positive-strand RNA viruses distributed all over the world that infect millions of people every year and for which no specific antiviral agents have been approved. These viruses include the mosquito-borne West Nile virus (WNV), which is responsible for outbreaks of meningitis and encephalitis. Considering that nordihydroguaiaretic acid (NDGA) has been previously shown to inhibit …	2017		Antimicrobial agents and chemotherapy	61	8			https://dx.doi.org/10.1128/AAC.00376-17	5649	#460	Merino-Ramos 2017
In the war of viral infections IgE may play an important role: Antibody kinetics in Dengue	Miguez, M. J.	Although models of IgE antibody response during infectious disease are almost non-existent, our studies evaluating the dynamics of antibody responses indicate that IgE plays a critical athological role that has been overlooked. Studies of the dynamic antibody response have shown that only half of the patients develop rapid IgM responses that can be detected between days 3 to 7 of illness, and tha…	2011		Journal of Antivirals and Antiretrovirals	2011			71779423	https://dx.doi.org/10.4172/1948-5964.S1.10	3445	#461	Miguez 2011
Andrographolide: A Herbal-Chemosynthetic Approach for Enhancing Immunity, Combating Viral Infections, and Its Implication on Human Health	Mishra, Archana; Shaik, Haq Abdul; Sinha, Rakesh Kumar; Shah, Bakht Ramin	Plants consistently synthesize and accumulate medically valuable secondary metabolites which can be isolated and clinically tested under in vitro conditions. An advancement with such important phytochemical production has been recognized and utilized as herbal drugs. Bioactive andrographolide (AGL; C20H30O5) isolated from Andrographis paniculate (AP) (Kalmegh) is a diterpenoid lactones having mul…	2021		Molecules (Basel, Switzerland)	26	22			https://dx.doi.org/10.3390/molecules26227036	4801	#462	Mishra 2021
Dengue virus infection induces upregulation of hn RNP-H and PDIA3 for its multiplication in the host cell	Mishra, K. P.; Shweta; Diwaker, D.; Ganju, L.	The pathogenic mechanism of Dengue virus (DENV) infection is related to the host responses within target cells and therefore, we assessed intracellular changes in host cell proteins following DENV infection. This study provides evidence that heterogeneous nuclear ribonucleoprotein H (hnRNP-H) and protein disulfide isomerase A3 (PDIA3) helps in DENV multiplication by suppressing TNF-alpha producti…			Virus Research				51796837	https://dx.doi.org/10.1016/j.virusres.2011.12.010	79	#463
Immunogenicity of a Purified Inactivated Zika Virus Vaccine Candidate in Humans is Diminished by Priming with a Yellow Fever or Japanese Encephalitis Virus Vaccine: Elucidating Immunologic Interference between Flavivirus Vaccines	Modjarrad, K.; Koren, M.; Lin, L.; Sondergaard, E.; De La Barrera, R.; Eckels, K.; Krebs, S.; Eller, M.; Costanzo, M.; Joyce, G.; Dussupt, V.; Gromowski, G. D.; Storme, C.; Amare, M.; Jarman, R. G.; Thomas, S.; Michael, N.	In response to the 2016 Zika virus (ZIKV) outbreak, we developed a purified, formalin-inactivated, Alumadjuvanted ZIKV vaccine (ZPIV) candidate that was protective in animal models and advanced to human testing in four phase 1 clinical trials. We have previously reported the interim analysis of three trials. Here we present the final analysis of a phase 1, placebo controlled, double-blind trial o…	2020		Journal of Immunology	204	1 Supplement		633106790		1190	#464	Modjarrad 2020
Inhibition of Orbivirus Replication by Fluvastatin and Identification of the Key Elements of the Mevalonate Pathway Involved	Mohd Jaafar, Fauziah; Monsion, Baptiste; Belhouchet, Mourad; Mertens, Peter P. C.; Attoui, Houssam	Statin derivatives can inhibit the replication of a range of viruses, including hepatitis C virus (HCV, Hepacivirus), dengue virus (Flavivirus), African swine fever virus (Asfarviridae) and poliovirus (Picornaviridae). We assess the antiviral effect of fluvastatin in cells infected with orbiviruses (bluetongue virus (BTV) and Great Island virus (GIV)). The synthesis of orbivirus outer-capsid prot…	2021		Viruses	13	8			https://dx.doi.org/10.3390/v13081437	4831	#465	MohdJaafar 2021
Assessment of T cell-mediated immunity by ELISPOT in preclinical studies of dengue in cynomolgus macaques	Moldovan, I.; Brewoo, J.; Osorio, J.; Tary-Lehman, M.	We used ELISPOT assays to assess frequencies and cytokine signatures of dengue-specific T cells in preclinical studies. Cynomolgus macaques were either infected with one of the four wild type (wt) dengue viruses or immunized with a tetravalent, chimeric dengue vaccine (DENVax). Peripheral blood mononuclear cells (PBMC) were separated, cryopreserved at different timepoints of the studies and teste…	2011		Journal of Immunology	186	1 MeetingAbstracts		70644137		3490	#466	Moldovan 2011
Melatonin Inhibits Dengue Virus Infection via the Sirtuin 1-Mediated Interferon Pathway	Morchang, Atthapan; Malakar, Shilu; Poonudom, Kanchanaphan; Noisakran, Sansanee; Yenchitsomanus, Pa-Thai; Limjindaporn, Thawornchai	Dengue virus (DENV) is the causative pathogen in the life-threatening dengue hemorrhagic fever and dengue shock syndrome. DENV is transmitted to humans via the bite of an infected Aedes mosquito. Approximately 100 million people are infected annually worldwide, and most of those live in tropical and subtropical areas. There is still no effective drug or vaccine for treatment of DENV infection. In…	2021		Viruses	13	4			https://dx.doi.org/10.3390/v13040659	4897	#467	Morchang 2021
Exhaustive TORCH Pathogen Diagnostics Corroborate Zika Virus Etiology of Congenital Malformations in Northeastern Brazil	Moreira-Soto, A.; Cabral, R.; Pedroso, C.; Eschbach-Bludau, M.; Rockstroh, A.; Vargas, L. A.; Postigo-Hidalgo, I.; Luz, E.; Sampaio, G. S.; Drosten, C.; Netto, E. M.; Jaenisch, T.; Ulbert, S.; Sarno, M.; Brites, C.; Drexler, J. F.	The Latin American 2015-2016 Zika virus (ZIKV) outbreak was associated with an increase in microcephaly predominantly in northeastern Brazil. To comparatively investigate infectious causes of congenital malformations, we performed a nested case-control study in 32 mothers of cases of suspected congenital Zika syndrome (CZS) and 160 age-matched controls from Bahia, northeastern Brazil. We collecte…	2018		mSphere	3	4		625053631	https://dx.doi.org/10.1128/mSphere.00278-18	1526	#468	Moreira-Soto 2018
Efficacy of a Spatial Repellent for Control of Aedes-Borne Virus Transmission: A Cluster Randomized Trial in Iquitos, Peru	Morrison, A. C.; Reiner, R. C.; Elson, W. H.; Astete, H.; Guevara, C.; del Aguila, C.; Bazan, I.; Siles, C.; Barrera, P.; Kawiecki, A. B.; Barker, C. M.; Vasquez, G. M.; Escobedo-Vargas, K.; Flores-Mendoza, C.; Huaman, A. A.; Leguia, M.; Silva, M. E.; Jenkins, S. A.; Campbell, W. R.; Abente, E. J.; Hontz, R. D.; Paz-Soldan, V. A.; Grieco, J. P.; Lobo, N. F.; Scott, T. W.; Achee, N. L.	Over half the world's population is at risk for viruses transmitted by Aedes mosquitoes, such as, dengue and Zika. The primary vector, Aedes aegypti, thrives in urban environments. Despite decades of effort, cases and geographic range of Aedes-borne viruses (ABV) continue to expand. Rigorously proven vector control interventions that measure protective efficacy against ABV diseases is limited to …	2021		medRxiv				2011678339	https://dx.doi.org/10.1101/2021.03.03.21252148	29	#469	Morrison 2021
A Targeted Computational Screen of the SWEETLEAD Database Reveals FDA-Approved Compounds with Anti-Dengue Viral Activity	Moshiri, Jasmine; Constant, David A.; Liu, Bowen; Mateo, Roberto; Kearnes, Steven; Novick, Paul; Prasad, Ritika; Nagamine, Claude; Pande, Vijay; Kirkegaard, Karla	Affordable and effective antiviral therapies are needed worldwide, especially against agents such as dengue virus that are endemic in underserved regions. Many antiviral compounds have been studied in cultured cells but are unsuitable for clinical applications due to pharmacokinetic profiles, side effects, or inconsistent efficacy across dengue serotypes. Such tool compounds can, however, aid in …	2020		mBio	11	6			https://dx.doi.org/10.1128/mBio.02839-20	5010	#470	Moshiri 2020
Platelet function is inhibited by dengue virus	Mosso-Pani, M. A.; Salazar, M. I.; Corona-De-La-Pena, N.	Background : There are many very important events that condition the progression to severe dengue, one of them is thrombocytopenia. Increasing evidence supports the fact that platelet dysfunction, in patients with dengue, could be due to direct interaction between platelets and dengue virus. We hypothesize that direct interaction induces changes in platelet function and contributes to pathogenesi…	2021		Research and Practice in Thrombosis and Haemostasis	5	SUPPL 2		636407011	https://dx.doi.org/10.1002/rth2.12589	837	#471	Mosso-Pani 2021
Fine-scale adaptive divergence of Aedes aegypti in heterogeneous landscapes and among climatic conditions in Metropolitan Manila, Philippines	Muharromah, A. F.; Carvajal, T. M.; Regilme, M. A. F.; Watanabe, K.	The adaptive divergence of Aedes aegypti populations to heterogeneous environments may be a driving force behind the recent expansion of their habitat distribution and outbreaks of dengue disease in urbanized areas. In this study, we investigated the population genomics of Ae. aegypti at a regional scale in Metropolitan Manila, Philippines using double digestion restriction-site association DNA s…	2023		bioRxiv				2024396783	https://dx.doi.org/10.1101/2023.04.12.536525	5	#472	Muharromah 2023
Tomatidine targets ATF4-dependent signaling to limit pancreatic cancer in the tumor microenvironment	Mukherjee, D.; Bercz, L.; D'Alesio, L.; Wedig, J.; Pfau, T.; Torok, M.; Jasani, S.; Mace, T. A.	Background: Pancreatic ductal adenocarcinoma (PDAC), comprising of 90% pancreatic cancer malignancies, is a highly aggressive cancer with a five-year survival rate of 10.8%. Current therapies include surgical resection and chemotherapy, which are mostly ineffective because of metastasis and an immunosuppressive tumor microenvironment (TME). Tomatidine, a natural metabolite present in the tomato p…	2022		Cancer Research	82	22 Supplement		639786973	https://dx.doi.org/10.1158/1538-7445.PANCA22-B077	527	#473	Mukherjee 2022
Neuroviruses Emerging in the Americas Study(NEAS): The Colombian experience during the 2016 outbreak of Zika virus infection	Munoz, L. S.; Barreras, P.; Lizarazo, J.; Jimenez-Arango, J. A.; Gonzalez-Manrique, G.; Zea-Vera, A. F.; Diaz, J. A.; Vargas, J.; Zuniga, G.; Beltran, C. L.; Lopez-Gonzalez, R.; Munoz, L.; Gomez, A.; Ramos, G.; Reyes-Mantilla, M.; Pradilla-Ardila, G.; Kumar, A.; Cornblath, D.; Osorio, L.; Parra, B.; Pardo-Villamizar, C.	Objective: To evaluate neurological problems associated with Zika virus (ZIKV) during the 2016 outbreak of infection in Colombia (South America) Background: In parallel with the ZIKV outbreak in Latin America, an increased number of acute neurological problems was observed in the adult population. The Neuroviruses Emerging in the Americas Study (NEAS), a multicenter collaborative network focused …	2017		Neurology	88	16 Supplement 1		616551106		2023	#474	Munoz 2017
Staphylococcus aureus pneumonia and dengue virus co-infection and review of implications of coinfection	Nagassar, Rajeev Peeyush; Bridgelal-Nagassar, Roma Jaanki; McMorris, Nathlee; Roye-Green, Karen Judith	Dengue fever is an important public health problem in Jamaica and has various serious manifestations, which if not identified and treated at the appropriate time can lead to dire consequences. Bacterial co-infections have been seen in clinical practice but may be thought of as simply coincidental. This review highlights the importance of bacteria in exacerbating dengue infections and the importan…	2012		BMJ case reports	2012				https://dx.doi.org/10.1136/bcr.02.2012.5804	6454	#475	Nagassar 2012
Evaluation of efficacy of various immunochromatographic rapid tests for dengue diagnosis	Naz, A.; Zahid, D.; Murky, S. N.; Nadeem, M.; Sil, B. K.; Shamsi, T. S.	Objective: The immunochromatographic rapid tests facilitate the early diagnosis of dengue by providing evidence of the presence of virus specific proteins (antigens/ antibody) in human blood. Many products for rapid dengue diagnosis are available in the market; the performance of few selected products was evaluated and compared with enzyme linked immuno sorbent assays (ELISA). Method(s): Sera fro…	2013		Pakistan Journal of Medical Sciences	30	1		370511141	https://dx.doi.org/10.12669/pjms.301.4173	3029	#477	Naz 2013
Reporter Virus Neutralization Test Evaluation for Dengue and Zika Virus Diagnosis in Flavivirus Endemic Area	Nunes, Jannyce G. C.; Nunes, Bruno T. D.; Shan, Chao; Moraes, Adriana F.; Silva, Tais R.; de Mendonca, Maria H. R.; das Chagas, Liliane L.; Silva, Franco A. E.; Azevedo, Raimunda S. S.; da Silva, Eliana V. P.; Martins, Livia C.; Chiang, Jannifer O.; Casseb, Livia M. N.; Henriques, Daniele F.; Vasconcelos, Pedro F. C.; Burbano, Rommel M. R.; Shi, Pei-Yong; Medeiros, Daniele B. A.	Reporter virus neutralization test (RVNT) has been used as an alternative to the more laborious and time-demanding conventional PRNT assay for both DENV and ZIKV. However, few studies have investigated how these techniques would perform in epidemic areas with the circulation of multiple flavivirus. Here, we evaluate the performance of ZIKV and DENV Rluc RVNT and ZIKV mCh RVNT assays in comparison…	2021		Pathogens (Basel, Switzerland)	10	7			https://dx.doi.org/10.3390/pathogens10070840	4596	#478	Nunes 2021
Mosquitoes Larvicidal Activity of Ocimum kilimandscharicum Oil Formulation under Laboratory and Field-Simulated Conditions	Ochola, John Bwire; Mutero, Clifford Maina; Marubu, Rose Muthoni; Haller, Barbara Frei; Hassanali, Ahmed; Lwande, Wilber	Mosquitoes are vectors of many severe diseases, including malaria, yellow as well as dengue fever, and lymphatic filariasis. The use of synthetic chemical insecticides for mosquito control has been associated with resistance development and detrimental human, and ecological effects. For a safer alternative, the emulsified Ocimum kilimandscharicum oil formulation was evaluated for its larvicidal a…	2022		Insects	13	2			https://dx.doi.org/10.3390/insects13020203	4580	#480	Ochola 2022
Endothelial activation, FVW and ADAMTS 13 imbalance and fibrinolysis impairment in adults with dengue fever with bleeding complications	Orsi, F. A.; Mazetto, B. M.; Angerami, R.; De Paula, E. V.; Annichino-Bizzachi, J.	Dengue fever has enormous health and economic impact in Latin America, Africa, India and Southeast Asia. In Brazil, an increasing number of severe cases of dengue have been notified, especially those with bleeding complications. Classically, the bleeding episodes in dengue have been attributed to an increased vascular permeability, but in many cases there is no evidence of vascular changes that j…	2011		Blood	118	21		70770308		3483	#481	Orsi 2011
Oligonucleotide-Based Approaches to Inhibit Dengue Virus Replication	Panda, Kingshuk; Alagarasu, Kalichamy; Parashar, Deepti	Dengue fever is one of the most common viral infections affecting humans. It is an expanding public health problem, particularly in tropical and subtropical regions. No effective vaccine or antiviral therapies against Dengue virus (DENV) infection are available. Therefore, there is a strong need to develop safe and effective therapeutic strategies that can reduce the burden and duration of hospit…	2021		Molecules (Basel, Switzerland)	26	4			https://dx.doi.org/10.3390/molecules26040956	4925	#482	Panda 2021		B. SR/R/MA
SARS-CoV-2 and Dengue Coinfection in Filipino Children: Epidemiology Profile, Clinical Presentation and Outcomes	Pantig, F. M. T.; Clemens, S. A. C.; Clemens, R.; Maramba-Lazarte, C. C.; Madrid, M. A. C.	BACKGROUND: The emergence of severe acute respiratory syndrome coronavirus 2 (SARS-CoV-2) in dengue-endemic regions has raised concern on the possibility of coinfection, especially in children who bear the highest burden of illness. This study determined the incidence and described the profile of Filipino children with SARS-CoV-2 and dengue coinfection, and compared disease severity and outcome i…	2023		The Pediatric infectious disease journal				641571575	https://dx.doi.org/10.1097/INF.0000000000003997	106	#483	Pantig 2023
GBS after the Zika-outbreak in Colombia: The newcomer is gone but the problem continues!	Pardo-Villamizar, C.; Gonzalez-Manrique, G.; Jimenez-Arango, J. A.; Lizarazo, J.; Vargas, J.; Lopez, R.; Zea, A. F.; Angarita, J.; Moyano, M.; Barreras, P.; Munoz-Arcos, L.; Quintero, J. A.; Dominguez, S.; Ramos, G.; Beltran, C. L.; Garcia-Dominguez, M. A.; Benavides, J.; Cornblath, D.; Parra, B.; Osorio, L.	Objective: To evaluate the clinical, immune and virological features of Guillain-Barre syndrome (GBS) in the aftermath of the Zika epidemic in Colombia. Background(s): Starting in 2014, infection by Zika virus (ZIKV) caused a major epidemic in the Americas. Between 2015 and 2016, an increase in the number of GBS cases and other central nervous system complications was observed during the outbreak…	2019		Neurology	92	15 Supplement 1		629260002		1485	#484	Pardo-Villamizar 2019
Management of a case of bilateral dengue maculopathy with intravitreal steroid therapy	Patel, Siddharth; Aggarwal, Kirti; Kumawat, Devesh; Samanta, Ramanuj	Bilateral sight threatening macular and optic nerve inflammation may occur with dengue fever, necessitating the use of systemic steroids. We report a case of bilateral dengue maculopathy in an elderly woman managed with targeted intravitreal steroid therapy. A 63-year-old woman presented with acute-onset painless diminution of vision in both eyes following a dengue fever episode. She had bilatera…	2021		BMJ case reports	14	1			https://dx.doi.org/10.1136/bcr-2020-239039	4912	#485	Patel 2021
Calling in sick: impacts of fever on intra-urban human mobility	Perkins, T. Alex; Paz-Soldan, Valerie A.; Stoddard, Steven T.; Morrison, Amy C.; Forshey, Brett M.; Long, Kanya C.; Halsey, Eric S.; Kochel, Tadeusz J.; Elder, John P.; Kitron, Uriel; Scott, Thomas W.; Vazquez-Prokopec, Gonzalo M.	Pathogens inflict a wide variety of disease manifestations on their hosts, yet the impacts of disease on the behaviour of infected hosts are rarely studied empirically and are seldom accounted for in mathematical models of transmission dynamics. We explored the potential impacts of one of the most common disease manifestations, fever, on a key determinant of pathogen transmission, host mobility, …	2016		Proceedings. Biological sciences	283	1834			https://dx.doi.org/10.1098/rspb.2016.0390	5848	#486	Perkins 2016
Functional Analysis of the Dengue Virus Genome Using an Insertional Mutagenesis Screen	Perry, Jeffrey W.; Chen, Yanhua; Speliotes, Elizabeth; Tai, Andrew W.	In the last few decades, dengue virus, an arbovirus, has spread to over 120 countries. Although a vaccine has been approved in some countries, limitations on its effectiveness and a lack of effective antiviral treatments reinforce the need for additional research. The functions of several viral nonstructural proteins are essentially unknown. To better understand the functions of these proteins an…	2018		Journal of virology	92	7			https://dx.doi.org/10.1128/JVI.02085-17	5367	#487	Perry 2018
Random Insertional Mutagenesis of a Serotype 2 Dengue Virus Clone	Perry, Jeffrey W.; Tai, Andrew W.	Protein tagging is a powerful method of investigating protein function. However, modifying positive-strand RNA virus proteins in the context of viral infection can be particularly difficult as their compact genomes and multifunctional proteins mean even small changes can inactivate or attenuate the virus. Although targeted approaches to functionally tag viral proteins have been successful, these …	2018		Bio-protocol	8	16			https://dx.doi.org/10.21769/BioProtoc.2975	5752	#488	Perry 2018
Dengue Exposure and Wolbachia wMel Strain Affects the Fertility of Quiescent Eggs of Aedes aegypti	Petersen, Martha Thieme; Couto-Lima, Dinair; Garcia, Gabriela Azambuja; Pavan, Marcio Galvao; David, Mariana Rocha; Maciel-de-Freitas, Rafael	(1) Background: The deployment of the bacterium Wolbachia to reduce arbovirus transmission is ongoing in several countries worldwide. When Wolbachia-carrying Aedes aegypti are released and established in the field, females may feed on dengue-infected hosts. The effects of simultaneous exposure on life-history traits of Ae. aegypti to Wolbachia wMel strain and dengue-1 virus DENV-1 remain unclear.…	2023		Viruses	15	4			https://dx.doi.org/10.3390/v15040952	4487	#489	Petersen 2023
Insulin-like peptides regulate oogenesis by stimulating ovarian ecdysteroid production in the Indian malaria mosquito Anopheles stephensi	Phipps, Benjamin L.; Brown, Mark R.; Strand, Michael R.	Females of many mosquito species feed on vertebrate blood to produce eggs, making them effective disease vectors. In the dengue vector Aedes aegypti , blood feeding signals the brain to release ovary ecdysteroidogenic hormone (OEH) and insulin-like peptides (ILPs) that trigger ecdysteroid production by the ovaries. These ecdysteroids regulate synthesis of the yolk protein vitellogenin (Vg) that i…	2023		bioRxiv : the preprint server for biology					https://dx.doi.org/10.1101/2023.04.06.535964	4425	#490	Phipps 2023
Antiviral Effects of Clinically-Relevant Interferon-alpha and Ribavirin Regimens against Dengue Virus in the Hollow Fiber Infection Model (HFIM)	Pires de Mello, Camilly P.; Drusano, George L.; Rodriquez, Jaime L.; Kaushik, Ajeet; Brown, Ashley N.	Dengue virus (DENV) is the most prevalent mosquito-borne viral illness in humans. Currently, there are no therapeutic agents available to prevent or treat DENV infections. Our objective was to fill this unmet medical need by evaluating the antiviral activity of interferon-a (IFN) and ribavirin (RBV) as a combination therapy against DENV. DENV-infected Vero and Huh-7 cells were exposed to RBV and/…	2018		Viruses	10	6			https://dx.doi.org/10.3390/v10060317	5448	#491	PiresdeMello 2018
A phase iia, double-blinded, randomized placebo-controlled trial of mapkapk2 inhibition by ati-450 in treatment of moderate-severe covid-19 pneumonia	Polineni, D.; Jandali, M.; Streiler, C.; Nazir, U.; Postigo Jasahui, M.; Morgan, D.; Smith, H.; Holets-Bondar, L.; Markiewicz, M.; He, J.; Fruhauf, E.; Godwin, A.; Soper, S.; Koestler, D.; Gordon, D.; Castro, M.; Gan, G.	RATIONALE: The novel coronavirus disease 2019 (COVID-19) is a rapidly spreading global viral pandemic with a high-risk of mortality in selected populations (i.e. elderly, immunocompromised, cardiopulmonary diseases). A hyperinflammatory state caused by excessive inflammatory cytokine production (i.e. TNFalpha, IL-1beta, IL6, IL-8) has been attributed to the pathobiology of COVID-19-mediated acute…	2021		American Journal of Respiratory and Critical Care Medicine	203	9		635308109	https://dx.doi.org/10.1164/ajrccm-conference.2021.203.1_MeetingAbstracts.A1287	843	#492	Polineni 2021
Geographical heterogeneity and socio-ecological risk profiles of dengue in Jakarta, Indonesia	Prasetyowati, H.; Dhewantara, P. W.; Hendri, J.; Astuti, E. P.; Gelaw, Y. A.; Harapan, H.; Ipa, M.; Widyastuti, W.; Handayani, D. O. T. L.; Salama, N.; Picasso, M.	The aim of this study was to assess the role of climate variability on the incidence of dengue fever (DF), an endemic arboviral infection existing in Jakarta, Indonesia. The work carried out included analysis of the spatial distribution of confirmed DF cases from January 2007 to December 2018 characterising the sociodemographical and ecological factors in DF high-risk areas. Spearman's rank corre…	2021		Geospatial health	16	1		634607361	https://dx.doi.org/10.4081/gh.2021.948	637	#493	Prasetyowati 2021
A Comparison of Changes in Venous Lactate and Haematocrit during Fluid Resuscitation of Dengue Haemorrhagic Fever	Priyankara, W. D. D.; Samarutilake, D. G. N.; Viswakula, S.; Manoj, E. M.; Wijewickrama, A.; Perera, N.; Wanigasuriya, J. K. P.	Background Dengue haemorrhagic fever (DHF) causes significant morbidity and mortality. Judicious fluid resuscitation is the cornerstone of managing vascular leakage in DHF and haematocrit (HCT) measurement is used to monitor the response to fluid resuscitation. Serum lactate level is a measure of tissue perfusion which can be a useful parameter to monitor adequate fluid therapy. The usefulness of…	2022		medRxiv				2021629322	https://dx.doi.org/10.1101/2022.11.14.22282277	16	#494	Priyankara 2022		3. Rx- Supportive; A. Clinical trial; C. Observational
A Novel Agonist of the TRIF Pathway Induces a Cellular State Refractory to Replication of Zika, Chikungunya, and Dengue Viruses	Pryke, Kara M.; Abraham, Jinu; Sali, Tina M.; Gall, Bryan J.; Archer, Iris; Liu, Andrew; Bambina, Shelly; Baird, Jason; Gough, Michael; Chakhtoura, Marita; Haddad, Elias K.; Kirby, Ilsa T.; Nilsen, Aaron; Streblow, Daniel N.; Hirsch, Alec J.; Smith, Jessica L.; DeFilippis, Victor R.	The ongoing concurrent outbreaks of Zika, Chikungunya, and dengue viruses in Latin America and the Caribbean highlight the need for development of broad-spectrum antiviral treatments. The type I interferon (IFN) system has evolved in vertebrates to generate tissue responses that actively block replication of multiple known and potentially zoonotic viruses. As such, its control and activation thro…	2017		mBio	8	3			https://dx.doi.org/10.1128/mBio.00452-17	5657	#495	Pryke 2017
Cytokine Signature of Dengue Patients at Different Severity of the Disease	Puc, Irwin; Ho, Tzu-Chuan; Yen, Ko-Lun; Vats, Amrita; Tsai, Jih-Jin; Chen, Po-Lin; Chien, Yu-Wen; Lo, Yu-Chih; Perng, Guey Chuen	Clinical presentations of dengue fever (DF) are diverse and non-specific, causing unpredictable progression and outcomes. Its progression and severity have been associated with cytokine levels alteration. In this study, dengue patients were classified into groups following the 2009 WHO dengue classification scheme to investigate the cytokine signature at different severity of the disease: dengue …	2021		International journal of molecular sciences	22	6			https://dx.doi.org/10.3390/ijms22062879	4906	#496	Puc 2021
Neopterin and CXCL-10 in Cerebrospinal Fluid as Potential Biomarkers of Neuroinvasive Dengue and Chikungunya	Puccioni-Sohler, Marzia; da Silva, Samya J.; Faria, Luiz C. S.; Cabral, David C. B. I.; Cabral-Castro, Mauro J.	Dengue (DENV) and chikungunya viruses (CHIKV) cause severe neurological complications, sometimes undiagnosed. Therefore, the use of more accessible neuroinflammatory biomarkers can be advantageous considering their diagnostic and prognostic potential for aggravated clinical outcomes. In this study, we aimed to evaluate neopterin and C-X-C motif chemokine ligand 10 (CXCL-10) in cerebrospinal fluid…	2021		Pathogens (Basel, Switzerland)	10	12			https://dx.doi.org/10.3390/pathogens10121626	4585	#497	Puccioni-Sohler 2021
A Transcriptomics-Based Bioinformatics Approach for Identification and In Vitro Screening of FDA-Approved Drugs for Repurposing against Dengue Virus-2	Punekar, Madhura; Kasabe, Bhagyashri; Patil, Poonam; Kakade, Mahadeo B.; Parashar, Deepti; Alagarasu, Kalichamy; Cherian, Sarah	The rising incidence of dengue virus (DENV) infections in the tropical and sub-tropical regions of the world emphasizes the need to identify effective therapeutic drugs against the disease. Repurposing of drugs has emerged as a novel concept to combat pathogens. In this study, we employed a transcriptomics-based bioinformatics approach for drug identification against DENV. Gene expression omnibus…	2022		Viruses	14	10			https://dx.doi.org/10.3390/v14102150	4665	#499	Punekar 2022
Mosquito-Borne Flaviviruses and Current Therapeutic Advances	Qian, Xijing; Qi, Zhongtian	Mosquito-borne flavivirus infections affect approximately 400 million people worldwide each year and are global threats to public health. The common diseases caused by such flaviviruses include West Nile, yellow fever, dengue, Zika infection and Japanese encephalitis, which may result in severe symptoms and disorders of multiple organs or even fatal outcomes. Till now, no specific antiviral agent…	2022		Viruses	14	6			https://dx.doi.org/10.3390/v14061226	4701	#500	Qian 2022
Effects of socio-economic and environmental factors on the spatial heterogeneity of dengue fever investigated at a fine scale	Qu, Y.; Shi, X.; Wang, Y.; Li, R.; Lu, L.; Liu, Q.	The spatial pattern of dengue fever cases is the result of complex interactions between the virus, the host and the vector, which may be affected by environmental conditions. The largest outbreak of dengue fever in Guangzhou city, China occurred in 2014 with case numbers 2.7 times the number of cumulative cases since 1978 and a significantly non-random spatial distribution. Selecting Guangzhou Ci…	2018		Geospatial health	13	2		625032014	https://dx.doi.org/10.4081/gh.2018.682	1543	#501	Qu 2018
Genetic epidemiology of dengue viruses in phase III trials of the CYD tetravalent dengue vaccine and implications for efficacy	Rabaa, Maia A.; Girerd-Chambaz, Yves; Duong Thi Hue, Kien; Vu Tuan, Trung; Wills, Bridget; Bonaparte, Matthew; van der Vliet, Diane; Langevin, Edith; Cortes, Margarita; Zambrano, Betzana; Dunod, Corinne; Wartel-Tram, Anh; Jackson, Nicholas; Simmons, Cameron P.	This study defined the genetic epidemiology of dengue viruses (DENV) in two pivotal phase III trials of the tetravalent dengue vaccine, CYD-TDV, and thereby enabled virus genotype-specific estimates of vaccine efficacy (VE). Envelope gene sequences (n = 661) from 11 DENV genotypes in 10 endemic countries provided a contemporaneous global snapshot of DENV population genetics and revealed high amin…	2017		eLife	6				https://dx.doi.org/10.7554/eLife.24196	5590	#502	Rabaa 2017		5. Vaccines
Evaluation of specific antibodies against prM DENV in Mexican endemic area by using a recombinant protein	Ramirez-Hernandez, L.; Garcia-Cordero, J.; Vivanco-Cid, H.; Bravo-Maceda, L.; Cedillo-Barron, L.	Dengue virus (DENV) includes four serotypes, all of them are able to cause DF and DHF. Recently it has described that the antibody response to the prM protein of DENV may plays an important role in both protection from and enhancement of disease. At this respect it has reported that prM-antibodies are highly cross-reactive among the four DENV serotypes and, interestingly at high concentrations, t…	2011		Journal of Immunology	186	1 MeetingAbstracts		70645060		3489	#503	Ramirez-Hernandez 2011
Vimentin as a Multifaceted Player and Potential Therapeutic Target in Viral Infections	Ramos, Irene; Stamatakis, Konstantinos; Oeste, Clara L.; Perez-Sala, Dolores	Vimentin is an intermediate filament protein that plays key roles in integration of cytoskeletal functions, and therefore in basic cellular processes such as cell division and migration. Consequently, vimentin has complex implications in pathophysiology. Vimentin is required for a proper immune response, but it can also act as an autoantigen in autoimmune diseases or as a damage signal. Although …	2020		International journal of molecular sciences	21	13			https://dx.doi.org/10.3390/ijms21134675	5076	#505	Ramos 2020
Antibody and memory B cell responses to the dengue virus NS1 antigen in individuals with varying severity of past infection	Ramu, S. T.; Dissanayake, M.; Jeewandara, C.; Bary, F.; Harvie, M.; Gomes, L.; Wijesinghe, A.; Ariyaratne, D.; Ogg, G. S.; Malavige, G. N.	To further understand the role of NS1-specific antibodies (Abs) in disease pathogenesis, we compared neutralizing antibody levels (Nabs), NS1-Ab levels, IgG antibody subclass profiles and NS1-specific memory B-cell responses (Bmems) in individuals, with varying severity of past dengue. Nabs (Neut50 titres) were assessed using the Foci Reduction Neutralization Test (FRNT) and in-house ELISAs were …	2023		Immunology				2022683182	https://dx.doi.org/10.1111/imm.13651	172	#506	Ramu 2023
Antibody and memory B cell responses to the dengue virus NS1 antigen in individuals with varying severity of past infection	Ramu, S. T.; Dissanayake, M.; Jeewandara, C.; Bary, F.; Harvie, M.; Gomes, L.; Wijesinghe, A.; Ogg, G. S.; Malavige, G. N.	Background: To further understand the role of NS1 specific antibodies (Abs) in disease pathogenesis, we compared neutralizing antibody levels (Nabs), NS1-Ab levels, IgG antibody sub-class profiles and NS1 specific memory B cell responses (Bmems) in individuals, with varying severity of past dengue. Method(s): Nabs (Neut50 titres) were assessed using Foci Reduction Neutralization Test (FRNT) and i…	2022		medRxiv				2020587027	https://dx.doi.org/10.1101/2022.08.30.22279380	19	#507	Ramu 2022
Case of steroid refractory dengue myositis responsive to intravenous immunoglobulins	Rashid, Zaraq; Hussain, Taimoor; Abdullah, Syed Nauman; Kumar, Jasvindar	Dengue is an arbovirus infection that usually presents with the symptoms of high-grade fever, myalgia and rash. Dengue is spread by the Aedes aegypti mosquito and frequent outbreaks are being reported in regions like Pakistan, India and Sri Lanka. Although muscle ache is quite common with dengue fever, overt myositis is of very rare occurrence. Here, we report a case of a young girl who presented…	2022		BMJ case reports	15	10			https://dx.doi.org/10.1136/bcr-2022-250963	4672	#508	Rashid 2022		2. Rx - Host directed; D. Other non-clinical-trial papers
Infection with Mayaro virus in a French traveller returning from the Amazon region, Brazil, January, 2010	Receveur, M. C.; Grandadam, M.; Pistone, T.; Malvy, D.	Mayaro virus (MAYV) disease is a mosquito-borne zoonosis endemic in humid forests of tropical South America. MAYV is closely related to other alphaviruses that produce a dengue-like illness accompanied by long-lasting arthralgia. A French tourist developed high-grade fever and severe joint manifestations following a 15-day trip in the Amazon basin, Brazil, and was diagnosed with MAYV infection in…	2010		Euro surveillance : bulletin Europeen sur les maladies transmissibles = European communicable disease bulletin	15	18				6632	#509	Receveur 2010
Comparative Analysis of Human Hepatic Lesions in Dengue, Yellow Fever, and Chikungunya: Revisiting Histopathological Changes in the Light of Modern Knowledge of Cell Pathology	Ribeiro, Yasmin Pacheco; Falcao, Luiz Fabio Magno; Smith, Vanessa Cavaleiro; de Sousa, Jorge Rodrigues; Pagliari, Carla; Franco, Edna Cristina Santos; Cruz, Ana Cecilia Ribeiro; Chiang, Janniffer Oliveira; Martins, Livia Caricio; Nunes, Juliana Abreu Lima; Vilacoert, Fellipe Souza da Silva; Santos, Lais Carneiro Dos; Furlaneto, Matheus Perini; Fuzii, Hellen Thais; Bertonsin Filho, Marcos Virgilio…	Arboviruses, such as yellow fever virus (YFV), dengue virus (DENV), and chikungunya virus (CHIKV), present wide global dissemination and a pathogenic profile developed in infected individuals, from non-specific clinical conditions to severe forms, characterised by the promotion of significant lesions in different organs of the harbourer, culminating in multiple organ dysfunction. An analytical cr…	2023		Pathogens (Basel, Switzerland)	12	5			https://dx.doi.org/10.3390/pathogens12050680	4418	#510	Ribeiro 2023
Host Cell Targets for Unconventional Antivirals against RNA Viruses	Roa-Linares, Vicky C.; Escudero-Florez, Manuela; Vicente-Manzanares, Miguel; Gallego-Gomez, Juan C.	The recent COVID-19 crisis has highlighted the importance of RNA-based viruses. The most prominent members of this group are SARS-CoV-2 (coronavirus), HIV (human immunodeficiency virus), EBOV (Ebola virus), DENV (dengue virus), HCV (hepatitis C virus), ZIKV (Zika virus), CHIKV (chikungunya virus), and influenza A virus. With the exception of retroviruses which produce reverse transcriptase, the m…	2023		Viruses	15	3			https://dx.doi.org/10.3390/v15030776	4498	#513	Roa-Linares 2023
Etiology of acute febrile illness among hospitalized adults and children at a public tertiary-care center in Pune, India	Robinson, M.; Balasubramanian, U.; Raichur, P.; Kadam, D.; Khadse, S.; Marbaniang, I.; Kanade, S.; Sachs, J.; Basavaraj, A.; Bharadwaj, R.; Kinikar, A.; Kulkarni, V.; Kagal, A.; Gupta, A.; Mave, V.	Background. Fever is the most common symptom reported by Indians seeking medical care. Despite the immense healthcare burden acute febrile illness (AFI) poses in India and beyond, systematic characterization of the etiology of AFI in India has been limited. Methods. Patients admitted to Sassoon General Hospital in Pune, India from July 2013 through December 2015 with fever were enrolled. A dedica…	2016		Open Forum Infectious Diseases	3	Supplement 1		627784469	https://dx.doi.org/10.1093/ofid/ofw172.485	2253	#514	Robinson 2016
Ex vivo midgut cultures of Aedes aegypti are efficiently infected by mosquito-borne alpha- and flaviviruses	Rosas, A. L. R.; Wang, L.; Goossens, S.; Cuvry, A.; Li, L. H.; Santos-Ferreira, N.; Soto, A.; Dallmeier, K.; Rocha-Pereira, J.; Delang, L.	Aedes aegypti mosquitoes can transmit several arboviruses, including chikungunya virus (CHIKV), dengue virus (DENV), and Zika virus (ZIKV). When blood-feeding on a virus-infected human, the mosquito ingests the virus into the midgut (stomach), where it replicates and must overcome the midgut barrier to disseminate to other organs and ultimately be transmitted via the saliva. Current tools to stud…	2022		bioRxiv				2020671690	https://dx.doi.org/10.1101/2022.08.09.503233	11	#515	Rosas 2022
Acute hypokalaemic quadriparesis in dengue fever	Roy, Amitava; Tripathi, Anil Kumar; Verma, Shailendra Prasad; Reddy, Himanshu; Jain, Nirdesh	The authors report acute hypokalaemic quadriparesis in two young patients that occurred during dengue epidemic in 2010 in India. Both patients developed flexic type of pure motor weakness in all four limbs without bladder bowel involvement, following 2 to 3 days of fever and malaise. Higher mental functions were normal. Serum potassium level was very low; 2-2.5 m mol/l. Non-structural protein (NS…	2011		BMJ case reports	2011				https://dx.doi.org/10.1136/bcr.11.2010.3514	6513	#516	Roy 2011		D. Other non-clinical-trial papers
Severe adult dengue cases admitted to the intensive care unit in 2015: A single-center experience, Singapore	Sadarangani, S.; Chan, M.; Lee, T. H.; Ling, L. M.; Kyaw, W. M.; Chow, A.; Lew, S.; Leo, Y. S.	Background. Singapore anticipates a record high number of dengue cases in 2016. Severe dengue due to plasma leakage, dengue hemorrhagic fever is well recognized. Advanced age and certain comorbidities may also contribute to severe presentation. Methods. Retrospective case series/audit of all confirmed dengue cases (Dengue NS1 positive, compatible clinical presentation) admitted to our institution…	2016		Open Forum Infectious Diseases	3	Supplement 1		627783429	https://dx.doi.org/10.1093/ofid/ofw172.459	2254	#517	Sadarangani 2016		C. Observational
Enteric fever masquerading as Crohn's disease in a child with abdominal tuberculosis	Sahoo, Bishnupriya; Kumar, Karunesh; Malhotra, Smita; Sibal, Anupam	In tropical countries, like India, various types of infectious diseases like tuberculosis, enteric fever, malaria and dengue are prevalent. Disease trend over time has been gradually shifting from infective to inflammatory frame because of increasing awareness regarding hygiene and increasing immunisation coverage. This case report describes an adolescent boy having a long history of abdominal pa…	2023		BMJ case reports	16	2			https://dx.doi.org/10.1136/bcr-2022-249531	4533	#518	Sahoo 2023
Potential Medicinal Plants for the Treatment of Dengue Fever and Severe Acute Respiratory Syndrome-Coronavirus	Saleh, Mohammed S. M.; Kamisah, Yusof	While dengue virus (DENV) infection imposes a serious challenge to the survival of humans worldwide, severe acute respiratory syndrome-coronavirus (SARS-CoV) remains the most devastating pandemic in human history. A significant number of studies have shown that plant-derived substances could serve as potential candidates for the development of safe and efficacious remedies for combating these dis…	2020		Biomolecules	11	1			https://dx.doi.org/10.3390/biom11010042	4999	#519	Saleh 2020
Unique Immune Blood Markers Between Severe Dengue and Sepsis in Children	Salgado, D. M.; Rivera, G. M.; Pinto, W. A.; Rodriguez, J.; Acosta, G.; Castaneda, D. M.; Vega, R.; Perdomo-Celis, F.; Bosch, I.; Narvaez, C. F.	BACKGROUND: Pediatric dengue and sepsis share clinical and pathophysiologic aspects. Multiple inflammatory and regulatory cytokines, decoy receptors and vascular permeability factors have been implicated in the pathogenesis of both diseases. The differential pattern and dynamic of these soluble factors, and the relationship with clinical severity between pediatric dengue and sepsis could offer ne…	2023		The Pediatric infectious disease journal				641838529	https://dx.doi.org/10.1097/INF.0000000000003990	40	#520	Salgado 2023
Complement Activation by an Anti-Dengue/Zika Antibody with Impaired Fcgamma Receptor Binding Provides Strong Efficacy and Abrogates Risk of Antibody-Dependent Enhancement	Sampei, Zenjiro; Koo, Christine Xing'er; Teo, Frannie Jiuyi; Toh, Ying Xiu; Fukuzawa, Taku; Gan, Siok Wan; Nambu, Takeru; Ho, Adrian; Honda, Kiyofumi; Igawa, Tomoyuki; Ahmed, Fariyal; Wang, Cheng- I.; Fink, Katja; Nezu, Junichi	To combat infectious diseases, vaccines are considered the best prophylactic strategy for a wide range of the population, but even when vaccines are effective, the administration of therapeutic antibodies against viruses could provide further treatment options, particularly for vulnerable groups whose immunity against the viruses is compromised. Therapeutic antibodies against dengue are ideally e…	2023		Antibodies (Basel, Switzerland)	12	2			https://dx.doi.org/10.3390/antib12020036	4419	#521	Sampei 2023
Clinical manifestation and laboratory parameters associated with progression to severe dengue in children: a systematic review and meta-analysis	Sandinirwan, I.; Muslim, B.; Leo, H.; Hasanah, H.; Karina, P. P.	Background: The ingenuity to predict the progression to severe dengue is crucial in managing dengue patients. The previous meta-analysis has been performed on adults, and none has been performed specifically on children. We conducted a systematic review and meta-analysis to determine the clinical manifestations and laboratory parameters associated with the progression to severe dengue according t…	2023		medRxiv				2022548454	https://dx.doi.org/10.1101/2023.01.24.23284985	12	#522	Sandinirwan 2023		2. Rx - Host directed; B. SR/R/MA; D. Other non-clinical-trial papers
A Versatile Suspended Lipid Membrane System for Probing Membrane Remodeling and Disruption	Sannigrahi, Achinta; Rai, Vishwesh Haricharan; Chalil, Muhsin Vannan; Chakraborty, Debayani; Meher, Subrat Kumar; Roy, Rahul	Artificial membrane systems can serve as models to investigate molecular mechanisms of different cellular processes, including transport, pore formation, and viral fusion. However, the current, such as SUVs, GUVs, and the supported lipid bilayers suffer from issues, namely high curvature, heterogeneity, and surface artefacts, respectively. Freestanding membranes provide a facile solution to these…	2022		Membranes	12	12			https://dx.doi.org/10.3390/membranes12121190	4441	#523	Sannigrahi 2022
Seroprevalence of Dengue, Chikungunya, and Zika viruses antibodies in a cohort of asymptomatic pregnant women in a low-income region of Minas Gerais, Brazil, 2018-2019	Santos, Juliane Duarte; Garcia, Bruna Caroline Chaves; Rocha, Kamila Lorene Soares; Silva, Thyago Jose; da Silva Lage, Sanny Lara; de Souza Macedo, Mariana; Teixeira, Romero Alves; Rocha-Vieira, Etel; de Oliveira, Danilo Bretas	Dengue, Chikungunya, and Zika viruses are arthropod-borne viruses (arboviruses) that infect millions of individuals in tropical and subtropical regions. In the Americas, arboviruses represent a major public health problem, especially among vulnerable groups such as the elderly, children, and pregnant women. In this study, the seroprevalence of IgM or IgG against these arboviruses in pregnant, you…	2023		Brazilian journal of microbiology : [publication of the Brazilian Society for Microbiology]					https://dx.doi.org/10.1007/s42770-023-01054-7	4400	#524	Santos 2023		C. Observational; D. Other non-clinical-trial papers
Infant COVID-19 Infection: An Experience from Pediatric Intensive Care Unit of a Tertiary Care Dedicated Pediatric COVID Hospital	Sarkar, M.; Mahapatra, M. K.; Ghosh, S.; Chowdhoury, S. R.; Kazi, M. A.; Datta, K.	This study aimed to assess different clinical, disease severity, laboratory, treatment, and outcome-related factors of COVID-19 positive infants admitted to a pediatric intensive care unit (PICU) and to compare these parameters with COVID-19 positive noninfants (1-12 years of age) who also required intensive care admission. This retrospective observational study was conducted in a PICU of a terti…	2021		Journal of Pediatric Intensive Care				635475978	https://dx.doi.org/10.1055/s-0041-1731785	65	#525	Sarkar 2021
Utility of CDC DENV1-4 real time PCR assay and trioplex assay for the diagnosis of dengue in patients with acute febrile illness	Sarkar, S.; Bora, I.; Gupta, P.; Sapkal, G.; Shethi, S.; Kaur, K.; Ratho, R. K.	Nucleic acid amplification tests (NAATs) have revolutionized reliable detection of dengue virus (DENV) during acute phase of infection. The study evaluated performance of CDC DENV-1-4 real-time assay, trioplex RT-PCR and heminested conventional RT-PCR assay in the diagnosis of DENV. The three NAATs were performed on 107 consecutive samples collected from patients suspected of DENV infection durin…	2023		VirusDisease				2024623409	https://dx.doi.org/10.1007/s13337-023-00831-0	33	#526	Sarkar 2023
Structural and functional divergence of duplicated mosquito Toll and Spz compared to Drosophila	Saucereau, Y.; Marcaida, M. J.; Gangloff, M.	Mosquitoes are vectors of many infectious diseases that constitute a risk to human health around the globe. Arthropod-borne viruses (arboviruses) such as Dengue and Zika viruses, are mainly transmitted by Aedes mosquito species, while plasmodium is spread by members of the Anopheles genus. The vectorial capacity of mosquito is based on a complex balance between the mosquito's immune control and e…	2020		Journal of Immunology	204	1 Supplement		633105463		1191	#527	Saucereau 2020
Effectiveness of Positive Deviance, an Asset-Based Behavior Change Approach, to Improve Knowledge, Attitudes, and Practices Regarding Dengue in Low-Income Communities (Slums) of Islamabad, Pakistan: A Mixed-Method Study	Shafique, Muhammad; Mukhtar, Muhammad; Areesantichai, Chitlada; Perngparn, Usaneya	Dengue is a mosquito-borne, viral disease that has emerged as a global health concern in recent years. In the absence of specific antiviral treatment and vaccines, prevention remains the key strategy for dengue control. Therefore, innovative and community-driven approaches are required to improve the vector control practices. This study applied and evaluated the positive deviance (PD) approach on…	2022		Insects	13	1			https://dx.doi.org/10.3390/insects13010071	4581	#528	Shafique 2022
Optimization of Flow-Cytometry Based Assay for Measuring Neutralizing Antibody Responses against Each of the Four Dengue Virus Serotypes	Sharma, Pragati; Nayak, Kaustuv; Reddy, Elluri Seetharami; Farooqi, Humaira; Murali-Krishna, Kaja; Chandele, Anmol	Dengue is an important public health problem worldwide, with India contributing nearly a third of global dengue disease burden. The measurement of neutralizing antibody responses is critical for understanding dengue pathophysiology, vaccine development and evaluation. Historically, dengue virus neutralization titers were measured using plaque reduction neutralization tests (PRNTs), which were lat…	2021		Vaccines	9	11			https://dx.doi.org/10.3390/vaccines9111339	4588	#529	Sharma 2021
Effect of community-led weekly pulse cleaning of water collections in controlling dengue outbreak at Alipurduar, West Bengal, India, 2019	Sharma, P. K.; Goswami, S.; Choudhury, K.; Maji, A.; Mortuja, G.	Background Dengue fever is a recurrent problem in West Bengal (India), with numerous outbreaks during the monsoons and post monsoons[1]. India has an open international border with Bhutan at Jaigaon, and the transmission of dengue through infected travelers is a cause for concern. Dengue was first reported in Siliguri in the northern part of West Bengal in July 2005[2]. After the first outbreak o…	2021		BMC Proceedings	15	SUPPL 11		635914940	https://dx.doi.org/10.1186/s12919-021-00223-6	841	#530	Sharma 2021
Phytochemical Compound Screening to Identify Novel Small Molecules against Dengue Virus: A Docking and Dynamics Study	Shimu, Mst Sharmin Sultana; Mahmud, Shafi; Tallei, Trina Ekwati; Sami, Saad Ahmed; Adam, Ahmad Akroman; Acharjee, Uzzal Kumar; Paul, Gobindo Kumar; Emran, Talha Bin; Zaman, Shahriar; Uddin, Md Salah; Saleh, Md Abu; Alshehri, Sultan; Ghoneim, Mohammed M.; Alruwali, Maha; Obaidullah, Ahmad J.; Jui, Nabilah Rahman; Kim, Junghwan; Kim, Bonglee	The spread of the Dengue virus over the world, as well as multiple outbreaks of different serotypes, has resulted in a large number of deaths and a medical emergency, as no viable medications to treat Dengue virus patients have yet been found. In this paper, we provide an in silico virtual screening and molecular dynamics-based analysis to uncover efficient Dengue infection inhibitors. Based on a…	2022		Molecules (Basel, Switzerland)	27	3			https://dx.doi.org/10.3390/molecules27030653	4752	#531	Shimu 2022
Genetic Diversity of Dengue Vector Aedes albopictus Collected from South Korea, Japan, and Laos	Shin, Jiyeong; Rahman, Md-Mafizur; Kim, Juil; Marcombe, Sebastien; Jung, Jongwoo	Aedes albopictus is native to Southeast Asia and has emerged as a major vector for vector-borne diseases that are spreading rapidly worldwide. Recent studies have shown that Ae. albopictus populations have different genetic groups dependent on their thermal adaptations; however, studies on Korean populations are limited. In this study, we analyzed the genetic diversity and structure of two mitoch…	2023		Insects	14	3			https://dx.doi.org/10.3390/insects14030297	4427	#532	Shin 2023
Quercetin: A Functional Food-Flavonoid Incredibly Attenuates Emerging and Re-Emerging Viral Infections through Immunomodulatory Actions	Shorobi, Fauzia Mahanaz; Nisa, Fatema Yasmin; Saha, Srabonti; Chowdhury, Muhammad Abid Hasan; Srisuphanunt, Mayuna; Hossain, Kazi Helal; Rahman, Md Atiar	Many of the medicinally active molecules in the flavonoid class of phytochemicals are being researched for their potential antiviral activity against various DNA and RNA viruses. Quercetin is a flavonoid that can be found in a variety of foods, including fruits and vegetables. It has been reported to be effective against a variety of viruses. This review, therefore, deciphered the mechanistic of …	2023		Molecules (Basel, Switzerland)	28	3			https://dx.doi.org/10.3390/molecules28030938	4535	#533	Shorobi 2023
Serum ferritin level as a prognostic biomarker for predicting dengue disease severity: A systematic review and meta-analysis	Shukla, S.; Jadhav, S. M.; Gurav, Y. K.; Parashar, D.; Alagarasu, K.	Serum ferritin levels serves as biomarkers in many inflammatory and infectious diseases. This current systematic review and meta-analysis evaluated whether serum ferritin levels are associated with severe dengue and its utility as a biomarker of disease severity. Literature searches were conducted in PubMed, Scopus, ScienceDirect, the Cochrane library, and Google Scholar. A total of 18 studies ex…	2023		Reviews in Medical Virology				2023944614	https://dx.doi.org/10.1002/rmv.2468	89	#534	Shukla 2023		B. SR/R/MA
Multi-Tissue Transcriptomic-Informed In Silico Investigation of Drugs for the Treatment of Dengue Fever Disease	Sierra, Beatriz; Magalhaes, Ana Cristina; Soares, Daniel; Cavadas, Bruno; Perez, Ana B.; Alvarez, Mayling; Aguirre, Eglis; Bracho, Claudia; Pereira, Luisa; Guzman, Maria G.	Transcriptomics, proteomics and pathogen-host interactomics data are being explored for the in silico-informed selection of drugs, prior to their functional evaluation. The effectiveness of this kind of strategy has been put to the test in the current COVID-19 pandemic, and it has been paying off, leading to a few drugs being rapidly repurposed as treatment against SARS-CoV-2 infection. Several n…	2021		Viruses	13	8			https://dx.doi.org/10.3390/v13081540	4830	#535	Sierra 2021
Monocyte anisocytosis: A new hematological marker for the detection of dengue fever	Simon-Lopez, R.; Soto, R. M.; Chaves, F.	Introduction: Dengue fever is the most prevalent mosquito-borne viral disease, and its clinical signs and symptoms can vary widely. Since hemorrhagic manifestations are common, hematologists are often included in the care of these patients, and face a difficult challenge trying to discriminate dengue fever from other more common viral infections. Laboratory tests used in this context are less tha…	2010		Blood	116	21		70777646		3657	#536	Simon-Lopez 2010
Seroprevalence of Zika Virus in Amphawa District, Thailand, after the 2016 Pandemic	Sirinam, Salin; Chatchen, Supawat; Arunsodsai, Watcharee; Guharat, Suriya; Limkittikul, Kriengsak	In 2016, Zika virus (ZIKV) infection was declared a public health emergency of international concern because of the neurological consequences in babies born to infected people. Because of the mild and nonspecific symptoms, serological tests are essential in epidemiological studies. However, cross-reactive antibodies between other Flaviviridae members may complicate the interpretation of results o…	2022		Viruses	14	3			https://dx.doi.org/10.3390/v14030476	4737	#537	Sirinam 2022
Synthesis, Anti-Influenza H1N1 and Anti-Dengue Activity of A-Ring Modified Oleanonic Acid Polyamine Derivatives	Smirnova, Irina; Petrova, Anastasiya; Giniyatullina, Gul'nara; Smirnova, Anna; Volobueva, Alexandrina; Pavlyukova, Julia; Zarubaev, Vladimir; Loc, Tran Van; Tran Thi Phoung, Thao; Hau, Vu Thi Bich; Thuy, Nguyen Thi Thu; Khine, Myint Myint; Kazakova, Oxana	A series of sixteen A-ring modified (2,3-indolo-, 2-benzylidene) oleanonic acid derivatives, holding some cyclic amines, linear polyamines and benzylaminocarboxamides at C28, has been synthesized and screened for antiviral activity against influenza A/PuertoRico/8/34 (H1N1) and Dengue virus serotypes of DENV-1, -2, -3, -4. It was found that 28-homopiperazine 2 and 3-N-phthalyl 22 amides of oleano…	2022		Molecules (Basel, Switzerland)	27	23			https://dx.doi.org/10.3390/molecules27238499	4556	#539	Smirnova 2022
4,7-Disubstituted 7H-Pyrrolo[2,3-d]pyrimidines and Their Analogs as Antiviral Agents against Zika Virus	Soto-Acosta, Ruben; Jung, Eunkyung; Qiu, Li; Wilson, Daniel J.; Geraghty, Robert J.; Chen, Liqiang	Discovery of compound 1 as a Zika virus (ZIKV) inhibitor has prompted us to investigate its 7H-pyrrolo[2,3-d]pyrimidine scaffold, revealing structural features that elicit antiviral activity. Furthermore, we have demonstrated that 9H-purine or 1H-pyrazolo[3,4-d]pyrimidine can serve as an alternative core structure. Overall, we have identified 4,7-disubstituted 7H-pyrrolo[2,3-d]pyrimidines and the…	2021		Molecules (Basel, Switzerland)	26	13			https://dx.doi.org/10.3390/molecules26133779	4779	#540	Soto-Acosta 2021
Designing Aedes (Diptera: Culicidae) Mosquito Traps: The Evolution of the Male Aedes Sound Trap by Iterative Evaluation	Staunton, Kyran M.; Liu, Jianyi; Townsend, Michael; Desnoyer, Mark; Howell, Paul; Crawford, Jacob E.; Xiang, Wei; Snoad, Nigel; Burkot, Thomas R.; Ritchie, Scott A.	Effective surveillance of Aedes aegypti (Linnaeus, Diptera: Culicidae) is critical to monitoring the impact of vector control measures when mitigating disease transmission by this species. There are benefits to deploying male-specific traps, particularly when a high level of catch-specificity is desired. Here, the rationale behind the developmental process of an entirely new trap which uses a sou…	2021		Insects	12	5			https://dx.doi.org/10.3390/insects12050388	4610	#541	Staunton 2021
Intravenous immunoglobulin therapy for dengue capillary leak syndrome in a renal allograft recipient	Subbiah, Arunkumar; Mahajan, Sandeep; Yadav, Raj Kanwar; Agarwal, Sanjay Kumar	A 45-year-old man presented 4 months after ABOi renal transplantation with febrile illness and bicytopenia necessitating cessation of mycophenolate mofetil. Dengue non-structural protein 1 antigen (NS1 Ag) test was positive. Lowest total leucocyte count was 3.1x109/L and platelet count was 14x109/L. As fever subsided, patient became tachypneic with abdominal distention and hypotension. Ultrasonog…	2018		BMJ case reports	2018				https://dx.doi.org/10.1136/bcr-2018-225225	5442	#542	Subbiah 2018		1. Rx - Antivirals; D. Other non-clinical-trial papers
Dengue Vector Control through Community Empowerment: Lessons Learned from a Community-Based Study in Yogyakarta, Indonesia	Sulistyawati, Sulistyawati; Dwi Astuti, Fardhiasih; Rahmah Umniyati, Sitti; Tunggul Satoto, Tri Baskoro; Lazuardi, Lutfan; Nilsson, Maria; Rocklov, Joacim; Andersson, Camilla; Holmner, Asa	Effort to control dengue transmission requires community participation to ensure its sustainability. We carried out a knowledge attitude and practice (KAP) survey of dengue prevention to inform the design of a vector control intervention. A cross-sectional survey was conducted in June-August 2014 among 521 households in two villages of Yogyakarta, Indonesia. Demographic characteristics and KAP qu…	2019		International journal of environmental research and public health	16	6			https://dx.doi.org/10.3390/ijerph16061013	5311	#543	Sulistyawati 2019
Development of Antibody Therapeutics against Flaviviruses	Sun, Haiyan; Chen, Qiang; Lai, Huafang	Recent outbreaks of Zika virus (ZIKV) highlight the urgent need to develop efficacious interventions against flaviviruses, many of which cause devastating epidemics around the world. Monoclonal antibodies (mAb) have been at the forefront of treatment for cancer and a wide array of other diseases due to their specificity and potency. While mammalian cell-produced mAbs have shown promise as therape…	2017		International journal of molecular sciences	19	1			https://dx.doi.org/10.3390/ijms19010054	5550	#544	Sun 2017
Genetic Diversity and Dispersal of DENGUE Virus among Three Main Island Groups of the Philippines during 2015-2017	Sy, Ava Kristy; Koo, Carmen; Privaldos, Kristine J. R.; Quinones, Mary Ann T.; Igoy, Mary A. U.; Villanueva, Sharon Y. A. M.; Hibberd, Martin L.; Ng, Lee Ching; Hapuarachchi, Hapuarachchige C.	Dengue has been one of the major public health concerns in the Philippines for more than a century. The annual dengue case burden has been increasing in recent years, exceeding 200,000 in 2015 and 2019. However, there is limited information on the molecular epidemiology of dengue in the Philippines. We, therefore, conducted a study to understand the genetic composition and dispersal of DENV in th…	2023		Viruses	15	5			https://dx.doi.org/10.3390/v15051079	4476	#545	Sy 2023
Sophoraflavenone G Restricts Dengue and Zika Virus Infection via RNA Polymerase Interference	Sze, Alexandre; Olagnier, David; Hadj, Samar Bel; Han, Xiaoying; Tian, Xiao Hong; Xu, Hong-Tao; Yang, Long; Shi, Qingwen; Wang, Penghua; Wainberg, Mark A.; Wu, Jian Hui; Lin, Rongtuan	Flaviviruses including Zika, Dengue and Hepatitis C virus cause debilitating diseases in humans, and the former are emerging as global health concerns with no antiviral treatments. We investigated Sophora Flavecens, used in Chinese medicine, as a source for antiviral compounds. We isolated Sophoraflavenone G and found that it inhibited Hepatitis C replication, but not Sendai or Vesicular Stomatit…	2017		Viruses	9	10			https://dx.doi.org/10.3390/v9100287	5582	#546	Sze 2017
Cost-effectiveness of a Dengue Vector Control Intervention in Colombia	Taborda, Alejandra; Chamorro, Cindy; Quintero, Juliana; Carrasquilla, Gabriel; Londono, Dario	Dengue is a public health problem in Colombia and in the municipality of Girardot, an area of high risk for dengue transmission. We present the results of an economic evaluation from the societal perspective and 1-year time horizon comparing the regular control program for dengue prevention versus an intervention that comprised an environmental management strategy by covering the most Aedes aegyp…	2022		The American journal of tropical medicine and hygiene					https://dx.doi.org/10.4269/ajtmh.20-0669	4406	#547	Taborda 2022
Acute retroviral syndrome mimincs dengue in Singapore, a dengue endemic country	Tan, J. H.; Verrall, A.; Archuleta, S.	Introduction: The differential diagnosis for dengue-like illnesses is broad. However, World Health Organization (WHO) recommended confirmatory testing may not always be feasible. Acute human immunodeficiency virus type-1 (HIV-1) presents similarly to dengue and is an important diagnosis that may be missed when dengue confirmatory testing is not performed. Method(s): Cases of acute HIV-1 in adults…	2012		Retrovirology	9	SUPPL. 1		71964827		3290	#548	Tan 2012
Nucleic Acid Vaccine Platform for DENGUE and ZIKA Flaviviruses	Taslem Mourosi, Jarin; Awe, Ayobami; Jain, Swati; Batra, Himanshu	Dengue virus and Zika virus are mosquito-borne, single-stranded, positive-sense RNA viruses that belong to the Flaviviridae family. Both the viruses are closely related and have similarities with other flaviviruses. Dengue virus (DENV) causes a severe febrile illness with fever, joint pain, and rash leading to a life-threatening condition in severe cases. While Zika virus (ZIKV) primarily causes …	2022		Vaccines	10	6			https://dx.doi.org/10.3390/vaccines10060834	4439	#549	TaslemMourosi 2022		5. Vaccines
Anthropometry and dengue fever in coastal ecuador	Tedesco, J. M.; Mehta, S.; Beltran-Ayala, E.; Cardenas, W. B.; Endy, T. P.; Ryan, S. J.; Stewart Ibarra, A. M.; Finkelstein, J. L.	Objective This study was conducted to examine the burden of malnutrition - both undernutrition or overnutrition - and its associations with dengue fever, as part of a prospective study of dengue transmission conducted in Machala, Ecuador. Methods Individuals presenting with suspected dengue fever at four sentinel clinics and the central hospital of the Ministry of Health were recruited into the s…	2016		FASEB Journal	30	Meeting Abstracts		72320604		2337	#550	Tedesco 2016
Carica papaya Leaf Juice for Dengue: A Scoping Review	Teh, Bee Ping; Ahmad, Norzahirah Binti; Mohamad, Saharuddin Bin; Tan, Terence Yew Chin; Mohd Abd Razak, Mohd Ridzuan Bin; Afzan, Adlin Binti; Syed Mohamed, Ami Fazlin Binti	The potential therapeutic effect of Carica papaya leaf juice has attracted wide interest from the public and scientists in relieving dengue related manifestations. Currently, there is a lack of evaluated evidence on its juice form. Therefore, this scoping review aims to critically appraise the available scientific evidence related to the efficacy of C. papaya leaf juice in dengue. A systematic se…	2022		Nutrients	14	8			https://dx.doi.org/10.3390/nu14081584	4719	#551	Teh 2022		3. Rx- Supportive; B. SR/R/MA
Codetection of Plasmodium falciparum in Children Hospitalized With Dengue Fever in the Dominican Republic	Teoh, Zheyi; Simpson, Brittany N.; Howard, Thad; McElhinney, Kathryn; Ware, Russell; Mena, Rafael; Schlaudeceker, Elizabeth P.	BACKGROUND: Cases of malaria and dengue in the Dominican Republic both spiked in 2019, but their rates of codetection are poorly characterized, especially in children., METHODS: We performed a prospective, observational study in January to December 2019 at the Hospital Infantil Robert Reid Cabral, in the Dominican Republic, enrolling hospitalized children with a clinical suspicion of dengue fever…	2023		The Pediatric infectious disease journal					https://dx.doi.org/10.1097/INF.0000000000004060	4398	#552	Teoh 2023
A Review of the Therapeutic Importance of Indole Scaffold in Drug Discovery	Teraiya, Nishith; Agrawal, Khushbu; Patel, Tarun M.; Patel, Archita; Patel, Samir; Shah, Umang; Shah, Shaileshkumar; Rathod, Khushman; Patel, Krupa	Indole is known as a versatile heterocyclic building block for its multiple pharmacological activities and has a high probability of success in the race for drug candidates. Many natural products, alkaloids, and bioactive heterocycles contain indole as the active principle pharmacophore. These encourage the researchers to explore it as a lead in the drug development process. The current manuscrip…	2023		Current drug discovery technologies					https://dx.doi.org/10.2174/1570163820666230505120553	4403	#553	Teraiya 2023
Immunogenic superiority and safety of Biological E's CORBEVAXTM vaccine compared to COVISHIELDTM (ChAdOx1 nCoV-19) vaccine studied in a phase III, single blind, multicenter, randomized clinical trial	Thuluva, S.; Paradkar, V.; Turaga, K.; Gunneri, S.; Yerroju, V.; Mogulla, R.; Suneetha, P. V.; Kyasani, M.; Manoharan, S. K.; Adabala, S.; Javvadi, A. S.; Medigeshi, G.; Singh, J.; Shaman, H.; Binayke, A.; Zaheer, A.; Awasthi, A.; Singh, C.; Rao, A. V.; Basu, I.; Kumar, K. A. A.; Pandey, A. K.	Background: Optimum formulation of Biological E's CORBEVAXTM vaccine that contains protein sub unit of Receptor Binding Domain (RBD) from the spike protein of SARS-COV-2 formulated with aluminum hydroxide (Al3+) and CpG1018 as adjuvants was selected in phase-1 and 2 studies and proven to be safe, well tolerated and immunogenic in healthy adult population. In the current study, additional data was…	2022		medRxiv				2017611176	https://dx.doi.org/10.1101/2022.03.20.22271891	30	#554	Thuluva 2022
Immune signatures of CD4 T cell subsets in healthy and dengue virus-infected individuals	Tian, Y.; Babor, M.; Seumois, G.; Vijayanand, P.; Weiskopf, D.; Peters, B.; Sette, A.	Dengue virus (DENV) has spread through most tropical and subtropical areas of the world and represents a serious public health problem. The control of DENV infections has been hindered by lack of effective therapeutics or vaccines. Nevertheless, a better understanding of the immune system both at steady state and following DENV infections may reveal new strategies for eliciting and improving anti…	2017		Journal of Immunology	198	1 Supplement 1		617354358		2018	#555	Tian 2017
Viral Infections and Interferons in the Development of Obesity	Tian, Yun; Jennings, Jordan; Gong, Yuanying; Sang, Yongming	Obesity is now a prevalent disease worldwide and has a multi-factorial etiology. Several viruses or virus-like agents including members of adenoviridae, herpesviridae, slow virus (prion), and hepatitides, have been associated with obesity; meanwhile obese patients are shown to be more susceptible to viral infections such as during influenza and dengue epidemics. We examined the co-factorial role …	2019		Biomolecules	9	11			https://dx.doi.org/10.3390/biom9110726	5215	#556	Tian 2019
Role of Serum Ferritin and PRISM-III in Predicting Mortality in Children with Acute Encephalitis Syndrome in Northern India	Toteja, N.; Sasidharan, R.; Kumar, S.; Zaman, K.; Singh, V. K.; Jaiswal, V.; Srivastava, K.; Tiwari, H.; Mittal, M.	The aim of this study was to evaluate the role of serum ferritin (SF) and PRISM-III (Pediatric Risk of Mortality) score in predicting mortality in critically ill children aged 6 months to 15 years diagnosed with acute encephalitis syndrome (AES) admitted to the pediatric intensive care unit (PICU). This prospective observational study was conducted in the PICU of a tertiary teaching hospital in N…	2022		Journal of Pediatric Intensive Care				2019253829	https://dx.doi.org/10.1055/s-0042-1750301	60	#557	Toteja 2022
Cost-of-Illness and the Health-Related Quality of Life of Patients in the Dengue Fever Outbreak in Hanoi in 2017	Tran, Bach Xuan; Thu Vu, Giang; Hoang Nguyen, Long; Tuan Le Nguyen, Anh; Thanh Tran, Tung; Thanh Nguyen, Binh; Phuong Thi Thai, Thao; Latkin, Carl A.; Ho, Cyrus S. H.; Ho, Roger C. M.	Dengue fever (DF) outbreaks occur intermittently in Vietnam, and the most recent epidemic happened in 2017. However, attempts to measure the burden of DF in relation to the quality of life and the cost of treatment for patients during an epidemic period are constrained. This study explored the health-related quality of life (HRQOL) and the cost of illness among patients with dengue fever in Vietn…	2018		International journal of environmental research and public health	15	6			https://dx.doi.org/10.3390/ijerph15061174	5450	#558	Tran 2018
Dengvaxia: the world's first vaccine for prevention of secondary dengue	Tully, D.; Griffiths, C. L.	The objective of this manuscript was to review and evaluate the efficacy and safety data of Dengvaxia for the treatment of severe secondary dengue infection. Dengvaxia is the brand name for chimeric yellow fever-dengue-tetravalent dengue vaccine (CYD-TDV). A literature search through PubMed was conducted using the keywords 'dengue vaccine', 'Dengvaxia', 'efficacy' or 'safety'. Trials were selecte…	2021		Therapeutic Advances in Vaccines and Immunotherapy	9			2011532808	https://dx.doi.org/10.1177/25151355211015839	641	#559	Tully 2021		5. Vaccines
Suppressive Effects of the Site 1 Protease (S1P) Inhibitor, PF-429242, on Dengue Virus Propagation	Uchida, Leo; Urata, Shuzo; Ulanday, Gianne Eduard L.; Takamatsu, Yuki; Yasuda, Jiro; Morita, Kouichi; Hayasaka, Daisuke	Dengue virus (DENV) infection causes one of the most widespread mosquito-borne diseases in the world. Despite the great need, effective vaccines and practical antiviral therapies are still under development. Intracellular lipid levels are regulated by sterol regulatory elements-binding proteins (SREBPs), which are activated by serine protease, site 1 protease (S1P). Small compound PF-429242 is kn…	2016		Viruses	8	2			https://dx.doi.org/10.3390/v8020046	5926	#560	Uchida 2016		1. Rx - Antivirals; D. Other non-clinical-trial papers
Sugar feeding by invasive mosquito species on ornamental and wild plants	Upshur, I. F.; Fehlman, M.; Parikh, V.; Lahondere, C.	Feeding on plant-derived sugars is an essential component of mosquito biology that affects key aspects of their lives such as survival, metabolism, and reproduction. Mosquitoes locate plants to feed on using olfactory and visual cues. Aedes aegypti and Aedes albopictus are two invasive mosquito species to the US, and are vectors of diseases such as dengue fever, chikungunya, and Zika. These speci…	2023		bioRxiv				2024396898	https://dx.doi.org/10.1101/2023.04.13.536683	4	#561	Upshur 2023
Field Effectiveness of Drones to Identify Potential Aedes aegypti Breeding Sites in Household Environments from Tapachula, a Dengue-Endemic City in Southern Mexico	Valdez-Delgado, Kenia Mayela; Moo-Llanes, David A.; Danis-Lozano, Rogelio; Cisneros-Vazquez, Luis Alberto; Flores-Suarez, Adriana E.; Ponce-Garcia, Gustavo; Medina-De la Garza, Carlos E.; Diaz-Gonzalez, Esteban E.; Fernandez-Salas, Ildefonso	Aedes aegypti control programs require more sensitive tools in order to survey domestic and peridomestic larval habitats for dengue and other arbovirus prevention areas. As a consequence of the COVID-19 pandemic, field technicians have faced a new occupational hazard during their work activities in dengue surveillance and control. Safer strategies to monitor larval populations, in addition to min…	2021		Insects	12	8			https://dx.doi.org/10.3390/insects12080663	4595	#562	Valdez-Delgado 2021
Impacts of Dietary Nutritional Composition on Larval Development and Adult Body Composition in the Yellow Fever Mosquito (Aedes aegypti)	van Schoor, Tess; Kelly, Erin Taylor; Tam, Nicole; Attardo, Geoffrey Michael	BACKGROUND: the mosquito Aedes aegypti (Ae. aegypti) is an important vector of arboviruses, including Zika, Dengue, and Chikungunya. The dietary requirements of larval Ae. aegypti are not well understood and likely impact developmental and physiological parameters knowledge of which could be important for vector control. This study examines the effects nutrition has on growth and development of l…	2020		Insects	11	8			https://dx.doi.org/10.3390/insects11080535	4636	#563	vanSchoor 2020
COVID-19 Antibody Detecting Rapid Diagnostic Tests Show High Cross-Reactivity When Challenged with Pre-Pandemic Malaria, Schistosomiasis and Dengue Samples	Vanroye, Fien; Bossche, Dorien Van den; Brosius, Isabel; Tack, Bieke; Esbroeck, Marjan Van; Jacobs, Jan	COVID-19 Antibody Detecting Rapid Diagnostic Tests (COVID-19 Ab RDTs) are the preferred tool for SARS-CoV-2 seroprevalence studies, particularly in low- and middle-income countries. The present study challenged COVID-19 Ab RDTs with pre-pandemic samples of patients exposed to tropical pathogens. A retrospective study was performed on archived serum (n = 94) and EDTA whole blood (n = 126) samples …	2021		Diagnostics (Basel, Switzerland)	11	7			https://dx.doi.org/10.3390/diagnostics11071163	4599	#564	Vanroye 2021
Comparison of wing geometry data and genetic data for assessing the population structure of Aedes aegypti	Vidal, P. O.; Suesdek, L.	Aedes aegypti is the most important vector of dengue viruses in tropical and subtropical regions. Because vaccines are still under development, dengue prevention depends primarily on vector control. Population genetics is a common approach in research involving Ae. aegypti. In the context of medical entomology, wing morphometric analysis has been proposed as a strong and low-cost complementary to…			Infection, Genetics and Evolution				51786663	https://dx.doi.org/10.1016/j.meegid.2011.11.013	83	#565
Effect of estimated glomerular filtration rate and fluid balance on clinical course and outcomes of children admitted with severe dengue	Vijayakumar, N.; Kandasamy, S.; Sangaralingam, T.; Varadarajan, V. V.; Krishnamoorthi, N.	Introduction: Dengue fever is one of the most important seasonal epidemics in Asia Case fatality rates vary from 1 to 5% [1]. Mortality from severe dengue may range from 26% in DHF to as high as 47% in DSS [2,3]. The pathogenesis of shock in dengue fever (DF) is centered on increased capillary permeability in the critical phase leading to hypovolemia and shock in severe dengue. There have been mu…	2014		Critical Care	18	SUPPL. 2		71992262	https://dx.doi.org/10.1186/cc14078	2835	#566	Vijayakumar 2014
Extracorporeal Membrane Oxygenation In AdultsStatPearls	Vyas, Ankit; Bishop, Michael A.	Extracorporeal membrane oxygenation (ECMO), a life support system, is an invaluable tool to treat adults and children with life-threatening cardiac and pulmonary dysfunction that is refractory to the conventional management or when cardiopulmonary resuscitation (CPR) measures are not successful in achieving the return of spontaneous circulation (ROSC). An ECMO machine consists of a pump with an o…	2022								4405	#567	Vyas 2022
Virologic, clinical, and immunological characteristics of a dengue virus 3 human challenge model	Waickman, A. T.; Newell, K.; Lu, J. Q.; Fang, H.; Waldran, M.; Gebo, C.; Currier, J. R.; Friberg, H.; Jarman, R. G.; Klick, M. D.; Ware, L. A.; Endy, T. P.; Thomas, S. J.	Dengue human infection models present an opportunity to explore a vaccine, antiviral, or immuno-compound's potential for clinical benefit in a controlled setting. Herein, we report the outcome of a phase 1, open-label assessment of a DENV-3 challenge model. In this study, 9 participants received a subcutaneous inoculation with 0.5ml of a 1.4x103 PFU/ml suspension of the DENV-3 strain CH53489. All…	2022		medRxiv				2021043937	https://dx.doi.org/10.1101/2022.10.24.22281454	17	#568	Waickman 2022
Ten big challenges ahead	Wainberg, M.	1. Can We Cure AIDS? This is an intense area of investigation at the current time with much focus on the activation of latently infected cells within reservoirs by such agents as histone deacetylase inhibitors. However, there is concern about some of these approaches due to considerations of possible long-term toxicities involving the activating agents as well as questions about whether it will b…	2014		BMC Infectious Diseases	14	Supplement 2		617265263		2833	#569	Wainberg 2014
Erythromycin Estolate Inhibits Zika Virus Infection by Blocking Viral Entry as a Viral Inactivator	Wang, Xiaohuan; Xia, Shuai; Zou, Peng; Lu, Lu	Recently, Zika virus (ZIKV) has attracted much attention in consideration of its association with severe neurological complications including fetal microcephaly. However, there are currently no prophylactic vaccines or therapeutic drugs approved for clinical treatments of ZIKV infection. To determine the potential anti-ZIKV inhibitors, we screened a library of clinical drugs with good safety prof…	2019		Viruses	11	11			https://dx.doi.org/10.3390/v11111064	5214	#570	Wang 2019
Identification of Differentially Expressed Genes in BALB/c Mouse Liver upon Primary Infection with DENV1 and Sequential Heterologous Infection with DENV2	Wickremsinghe, Indeevari A. C.; R M T Balasubramaniam, Vinod; Mot, Y. Yik; Dhanoa, Amreeta; S Hassan, Sharifah	Dengue virus (DENV) results in 100 million cases of infections and 22,000 deaths per year. Liver involvement, thrombocytopenia, haemorrhage and plasma leakage are characteristic manifestations of severe forms of DENV infection. However, the molecular pathways of DENV infection have not been comprehensively studied compared to the host immunological responses. We performed an in vivo study using t…	2018		Pathogens (Basel, Switzerland)	7	4			https://dx.doi.org/10.3390/pathogens7040078	5751	#571	Wickremsinghe 2018
Benefit of Insecticide-Treated Nets, Curtains and Screening on Vector Borne Diseases, Excluding Malaria: A Systematic Review and Meta-analysis	Wilson, A. L.; Dhiman, R. C.; Kitron, U.; Scott, T. W.; van den Berg, H.; Lindsay, S. W.	Introduction: Insecticide-treated nets (ITNs) are one of the main interventions used for malaria control. However, these nets may also be effective against other vector borne diseases (VBDs). We conducted a systematic review and meta-analysis to estimate the efficacy of ITNs, insecticide-treated curtains (ITCs) and insecticide-treated house screening (ITS) against Chagas disease, cutaneous and vi…	2014		PLoS Neglected Tropical Diseases	8	10		601112967	https://dx.doi.org/10.1371/journal.pntd.0003228	2714	#572	Wilson 2014		B. SR/R/MA
Applicability of the Mexican ovitrap system for Aedes vector surveillance in Colombia	Wright, E.; Carrillo, M. A.; Matamoros, D.; Sanchez, R. C.; Yanez, J.; Di Lorenzo, G.; Villa, J. M.; Kroeger, A.	Ovitraps can detect Aedes vectors at an early stage and can serve as an alarm indicator for outbreak prediction. This study aimed to summarize the available literature about the ovitrap system and to determine its feasibility, required resources and costs when installing and maintaining this vector surveillance system in the municipality of Los Patios, Colombia. A scoping review to assess the rol…	2022		Pathogens and Global Health				2020134900	https://dx.doi.org/10.1080/20477724.2022.2146049	58	#573	Wright 2022
Polyketides and Alkaloids from the Marine-Derived Fungus Dichotomomyces cejpii F31-1 and the Antiviral Activity of Scequinadoline A against Dengue Virus	Wu, Dong-Lan; Li, Hou-Jin; Smith, Duncan R.; Jaratsittisin, Janejira; Xia-Ke-Er, Xia-Fu-Kai-Ti; Ma, Wen-Zhe; Guo, Yong-Wei; Dong, Jun; Shen, Juan; Yang, De-Po; Lan, Wen-Jian	In our continuous chemical investigation on the marine-derived fungus Dichotomomyces cejpii F31-1, two new polyketides dichocetides B-C (1, 2), two new alkaloids dichotomocejs E-F (3, 4), and three known fumiquinozalines: scequinadoline A (5), quinadoline A (6), and scequinadoline E (7) were discovered from the culture broth and the mycelium in the culture medium, by the addition of l-tryptophan …	2018		Marine drugs	16	7			https://dx.doi.org/10.3390/md16070229	5434	#574	Wu 2018
Enhanced Immunogenicity of Inactivated Dengue Vaccines by Novel Polysaccharide-Based Adjuvants in Mice	Wu, Shuenn-Jue; Ewing, Dan; Sundaram, Appavu K.; Chen, Hua-Wei; Liang, Zhaodong; Cheng, Ying; Jani, Vihasi; Sun, Peifang; Gromowski, Gregory D.; De La Barrera, Rafael A.; Schilling, Megan A.; Petrovsky, Nikolai; Porter, Kevin R.; Williams, Maya	Dengue fever, caused by any of four dengue viruses (DENV1-4), is a major global burden. Currently, there is no effective vaccine that prevents infection in dengue naive populations. We tested the ability of two novel adjuvants (Advax-PEI and Advax-2), using aluminum hydroxide (alum) as control, to enhance the immunogenicity of formalin- or psoralen-inactivated (PIV or PsIV) DENV2 vaccines in mice…	2022		Microorganisms	10	5			https://dx.doi.org/10.3390/microorganisms10051034	4574	#575	Wu 2022
Tizoxanide Antiviral Activity on Dengue Virus Replication	Yamamoto, Kristie A.; Blackburn, Kevin; Goshe, Michael B.; Brown, Dennis T.; Migoswski, Edimilson; Campanhon, Isabele B.; Moreira, Monica F.; Ferreira, Davis F.; Soares, Marcia R.	Dengue virus is an important circulating arbovirus in Brazil responsible for high morbidity and mortality worldwide, representing a huge economic and social burden, in addition to affecting public health. In this study, the biological activity, toxicity, and antiviral activity against dengue virus type 2 (DENV-2) of tizoxanide (TIZ) was evaluated in Vero cell culture. TIZ has a broad spectrum of …	2023		Viruses	15	3			https://dx.doi.org/10.3390/v15030696	4497	#576	Yamamoto 2023		D. Other non-clinical-trial papers
The Antimalarial Compound Atovaquone Inhibits Zika and Dengue Virus Infection by Blocking E Protein-Mediated Membrane Fusion	Yamamoto, Mizuki; Ichinohe, Takeshi; Watanabe, Aya; Kobayashi, Ayako; Zhang, Rui; Song, Jiping; Kawaguchi, Yasushi; Matsuda, Zene; Inoue, Jun-Ichiro	Flaviviruses bear class II fusion proteins as their envelope (E) proteins. Here, we describe the development of an in vitro quantitative mosquito-cell-based membrane-fusion assay for the E protein using dual split proteins (DSPs). The assay does not involve the use of live viruses and allows the analysis of a membrane-fusion step independent of other events in the viral lifecycle, such as endocyt…	2020		Viruses	12	12			https://dx.doi.org/10.3390/v12121475	5002	#577	Yamamoto 2020
High Throughput Screening Targeting the Dengue NS3-NS5 Interface Identifies Antivirals against Dengue, Zika and West Nile Viruses	Yang, Sundy N. Y.; Maher, Belinda; Wang, Chunxiao; Wagstaff, Kylie M.; Fraser, Johanna E.; Jans, David A.	Dengue virus (DENV) threatens almost 70% of the world's population, with no effective therapeutic currently available and controversy surrounding the one approved vaccine. A key factor in dengue viral replication is the interaction between DENV nonstructural proteins (NS) 5 and 3 (NS3) in the infected cell. Here, we perform a proof-of-principle high-throughput screen to identify compounds targeti…	2022		Cells	11	4			https://dx.doi.org/10.3390/cells11040730	4750	#578	Yang 2022
Multiplexed Isothermal Amplification Based Diagnostic Platform to Detect Zika, Chikungunya, and Dengue 1	Yaren, Ozlem; Alto, Barry W.; Bradley, Kevin M.; Moussatche, Patricia; Glushakova, Lyudmyla; Benner, Steven A.	Zika, dengue, and chikungunya viruses are transmitted by mosquitoes, causing diseases with similar patient symptoms. However, they have different downstream patient-to-patient transmission potentials, and require very different patient treatments. Thus, recent Zika outbreaks make it urgent to develop tools that rapidly discriminate these viruses in patients and trapped mosquitoes, to select the c…	2018		Journal of visualized experiments : JoVE		133			https://dx.doi.org/10.3791/57051	5485	#579	Yaren 2018
Dengue in Cambodia 2002-2020: Cases, Characteristics and Capture by National Surveillance	Yek, C.; Li, Y.; Pacheco, A. R.; Lon, C.; Duong, V.; Dussart, P.; Chea, S.; Lay, S.; Man, S.; Kimsan, S.; Huch, C.; Leang, R.; Huy, R.; Brook, C. E.; Manning, J. E.	Objective Data from 19 years of national dengue surveillance in Cambodia (2002-2020) were analyzed to describe trends in dengue case characteristics and incidence. Methods Generalized additive models were fitted to dengue case incidence and characteristics (mean age, case phenotype, fatality) over time. Dengue incidence in a pediatric cohort study (2018-2020) was compared to national data during …	2023		medRxiv				2024359449	https://dx.doi.org/10.1101/2023.04.27.23289207	6	#580	Yek 2023
Insight parameter drug design for human beta-tryptase inhibition integrated molecular docking, QSAR, molecular dynamics simulation, and pharmacophore modelling studies of alpha-keto-[1,2,4]-oxadiazoles	Yu, C. X.; Tan, J. W.; Rullah, K.; Imran, S.; Tham, C. L.	Dengue hemorrhagic fever (DHF) is severe dengue with a hallmark of vascular leakage. beta-tryptase has been found to promote vascular leakage in DHF patients, which could be a potential target for DHF treatment. This study aims to develop a theoretical background for designing and selecting human beta-tryptase inhibitors through computational studies. Thirty-four alpha-keto-[1,2,3]-oxadiazoles sc…	2023		Journal of Biomolecular Structure and Dynamics				2021278610	https://dx.doi.org/10.1080/07391102.2023.2171131	263	#581	Yu 2023
Hit-to-Lead Short Peptides against Dengue Type 2 Envelope Protein: Computational and Experimental Investigations	Zaidi, Norburhanuddin Johari; Abdullah, Adib Afandi; Heh, Choon Han; Lin, Chun-Hung; Othman, Rozana; Ahmad Fuaad, Abdullah Al Hadi	Data from the World Health Organisation show that the global incidence of dengue infection has risen drastically, with an estimated 400 million cases of dengue infection occurring annually. Despite this worrying trend, there is still no therapeutic treatment available. Herein, we investigated short peptide fragments with a varying total number of amino acid residues (peptide fragments) from previ…	2022		Molecules (Basel, Switzerland)	27	10			https://dx.doi.org/10.3390/molecules27103233	4709	#582	Zaidi 2022
Neuralized E3 Ubiquitin Protein Ligase 3 Is an Inducible Antiviral Effector That Inhibits Hepatitis C Virus Assembly by Targeting Viral E1 Glycoprotein	Zhao, Yanan; Cao, Xuezhi; Guo, Mingzhe; Wang, Xuesong; Yu, Tao; Ye, Liqing; Han, Lin; Hei, Lei; Tao, Wanyin; Tong, Yimin; Xu, Yongfen; Zhong, Jin	Hepatitis C virus (HCV) infection is a major cause of chronic hepatitis, liver cirrhosis, and hepatocellular carcinoma. HCV can be sensed by host innate immunity to induce expression of interferons (IFNs) and a number of antiviral effectors. In this study, we found HCV infection induced the expression of neuralized E3 ubiquitin protein ligase 3 (NEURL3), a putative E3 ligase, in a manner that req…	2018		Journal of virology	92	21			https://dx.doi.org/10.1128/JVI.01123-18	5423	#583	Zhao 2018
Quercetin for COVID-19 and DENGUE co-infection: a potential therapeutic strategy of targeting critical host signal pathways triggered by SARS-CoV-2 and DENV	Zheng, Wenjiang; Wu, Hui; Wang, Ting; Zhan, Shaofeng; Liu, Xiaohong	BACKGROUND: The clinical consequences of SARS-CoV-2 and DENGUE virus co-infection are not promising. However, their treatment options are currently unavailable. Current studies have shown that quercetin is both resistant to COVID-19 and DENGUE; this study aimed to evaluate the possible functional roles and underlying mechanisms of action of quercetin as a potential molecular candidate against COV…	2021		Briefings in bioinformatics	22	6			https://dx.doi.org/10.1093/bib/bbab199	4872	#584	Zheng 2021
Simultaneous Inference of Treatment Effect Modification by Intermediate Response Endpoint Principal Strata with Application to Vaccine Trials	Zhuang, Yingying; Huang, Ying; Gilbert, Peter B.	In randomized clinical trials, researchers are often interested in identifying an inexpensive intermediate study endpoint (typically a biomarker) that is a strong effect modifier of the treatment effect on a longer-term clinical endpoint of interest. Motivated by randomized placebo-controlled preventive vaccine efficacy trials, within the principal stratification framework a pseudo-score type est…	2019		The international journal of biostatistics	16	1			https://dx.doi.org/10.1515/ijb-2018-0058	5273	#585	Zhuang 2019
COMPARING THE EFFICIENCY OF DIFFERENT CARBON DIOXIDE SOURCES IN COLLECTING MOSQUITO VECTOR SPECIES ON THE TEMPE CAMPUS OF ARIZONA STATE UNIVERSITY	Jobe, Ndey Bassin; Huijben, Silvie; Will, James B.; Townsend, John; Paaijmans, Krijn P.	We compared the effectiveness of 4 different carbon dioxide (CO2) sources (sugar-fermented BG-CO2, sugar-fermented Fleischmann yeast, dry ice, and compressed gas cylinders) in attracting different mosquito species in 2 separate 4 x 4 Latin square trials. The CO2 generated by dry ice and the gas cylinders collected more Culex quinquefasciatus than the sugar-fermented BG-CO2 and Fleischmann yeasts …	2023		Journal of the American Mosquito Control Association	39	2	0		https://dx.doi.org/10.2987/22-7094	4468	#586	Jobe 2023
Keeping blood safe-a global challenge	Alter, H.	Centuries transpired between the first recognition of 'serum' hepatitis and the development of the first assay to reliably detect the hepatitis B virus. It was the serendipitous discovery of the Australia antigen that set the path forward to the eventual eradication of post-transfusion hepatitis (PTH) in the developed world. The critical steps in this pathway were: (i) the recognition that the Au…	2014		Journal of Viral Hepatitis	21	SUPPL. 2	1	71684581	https://dx.doi.org/10.1111/jvh.12331	2882	#587	Alter 2014
Seroprevalence of dengue among healthy adults in a rural community in Southern Malaysia: A pilot study	Dhanoa, A.; Hassan, S. S.; Jahan, N. K.; Reidpath, D. D.; Fatt, Q. K.; Ahmad, M. P.; Meng, C. Y.; Ming, L. W.; Zain, A. Z.; Phipps, M. E.; Othman, I.; Rabu, A. B.; Sirajudeen, R.; Fatan, A. A. B. A.; Ghafar, F. A.; Ahmad, H. B.; Allotey, P.	Background: The frequency and magnitude of dengue epidemics continue to increase exponentially in Malaysia, with a shift in the age range predominance toward adults and an expansion to rural areas. Despite this, information pertaining to the extent of transmission of dengue virus (DENV) in the rural community is lacking. This community-based pilot study was conducted to establish DENV seroprevale…	2018		Infectious Diseases of Poverty	7	1	1	620246029	https://dx.doi.org/10.1186/s40249-017-0384-1	1629	#588	Dhanoa 2018
The high-affinity human IgG receptor Fc gamma receptor I (FcgammaRI) is not associated with vascular leakage of dengue	Mohamad Zamberi, Zaiharina; Zakaria, Zuraihan; Abdul Aziz, Abu Thalhah; Heng, Benedict Sim Lim; Zaid, Masliza; Chong, Christopher Lee Kwok; Noor, Fadzilah Mohd; Abu Bakar, Sazaly; Boon Peng, Hoh	BACKGROUND: Dengue is a major public health problem in many tropical and sub-tropical countries. Vascular leakage and shock are identified as the major causes of deaths in patients with severe dengue. Studies have suggested the potential role of Fc gamma receptors I (FcgammaRI) in the pathogenesis of dengue. We hypothesized that the circulating level of Fcgamma receptor I could potentially be use…	2015		Journal of negative results in biomedicine	14		1		https://dx.doi.org/10.1186/s12952-014-0020-6	6078	#589	MohamadZamberi 2015
Aedes aegypti abundance, larval indices and risk for dengue virus transmission in Kinondoni district, Tanzania	Ngingo, Baraka L.; Mboera, Leonard E. G.; Chengula, Augustino; Machelle, Ines; Makange, Mariam R.; Msolla, Michael; Mwanyika, Gaspary O.; Rugarabamu, Sima; Misinzo, Gerald	BACKGROUND: Tanzania has experienced periodic dengue outbreaks with increased incidence since 2010. However, there is limited information on vector dynamics and transmission risk in most parts of the country. This study was conducted to determine Aedes mosquito abundance, larval indices and dengue virus infection rate as risk indicators for DENV transmission in Kinondoni district, Dar es Salaam, …	2022		Tropical medicine and health	50	1	1		https://dx.doi.org/10.1186/s41182-021-00395-z	4582	#590	Ngingo 2022
[Venezuelan Virology Network]	Anez, German	In November 2004, sponsored by the World Bank, the Venezuelan Foundation of Science, Technology and Innovation (Fonacit) and the Venezuelan Institute of Scientific Research (IVIC), delegates from the different virology research groups of the country, met in Caracas-Venezuela, with the aim to establish the "Venezuelan Virology Network". The symposium entitled "Molecular biology applied to virus of…	2005		Red de Virologia de Venezuela.	46	1	1-3			6905	#591	Anez 2005
Dengue haemorrhagic fever outbreak in October-November 1996 in Ludhiana, Punjab, India	Kaur, H.; Prabhakar, H.; Mathew, P.; Marshalla, R.; Arya, M.	An epidemic of haemorrhagic fever broke out in Ludhiana in October and November 1996. Persons of all age groups were affected with preponderance of young adults. Haemorrhagic manifestations like rashes, epistaxis, bleeding from the gums and haematemesis were observed. The cause of fever was investigated. Serum samples collected at random from 71 patients were tested by ELISA for dengue types 1-4 …	1997		Indian Journal of Medical Research	106	JULY	1-3	27341698		4277	#592	Kaur 1997
Dengue virus RNA purification from human plasma: a comparison of two techniques	Dettogni, R. S.; Louro, I. D.	Dengue virus RNA purification from human plasma is useful for research and clinical purposes. Dengue is endemic in the Espirito Santo State, Brazil, and it is progressively becoming a hard-to-control public health problem [1]. Dengue virus types 1, 2 and 3 are currently found in Brazilian territory, and recently Dengue virus type 4 has been reported to enter Brazilian borders. This virus spreads …	2010		Molecular Biology Reports			1-5	51194417	https://dx.doi.org/10.1007/s11033-010-0642-9	3579	#593	Dettogni 2010
Significance of serum procalcitonin in sepsis	Sudhir, U.; Venkatachalaiah, R. K.; Kumar, T. A.; Rao, M. Y.; Kempegowda, P.	Context: Rapid treatment of sepsis is of crucial importance for survival of patients. Specific and rapid markers of bacterial infection have been sought for early diagnosis of sepsis. One such measurement, Procalcitonin (PCT), has recently become of interest as a possible marker of the systemic inflammatory response to infection. Aim(s): This study was done to find out the common sources of sepsi…	2011		Indian Journal of Critical Care Medicine	15	1	1-5	361580014	https://dx.doi.org/10.4103/0972-5229.78214	3387	#594	Sudhir 2011
Comparison of ground and aerial ultra-low volume applications of malathion against Aedes aegypti in Santo Domingo, Dominican Republic	Perich, M. J.; Tidwell, M. A.; Williams, D. C.; Sardelis, M. R.; Pena, C. J.; Mandeville, D.; Boobar, L. R.	Efficacy of ground and aerial ultra-low volume (ULV) applications of 91% malathion at 438 ml/ha against Aedes aegypti in the Dominican Republic was evaluated using indoor collections, oviposition trapping and adult sentinel mortality rates. Ground compared to aerial ULV applications in this study were found to have a greater effect on Ae. aegypti when measured by the described sampling techniques…	1990		Journal of the American Mosquito Control Association	6	1	1-6	20827394		4335	#595	Perich 1990
Incidence and etiology of acute kidney injury in children admitted to PICU using pRIFLE criteria	Srinivasa, S.; Reshmavathi, V.	Introduction: Acute Kidney Injury (AKI) is associated with severe morbidity and mortality. Lack of consensus definition has been major limitation in improving outcomes. Acute Dialysis Quality Initiative Group (ADQI) group proposed RIFLE (Risk, Injury, Failure, Loss of function, End stage renal disease) criteria, criteria for defining AKI, later modified in children as pRIFLE (pediatric RIFLE). Th…	2016		Current Pediatric Research	20	1-2	1-6	611349690		2117	#596	Srinivasa 2016
Towards antiviral therapies for treating dengue virus infections	Kaptein, Suzanne Jf; Neyts, Johan	Dengue virus is an emerging human pathogen that poses a huge public health burden by infecting annually about 390 million individuals of which a quarter report with clinical manifestations. Although progress has been made in understanding dengue pathogenesis, a licensed vaccine or antiviral therapy against this virus is still lacking. Treatment of patients is confined to symptomatic alleviation a…	2016		Current opinion in pharmacology	30		1-7		https://dx.doi.org/10.1016/j.coph.2016.06.002	5858	#597	Kaptein 2016		1. Rx - Antivirals; B. SR/R/MA
Detection of the Zaire Subtype of the Ebola Virus by Isothermal Multiple Self-matching Initiated Amplification	Li, X.; Nie, K.; Wang, J.; Zhang, D.; Guan, L.; Liu, J.; Ke, Y.; Zhou, H.; Ma, X.	Given the Ebola outbreak in West Africa and the risks of spread to other regions, a rapid, sensitive and simple method for the detection of the Ebola virus (EBOV) is of great significance for the prevention and control of Ebola. We developed a simple colorimetric isothermal multiple self-matching initiated amplification (IMSA) for rapid detection of the Zaire subtype of the Ebola virus (EBOV-Z). …	2016		Bing du xue bao = Chinese journal of virology / [bian ji, Bing du xue bao bian ji wei yuan hui]	32	1	1-7	611029944		2414	#598	Li 2016
Efficacy of ULV and thermal aerosols of deltamethrin for control of Aedes albopictus in nice, France	Boubidi, S. C.; Roiz, D.; Rossignol, M.; Chandre, F.; Benoit, R.; Raselli, M.; Tizon, C.; Cadiou, B.; Tounsi, R.; Lagneau, C.; Fontenille, D.; Reiter, P.	Background: Ultra-low volume (ULV) insecticidal aerosols dispensed from vehicle-mounted cold-foggers are widely considered the method of choice for control of Aedes aegypti and Ae. albopictus during outbreaks of dengue and chikungunya and, more recently, Zika. Nevertheless, their effectiveness has been poorly studied, particularly in Europe. Nearly all published studies of ULV efficacy are bio-as…	2016		Parasites and Vectors	9	1	1-8	613329626	https://dx.doi.org/10.1186/s13071-016-1881-y	2125	#599	Boubidi 2016
PSO-ANN based diagnostic model for the early detection of dengue disease	Gambhir, S.; Malik, S. K.; Kumar, Y.	Large numbers of machine learning approaches have been developed for analysis of medical data in recent years. These approaches have also proved their significance through accurate and earlier diagnosis of diseases. The objective of this work is to develop a diagnostic model for earlier diagnosis of dengue disease. Dengue fever is spread through the bite of the female mosquito (Aedes aegypti). Th…	2017		New Horizons in Translational Medicine	4	1-4	1-8	618990292	https://dx.doi.org/10.1016/j.nhtm.2017.10.001	1928	#600	Gambhir 2017
Serotype specificity of recombinant fusion protein containing domain III and capsid protein of dengue virus 2	Izquierdo, A.; Valdes, I.; Gil, L.; Hermida, L.; Gutierrez, S.; Garcia, A.; Bernardo, L.; Pavon, A.; Guillen, G.; Guzman, M. G.	Recombinant fusion protein containing domain III of the dengue envelope protein fused to capsid protein from dengue 2 virus was immunogenic and conferred protection in mice against lethal challenge in previously report. Here, the antigenic specificity of this recombinant protein using anti-dengue antibodies from mice and humans and the cross-reactive humoral and cellular response induced in immun…	2012		Antiviral Research	95	1	1-8	52022518	https://dx.doi.org/10.1016/j.antiviral.2012.04.006	3276	#601	Izquierdo 2012
Insect anionic septapeptides suppress DENV replication by activating antiviral cytokines and miRNAs in primary human monocytes	Limthongkul, Jitra; Mapratiep, Nithipong; Apichirapokey, Suttikarn; Suksatu, Ampa; Midoeng, Panuwat; Ubol, Sukathida	Dengue viruses (DENVs) have threatened 2/3 of the world population for decades. Thus, combating DENV infection with either antiviral therapy or protective vaccination is an urgent goal. In the present study, we investigated the anti-DENV activity of insect cell-derived anionic septapeptides from C6/36 mosquito cell cultures persistently infected with DENV. These molecules were previously shown to…	2019		Antiviral research	168		1-8		https://dx.doi.org/10.1016/j.antiviral.2019.04.012	5291	#602	Limthongkul 2019
Emergence of zika virus infection in China	Zhou, C. M.; Liu, J. W.; Qi, R.; Fang, L. Z.; Qin, X. R.; Han, H. J.; Mo, R. C.; Yu, H.; Jiao, Y. J.; Lin, J. Y.; Yu, X. J.	Currently, Zika virus (ZIKV) is spreading across the world and no ZIKV infection cases have ever been reported in China. Here, we aimed to determine whether ZIKV infection exists in China. Blood samples of 273 healthy individuals were collected from Nanning City, Guangxi Province, China in March 2019. We found that 9.5% (26/273) and 1.8% (5/273) of healthy persons were positive to ZIKV total anti…	2020		PLoS Neglected Tropical Diseases	14	5	1-8	2004598023	https://dx.doi.org/10.1371/journal.pntd.0008300	1013	#603	Zhou 2020
IgG-ELISA antibody titers against Japanese encephalitis (JE) and dengue virus type 1 among healthy people in JE-endemic areas in Japan and Thailand	Chanyasanha, C.; Bundo, K.; Igarashi, A.		1984		Tropical Medicine	26	1	1-9	14097316		4376	#604	Chanyasanha 1984
Association of dengue disease severity and blood group: A systematic review and meta-analysis	Hashan, M. R.; Ghozy, S.; El-Qushayri, A. E.; Pial, R. H.; Hossain, M. A.; Al Kibria, G. M.	Dengue disease encompasses various clinical manifestations including dengue fever (DF) and dengue hemorrhagic fever (DHF). In this article, we aimed to systematically review and analyze the association between different blood groups and severity of dengue. We searched nine databases for eligible papers reporting prevalence, distribution, and frequency of blood group type among dengue patients. Ne…	2021		Reviews in Medical Virology	31	1	1-9	2005811606	https://dx.doi.org/10.1002/rmv.2147	806	#605	Hashan 2021		B. SR/R/MA
Diagnostic infectious diseases testing outside clinics: A global systematic review and meta-analysis	Kpokiri, E. E.; Marley, G.; Tang, W.; Fongwen, N.; Wu, D.; Berendes, S.; Ambil, B.; Loveday, S. J.; Sampath, R.; Walker, J. S.; Matovu, J. K. B.; Boehme, C.; Pai, N. P.; Tucker, J. D.	Background. Most people around the world do not have access to facility-based diagnostic testing, and the gap in availability of diagnostic tests is a major public health challenge. Self-testing, self-sampling, and institutional testing outside conventional clinical settings are transforming infectious disease diagnostic testing in a wide range of low- and middle-income countries (LMICs). We exam…	2020		Open Forum Infectious Diseases	7	10	1-9	2010099703	https://dx.doi.org/10.1093/ofid/ofaa360	894	#606	Kpokiri 2020
Male contributions during mating increase female survival in the disease vector mosquito Aedes aegypti	Villarreal, S. M.; Pitcher, S.; Helinski, M. E. H.; Johnson, L.; Wolfner, M. F.; Harrington, L. C.	Aedes aegypti is a vector of medically important viruses including those causing Zika, dengue, and chikungunya. During mating, males transfer a number of proteins and other molecules to the female and these components of the male ejaculate are essential in shifting female post-mating behaviors in a number of insect species. Because these molecules are highly variable by species, and female post-m…	2018		Journal of insect physiology	108		1-9	628566276	https://dx.doi.org/10.1016/j.jinsphys.2018.05.001	1532	#607	Villarreal 2018
Impact of Induction Therapy on Clinical Outcomes of Kidney Transplant Recipients: A Single-Centre Cohort Study	Devraj, V. M.; Taduri, G.; Guditi, S.; Das, U.; Shamsudheen, M. P.; Saigal, M.; Kalidindi, R. K.	The purpose of this study was to evaluate long-term efficacy of immunosuppressive drugs based on the type of induction therapy given to kidney transplant recipients, and determine the occurrence of graft dysfunctions or rejections. We compared the safety and efficacy of antithymocyte globulin (ATG) and basiliximab (BAS) in high-risk patients and analyzed the cumulative incidence of immediate, slo…	2023		Journal of Renal and Hepatic Disorders	7	1	1-10	2023538257	https://dx.doi.org/10.15586/jrenhep.v7i1.150	196	#608	Devraj 2023
Effectiveness of Gambusia holbrooki fish in domestic water containers and controlling Aedes aegypti larvae (Linnaeus, 1762) in southwest Saudi Arabia (Jeddah)	Gamal, Z. A.	The objective of this study was to estimate the survival of Gambusia holbrooki (Cyprinodontiformes: Poeciliidae) fishin domestic containers in Jeddah, as well as its effectiveness in the control of immature A.aegypti. The use of G. holbrooki compared to Bacillus thuringiensis israelensis (B.t.i.)was donein domestic containers. In a first home visit, G. holbrooki or B.t.i were applied to water con…	2012		Journal of the Egyptian Society of Parasitology	42	1	1-10	365241486		3273	#609	Gamal 2012
Infectivity of West Nile/dengue chimeric viruses for West Nile and dengue mosquito vectors	Hanley, K. A.; Goddard, L. B.; Gilmore, L. E.; Scott, T. W.; Speicher, J.; Murphy, B. R.; Pletnev, A. G.	West Nile virus (WN), an agent of significant human and veterinary disease, is endemic in the Old World and rapidly spreading throughout the Americas. Vaccines are needed to halt the geographic expansion of this virus and prevent disease where it is established. However, to preclude introduction of a vaccine virus into the environment, a live attenuated WN vaccine should have low potential for tr…	2005		Vector-Borne and Zoonotic Diseases	5	1	1-10	41309107	https://dx.doi.org/10.1089/vbz.2005.5.1	3995	#610	Hanley 2005
The association between dengue viremia kinetics and dengue severity: A systemic review and meta-analysis	Morsy, S.; Hashan, M. R.; Hieu, T. H.; Mohammed, A. T.; Elawady, S. S.; Ghosh, P.; Elgendy, M. A.; Le, H. H.; Hamad, W. M. A.; Iqtadar, S.; Dumre, S. P.; Hirayama, K.; Huy, N. T.	In this study, we aim to assess the association of dengue viremia with dengue severity. The study protocol was developed and registered in PROSPERO (CRD42016039864). We searched nine databases to find potential papers. Studies meeting the inclusion criteria were included. We, based our analysis on three outcomes which are disease severity, dengue serotype and disease infection type. Thirty studie…	2020		Reviews in Medical Virology	30	6	1-10	2005993073	https://dx.doi.org/10.1002/rmv.2121	898	#611	Morsy 2020		B. SR/R/MA
The detection of anti-dengue virus IgM in urine in participants enrolled in an acute febrile illness study in Puerto Rico	Caraballo, E.; Katherine Poole-Smith, B.; Tomashek, K. M.; Torresvelasquez, B.; Alvarado, L. I.; Lorenzi, O. D.; Ramos, C.; Carrion, J.; Hunsperger, E.	Background Dengue is an important arboviral disease with about 100 million dengue cases per year, of which, ~5% result in severe disease. Clinical differentiation of dengue from other acute febrile illnesses (AFI) is difficult, and diagnostic blood tests are costly. We evaluated the utility of anti-DENV IgM in urine to identify dengue cases among AFI patients enrolled in a clinical study. Methods…	2020		PLoS Neglected Tropical Diseases	14	1	1-11	2004719499	https://dx.doi.org/10.1371/JOURNAL.PNTD.0007971	1033	#612	Caraballo 2020
Rational discovery of dengue type 2 non-competitive inhibitors	Heh, Choon H.; Othman, Rozana; Buckle, Michael J. C.; Sharifuddin, Yusrizam; Yusof, Rohana; Rahman, Noorsaadah A.	Various works have been carried out in developing therapeutics against dengue. However, to date, no effective vaccine or anti-dengue agent has yet been discovered. The development of protease inhibitors is considered as a promising option, but most previous works have involved competitive inhibition. In this study, we focused on rational discovery of potential anti-dengue agents based on non-comp…	2013		Chemical biology & drug design	82	1	1-11		https://dx.doi.org/10.1111/cbdd.12122	6319	#614	Heh 2013		1. Rx - Antivirals; D. Other non-clinical-trial papers
Quantitative detection of dengue 2 virus using fluorogenic RT-PCR based on 3'-noncoding sequence	Houng, H. S. H.; Hritz, D.; Kanesa-thasan, N.	A fluorescent DNA probe (DV2.P1) specific to the conserved distal 3'-noncoding region (nucleotides 10 653-10 678) of dengue 2 virus and a pair of flanking primers (DV2.L1 and DV2.U2) were designed to formulate a dengue 2-specific fluorogenic polymerase chain reaction (PCR). In addition, DV2.L1 was also used as a reverse transcription (RT) primer to generate superior cDNA from dengue viral RNA. Op…	2000		Journal of Virological Methods	86	1	1-11	30136197	https://dx.doi.org/10.1016/S0166-0934%2899%2900166-4	4211	#615	Houng 2000
Social media-based civic engagement solutions for dengue prevention in Sri Lanka: results of receptivity assessment	Lwin, May O.; Vijaykumar, Santosh; Foo, Schubert; Fernando, Owen Noel Newton; Lim, Gentatsu; Panchapakesan, Chitra; Wimalaratne, Prasad	This article focuses on a novel social media-based system that addresses dengue prevention through an integration of three components: predictive surveillance, civic engagement and health education. The aim was to conduct a potential receptivity assessment of this system among smartphone users in the city of Colombo, the epicenter of the dengue epidemic in the island country of Sri Lanka. Grounde…	2016		Health education research	31	1	1-11		https://dx.doi.org/10.1093/her/cyv065	5944	#616	Lwin 2016
Aesculus hippocastanum L. seed extract shows virucidal and antiviral activities against respiratory syncytial virus (RSV) and reduces lung inflammation in vivo	Salinas, Franco Maximiliano; Vazquez, Luciana; Gentilini, Maria Virginia; O Donohoe, Ailin; Regueira, Eleonora; Nabaes Jodar, Mercedes Soledad; Viegas, Mariana; Michelini, Flavia Mariana; Hermida, Gladys; Alche, Laura Edith; Bueno, Carlos Alberto	Respiratory syncytial virus (RSV) is a leading cause of lower respiratory tract disease and bronchiolitis in children worldwide. No vaccine or specific, effective treatment is currently available. beta-escin is one of the main bioactive constituents of Aesculus hippocastanum L. (Hippocastanaceae) seed extract (AH), and both beta-escin and AH have demonstrated a beneficial role in clinical therapy…	2019		Antiviral research	164		1-11		https://dx.doi.org/10.1016/j.antiviral.2019.01.018	5329	#617	Salinas 2019
Comparison of stochastic and deterministic frameworks in dengue modelling	Champagne, C.; Cazelles, B.	We perform estimations of compartment models for dengue transmission in rural Cambodia with increasing complexity regarding both model structure and the account for stochasticity. On the one hand, we successively account for three embedded sources of stochasticity: observation noise, demographic variability and environmental hazard. On the other hand, complexity in the model structure is increase…	2019		Mathematical Biosciences	310		1-12	2001570179	https://dx.doi.org/10.1016/j.mbs.2019.01.010	1300	#618	Champagne 2019
Assessing dehydration status in dengue patients using urine colourimetry and mobile phone technology	Chew, N.; Azhar, A. M. N.; Bustam, A.; Azanan, M. S.; Wang, C.; Lum, L. C. S.	Background Dengue is a systemic and dynamic disease with symptoms ranging from undifferentiated fever to dengue shock syndrome. Assessment of patients' severity of dehydration is integral to appropriate care and management. Urine colour has been shown to have a high correlation with overall assessment of hydration status. This study tests the feasibility of measuring dehydration severity in dengu…	2020		PLoS Neglected Tropical Diseases	14	9	1-12	2005179836	https://dx.doi.org/10.1371/journal.pntd.0008562	909	#619	Chew 2020
Vaccination models and optimal control strategies to dengue	Rodrigues, H. S.; Monteiro, M. T. T.; Torres, D. F. M.	As the development of a dengue vaccine is ongoing, we simulate an hypothetical vaccine as an extra protection to the population. In a first phase, the vaccination process is studied as a new compartment in the model, and different ways of distributing the vaccines investigated: pediatric and random mass vaccines, with distinct levels of efficacy and durability. In a second step, the vaccination i…	2014		Mathematical Biosciences	247	1	1-12	372119892	https://dx.doi.org/10.1016/j.mbs.2013.10.006	2736	#620	Rodrigues 2014		5. Vaccines
Spatial spillover analysis of a clusterrandomized trial against dengue vectors in Trujillo, Venezuela	Alexander, N.; Lenhart, A.; Anaya-Izquierdo, K.	Background The ability of cluster-randomized trials to capture mass or indirect effects is one reason for their increasing use to test interventions against vector-borne diseases such as malaria and dengue. For the same reason, however, the independence of clusters may be compromised if the distances between clusters is too small to ensure independence. In other words they may be subject to spill…	2020		PLoS Neglected Tropical Diseases	14	9	1-13	2005179839	https://dx.doi.org/10.1371/journal.pntd.0008576	908	#621	Alexander 2020
Comparison of cytokine expression profile in chikungunya and dengue co-infected and mono-infected patients' samples	Krishnan, S. M.; Mahalingam, J.; Sabarimurugan, S.; Muthu, T.; Venkidasamy, B.; Krishnasamy, K.; Sharma, A.; Ramalingam, S.	Chikungunya (CHIKV) and Dengue (DENV) viruses cause an acute febrile illness which is hard to clinically differentiate and treat since both exhibit similar symptoms. Hence, this study was aimed at identifying the expression profiles of cytokines on co-infected samples and compare with CHIKV and DENV mono-infected samples. Serum samples of 292 suspected patients during 2009-2011 were analyzed. The…	2021		Pathogens	10	2	1-13	2005974491	https://dx.doi.org/10.3390/pathogens10020166	804	#623	Krishnan 2021
The presence of knockdown resistance mutations reduces male mating competitiveness in the major arbovirus vector, aedes aegypti	Rigby, L. M.; Johnson, B. J.; Rasic, G.; Peatey, C. L.; Hugo, L. E.; Beebe, N. W.; Hartel, G. F.; Devine, G. J.	Background The development of insecticide resistance in mosquitoes can have pleiotropic effects on key behaviours such as mating competition and host-location. Documenting these effects is cru-cial for understanding the dynamics and costs of insecticide resistance and may give researchers an evidence base for promoting vector control programs that aim to restore or conserve insecticide susceptibi…	2021		PLoS Neglected Tropical Diseases	15	2	1-13	2006792220	https://dx.doi.org/10.1371/journal.pntd.0009121	746	#624	Rigby 2021
Using global maps to predict the risk of dengue in Europe	Rogers, D. J.; Suk, J. E.; Semenza, J. C.	This article attempts to quantify the risk to Europe of dengue, following the arrival and spread there of one of dengue's vector species Aedes (Stegomyia) albopictus. A global risk map for dengue is presented, based on a global database of the occurrence of this disease, derived from electronic literature searches. Remotely sensed satellite data (from NASA's MODIS series), interpolated meteorolog…	2014		Acta Tropica	129	1	1-14	52842468	https://dx.doi.org/10.1016/j.actatropica.2013.08.008	2694	#625	Rogers 2014
Autoantibody profiling in plasma of dengue virus-infected individuals	Vo, H. T. M.; Duong, V.; Ly, S.; Li, Q. Z.; Dussart, P.; Cantaert, T.	Dengue is an arboviral disease caused by dengue virus (DENV) with high prevalence in tropical and sub-tropical regions. Autoimmune syndromes following dengue can be observed in long term follow up. Anti-DENV antibodies are cross-reactive with surface antigens on endothelial cells or platelets and could be involved in the pathogenesis of dengue. However, no studies have analyzed the autoantibody r…	2020		Pathogens	9	12	1-14	2005669242	https://dx.doi.org/10.3390/pathogens9121060	934	#626	Vo 2020
A simple and high-throughput ELISA-based neutralization assay for the determination of anti-flavivirus neutralizing antibodies	Balingit, J. C.; Ly, M. H. P.; Matsuda, M.; Suzuki, R.; Hasebe, F.; Morita, K.; Moi, M. L.	Mosquito-borne flavivirus infections, including dengue virus and Zika virus, are major public health threats globally. While the plaque reduction neutralization test (PRNT) is considered the gold standard for determining neutralizing antibody levels to flaviviruses, the assay is time-consuming and laborious. This study, therefore, aimed to develop an enzyme-linked immunosorbent assay (ELISA)-base…	2020		Vaccines	8	2	1-15	2004538441	https://dx.doi.org/10.3390/vaccines8020297	1073	#627	Balingit 2020
Heterogeneity of dengue transmission in an endemic area of Colombia	Cardenas, M. I. E.; Herrera, V. M.; Montoya, M. C. M.; Parra, A. L.; Moncayo, Z. M. Z.; Garcia, J. P. F.; Barraquer, I. R.; Centeno, L. A. V.	Population based serological surveys are the gold-standard to quantify dengue (DENV) transmission. The purpose of this study was to estimate the age-specific seroprevalence and the force of infection of DENV in an endemic area of Colombia. Between July and Octo-ber 2014, we conducted a household based cross-sectional survey among 1.037 individuals aged 2 to 40 years living in 40 randomly selected…	2020		PLoS Neglected Tropical Diseases	14	9	1-15	2005179862	https://dx.doi.org/10.1371/journal.pntd.0008122	906	#628	Cardenas 2020
Heatwaves and dengue outbreaks in Hanoi, Vietnam: New evidence on early warning	Cheng, J.; Bambrick, H.; Yakob, L.; Devine, G.; Frentiu, F. D.; Toan, D. T. T.; Thai, P. Q.; Xu, Z.; Hu, W.	Background Many studies have shown associations between rising temperatures, El Nino events and dengue incidence, but the effect of sustained periods of extreme high temperatures (i.e., heatwaves) on dengue outbreaks has not yet been investigated. This study aimed to compare the short-term temperature-dengue associations during different dengue outbreak periods, estimate the dengue cases attribut…	2020		PLoS Neglected Tropical Diseases	14	1	1-15	2004711778	https://dx.doi.org/10.1371/journal.pntd.0007997	1034	#630	Cheng 2020
Insecticide-treated house screening protects against zika-infected aedes aegypti in merida, mexico	Manrique-Saide, P.; Herrera-Bojorquez, J.; Medina-Barreiro, A.; Trujillo-Pena, E.; Villegas-Chim, J.; Valadez-Gonzalez, N.; Ahmed, A. M. M.; Delfin-Gonzalez, H.; Palacio-Vargas, J.; Che-Mendoza, A.; Pavia-Ruz, N.; Flores, A. E.; Vazquez-Prokopec, G.	Background The integration of house-screening and long-lasting insecticidal nets, known as insecticide-treated screening (ITS), can provide simple, safe, and low-tech Aedes aegypti control. Cluster randomised controlled trials in two endemic localities for Ae. aegypti of south Mexico, showed that ITS conferred both, immediate and sustained (~2 yr) impact on indoor-female Ae. aegypti infestations.…	2021		PLoS Neglected Tropical Diseases	15	1	1-15	2005927849	https://dx.doi.org/10.1371/journal.pntd.0009005	805	#631	Manrique-Saide 2021		D. Other non-clinical-trial papers
Acute effects of prostaglandin D2 to induce airflow obstruction and airway microvascular leakage in guinea pigs: Role of thromboxane A2 receptors	Nishimura, H.; Tokuyama, K.; Inoue, Y.; Arakawa, H.; Kato, M.; Mochizuki, H.; Morikawa, A.	Background: Although prostaglandin D2 (PGD2), a mast cell-derived inflammatory mediator, may trigger allergic airway inflammation, its potency and the mechanism by which it induces airway microvascular leakage, a component of airway inflammation, is not clear. Objective(s): We wanted to evaluate the relative potency of PGD2 to cause microvascular leakage as compared to airflow obstruction, becaus…	2001		Prostaglandins and Other Lipid Mediators	66	1	1-15	32763214	https://dx.doi.org/10.1016/S0090-6980%2801%2900115-0	4197	#632	Nishimura 2001
Potency and breadth of human primary Zikv immune sera shows that Zika viruses cluster antigenically as a single serotype	Nix, C. D.; Salberg, J.; Coulter, F. J.; Kareko, B. W.; Lyski, Z. L.; Booty, B. L.; Messer, W. B.	Zika virus (ZIKV) emerged as a global public health threat throughout the Americas since 2014. Phylogenetically, the virus is composed of three main lineages, an African, Asian, and American lineage. The recent emergence and spread of ZIKV has raised questions regarding the breadth and potency of human primary ZIKV immune sera against antigenically diverse ZIKV. Although ZIKV is thought to compos…	2020		PLoS Neglected Tropical Diseases	14	4	1-15	2004597714	https://dx.doi.org/10.1371/journal.pntd.0008006	1015	#633	Nix 2020
The impact of neglected tropical diseases (Ntds) on women's health and wellbeing in sub-saharan africa (ssa): A case study of kenya	Ochola, E. A.; Elliott, S. J.; Karanja, D. M. S.	Neglected Tropical Diseases (NTDs) trap individuals in a cycle of poverty through their devastating effects on health, wellbeing and social-economic capabilities that extend to other axes of inequity such as gender and/or ethnicity. Despite NTDs being regarded as equity tracers, little attention has been paid toward gender dynamics and relationships for gender-equitable access to NTD programs in …	2021		International Journal of Environmental Research and Public Health	18	4	1-15	2006077185	https://dx.doi.org/10.3390/ijerph18042180	749	#634	Ochola 2021
Dengue and dengue and vector behaviour in Caqueza, Colombia, 2004	Rodriguez, H.; de la Hoz, F.	OBJECTIVE: Describing the behaviour of dengue and its vector in Caqueza, Colombia (1746 masl) by serological, entomological and virological monitoring between March and June 2004. METHOD(S): Two types of study were carried out. One was a cross-sectional study for serologically monitoring the population and taking entomological indicators; participants were selected from the general population by …	2005		Revista de salud publica (Bogota, Colombia)	7	1	1-15	40784164		3976	#635	Rodriguez 2005
The hidden burden of dengue and chikungunya in chennai, India	Rodriguez-Barraquer, I.; Solomon, S. S.; Kuganantham, P.; Srikrishnan, A. K.; Vasudevan, C. K.; Qbal, S. H.; Balakrishnan, P.; Solomon, S.; Mehta, S. H.; Cummings, D. A. T.	Background Dengue and chikungunya are rapidly expanding viruses transmitted by mosquitoes of the genus Aedes. Few epidemiological studies have examined the extent of transmission of these infections in South India despite an increase in the number of reported cases, and a high suitability for transmission. Methods and findings We conducted a household-based seroprevalence survey among 1010 indivi…	2015		PLoS Neglected Tropical Diseases	9	7	1-15	605468723	https://dx.doi.org/10.1371/journal.pntd.0003906	2524	#636	Rodriguez-Barraquer 2015
Cost-effectiveness of dengue vaccination in Indonesia: Considering integrated programs with wolbachia-infected mosquitos and health education	Suwantika, A. A.; Kautsar, A. P.; Supadmi, W.; Zakiyah, N.; Abdulah, R.; Ali, M.; Postma, M. J.	Despite the fact that morbidity and mortality rates due to dengue infection in Indonesia are relatively high, a dengue vaccination has not yet been introduced. Next to vaccination, Wolbachia-infected mosquitoes and health education have been considered to be potential interventions to prevent dengue infection in Indonesia. This study was aimed to analyse the cost-effectiveness of dengue vaccinati…	2020		International Journal of Environmental Research and Public Health	17	12	1-15	2004546291	https://dx.doi.org/10.3390/ijerph17124217	1040	#638	Suwantika 2020		5. Vaccines
Anthelminthic treatment receipt and its predictors in lake victoria fishing communities, Uganda: Intervention coverage results from the laviiswa cluster randomised trial	Akurut, H.; Sanya, R. E.; Lubyayiid, L.; Nampijja, M.; Kizza, M.; Kaweesa, J.; Kizindo, R.; Sewankambo, M.; Nsubuga, D.; Tukahebwa, E.; Kabatereine, N. B.; Elliott, A. M.; Webb, E. L.	Background Mass drug administration (MDA) is a cornerstone of control of parasitic helminths. In schistosomiasis-endemic areas with >50% of school-aged children infected, communitywide MDA with praziquantel is recommended by the World Health Organisation (WHO), with target coverage of >75%. Using data from a cluster-randomised trial of MDA treatment strategies, we aimed to describe the proportion…	2020		PLoS Neglected Tropical Diseases	14	10	1-16	2005391390	https://dx.doi.org/10.1371/journal.pntd.0008718	902	#639	Akurut 2020		D. Other non-clinical-trial papers
Assessing the reporting of dengue, chikungunya and zika to the national surveillance system in colombia from 2014-2017: A capture-recapture analysis accounting for misclassification of arboviral diagnostics	Carabali, M.; Jaramillo-Ramirez, G. I.; Rivera, V. A.; Possu, N. J. M.; Restrepo, B. N.; Zinszer, K.	Background Chikungunya, dengue, and Zika are three different arboviruses which have similar symptoms and are a major public health issue in Colombia. Despite the mandatory reporting of these arboviruses to the National Surveillance System in Colombia (SIVIGILA), it has been reported that the system captures less than 10% of diagnosed cases in some cities. Methodology/Principal findings To assess …	2021		PLoS Neglected Tropical Diseases	15	2	1-16	2006792154	https://dx.doi.org/10.1371/journal.pntd.0009014	712	#640	Carabali 2021
Dengue seroprevalence and seroconversion in urban and rural populations in northeastern thailand and southern laos	Doum, D.; Overgaard, H. J.; Mayxay, M.; Suttiprapa, S.; Saichua, P.; Ekalaksananan, T.; Tongchai, P.; Rahman, M. S.; Haque, U.; Phommachanh, S.; Pongvongsa, T.; Rocklov, J.; Paul, R.; Pientong, C.	Dengue is the most rapidly spreading mosquito-borne viral disease in the world. The detection of clinical cases enables us to measure the incidence of dengue infection, whereas serological surveys give insights into the prevalence of infection. This study aimed to determine dengue seroprevalence and seroconversion rates in northeastern Thailand and southern Laos and to assess any association of m…	2020		International Journal of Environmental Research and Public Health	17	23	1-16	2005564710	https://dx.doi.org/10.3390/ijerph17239134	936	#641	Doum 2020
Emerging infectious diseases with cutaneous manifestations: Viral and bacterial infections	Nawas, Zeena Y.; Tong, Yun; Kollipara, Ramya; Peranteau, Andrew J.; Woc-Colburn, Laila; Yan, Albert C.; Lupi, Omar; Tyring, Stephen K.	Given increased international travel, immigration, and climate change, bacterial and viral infections that were once unrecognized or uncommon are being seen more frequently in the Western Hemisphere. A delay in diagnosis and treatment of these diseases can lead to significant patient morbidity and mortality. However, the diagnosis and management of these infections is fraught with a lack of consi…	2016		Journal of the American Academy of Dermatology	75	1	1-16		https://dx.doi.org/10.1016/j.jaad.2016.04.033	5863	#642	Nawas 2016
Unplanned absenteeism: The role of workplace and non-workplace stressors	Saruan, N. A. M.; Yusoff, H. M.; Fauzi, M. F. M.; Puteh, S. E. W.; Robat, R. M.	Unplanned absenteeism (UA), which includes medically certified leave (MC) or emergency leave (EL), among nurses may disturb the work performance of their team and disrupt the quality of patient care. Currently, there is limited study in Malaysia that examines the role of stressors in determining absenteeism among nurses. Therefore, apart from estimating the prevalence and the reasons of UA among …	2020		International Journal of Environmental Research and Public Health	17	17	1-16	2004959138	https://dx.doi.org/10.3390/ijerph17176132	956	#643	Saruan 2020
Machine learning and dengue forecasting: Comparing random forests and artificial neural networks for predicting dengue burden at national and sub-national scales in Colombia	Zhao, N.; Charland, K.; Carabali, M.; Nsoesie, E. O.; Maheu-Giroux, M.; Rees, E.; Yuan, M.; Balaguera, C. G.; Ramirez, G. J.; Zinszer, K.	The robust estimate and forecast capability of random forests (RF) has been widely recog-nized, however this ensemble machine learning method has not been widely used in mos-quito-borne disease forecasting. In this study, two sets of RF models were developed at the national (pooled department-level data) and department level in Colombia to predict weekly dengue cases for 12-weeks ahead. A pooled …	2020		PLoS Neglected Tropical Diseases	14	9	1-16	2005183511	https://dx.doi.org/10.1371/journal.pntd.0008056	905	#644	Zhao 2020
Trends of the dengue serotype-4 circulation with epidemiological, phylogenetic, and entomological insights in lao pdr between 2015 and 2019	Calvez, E.; Pommelet, V.; Somlor, S.; Pompon, J.; Viengphouthong, S.; Bounmany, P.; Chindavong, T. A.; Xaybounsou, T.; Prasayasith, P.; Keosenhom, S.; Brey, P. T.; Telle, O.; Choisy, M.; Marcombe, S.; Grandadam, M.	Dengue outbreaks have regularly been recorded in Lao People's Democratic Republic (PDR) since the first detection of the disease in 1979. In 2012, an integrated arbovirus surveillance network was set up in Lao PDR and an entomological surveillance has been implemented since 2016 in Vientiane Capital. Here, we report a study combining epidemiological, phylogenetic, and entomological analyzes durin…	2020		Pathogens	9	9	1-17	2005008063	https://dx.doi.org/10.3390/pathogens9090728	885	#645	Calvez 2020
The impact of insecticide treated curtains on dengue virus transmission: A cluster randomized trial in iquitos, peru	Lenhartid, A.; Morrison, A. C.; Paz-Soldanid, V. A.; Forshey, B. M.; Cordova-Lopez, J. J.; Astete, H.; Elder, J. P.; Sihuincha, M.; Gotlieb, E. E.; Halsey, E. S.; Kochel, T. J.; Scottid, T. W.; Alexanderid, N.; McCallid, P. J.	Dengue is one of the most important vector-borne diseases, resulting in an estimated hundreds of millions of infections annually throughout the tropics. Control of dengue is heavily dependent upon control of its primary mosquito vector, Aedes aegypti. Innovative interventions that are effective at targeting the adult stage of the mosquito are needed to increase the options for effective control. …	2020		PLoS Neglected Tropical Diseases	14	4	1-17	2004597706	https://dx.doi.org/10.1371/journal.pntd.0008097	1038	#646	Lenhartid 2020
Molecular xenomonitoring of diurnally subperiodic wuchereria bancrofti infection in aedes (Downsiomyia) niveus (ludlow, 1903) after nine rounds of mass drug administration in nancowry Islands, Andaman and Nicobar islands, India	Premkumar, A.; Shriram, A. N.; Krishnamoorthy, K.; Subramanian, S.; Vasuki, V.; Vijayachari, P.; Jambulingam, P.	A group of four human inhabited Nancowry Islands in Nicobar district in the Andaman and Nicobar Islands, India having a population of 7674 is the lone focus of diurnally sub-periodic Wuchereria bancrofti (DspWB) that is transmitted by Aedes niveus (Ludlow). Microfilaria (Mf) prevalence was above 1% even after nine rounds of Mass Drug Administration (MDA) with DEC and albendazole. Molecular xenomo…	2020		PLoS Neglected Tropical Diseases	14	10	1-17	2005391488	https://dx.doi.org/10.1371/journal.pntd.0008763	901	#648	Premkumar 2020
Patterns of ecological adaptation of Aedes aegypti and Aedes albopictus and Stegomyia indices highlight the potential risk of arbovirus transmission in yaounde, the capital city of Cameroon	Tedjou, A. N.; Kamgang, B.; Yougang, A. P.; Wilson-Bahun, T. A.; Njiokou, F.; Wondji, C. S.	The dynamic of arbovirus vectors such as Aedes aegypti and Ae. albopictus remains poorly understood in large cities in central Africa. Here, we compared the larval ecology, geographical distribution and degree of infestation of Ae. aegypti and Ae. albopictus in Yaounde, the capital city of Cameroon, and estimated their Stegomyia indices revealing a significant potential risk of arbovirus transmis…	2020		Pathogens	9	6	1-17	2004582055	https://dx.doi.org/10.3390/pathogens9060491	1039	#649	Tedjou 2020
Chikungunya in Indonesia: Epidemiology and diagnostic challenges	Arif, M.; Tauran, P.; Kosasih, H.; Pelupessy, N. M.; Sennang, N.; Mubin, R. H.; Sudarmono, P.; Tjitra, E.; Murniati, D.; Alam, A.; Gasem, M. H.; Aman, A. T.; Lokida, D.; Hadiid, U.; Parwati, K. T. M.; Lau, C. Y.; Neal, A.; Karyana, M.	Background Chikungunya virus (CHIKV) is often overlooked as an etiology of fever in tropical and sub-tropical regions. Lack of diagnostic testing capacity in these areas combined with co-circula-tion of clinically similar pathogens such as dengue virus (DENV), hinders CHIKV diagnosis. To better address CHIKV in Indonesia, an improved understanding of epidemiology, clinical presentation, and diagn…	2020		PLoS Neglected Tropical Diseases	14	6	1-18	2004649701	https://dx.doi.org/10.1371/journal.pntd.0008355	1035	#650	Arif 2020
Knowledge, attitudes and bite prevention practices and estimation of productivity of vector breeding sites using a habitat suitability score (Hss) among households with confirmed dengue in the 2014 outbreak in dar es salaam, tanzania	Msellemu, D.; Gavana, T.; Ngonyani, H.; Mlacha, Y. P.; Chaki, P.; Moore, S. J.	Background The frequency and magnitude of dengue epidemics has increased dramatically throughout the tropics in the past 40 years due to unplanned urbanization, globalization and lack of effective mosquito control. The commercial capital of Tanzania, Dar es Salaam, is now experiencing regular dengue outbreaks. Three dengue serotypes have been detected in Dar es Salaam (DNV 1, 2 and 3). Without ad…	2020		PLoS Neglected Tropical Diseases	14	7	1-18	2004840342	https://dx.doi.org/10.1371/journal.pntd.0007278	1009	#652	Msellemu 2020
Spatial epidemiology of japanese encephalitis virus and other infections of the central nervous system infections in lao pdr (2003- 2011): A retrospective analysis	Rattanavong, S.; Dubot-Peres, A.; Mayxay, M.; Vongsouvath, M.; Lee, S. J.; Cappelle, J.; Newton, P. N.; Parker, D. M.	Background Central nervous system (CNS) infections are important contributors to morbidity and mortality and the causative agents for ~50% patients are never identified. The causative agents of some CNS infections have distinct spatial and temporal patterns. Methodology/Principal findings Here we present the results of a spatial epidemiological and ecological analysis of CNS infections in Lao PDR…	2020		PLoS Neglected Tropical Diseases	14	5	1-18	2004598278	https://dx.doi.org/10.1371/journal.pntd.0008333	1012	#653	Rattanavong 2020
Novel transdisciplinary methodology for cross-sectional analysis of snakebite epidemiology at national scale	Alcoba, G.; Ochoa, C.; Martins, S. B.; de Castaneda, R. R.; Bolon, I.; Wanda, F.; Comte, E.; Subedi, M.; Shah, B.; Ghimire, A.; Gignoux, E.; Luquero, F.; Nkwescheu, A. S.; Sharma, S. K.; Chappuis, F.; Ray, N.	Background Worldwide, it is estimated that snakes bite 4.5-5.4 million people annually, 2.7 million of which are envenomed, and 81,000-138,000 die. The World Health Organization reported these estimates and recognized the scarcity of large-scale, community-based, epidemiolog-ical data. In this context, we developed the "Snake-Byte" project that aims at (i) quantifying and mapping the impact of sn…	2021		PLoS Neglected Tropical Diseases	15	2	1-19	2006792157	https://dx.doi.org/10.1371/journal.pntd.0009023	803	#654	Alcoba 2021
The entomological impact of passive metofluthrin emanators against indoor aedes aegypti: A randomized field trial	Devine, G. J.; Vazquez-Prokopec, G. M.; Bibiano-Marin, W.; Pavia-Ruz, N.; Che-Mendoza, A.; Medina-Barreiro, A.; Villegas, J.; Gonzalez-Olvera, G.; Dunbar, M. W.; Ong, O.; Ritchie, S. A.; Churcher, T. S.; Kirstein, O. D.; Manrique-Saide, P.	Background In the absence of vaccines or drugs, insecticides are the mainstay of Aedes-borne disease control. Their utility is challenged by the slow deployment of resources, poor community compliance and inadequate household coverage. Novel application methods are required. Methodology and principal findings A 10% w/w metofluthrin "emanator" that passively disseminates insecticide from an impreg…	2021		PLoS Neglected Tropical Diseases	15	1	1-19	2005928071	https://dx.doi.org/10.1371/journal.pntd.0009036	787	#655	Devine 2021
Transcriptome of the aedes aegypti mosquito in response to human complement proteins	Giraldo-Calderon, G. I.; Calle-Tobon, A.; Rozo-Lopez, P.; Colpitts, T. M.; Park, Y.; Rua-Uribe, G. L.; Londono-Renteria, B.	Aedes aegypti is the primary mosquito vector of several human arboviruses, including the dengue virus (DENV). Vector control is the principal intervention to decrease the transmission of these viruses. The characterization of molecules involved in the mosquito physiological responses to blood-feeding may help identify novel targets useful in designing effective control strategies. In this study, …	2020		International Journal of Molecular Sciences	21	18	1-19	2005048350	https://dx.doi.org/10.3390/ijms21186584	1007	#656	Giraldo-Calderon 2020
Assessing the risk of dengue severity using demographic information and laboratory test results with machine learning	Huang, S. W.; Tsai, H. P.; Hung, S. J.; Ko, W. C.; Wang, J. R.	Background Dengue virus causes a wide spectrum of disease, which ranges from subclinical disease to severe dengue shock syndrome. However, estimating the risk of severe outcomes using clinical presentation or laboratory test results for rapid patient triage remains a challenge. Here, we aimed to develop prognostic models for severe dengue using machine learning, according to demographic informati…	2020		PLoS Neglected Tropical Diseases	14	12	1-19	2005928168	https://dx.doi.org/10.1371/journal.pntd.0008960	932	#657	Huang 2020
From importation to autochthonous transmission: Drivers of chikungunya and dengue emergence in a temperate area	Jourdain, F.; Roiz, D.; de Valk, H.; Noel, H.; L'Ambert, G.; Franke, F.; Paty, M. C.; Guinard, A.; Desenclos, J. C.; Roche, B.	Background The global spread of Aedes albopictus has exposed new geographical areas to the risk of dengue and chikungunya virus transmission. Several autochthonous transmission events have occurred in recent decades in Southern Europe and many indicators suggest that it will become more frequent in this region in the future. Environmental, socioeconomic and cli-matic factors are generally conside…	2020		PLoS Neglected Tropical Diseases	14	5	1-19	2004597772	https://dx.doi.org/10.1371/journal.pntd.0008320	910	#658	Jourdain 2020
Utility of entomological indices for predicting transmission of dengue virus: Secondary analysis of data from the camino verde trial in Mexico and Nicaragua	Morales-Perezid, A.; Nava-Aguilera, E.; Hernandez-Alvarez, C.; Alvarado-Castro, V. M.; Arostegui, J.; Legorreta-Soberanis, J.; Floresmoreno, M.; Morales-Nava, L.; Harris, E.; Ledogar, R. J.; Andersson, N.; Cockcroft, A.	Background Dengue vector entomological indices are widely used to monitor vector density and disease control activities. But the value of these indices as predictors of dengue infection is not established. We used data from the impact assessment of a trial of community mobilization for dengue prevention (Camino Verde) to examine the associations between vector indices and evidence of dengue infec…	2020		PLoS Neglected Tropical Diseases	14	10	1-19	2005391492	https://dx.doi.org/10.1371/journal.pntd.0008768	884	#659	Morales-Perezid 2020
Intradermal delivery of dendritic cell-targeting chimeric mabs genetically fused to type 2 dengue virus nonstructural protein 1	Pereira, L. R.; Vicentin, E. C. M.; Pereira, S. A.; Maeda, D. L. N. F.; Alves, R. P. S.; Andreata-Santos, R.; de Sousa, F. T. G.; Yamamoto, M. M.; Castro-Amarante, M. F.; Favaro, M. T. P.; Romano, C. M.; Sabino, E. C.; Boscardin, S. B.; Ferreira, L. C. S.	Targeting dendritic cells (DCs) by means of monoclonal antibodies (mAbs) capable of binding their surface receptors (DEC205 and DCIR2) has previously been shown to enhance the immunogenicity of genetically fused antigens. This approach has been repeatedly demonstrated to enhance the induced immune responses to passenger antigens and thus represents a promising therapeutic and/or prophylactic stra…	2020		Vaccines	8	4	1-19	2005163161	https://dx.doi.org/10.3390/vaccines8040565	1005	#661	Pereira 2020
Pre and postnatal exposure to chikungunya virus does not affect child neurodevelopmental outcomes at two years of age	Waechter, R.; Ingraham, E.; Evans, R.; Cudjoe, N.; Krystosik, A.; Isaac, R.; Watts, A.; Noel, T.; Landon, B.; Fernandes, M.; Mapp-Alexander, V.; Suresh, P.; Mitchell, G.; Macpherson, C.; Gerardin, P.; Labeaud, A. D.	Background The 2005-06 chikungunya virus (CHIKV) outbreak in La Reunion suggested that mothers could transmit CHIKV to their neonates while viremic during the intrapartum period, and more than half of the infected neonates showed impaired neurodevelopment at two years of age. However, data sparsity precluded an overview of the developmental impact of vertical infection within the whole prenatal p…	2020		PLoS Neglected Tropical Diseases	14	10	1-20	2005391221	https://dx.doi.org/10.1371/journal.pntd.0008546	904	#662	Waechter 2020
Quantifying sociodemographic heterogeneities in the distribution of aedes aegypti among California households	Donnelly, M. A. P.; Kluh, S.; Snyder, R. E.; Barker, C. M.	The spread of Aedes aegypti in California and other regions of the U.S. has increased the need to understand the potential for local chains of Ae. aegypti-borne virus transmission, particularly in arid regions where the ecology of these mosquitoes is less understood. For public health and vector control programs, it is helpful to know whether variation in risk of local transmission can be attribu…	2020		PLoS Neglected Tropical Diseases	14	7	1-21	2004840475	https://dx.doi.org/10.1371/journal.pntd.0008408	985	#663	Donnelly 2020
Evidence for both sequential mutations and recombination in the evolution of kdr alleles in aedes Aegypti	Fan, Y.; O'Grady, P.; Yoshimizu, M.; Ponlawat, A.; Kaufmanid, P. E.; Scott, J. G.	Background Aedes aegypti is a globally distributed vector of human diseases including dengue, yellow fever, chikungunya, and Zika. Pyrethroid insecticides are the primary means of controlling adult A. aegypti populations to suppress arbovirus outbreaks, but resistance to pyrethroid insecticides has become a global problem. Mutations in the voltage-sensitive sodium channel (Vssc) gene are a major …	2020		PLoS Neglected Tropical Diseases	14	4	1-22	2004597721	https://dx.doi.org/10.1371/journal.pntd.0008154	1014	#664	Fan 2020
Spatiotemporal transmission dynamics of co-circulating dengue, zika, and chikungunya viruses in Fortaleza, Brazil: 2011-2017	Kazazian, L.; Lima Neto, A. S.; Sousa, G. S.; Do Nascimento, O. J.; Castro, M. C.	The mosquito-borne viruses dengue (DENV), Zika (ZIKV), and chikungunya (CHIKV), now co-endemic in the Americas, pose growing threats to health worldwide. However, it remains unclear whether there exist interactions between these viruses that could shape their epidemi-ology. This study advances knowledge by assessing the transmission dynamics of co-circulat-ing DENV, ZIKV, and CHIKV in the city of…	2020		PLoS Neglected Tropical Diseases	14	10	1-22	2005391494	https://dx.doi.org/10.1371/journal.pntd.0008760	900	#665	Kazazian 2020
Vaccination against Japanese encephalitis with IC51: Systematic review on immunogenicity, duration of protection and safety	Kling, K.; Harder, T.; Younger, Z.; Burchard, G.; Schmidt-Chanasit, J.; Wichmann, O.	Japanese encephalitis is a disease caused by a flavivirus which is transmitted by mosquitos in endemic countries. Considering the potentially severe outcomes of the disease, vaccination is recommended for those at risk of exposure. During recent years, IC51 (IXIARO, JESPECT, JEVAL) has increasingly been used to protect travellers from Europe and the USA. However, no systematic review exists that …	2021		Journal of Travel Medicine	27	2	1-22	2011017203	https://dx.doi.org/10.1093/JTM/TAAA016	792	#666	Kling 2021
Quantifying the localized relationship between vector containment activities and dengue incidence in a real-world setting: A spatial and time series modelling analysis based on geo-located data from Pakistan	Rehman, N. A.; Salje, H.; Kraemer, M. U. G.; Subramanian, L.; Saif, U.; Chunara, R.	Increasing urbanization is having a profound effect on infectious disease risk, posing significant challenges for governments to allocate limited resources for their optimal control at a sub-city scale. With recent advances in data collection practices, empirical evidence about the efficacy of highly localized containment and intervention activities, which can lead to optimal deployment of resour…	2020		PLoS Neglected Tropical Diseases	14	5	1-22	2004598006	https://dx.doi.org/10.1371/journal.pntd.0008273	1037	#667	Rehman 2020
Comparison of dengue case classification schemes and evaluation of biological changes in different dengue clinical patterns in a longitudinal follow-up of hospitalized children in cambodia	Dussart, P.; Duong, V.; Bleakley, K.; Fortas, C.; Try, P. L.; Kim, K. S.; Choeung, R.; In, S.; Andries, A. C.; Cantaert, T.; Flamand, M.; Buchy, P.; Sakuntabhai, A.	The World Health Organization (WHO) proposed guidelines on dengue clinical classification in 1997 and more recently in 2009 for the clinical management of patients. The WHO 1997 classification defines three categories of dengue infection according to severity: dengue fever (DF), dengue hemorrhagic fever (DHF), and dengue shock syndrome (DSS). Alterna-tive WHO 2009 guidelines provide a cross-secti…	2020		PLoS Neglected Tropical Diseases	14	9	1-23	2005179858	https://dx.doi.org/10.1371/journal.pntd.0008603	907	#668	Dussart 2020
Weekly dengue forecasts in Iquitos, Peru; San Juan, Puerto Rico; and Singapore	Benedum, C. M.; Shea, K. M.; Jenkins, H. E.; Kim, L. Y.; Markuzon, N.	Background Predictive models can serve as early warning systems and can be used to forecast future risk of various infectious diseases. Conventionally, regression and time series models are used to forecast dengue incidence, using dengue surveillance (e.g., case counts) and weather data. However, these models may be limited in terms of model assumptions and the number of predictors that can be in…	2020		PLoS Neglected Tropical Diseases	14	10	1-26	2005391377	https://dx.doi.org/10.1371/journal.pntd.0008710	903	#670	Benedum 2020
A transcriptome analysis of the Aedes aegypti vitellogenic fat body	Feitosa, F. M.; Calvo, E.; Merino, E. F.; Durham, A. M.; James, A. A.; de Bianchi, A. G.; Marinotti, O.; Capurro, M. L.	Aedes (Stegomyia) aegypti is an important dengue vector in tropical and subtropical zones throughout the world. A transcriptome of Ae. aegypti vitellogenic fat bodies is described here. The fat body is a dynamic tissue that participates in multiple biochemical functions of intermediate metabolism. A total of 589 randomly selected cDNAs were assembled into 262 clusters based on their primary seque…	2006		Journal of insect science (Online)	6		1-26	355080371	http://dx.doi.org/10.1673/1536-2442(2006)6[1:ATAOTA]2.0.CO;2	3975	#671	Feitosa 2006
Comprehensive structural and molecular comparison of spike proteins of SARS-CoV-2, SARS-CoV and MERS-CoV, and their interactions with ACE2	Hatmal, M. M.; Alshaer, W.; Al-Hatamleh, M. A. I.; Hatmal, M.; Smadi, O.; Taha, M. O.; Oweida, A. J.; Boer, J. C.; Mohamud, R.; Plebanski, M.	The severe acute respiratory syndrome coronavirus-2 (SARS-CoV-2) has recently emerged in China and caused a disease called coronavirus disease 2019 (COVID-19). The virus quickly spread around the world, causing a sustained global outbreak. Although SARS-CoV-2, and other coronaviruses, SARS-CoV and Middle East respiratory syndrome CoV (MERS-CoV) are highly similar genetically and at the protein pr…	2020		Cells	9	12	1-37	2005571082	https://dx.doi.org/10.3390/cells9122638	887	#672	Hatmal 2020
Illustrated keys to the medically important mosquitos of Thailand	Rattanarithikul, R.; Panthusiri, P.	The major mosquito-borne diseases in Thailand are malaria, dengue, Japanese encephalitis, and filariasis. The newly revised and illustrated keys to adult female and fourth instar larval mosquitos presented in this paper will enable public health workers to rapidly identify mosquito vectors of these diseases and to distinguish them from other species in the same genera. Keys are provided to identi…	1994		The Southeast Asian journal of tropical medicine and public health	25 Suppl 1		1-66			7084	#673	Rattanarithikul 1994
Evaluation of dengue-related health information on the internet	Rao, N. R.; Mohapatra, M.; Mishra, S.; Joshi, A.	The objective of this study was to examine the quality of dengue-related health information on the Internet. Three raters used the keyword dengue to search the Google, Yahoo!, and Bing search engines during August 2011. The first 20 websites from each search engine were examined for a total of 60 sites. Duplicate, nonfunctional, non-English, and nonoperational websites were excluded from the stud…	2012		Perspectives in health information management / AHIMA, American Health Information Management Association	9		1c	366347327		3372	#674	Rao 2012
Emerging infectious disease agents and their potential threat to transfusion safety	Stramer, S. L.; Hollinger, F. B.; Katz, L. M.; Kleinman, S.; Metzel, P. S.; Gregory, K. R.; Dodd, R. Y.	BACKGROUND: Emerging infections have been identified as a continuing threat to human health. Many such infections are known to be transmissible by blood transfusion, while others have properties indicating this potential. There has been no comprehensive review of such infectious agents and their threat to transfusion recipient safety to date. STUDY DESIGN AND METHODS: The members of AABB's Transf…	2009		Transfusion	49	SUPPL. 2	1S-29S	355048725	https://dx.doi.org/10.1111/j.1537-2995.2009.02279.x	3807	#675	Stramer 2009
Shell Vial culture Assay for the rapid diagnosis of Japanese encephalitis, West Nile and Dengue-2 viral encephalitis	Jayakeerthi, R. S.; Potula, R. V.; Srinivasan, S.; Badrinath, S.	Background: Encephalitis caused by flaviviruses, Japanese encephalitis virus (JEV) and West Nile virus (WNV) is responsible for significant morbidity and mortality in many endemic countries. Dengue-2 (Den-2) virus is a recent addition to the list of encephalitogenic viruses, after its Central Nervous System (CNS) invasion capability has been established. There is a wide array of laboratory tools …	2006		Virology Journal	3		2	43663553	https://dx.doi.org/10.1186/1743-422X-3-2	3999	#676	Jayakeerthi 2006
Neglected urban villages in current vector surveillance system: Evidences in Guangzhou, China	Wu, S.; Ren, H.; Chen, W.; Li, T.	Numerous urban villages (UVs) with substandard living conditions that cause people to live there with vulnerability to health impacts, including vector-borne diseases such as dengue fever (DF), are major environmental and public health concerns in highly urbanized regions, especially in developing countries. It is necessary to explore the relationship between UVs and vector for effectively dealin…	2020		International Journal of Environmental Research and Public Health	17	1	2	2003372639	https://dx.doi.org/10.3390/ijerph17010002	107	#677	Wu 2020
Evaluation of predictors for severity of dengue fever at the beginning of the disease	Jabeen, R.; Siddiqui, A. A.; Qureshi, A.	Objective: To evaluate the predictors of severity of dengue at the beginning of the disease Study Design: Prospective and Observational study Place and Duration of study: This study was conducted at Shan General Hospital and Trauma and General Hospital from July 2010 to 1st October 2011. Patients and Methods: The study was conducted on all patients who were admitted and confirmed to have dengue f…	2015		Medical Forum Monthly	26	7	2-5	606455147		2568	#678	Jabeen 2015
Influence of mosquito-borne biological agents on health risks among soldiers and military personnel	Gajda, Ewa; Krzowski, Lukasz; Kowalczuk, Krzysztof; Pabin, Agata; Maculewicz, Ewelina	INTRODUCTION AND OBJECTIVE: Mosquitoes are the most important vector group for humans, and three genera - Aedes, Anopheles and Culex, are of greatest significance in the transmission of pathogens to humans and animals. The geographical expansion of vectors can lead to the spread diseases into new regions. Soldiers exercise in the field, participate in missions, or are stationed in Military Contin…	2023		Annals of agricultural and environmental medicine : AAEM	30	1	2-8		https://dx.doi.org/10.26444/aaem/155003	4506	#679	Gajda 2023		C. Observational
Immunogenicity and safety of the AS04-adjuvanted human papillomavirus-16/18 cervical cancer vaccine in malaysian women aged 18-35 years: A randomized controlled trial	Lim, B. K.; Ng, K. Y.; Omar, J.; Omar, S. Z.; Gunapalaiah, B.; Teoh, Y. L.; Bock, H. L.; Bi, D.	Introduction: Cervical cancer is the third most common cancer in women worldwide. The HPV-16/18 AS04-adjuvanted vaccine (Cervarix) has previously been shown to be highly immunogenic with a clinically acceptable safety profile. This phase IIIb, double-blind, randomized (1:1) and placebo controlled trial (NCT00345878) was designed to evaluate the vaccine immunogenicity against HPV-16 and HPV-18 as …	2014		Medical Journal of Malaysia	69	1	2-8	373076020		2813	#680	Lim 2014
Risk of transverse myelitis following dengue infection: A systematic review of the literature	Badat, N.; Abdulhussein, D.; Oligbu, P.; Ojubolamo, O.; Oligbu, G.	Introduction: Dengue virus (DENV) is one of the most common arbovirus diseases, with a wide spectrum of presentation. Spinal cord involvement in dengue infection (DF) is rare. However, the risk of transverse myelitis (TM) following Dengue has not been systematically assessed. Method(s): We undertook a systematic review of published English literature from January 1974 to December 2017 to assess r…	2019		Pharmacy	7	1	3	627476146	https://dx.doi.org/10.3390/pharmacy7010003	1390	#681	Badat 2019
Vectored immunoprophylaxis: an emerging adjunct to traditional vaccination	Sanders, John W.; Ponzio, Todd A.	The successful development of effective vaccines has been elusive for many of the world's most important infectious diseases. Additionally, much of the population, such as the aged or immunocompromised, are unable to mount an effective immunologic response for existing vaccines. Vectored Immunoprophylaxis (VIP) is a novel approach designed to address these challenges. Rather than utilizing an ant…	2017		Tropical diseases, travel medicine and vaccines	3		3		https://dx.doi.org/10.1186/s40794-017-0046-0	5775	#682	Sanders 2017
COVID-19 in comparison with other emerging viral diseases: risk of geographic spread via travel	Wilder-Smith, A.	Purpose of review: The COVID-19 pandemic poses a major global health threat. The rapid spread was facilitated by air travel although rigorous travel bans and lockdowns were able to slow down the spread. How does COVID-19 compare with other emerging viral diseases of the past two decades? Recent findings: Viral outbreaks differ in many ways, such as the individuals most at risk e.g. pregnant women…	2021		Tropical Diseases, Travel Medicine and Vaccines	7	1	3	2010313939	https://dx.doi.org/10.1186/s40794-020-00129-9	773	#683	Wilder-Smith 2021
The vector competence of Ae. aegypti mosquito populations from Kilifi and Nairobi for dengue-2 virus and the effect of temperature	Chepkorir, E.; Lutomiah, J.; Mutisya, J.; Mulwa, F.; Orindi, B.; Ng'ang'a, Z.; Sang, R.	Background: Dengue virus principally transmitted by Aedes aegypti mosquitoes, is a re-emerging infection in Kenya causing major outbreaks in parts of Northern Kenya since 2011 and Coastal regions in 2013. Since these outbreaks started, no cases have been reported in Nairobi despite the level of human movement among these cities. In addition to the vector population/strains, temperature is one of …	2014		International Journal of Infectious Diseases	21	SUPPL. 1	3-4	71633761	https://dx.doi.org/10.1016/j.ijid.2014.03.413	2900	#684	Chepkorir 2014
[Dengue fever]	Kolyvanos Naumann, U.; Kaser, L.; Vetter, W.		2004		Dengue-Fieber.	93	1-2	3-8			6933	#685	KolyvanosNaumann 2004
The Differences Between Interleukin-6 and C-reactive Protein Levels Among Adult Patients of Dengue Infection with and without Plasma Leakage	Eppy; Suhendro; Nainggolan, Leonard; Rumende, Cleopas M.	AIM: to determine the differences in IL-6 and CRP levels among groups of dengue infection patients with and without plasma leakage., METHODS: a cross-sectional study was conducted in adult patients with dengue infection who were treated at Cipto Mangunkusumo and Persahabatan Hospital between 1 March 2014 and 1 April 2015. The study analyzed differences in IL-6 and CRP levels on the 3rd and 5th da…	2016		Acta medica Indonesiana	48	1	3-9			5871	#686	Eppy 2016		C. Observational
DENGUE: GLOBAL THREAT	Thisyakorn, U.; Thisyakorn, C.	Dengue is a mosquito-borne viral disease, which is currently an expanding global problem. Four closely related dengue serotypes cause the disease, which ranges from asymptomatic infection to undifferentiated fever, dengue fever (DF), and dengue hemorrhagic fever (DHF). DHF is characterized by fever, bleeding diathesis, and a tendency to develop a potentially fatal shock syndrome. Dengue infection…	2015		The Southeast Asian journal of tropical medicine and public health	46	Supplement 1	3-10	607469503		2480	#687	Thisyakorn 2015
TDR research on dengue: recommendations of a scientific working group	Anonymous		2000		TDR news		62	3-15			7014	#688	Anonymous 2000
Zika virus: what we need to know?	Javed, Farakh; Manzoor, Khanzadi N.; Ali, Mubashar; Haq, Irshad U.; Khan, Abid A.; Zaib, Assad; Manzoor, Sobia	Zika virus is one of the emerging viruses and is of significant threat to human health globally. It is a mosquito borne flavivirus similar to dengue, yellow fever, and West Nile viruses. It was reported about 5 decades ago and then it spreads to different parts of the world. Large outbreaks were reported on Yap Islands in 2007. Now it has gained wide attention globally by health communities. Majo…	2018		Journal of basic microbiology	58	1	3-16		https://dx.doi.org/10.1002/jobm.201700398	5538	#689	Javed 2018
Factors affecting post transfusion platelet increment in thrombocytopenic patients	Akbar, R.; Zafar, L.; Samad, F. A.; Khalid, A.; Yunis, S.; Rehan, M.	Introduction: Platelet transfusion are used for the treatment and/ or prevention of bleeding in thrombocytopenic patients. Prophylactic platelet transfusion is the standard of care for malignancies and chemotherapy/radiation induced thrombocytopenia. The present study was conducted to find out the post transfusion corrected count increment and the clinical factors affecting post transfusion plate…	2016		International Journal of Laboratory Hematology	38	Supplement 2	4	612136608		2328	#690	Akbar 2016
Current and future distribution of Aedes aegypti and Aedes albopictus (Diptera: Culicidae) in WHO Eastern Mediterranean Region	Ducheyne, E.; Tran Minh, N. N.; Haddad, N.; Bryssinckx, W.; Buliva, E.; Simard, F.; Malik, M. R.; Charlier, J.; De Waele, V.; Mahmoud, O.; Mukhtar, M.; Bouattour, A.; Hussain, A.; Hendrickx, G.; Roiz, D.	BACKGROUND: Aedes-borne diseases as dengue, zika, chikungunya and yellow fever are an emerging problem worldwide, being transmitted by Aedes aegypti and Aedes albopictus. Lack of up to date information about the distribution of Aedes species hampers surveillance and control. Global databases have been compiled but these did not capture data in the WHO Eastern Mediterranean Region (EMR), and any m…	2018		International journal of health geographics	17	1	4	625886341	https://dx.doi.org/10.1186/s12942-018-0125-0	1807	#691	Ducheyne 2018
Effective and early laboratory diagnosis of dengue globally	Munoz-Jordan, J. L.	Dengue is transmitted in 100 tropical countries, with close to 100 million people presenting with symptoms of mild or severe disease. The 2009 WHO guidelines establish that dengue diagnostic testing should be used to differentiate dengue from other acute febrile illnesses. For many years, IgM ELISA seroconversion and virus isolation were the gold standards for confirmation of a dengue case. Howev…	2013		American Journal of Tropical Medicine and Hygiene	89	5 SUPPL. 1	4	71311846		3155	#692	Munoz-Jordan 2013
Researcher and study participants' perspectives of consent in clinical studies in four referral hospitals in Vietnam	Van Nuil, Jennifer Ilo; Nguyen, Thi Thanh Thuy; Le Nguyen, Thanh Nhan; Nguyen, Van Vinh Chau; Chambers, Mary; Ta, Thi Dieu Ngan; Merson, Laura; Nguyen, Thi Phuong Dung; Hoang, Minh Tu Van; Parker, Michael; Bull, Susan; Kestelyn, Evelyne	BACKGROUND: Within the research community, it is generally accepted that consent processes for research should be culturally appropriate and tailored to the context, yet researchers continue to grapple with what valid consent means within specific stakeholder groups. In this study, we explored the consent practices and attitudes regarding essential information required for the consent process wit…	2020		BMC medical ethics	21	1	4		https://dx.doi.org/10.1186/s12910-020-0445-z	5172	#693	VanNuil 2020
Role of microRNAs in antiviral responses to dengue infection	Wong, Rui Rui; Abd-Aziz, Noraini; Affendi, Sarah; Poh, Chit Laa	Dengue virus (DENV) is the etiological agent of dengue fever. Severe dengue could be fatal and there is currently no effective antiviral agent or vaccine. The only licensed vaccine, Dengvaxia, has low efficacy against serotypes 1 and 2. Cellular miRNAs are post-transcriptional regulators that could play a role in direct regulation of viral genes. Host miRNA expressions could either promote or rep…	2020		Journal of biomedical science	27	1	4		https://dx.doi.org/10.1186/s12929-019-0614-x	5174	#694	Wong 2020
Vaccines today, vaccines tomorrow: a perspective	Loucq, Christian	Vaccines are considered as one of the major contributions of the 20th century and one of the most cost effective public health interventions. The International Vaccine Institute has as a mission to discover, develop and deliver new and improved vaccines against infectious diseases that affects developing nations. If Louis Pasteur is known across the globe, vaccinologists like Maurice Hilleman, Jo…	2013		Clinical and experimental vaccine research	2	1	4-7		https://dx.doi.org/10.7774/cevr.2013.2.1.4	6390	#695	Loucq 2013		5. Vaccines
Status of antioxidants and other biochemical abnormalities in children with dengue fever	Ray, G.; Kumar, V.; Kapoor, A. K.; Dutta, A. K.; Batra, S.	During an outbreak of dengue fever in 1996, 66 children between 45 days and 12 years of age with dengue fever and 25 healthy controls were studied for antioxidants and other biochemical abnormalities. As per World Health Organization (WHO) criteria, 14 children were classified as having classical dengue (DEN), 42 with dengue haemorrhagic fever (DHF), and 10 (including three who died) as having de…	1999		Journal of tropical pediatrics	45	1	4-7		https://dx.doi.org/10.1093/tropej/45.1.4	7039	#696	Ray 1999		D. Other non-clinical-trial papers
A retrospective analysis of the symptoms and course of dengue infection during pregnancy	Agarwal, K.; Malik, S.; Mittal, P.	Objective: To assess outcomes among pregnant women diagnosed with dengue infection. Method(s): In a retrospective study, the medical records of all pregnant women with dengue infection admitted to Safdarjung Hospital, New Delhi, India, from July to December 2015 were reviewed. Maternal and fetal outcomes were compared by pregnancy length and stage of disease at diagnosis. Result(s): Overall, 62 p…	2017		International Journal of Gynecology and Obstetrics	139	1	4-8	617300694	https://dx.doi.org/10.1002/ijgo.12245	1901	#697	Agarwal 2017		D. Other non-clinical-trial papers
Dengue fever outbreak in Karachi 2006 - A study of profile and outcome of children under 15 years of age	Ahmed, S.; Arif, F.; Yahya, Y.; Rehman, A.; Abbas, K.; Ashraf, S.; Akram, D. S.	Objective: To evaluate children with serologically confirmed Dengue fever in order to identify common clinical features, progress of disease, grades of severity and outcome of cases during the outbreak in 2006. Method(s): A cross-sectional, descriptive study was conducted on serologically positive children with Dengue fever (DF) admitted in Civil Hospital Karachi and Liaquat National Hospital bet…	2008		Journal of the Pakistan Medical Association	58	1	4-8	351690348		3856	#698	Ahmed 2008
Rapid diagnosis of dengue outbreaks in resource limited facilities	Khan, I. D.; Sahni, A. K.	Objective: Dengue is a re-emerging public health problem threatening the tropical developing world, mandating rapid diagnosis and supportive management in the absence of licensed vaccines or anti-dengue therapy. Regions endemic to dengue and related viruses are overwhelmed by the sudden surge of cases during outbreaks. It is difficult to justify confirmatory diagnosis of every case using The Worl…	2017		West Indian Medical Journal	66	1	4-9	619228469	https://dx.doi.org/10.7727/wimj.2016.095	1925	#700	Khan 2017
Development and evaluation of loop-mediated isothermal amplification assay for detection of Crimean Congo hemorrhagic fever virus in Sudan	Osman, H. A. M.; Eltom, K. H.; Musa, N. O.; Bilal, N. M.; Elbashir, M. I.; Aradaib, I. E.	Crimean-Congo hemorrhagic fever (CCHF) virus (CCHFV) activity has been detected in Kordufan region of the Sudan in 2008 with high case-fatality rates in villages and rural hospitals in the region. Therefore, in the present study, a reverse transcription (RT) loop-mediated isothermal amplification (RT-LAMP) assay was developed and compared to nested RT-PCR for rapid detection of CCHFV targeting th…	2013		Journal of Virological Methods	190	1-2	4-10	368774945	https://dx.doi.org/10.1016/j.jviromet.2013.03.004	3001	#701	Osman 2013
Identification of dengue-specific B-cell epitopes by phage-display random peptide library	Amin, N.; Aguilar, A.; Chamacho, F.; Vazquez, Y.; Pupo, M.; Ramirez, J. C.; Izquierdo, L.; Dafhnis, F.; Stott, D. I.; Perez, E. M.; Acosta, A.	Background: Dengue is the most important human viral disease transmitted by arthropod vectors. The availability of random peptide libraries (RPL) displayed on phage has provided a powerful tool for selecting sequences that mimic epitopes from microorganisms that are useful for diagnostic and vaccine development purposes. In this paper, we describe peptides that resemble the antigenic structure of…	2009		Malaysian Journal of Medical Sciences	16	4	4-14	358181403		3819	#702	Amin 2009
Comparison between polyethylene glycol and zwitterionic polymers as antifouling coatings on wearable devices for selective antigen capture from biological tissue	Robinson, K. J.; Coffey, J. W.; Muller, D. A.; Young, P. R.; Kendall, M. A.; Thurecht, K. J.; Grondahl, L.; Corrie, S. R.	Selective capture of disease-related proteins in complex biological fluids and tissues is an important aim in developing sensitive protein biosensors for in vivo applications. Microprojection arrays are biomedical devices whose mechanical and chemical properties can be tuned to allow efficient penetration of skin, coupled with highly selective biomarker capture from the complex biological environ…	2015		Biointerphases	10	4	04A305	613636140	https://dx.doi.org/10.1116/1.4932055	2680	#703	Robinson 2015
Inclusion of dengue in TDR's disease portfolio	Anonymous		1999		TDR news		Spec No	5			7028	#704	Anonymous 1999
Viral genome sequencing by random priming methods	Djikeng, A.; Halpin, R.; Kuzmickas, R.; DePasse, J.; Feldblyum, J.; Sengamalay, N.; Afonso, C.; Zhang, X.; Anderson, N. G.; Ghedin, E.; Spiro, D. J.	Background: Most emerging health threats are of zoonotic origin. For the overwhelming majority, their causative agents are RNA viruses which include but are not limited to HIV, Influenza, SARS, Ebola, Dengue, and Hantavirus. Of increasing importance therefore is a better understanding of global viral diversity to enable better surveillance and prediction of pandemic threats; this will require rap…	2008		BMC Genomics	9		5	351315033	https://dx.doi.org/10.1186/1471-2164-9-5	3867	#705	Djikeng 2008
Clinical outcomes of dengue virus infection in pregnant and non-pregnant women of reproductive age: a retrospective cohort study from 2016 to 2019 in Parana, Brazil	Martin, Beatris Mario; Evans, Allan Arnold; de Carvalho, Denise Siqueira; Shimakura, Silvia Emiko	BACKGROUND: The increasing number of dengue cases worldwide implies a greater exposure of at-risk groups, such as pregnant women. DENV infection during pregnancy has been increasingly associated with unfavorable outcomes, but the evolution of the disease and its clinical outcomes remain unclear. The objective of this study was to characterize dengue cases in reproductive aged women by comparing t…	2022		BMC infectious diseases	22	1	5		https://dx.doi.org/10.1186/s12879-021-06985-w	4761	#706	Martin 2022		D. Other non-clinical-trial papers
Lovastatin for adult patients with dengue	Whitehorn, J.; Van Vinh Chau, N.; Tan Truong, N.; Tai, L. T. H.; Van Hao, N.; Phuong, D. H.; Tran, N. B.; Hien, T. T.; Wolbers, M.; Wills, B.; Simmons, C.; Farrar, J.	Dengue is globally the most important arboviral infection of humans. Despite the burden it places on health systems throughout the tropical world there is no vaccine and treatment is limited to supportive care. There is increasing evidence that statins may have a useful adjunctive role in conditions like sepsis through stabilising effects on the endothelium. In addition there is evidence that the…	2013		American Journal of Tropical Medicine and Hygiene	89	5 SUPPL. 1	5	71311850		3154	#707	Whitehorn 2013	Nguyen Vuong (2024-04-22 23:55:56)(Screen): We have the full paper for this study already, no need to include this conference abstract.; Huyen Tran Bang (2023-12-18 15:08:24)(Select): I think we should include study full text only - relevant papers could be reference for extraction and discussion.; Tun-Linn Thein (2023-11-22 15:05:34)(Select): Conference Abstract.
https://mesamalaria.org/sites/default/files/2018-12/ASTMH%20Abstract%20book%202013.pdf
Linked to Full-text
Lovastatin for the Treatment of Adult Patients With Dengue: A Randomized	Double-Blind	Placebo-Controlled Trial
https://pubmed.ncbi.nlm.nih.gov/26565005/; "	4. Rx - others/unclassified; A. Clinical trial
The association of Aedes aegypti and Ae. albopictus in allende, Nuevo Leon, Mexico	Mercado-Hernandez, R.; Aguilar-Gueta, J. D. D.; Fernandez-Salas, I.; Earl, P. R.	The recent appearance of Aedes Stegomyia albopictus (Skuse) in Nuevo Leon (NL) worries health officials. It is a vector of dengue fever in Asia and is more resistant to lower temperatures than Ae. aegypti. The objective of this study was to learn about some ecological parameters of Ae. albopictus and their association with Ae. aegypti, and other culicids in Allende, NL, Mexico, during 1999. Allen…	2006		Journal of the American Mosquito Control Association	22	1	5-9	43698984	https://dx.doi.org/10.2987/8756-971X%282006%2922%5B5:TAOAAA%5D2.0.CO;2	3997	#708	Mercado-Hernandez 2006
Correlation of exposure to dengue and Chikungunya in Chennai, India: Results of a serological survey	Barraquer, I. R.; Solomon, S. S.; Kuganantham, P.; Srikrishnan, A. K.; Vasudevan, C. K.; Iqbal, S. H.; Balakrishnan, P.; Mehta, S. H.; Cummings, D. A.	Dengue and chikungunya are rapidly expanding vector-borne viruses transmitted by mosquitoes of the genus Aedes. Few epidemiological studies have examined the burden of these infections in South India despite an increase in the number of reported cases of both diseases in recent years, and a high suitability for transmission. We conducted a household based seroprevalence survey among individuals a…	2012		American Journal of Tropical Medicine and Hygiene	87	5 SUPPL. 1	6	71040647		3325	#710	Barraquer 2012
Impact of road networks on the distribution of dengue fever cases in Trinidad, West Indies	Mahabir, R. S.; Chadee, D. D.	This study was undertaken to investigate the impact of road networks on the distribution of dengue fever cases in Trinidad, West Indies. Confirmed cases of DHF for the year 1998 were collected and spatially located using a GIS road map of Trinidad. A new digital geographic layer representing these cases was created and the distances from these cases to the nearest classified road category (5 clas…	2010		American Journal of Tropical Medicine and Hygiene	83	5 SUPPL. 1	6	70442026		3689	#711	Mahabir 2010
Making asthma management strategies work in the asia-pacific region	Roa, C.	The scientific foundation of asthma diagnosis and management has grown in leaps and bounds. Evidence-based strategies to control asthma and treat its exacerbation are published yearly in the GINA guidelines. The 10-year Finland study showed that these strategies work. While cases treated did increase (through better detection), the hospital days and cost per case markedly decreased. The study als…	2010		Respirology	15	SUPPL. 2	6	70313161	https://dx.doi.org/10.1111/j.1400-1843.2010.01863.x	3691	#712	Roa 2010
Field trial on a novel control method for the dengue vector, Aedes aegypti by the systematic use of Olyset Net and pyriproxyfen in Southern Vietnam	Tsunoda, T.; Kawada, H.; Huynh, T. T. T.; Luu, L. L.; Le, S. H.; Tran, H. N.; Vu, H. T. Q.; Le, H. M.; Hasebe, F.; Tsuzuki, A.; Takagi, M.	Background: Jars, tanks, and drums provide favorable rearing/breeding sites for Aedes aegypti in Vietnam. However, the use of insecticides to control mosquitoes at such breeding sites has not been approved in Vietnam since they are also often sources of drinking water, making larval vector control difficult. Mosquito nets pre-treated with long-lasting insecticide treated nets (LLITNs) form an eff…	2013		Parasites and Vectors	6	1	6	52398217	https://dx.doi.org/10.1186/1756-3305-6-6	2960	#713	Tsunoda 2013
Field trial on a novel control method for the dengue vector, Aedes aegypti by the systematic use of Olyset R Net and pyriproxyfen in Southern Vietnam	Tsunoda, Takashi; Kawada, Hitoshi; Huynh, Trang T. T.; Luu, Loan Le; Le, San Hoang; Tran, Huu Ngoc; Vu, Huong Thi Que; Le, Hieu Minh; Hasebe, Futoshi; Tsuzuki, Ataru; Takagi, Masahiro	BACKGROUND: Jars, tanks, and drums provide favorable rearing/breeding sites for Aedes aegypti in Vietnam. However, the use of insecticides to control mosquitoes at such breeding sites has not been approved in Vietnam since they are also often sources of drinking water, making larval vector control difficult. Mosquito nets pre-treated with long-lasting insecticide treated nets (LLITNs) form an eff…	2013		Parasites & vectors	6		6		https://dx.doi.org/10.1186/1756-3305-6-6	6333	#714	Tsunoda 2013
Evaluation of the importance of fever with respect to dengue prognosis according to the 2009 WHO classification: A retrospective study	Tukasan, C.; Furlan, N. B.; Estofolete, C. F.; Nogueira, M. L.; da Silva, N. S.	Background: The 2009 revised World Health Organization (WHO) guidelines for dengue describe fever as the core symptom. Accordingly, the diagnosis of non-febrile patients is complicated. The aim of this study was to evaluate the importance of fever in patients with dengue according to the 2009 revised WHO classification. Method(s): In this study, we assessed 30,670 dengue cases using enzyme-linked…	2017		BMC Infectious Diseases	17	1	6	613947475	https://dx.doi.org/10.1186/s12879-016-2128-4	2053	#715	Tukasan 2017		D. Other non-clinical-trial papers
Consequences of the expanding global distribution of Aedes albopictus for dengue virus transmission	Lambrechts, L.; Scott, T. W.; Gubler, D. J.	The dramatic global expansion of Aedes albopictus in the last three decades has increased public health concern because it is a potential vector of numerous arthropod-borne viruses (arboviruses), including the most prevalent arboviral pathogen of humans, dengue virus (DENV). Ae. aegypti is considered the primary DENV vector and has repeatedly been incriminated as a driving force in dengue's world…	2010		American Journal of Tropical Medicine and Hygiene	83	5 SUPPL. 1	6-7	70442029		3688	#716	Lambrechts 2010
Use of acetylcysteine for non-acetaminophen-induced acute liver failure	Sales, I.; Dzierba, A. L.; Smithburger, P. L.; Rowe, D.; Kane-Gill, S. L.	The purpose of this review was to evaluate the effectiveness of acetylcysteine in the treatment of acute liver failure not related to acetaminophen. A search of MEDLINE April 2003 through May 2012 using the Pub-Med database was conducted using the keywords acetylcysteine and non-acetaminophen-induced acute liver failure or acetylcysteine and liver failure. All human case reports, case series, and…	2013		Annals of Hepatology	12	1	6-10	370043157	https://dx.doi.org/10.1016/s1665-2681%2819%2931379-1	2949	#718	Sales 2013
Evolution of dengue in Sri Lanka-changes in the virus, vector, and climate	Sirisena, P. D. N. N.; Noordeen, F.	Despite the presence of dengue in Sri Lanka since the early 1960s, dengue has become a major public health issue, with a high morbidity and mortality. Aedes aegypti and Aedes albopictus are the vectors responsible for the transmission of dengue viruses (DENV). The four DENV serotypes (1, 2, 3, and 4) have been co-circulating in Sri Lanka for more than 30 years. The new genotype of DENV-1 has repl…	2014		International journal of infectious diseases : IJID : official publication of the International Society for Infectious Diseases	19		6-12		https://dx.doi.org/10.1016/j.ijid.2013.10.012	6217	#719	Sirisena 2014
Molecular targets for flavivirus drug discovery	Sampath, Aruna; Padmanabhan, R.	Flaviviruses are a major cause of infectious disease in humans. Dengue virus causes an estimated 50 million cases of febrile illness each year, including an increasing number of cases of hemorrhagic fever. West Nile virus, which recently spread from the Mediterranean basin to the Western Hemisphere, now causes thousands of sporadic cases of encephalitis annually. Despite the existence of licensed…	2009		Antiviral research	81	1	6-15		https://dx.doi.org/10.1016/j.antiviral.2008.08.004	6720	#721	Sampath 2009
ABO blood grouping and COVID-19: a hospital-based study in Eastern India	Behera, Birasen; Rout, Bidyutprava; RajashreePanigrahy; Kar, Subrat Kumar; Sahoo, Debasish; Sahu, Kundan Kumar; Otta, Sarita	Background: Blood group has been stated to be one of the risk factors associated with viral diseases like dengue, hepatitis virus, Norwalk virus and even the coronavirus associated with 2003 severe acute respiratory syndrome (SARS) outbreak. In addition, anti-A antibodies in experimental models have been shown to inhibit the interaction between coronavirus and angiotensin converting enzyme (ACE) …	2022		The Egyptian journal of medical human genetics	23	1	7		https://dx.doi.org/10.1186/s43042-022-00225-9	4410	#722	Behera 2022
Current concepts in transfusion transmitted infectious diseases	Bianco, C. B.	During the 1950's, 25% of recipients of 4 or more whole blood transfusions in New York City developed jaundice and this was accepted as a "fact of life." Until the 1970's, the only transfusion transmitted diseases of concern were syphilis and "serum hepatitis" later recognized as hepatitis B screened by HBsAg assays. In the early 1980's, the tragedy of AIDS brought tragic consequences for blood r…	2011		Vox Sanguinis	101	SUPPL. 1	7	70427795	https://dx.doi.org/10.1111/j.1423-0410.2011.01498-1.x	3505	#723	Bianco 2011
Whole genome sequencing and genetic variations in several dengue virus type 1 strains from unusual dengue epidemic of 2017 in Vietnam	Dang, Thuy Thi; Pham, My Ha; Bui, Huy Vu; Van Le, Duyet	BACKGROUND: Dengue hemorrhagic fever is an acute viral infection transmitted by mosquitoes. In the 2017, a dengue epidemic occurred in Hanoi in a short time interval and many cases were serious with associated mortality. This was the largest and unusual dengue fever outbreak in the North of Vietnam over the past 20 years. The objective of the present study was to understand the genetic characteri…	2020		Virology journal	17	1	7		https://dx.doi.org/10.1186/s12985-020-1280-z	5169	#724	Dang 2020
Enhanced population-based surveillance for symptomatic dengue infection in Salvador, Brazil	Kasper, A. M.; Queiroz, T. L.; Silva, M. M.; Goncalves, A. H.; Paploski, I. A.; Lima, H. C.; Calcagno, J.; Cruz, J. S.; Takahashi, D.; Ko, A. I.; Reis, M. G.; Ribeiro, G. S.	Dengue has evolved into a major public health problem in Brazil; however, because of its nonspecific clinical presentation, the actual number of annual cases is unclear. In order to better describe the burden of disease and to assess the accuracy of the Brazilian Ministry of Health (MS) clinical diagnostic criteria for dengue (fever plus >=2 of the following: headache, prostration, retro-orbital …	2012		American Journal of Tropical Medicine and Hygiene	87	5 SUPPL. 1	7	71040650		3323	#725	Kasper 2012
Reciprocal human movement among common places shapes the spread of dengue virus	Stoddard, S. T.; Reiner, R. C.; Valerie, P. S.; Gonzalo, V. P.; Forshey, B. M.; Astete, H.; Vilcarromero, S.; Kochel, T. J.; Elder, J. P.; Halsey, E. S.; Kitron, U.; Morrison, A. C.; Scott, T. W.	For many infectious diseases, human mobility is a fundamental driver of pathogen transmission because it defines when and where susceptible hosts come into contact with pathogen. On a collective level, how movements overlap in space and time will thus determine how pathogen spreads through a population. We used contact-cluster investigations to assess the role of human movement in the transmissio…	2012		American Journal of Tropical Medicine and Hygiene	87	5 SUPPL. 1	7	71040649		3324	#726	Stoddard 2012
Prognostic value of rapid test for diagnosis of dengue in Nepalese patients during 2010 epidemic	Pun, R.; Shah, Y.; Gupta, G. P.; Sherchand, S. P.; Pandey, B. D.	Background Dengue is an emerging vector borne disease in Nepal and rapid diagnostic test is important for early diagnosis of the disease. Objectives The aim of the study was to evaluate the diagnostic accuracy of commonly used rapid immunochromatographic test kit in Nepal during 2010 dengue epidemic and to assess disease burden of dengue. Methods A total of 131 acute and nonacute serum samples we…	2012		Kathmandu University Medical Journal	10	37	7-10	365727092	https://dx.doi.org/10.3126/kumj.v10i1.6905	267	#727	Pun 2012
Rapid next-generation sequencing of dengue, EV-A71 and RSV-A viruses	Baronti, Cecile; Piorkowski, Geraldine; Leparc-Goffart, Isabelle; de Lamballerie, Xavier; Dubot-Peres, Audrey	Accurate characterisation of viral strains constitutes a crucial objective for the management of modern virus collections. Next-generation sequencing (NGS) provides technical solution for fast and cost-effective full genome sequencing. Here, we report protocols for rapid full-genome characterisation of RNA viruses of medical importance: dengue virus, enterovirus A71 and respiratory syncytial viru…	2015		Journal of virological methods	226		7-14		https://dx.doi.org/10.1016/j.jviromet.2015.09.004	5993	#728	Baronti 2015
Comparison of the complement fixation test, hemagglutination inhibition test and solid-phase enzymatic immunoassay, for the serologic diagnosis of dengue	Vazquez Ramudo, S.; de la Cruz Castillo, F. V.; Guzman Tirado, M. G.; Fernandez Llanes, R. J.		1986		Revista cubana de medicina tropical	38	1	7-14	17714464		4366	#729	VazquezRamudo 1986
Dengue Vaccines: Ongoing Challenges and Current Status in the Advancement of Different Candidates	Hassan, Muhammad; Hassan, Ali; Farooq, Muhammad; Afzal, Samia; Khan, Mohsin Ahmad; Amin, Iram; Shahid, Muhammad; Idrees, Muhammad; Shahid, Ahmad Ali	Dengue is a vector-borne highly systemic infectious disease of the tropical and subtropical countries and is devastating millions of lives worldwide. It may be self-eliminated like a mild fever or may cause life-threatening fatal complications as dengue hemorrhagic fever and dengue shock syndrome. The lack of specific and effective antiviral drugs and vaccines amplify its transmission rate across…	2021		Critical reviews in eukaryotic gene expression	31	5	7-19		https://dx.doi.org/10.1615/CritRevEukaryotGeneExpr.2021038839	4814	#730	Hassan 2021		5. Vaccines; B. SR/R/MA
A case report of intravenous posaconazole in hepatic and renal impairment patient with invasive Aspergillus terreus infection: safety and role of therapeutic drug monitoring	Dilokpattanamongkol, Pitchaya; Panusitthikorn, Panadda; Boonprasert, Rasda; Chayakulkeeree, Methee; Rotjanapan, Porpon	BACKGROUND: Invasive aspergillosis (IA) is a fatal infectious complication among immunocompromised patients. Aspergillus terreus, the fourth common species can be difficult to treat due to a unique resistance pattern. To date, there has been no report on safety and dose adjustment when intravenous posaconazole is selected in hepatic and renal impairment patient. We present a rare case of intraven…	2017		BMC pharmacology & toxicology	18	1	8		https://dx.doi.org/10.1186/s40360-017-0115-z	5690	#731	Dilokpattanamongkol 2017
Chikungunya-A rheumatologist's perspective	Handa, R.	Chikungunya (CHIK) is an arthritogenic arbovirus transmitted by Aedes aegypti and Aedes albopictus mosquitoes. Global travel and trade, rapid urbanization and lax vector control measures have led to the spread of Chikungunya to new areas. The acute infection is characterised by fever, arthralgias, myalgias and rash. Hemorrhagic manifestations are rare (cf. dengue). The joint pains can involve sma…	2018		International Journal of Rheumatic Diseases	21	Supplement 1	8	624304503	https://dx.doi.org/10.1111/1756-185X.13360	1771	#732	Handa 2018
Assembly of the Genome of the Disease Vector Aedes aegypti onto a Genetic Linkage Map Allows Mapping of Genes Affecting Disease Transmission	Juneja, P.; Osei-Poku, J.; Ho, Y. S.; Ariani, C. V.; Palmer, W. J.; Pain, A.; Jiggins, F. M.	The mosquito Aedes aegypti transmits some of the most important human arboviruses, including dengue, yellow fever and chikungunya viruses. It has a large genome containing many repetitive sequences, which has resulted in the genome being poorly assembled - there are 4,758 scaffolds, few of which have been assigned to a chromosome. To allow the mapping of genes affecting disease transmission, we h…	2014		PLoS Neglected Tropical Diseases	8	1	8	372348891	https://dx.doi.org/10.1371/journal.pntd.0002652	2709	#733	Juneja 2014
Dengue fever outbreak: A clinical management experience	Ahmed, S.; Ali, N.; Ashraf, S.; Ilyas, M.; Tariq, W. U. Z.; Chotani, R. A.	Objective: To determine the frequency of dengue as a cause of fever and compare the clinical and haematological characteristics of Dengue-probable and Dengue-proven cases. Study Design: An observational study. Place and Duration of Study: The Combined Military Hospital, Malir Cantt., Karachi, from August 2005 to December 2006. Patients and Methods: All patients with age above 14 years, who were e…	2008		Journal of the College of Physicians and Surgeons Pakistan	18	1	8-12	351419338		3899	#734	Ahmed 2008		C. Observational
Presumed unconstrained dispersal of Aedes aegypti in the city of Rio de Janeiro, Brazil	Maciel-de-Freitas, R.; Lourenco-de-Oliveira, R.	OBJECTIVE: To evaluate dispersal of Aedes aegypti females in an area with no container manipulation and no geographic barriers to constrain mosquito flight. METHOD(S): A mark-release-recapture experiment was conducted in December 2006, in the dengue endemic urban district of Olaria in Rio de Janeiro, Southeastern Brazil, where there is no evident obstacle to the dispersal of Ae. aegypti females. …	2009		Revista de saude publica	43	1	8-12	354801249		3609	#735	Maciel-de-Freitas 2009
Synergistic antiviral activity of Sofosbuvir and type-I interferons (alpha and beta) against Zika virus	Snyder, Beth; Goebel, Scott; Koide, Fusataka; Ptak, Roger; Kalkeri, Raj	Zika virus (ZIKV) is transmitted by mosquitoes and causes Dengue-like illness, neurological symptoms such as Guillain-Barre Syndrome and microcephaly in children born to infected pregnant mothers. Recently, the World Health Organization (WHO) declared ZIKV infection as a Global Health Emergency. However, there are no known prophylactic or therapeutic measures against this virus. As a proof of con…	2018		Journal of medical virology	90	1	8-12		https://dx.doi.org/10.1002/jmv.24932	5544	#736	Snyder 2018		2. Rx - Host directed; D. Other non-clinical-trial papers
Dengue typing assay based on real-time PCR using SYBR Green I	Chutinimitkul, S.; Payungporn, S.; Theamboonlers, A.; Poovorawan, Y.	Typing of dengue virus is crucial for the epidemiology and pathogenesis of dengue virus infection. Hence, highly sensitive and accurate diagnostic tools are essential. The purpose of this study was to identify all four types of dengue virus based on the 3'-untranslated region of the virus by melting curve analysis and real-time PCR using SYBR Green I. The types obtained by this method were compar…	2005		Journal of Virological Methods	129	1	8-15	41224767	https://dx.doi.org/10.1016/j.jviromet.2005.05.006	4042	#737	Chutinimitkul 2005
Integrated control of Aedes albopictus in Southwest Germany supported by the Sterile Insect Technique	Becker, N.; Langentepe-Kong, S. M.; Tokatlian Rodriguez, A.; Oo, T. T.; Reichle, D.; Luhken, R.; Schmidt-Chanasit, J.; Luthy, P.; Puggioli, A.; Bellini, R.	Background: The invasive species Aedes albopictus, commonly known as the Asian tiger mosquito, has undergone extreme range expansion by means of steady introductions as blind passengers in vehicles traveling from the Mediterranean to south-west Germany. The more than 25 established populations in the State of Baden-Wurttemberg, Palatine and Hesse (south-west Germany) have become a major nuisance …	2022		Parasites and Vectors	15	1	9	2014648240	https://dx.doi.org/10.1186/s13071-021-05112-7	399	#738	Becker 2022
Antibodies against prM protein distinguish between previous infection with dengue and Japanese encephalitis viruses	Cardosa, Mary Jane; Wang, Seok Mui; Sum, Magdline Sia H.; Tio, Phaik Hooi	BACKGROUND: In Southeast Asia, dengue viruses often co-circulate with other flaviviruses such as Japanese encephalitis virus, and due to the presence of shared antigenic epitopes it is often difficult to use serological methods to distinguish between previous infections by these flaviviruses., RESULTS: Convalescent sera from 69 individuals who were known to have had dengue or Japanese encephaliti…	2002		BMC microbiology	2		9			6982	#739	Cardosa 2002
A cluster-randomized, placebo-controlled trial to evaluate the efficacy of a spatial repellent (Mosquito ShieldTM) against Aedes-borne virus infection among children >= 4-16 years of age in the Gampaha District, Sri Lanka: study protocol (the AEGIS progra	Tissera, H.; Dheerasinghe, D. S. A. F.; Malavige, N.; de Silva, H. A.; Morrison, A. C.; Scott, T. W.; Reiner, R. C.; Grieco, J. P.; Achee, N. L.	Background: Spatial repellents (SRs) have been widely used for prevention of mosquito bites, but their efficacy in reducing Aedes-borne viruses (ABV) has not been tested rigorously at large scale in Asia. To address this knowledge gap, a trial to evaluate the efficacy of Mosquito ShieldTM, a transfluthrin SR, was developed in Gampaha District of Sri Lanka across three Medical Officer of Health ar…	2023		Trials	24	1	9	2020938087	https://dx.doi.org/10.1186/s13063-022-06998-z	293	#740	Tissera 2023
The removal of subterranean stormwater drain sumps as mosquito breeding sites in Darwin, Australia	Warchot, A.; Whelan, P.; Brown, J.; Vincent, T.; Carter, J.; Kurucz, N.	The Northern Territory Top End Health Service, Medical Entomology Section and the City of Darwin council carry out a joint Mosquito Engineering Program targeting the rectification of mosquito breeding sites in the City of Darwin, Northern Territory, Australia. In 2005, an investigation into potential subterranean stormwater breeding sites in the City of Darwin commenced, specifically targeting ro…	2020		Tropical Medicine and Infectious Disease	5	1	9	2004661762	https://dx.doi.org/10.3390/tropicalmed5010009	1098	#741	Warchot 2020
Clinical manifestations of Chikungunya virus infection in HIV-infected individuals: Experiences during the Dominican Republic's 2014 outbreak	Paulino, R.; Gomez, N.; Lockhart, P.; Koenig, E.; Puello, A.	Introduction: Chikungunya virus (CHIKV) is an alpha virus causing acute febrile illness characterized by crippling arthralgia [1], and a disseminated rash [2]. First recognized in 1953 in East Africa, CHIKV has been spread over the world due to the expansion of Aedes mosquitoes within warm countries [3]. CHIKV is an emerging disease in The Americas after the first cases were recognized in the les…	2015		Journal of the International AIDS Society	18	SUPPL. 2	9-10	71995539	https://dx.doi.org/10.7448/IAS.18.3.20133	2660	#742	Paulino 2015
Ttid risks in the Caribbean and Latin America : Recommendations to improve safety	Rojo, J.; Arroyo, A.	In Latin America and the Caribbean countries (LACC), prevention of TTID requires special and different care in comparison to the United States and European countries, due to the still persistent high prevalence of replacement donors, specific geographic location, weather, genetic and cultural status. These factors result in different distribution patterns of the infections, which together with th…	2012		Vox Sanguinis	103	SUPPL. 1	9-10	71015741	https://dx.doi.org/10.1111/j.1423-0410.2012.01615-1.x	3331	#743	Rojo 2012
Science snipes at Oxitec transgenic-mosquito trial	Subbaraman, N.		2011		Nature biotechnology	29	1	9-11	361707206	http://dx.doi.org/10.1038/nbt0111-9a	3398	#744	Subbaraman 2011
A multiplexed TaqMan assay for the detection of arthropod-borne flaviviruses	Dyer, J.; Chisenhall, D. M.; Mores, C. N.	Arboviruses in the genus Flavivirus are major causes of human disease worldwide, and yet they are widely under reported. This is partially due to the classical methods of detection, using virologic or immunologic techniques, which typically lack sensitivity and specificity or require biological containment facilities in order to manipulate infectious cultures. Molecular detection assays based on …	2007		Journal of virological methods	145	1	9-13			6800	#745	Dyer 2007
Chemical diversity and antiviral potential in the pantropical Diospyros genus	Peyrat, L. A.; Eparvier, V.; Eydoux, C.; Guillemot, J. C.; Stien, D.; Litaudon, M.	A screening using a dengue replicon virus-cell-based assay was performed on 3563 ethyl acetate (EtOAc) extracts from different parts of 1500 plants. The screening led to the selection of species from the genus Diospyros (Ebenaceae), among which 25 species distributed in tropical areas showed significant inhibitory activity on dengue virus replication. A metabolic analysis was conducted from the U…	2016		Fitoterapia	112		9-15	610295130	https://dx.doi.org/10.1016/j.fitote.2016.04.017	2218	#746	Peyrat 2016
Prevalence of dengue antibodies in healthy children and adults in different Colombian endemic areas	Velandia-Romero, M. L.; Coronel-Ruiz, C.; Castro-Bonilla, L.; Camacho-Ortega, S.; Calderon-Pelaez, M. A.; Castellanos, A.; Olano, V. A.; Porras, A.; Arevalo-Herrera, M.; Villamil-Gomez, W.; Castellanos, J. E.	Objectives: Colombia is a dengue hyperendemic country; however, the prevalence of antibodies against dengue in the general population including the inhabitants of rural areas is unknown. This study aimed to determine the prevalence of dengue IgM and IgG antibodies in healthy children and adults in urban and rural areas of seven different endemic regions in Colombia between 2013 and 2015. Design o…	2020		International Journal of Infectious Diseases	91		9-16	2004121527	https://dx.doi.org/10.1016/j.ijid.2019.10.045	1123	#747	Velandia-Romero 2020
A seroepidemiological study of Japanese encephalitis and dengue virus infections in the Chiang Mai area, Thailand	Fukunaga, T.; Igarashi, A.; Okuno, Y.; Ishimine, T.; Tadano, M.; Okamoto, Y.; Fukai, K.	As part of a virological and epidemiological survey of encephalitis in the Chiang Mai area, the neutralizing (N) antibody levels of healthy persons to Japanese encephalitis (JE) and dengue (DEN) type 1-4 viruses were examined. A total of 985 blood samples was collected by the filter paper method from subjects of nine age groups in five districts, four (Pasang, Sarapee, Doi Saket and Mae Taeng) in…	1984		Biken journal	27	1	9-17			7159	#748	Fukunaga 1984
Recent advances in antiviral drug development towards dengue virus	Troost, Berit; Smit, Jolanda M.	Despite the high disease burden of dengue virus, there is no approved antiviral treatment or broadly applicable vaccine to treat or prevent dengue virus infection. In the last decade, many antiviral compounds have been identified but only few have been further evaluated in pre-clinical or clinical trials. This review will give an overview of the direct-acting and host-directed antivirals identifi…	2020		Current opinion in virology	43		9-21		https://dx.doi.org/10.1016/j.coviro.2020.07.009	5063	#749	Troost 2020		B. SR/R/MA
Investigation of Antibody Dependent Enhancement in human primary target cells	Boonnak, K.; Dambach, K. M.; Donofrio, G. C.; Marovich, M. A.	Antibody Dependent Enhancement (ADE) is implicated in complicated, usually secondary, dengue virus (DV) infection. Pre-existing, heterologous antibodies, via their Fc-gamma receptors, likely predispose to severe disease through enhancement. Both high levels of viremia and certain cytokines (proinflammatory and immunomodulatory) are associated with severe disease. Monocytes, macrophages, immature …	2009		American Journal of Tropical Medicine and Hygiene	81	5 SUPPL. 1	10	70336512		3773	#750	Boonnak 2009
Mosquito larvicidal activities of Solanum villosum berry extract against the dengue vector Stegomyia aegypti	Chowdhury, N.; Ghosh, A.; Chandra, G.	Background: Vector control is facing a threat due to the emergence of resistance to synthetic insecticides. Insecticides of botanical origin may serve as suitable alternative biocontrol techniques in the future. Although several plants have been reported for mosquitocidal activity, only a few botanicals have moved from the laboratory to field use, because they are poorly characterized, in most ca…	2008		BMC Complementary and Alternative Medicine	8	1	10	351619262	https://dx.doi.org/10.1186/1472-6882-8-10	3835	#751	Chowdhury 2008
Optical coherence tomography angiography (OCTA) as a new diagnostic tool in uveitis	Dingerkus, V. L. S.; Munk, M. R.; Brinkmann, M. P.; Freiberg, F. J.; Heussen, F. M. A.; Kinzl, S.; Lortz, S.; Orgul, S.; Becker, M.	Background: The broad spectrum of uveitis disorders requires a multimodal imaging approach in the daily practice of an ophthalmologist. As inflammatory conditions, they have in common an alteration in leukocyte migration. In this context, optical coherence tomography angiography (OCTA) might be of great value for diagnosing or following up patients with these disorders. To date, OCTA has rather b…	2019		Journal of Ophthalmic Inflammation and Infection	9	1	10	627888841	https://dx.doi.org/10.1186/s12348-019-0176-9	1387	#752	Dingerkus 2019
Diseases without borders. Handle exotic diseases with this lab pocket guide	Bersch, Carren; DiRamio, Denise		2010		MLO: medical laboratory observer	42	8	10-7			6615	#753	Bersch 2010
Optimizing celgosivir therapy in mouse models of dengue virus infection of serotypes 1 and 2: The search for a window for potential therapeutic efficacy	Watanabe, Satoru; Chan, Kitti Wing-Ki; Dow, Geoffrey; Ooi, Eng Eong; Low, Jenny G.; Vasudevan, Subhash G.	Although the antiviral drug celgosivir, an alpha-glucosidase I inhibitor, is highly protective when given twice daily to AG129 mice infected with dengue virus, a similar regimen of twice daily dosing did not significantly reduce serum viral loads in patients in a recent clinical trial. This failure presumably might reflect the initiation of treatment when patients were already viremic. To better …	2016		Antiviral research	127		10-9		https://dx.doi.org/10.1016/j.antiviral.2015.12.008	5933	#754	Watanabe 2016		2. Rx - Host directed; D. Other non-clinical-trial papers
A multicenter evaluation of diagnostic performance of standard deviation of monocyte volume parameters in the detection of dengue viral infection	Aniwatangkoora, Y.; Sae-Ung, N.; Changtrakul, Y.; Pison, K.; Yimthiang, T.; Boonme, S.; Limveeraprajak, E.; Poonanan, N.	Introduction: VCS TechnologyTM (Beckman Coulter) quantifies morphological characteristics of white blood cells: cell volume by voltage impedance (V); cytoplasmic/nuclear ratio by radiofrequency conductivity(C); and cytoplasmic granularity/nuclear complexity by laser light scatter(S). Since monocytes/macrophages are the major target cells for dengue virus and our previous study indicated that stan…	2016		International Journal of Laboratory Hematology	38	Supplement 2	10-11	612136682		2327	#755	Aniwatangkoora 2016		D. Other non-clinical-trial papers
Assessing fever in the returned traveller	Gherardin, A.; Sisson, J.	There are many causes of fever after travel, ranging from common and self-limiting to serious and life-threatening. Priorities for management are to identify conditions that are life-threatening, treatable, or have public health implications. Common diagnoses are malaria and dengue fever, respiratory illness and diarrhoeal illness. Malaria is important to exclude in any febrile person who has tra…	2012		Australian Prescriber	35	1	10-14	364420060	http://dx.doi.org/10.18773/austprescr.2012.010	3245	#756	Gherardin 2012
Rapid and Non-Invasive Detection of Aedes aegypti Co-Infected with Zika and Dengue Viruses Using Near Infrared Spectroscopy	Garcia, G. A.; Lord, A. R.; Santos, L. M. B.; Kariyawasam, T. N.; David, M. R.; Couto-Lima, D.; Tatila-Ferreira, A.; Pavan, M. G.; Sikulu-Lord, M. T.; Maciel-de-Freitas, R.	The transmission of dengue (DENV) and Zika (ZIKV) has been continuously increasing worldwide. An efficient arbovirus surveillance system is critical to designing early-warning systems to increase preparedness of future outbreaks in endemic countries. The Near Infrared Spectroscopy (NIRS) is a promising high throughput technique to detect arbovirus infection in Ae. aegypti with remarkable advantag…	2023		Viruses	15	1	11	2021189814	https://dx.doi.org/10.3390/v15010011	260	#757	Garcia 2023
[The Novartis Institute for Tropical diseases. Hopes concerning therapies against dengue and tuberculosis]	Einecke, Dirk		2007		Das Novartis-Institut fur Tropenkrankheiten. Hoffnungen auf Therapien gegen Dengue und Tbc.	149	16	11-2			6792	#758	Einecke 2007		2. Rx - Host directed; D. Other non-clinical-trial papers
Predictors of spontaneous bleeding in patients with acute febrile syndrome from a dengue endemic area	Diaz-Quijano, Fredi Alexander; Villar-Centeno, Luis Angel; Martinez-Vega, Ruth Arali	BACKGROUND: Spontaneous bleeding is a common complication of dengue and is associated with an increased mortality., OBJECTIVE: To evaluate early clinical manifestations and simple laboratory tests as predictors of spontaneous hemorrhage in patients with forms of acute febrile syndrome (AFS) such as dengue from an endemic area., STUDY DESIGN: A prospective cohort study was performed including 729 …	2010		Journal of clinical virology : the official publication of the Pan American Society for Clinical Virology	49	1	11-5		https://dx.doi.org/10.1016/j.jcv.2010.06.011	6619	#759	Diaz-Quijano 2010		C. Observational
COVID-19 Antibodies as Predictor of Severe Dengue among Hospitalized Children with Dengue Illness in the Post-third-wave Period of COVID-19 Infection in India	Balasubramani, S.; Govindaraj, V.; Agarwal, R.; Pathania, A.; Vij, A.	BACKGROUND: There were widespread unconfirmed reports about the increased severity of dengue post-second wave of the COVID-19 pandemic in India. It is known that a second dengue infection with a different strain in an individual can trigger antibody-dependent enhancement (ADE). A similar phenomenon is hypothesized for severe COVID-19 infection since both dengue and COVID-19 are viral diseases wit…	2022		The Journal of the Association of Physicians of India	70	9	11-12	638985114	https://dx.doi.org/10.5005/japi-11001-0092	320	#760	Balasubramani 2022
Establishment of SMS Dengue Severity Score	Bhandari, S.; Rankawat, G.; Goyal, B.; Lohmror, A.; Gupta, V.; Singh, A.	BACKGROUND: Dengue infection is a disease that progresses rapidly to life-threatening conditions. Our goal was to develop a practical scoring system based on clinical profiles and routine tests to predict the severity of infection. METHOD(S): This cross-sectional observational study included 500 patients with dengue infection. Patient demographics, clinical symptoms, regular laboratory tests, and…	2022		The Journal of the Association of Physicians of India	70	9	11-12	638983922	https://dx.doi.org/10.5005/japi-11001-0095	321	#761	Bhandari 2022
Thrombocytopenia as a Prognostic Marker in Patients with Acute Encephalitis at a Tertiary Care Centre in Northern India	Bhardwaj, A.; Atam, V.; Sawlani, K. K.; Himanshu, D.; Verma, R.; Verma, S. P.	Encephalitis is challenging to manage given the diversity of clinical and epidemiologic features. Various predictors of outcome have been studied so far including thrombocytopenia, cerebral edema, hypoglycaemia, development of status epilepticus and need for endotracheal intubation. Thrombocytopenia represents one of the potentially modifiable risk factors for poor prognosis in encephalitis. A be…	2022		The Journal of the Association of Physicians of India	70	4	11-12	637833227		514	#762	Bhardwaj 2022
Clinical Study of Hepatic Dysfunction in Dengue Patients in a Tertiary Care Center	Edupuganti, R.; Bhaskarrao, U.; Shivram, G.	Dengue is a mosquito-borne virus and the primary cause of arthropod-borne infectious disease in the world. Dengue fever is caused by any of 4 distinct serotypes of single-stranded RNA viruses of the genus Flavivirus. Infection by one serotype results in lifelong immunity to that serotype but not to others. The main vectors of the disease are female mosquitoes of the Aedes aegypti and Aedes albopi…	2022		The Journal of the Association of Physicians of India	70	4	11-12	637833013		515	#763	Edupuganti 2022		C. Observational
Roadmap for the Management of Acute Undifferentiated Febrile Illness: An Expert Discussion and Review of Available Guidelines	Joshi, Shashank; Immanuel, Gifty; Arulrhaj, S.; Tiwaskar, Mangesh; Vora, Agam; Samavedam, Srinivas	Acute undifferentiated febrile illnesses (AUFIs) are associated with specific characterizations like fever of less than two weeks' duration with no organ-specific symptoms at onset. These range from mild and self-limiting disease to progressive, life-threatening illness. Acute undifferentiated febrile illnesses are classified into malaria and non-malarial illnesses on the basis of microscopy or m…	2021		The Journal of the Association of Physicians of India	69	9	11-12			4817	#764	Joshi 2021
Role of Carica papaya Leaf Extract for Dengue Associated Thrombocytopenia	Pangtey, Ghan Shyam; Prakash, Anupam; Munjal, Yash Pal		2016		The Journal of the Association of Physicians of India	64	6	11-13			5818	#765	Pangtey 2016		D. Other non-clinical-trial papers
Serodiagnosis of asymptomatic dengue infection	Chatchen, S.; Sabchareon, A.; Sirivichayakul, C.	Dengue virus (DENV) is a mosquito-transmitted virus that is expanding across the world. The incidence of dengue infection, especially severe disease, has been increasing. DENV consist of 4 serotypes of single stranded RNA viruses (D1-D4) in the genus Flavivirus, family Flaviviridae. Majority of dengue infections are asymptomatic cases, which cause difficulty in disease control and are important i…	2017		Asian Pacific Journal of Tropical Medicine	10	1	11-14	614066586	https://dx.doi.org/10.1016/j.apjtm.2016.12.002	2074	#766	Chatchen 2017
Opsoclonus-myoclonus-ataxia syndrome associated with chikungunya and dengue virus co-infection	do Rosario, Mateus Santana; Giovanetti, Marta; de Jesus, Pedro Antonio Pereira; Farias, Daniel Santana; Faria, Nuno R.; de Lima, Clayton Pereira S.; da Silva, Sandro Patroca; Nunes, Marcio Roberto; Alcantara, Luiz Carlos Junior; de Siqueira, Isadora Cristina	Opsoclonus-myoclonus-ataxia syndrome (OMAS) is a rare neurological disorder characterized by irregular multidirectional eye movements, myoclonus, cerebellar ataxia, sleep disturbances, and cognitive dysfunction. Although most commonly related to paraneoplastic syndrome, this condition has occasionally been described following infectious illnesses. This article reports the first case of OMAS in as…	2018		International journal of infectious diseases : IJID : official publication of the International Society for Infectious Diseases	75		11-14		https://dx.doi.org/10.1016/j.ijid.2018.07.019	5428	#767	doRosario 2018
Study of interleukin-6 and interleukin-8 levels in patients with neurological manifestations of dengue	Mehta, V. K.; Verma, R.; Garg, R. K.; Malhotra, H. S.; Sharma, P. K.; Jain, A.	Context: Pro-inflammatory markers play a key role in the pathogenesis of various Flavivirus infection. Aim(s): In this study, we evaluated the role of these markers in neurological manifestations of dengue. Settings and Designs: Consecutive dengue cases with different neurological manifestations who presented between August 2012 and July 2014 were studied in hospital-based case-control study. Mat…	2017		Journal of Postgraduate Medicine	63	1	11-15	614285818	https://dx.doi.org/10.4103/0022-3859.188545	1836	#768	Mehta 2017		C. Observational
DENGUE PATIENTS AT PHOTHARAM HOSPITAL: A CLINICAL TRIAL SITE OF DENGUE VACCINE	Nunthanid, S.; Tiawilai, A.	Between 2005 and 2013, 1,868 dengue patients, 916 male and 952 female, were admitted to Photharam Hospital, Ratchaburi, Thailand. Among these patients, there were 1,209 with dengue fever (DF), 598 with dengue hemorrhagic fever (DHF), and 61 with dengue shock syndrome (DSS) with 1 death. The disease was seen all year round with a higher incidence in the rainy season. A trend of shift in age group …	2015		The Southeast Asian journal of tropical medicine and public health	46	Supplement 1	11-16	607469521		2479	#769	Nunthanid 2015		5. Vaccines
5'cap-independent translation of dengue virus genomic RNA	Dominguez, M. P.; Rojas, R.; Bandeira, E.; Requena, D.; Ferreras, A. C.; Triana, J. L.; Triana-Alonso, F.	Objetives. To analyze the involvement of methyl guanosine triphosphate cap (5'cap) and the start site of the genomic RNA of Dengue virus serotype 2 (DENV-2) American genotype in translation, using a cell-free system prepared from human placenta. Materials and methods. The recombinant plasmid pTZ18R-D2 was prepared containing DNA encoding the 5'UTR and the first 201 nucleotides of the viral capsid…	2015		Revista Peruana de Medicina Experimental y Salud Publica	32	1	11-18	611655415	https://dx.doi.org/10.17843/rpmesp.2015.321.1569	2441	#770	Dominguez 2015
Selective dysfunction of subsets of peripheral blood mononuclear cells during pediatric dengue and its relationship with clinical outcome	Perdomo-Celis, F.; Salgado, D. M.; Narvaez, C. F.	During dengue virus (DENV) infection, a blockage of secretion of cytokines such as tumor necrosis factor (TNF)-alpha and members of the interferon (IFN) family has been described in vitro. We evaluated the functionality of monocytes as well as dendritic, B and T cells isolated from children with mild and severe dengue. Compared with those of healthy children, stimulated monocytes, CD4+ T cells an…	2017		Virology	507		11-19	615215797	https://dx.doi.org/10.1016/j.virol.2017.04.004	2051	#771	Perdomo-Celis 2017
Genetic diversity in dengue mosquito, Aedes aegypti (Diptera: Culicidae) from Amazon region: Comparative analysis with isozymes and RAPD loci	dos Santos, J. M. M.; Fraga, E. C.; Maia, J. F.; Tadei, W. P.	Four populations of Aedes aegypti from Manaus were studied, using allozymes and RAPD loci, to determine intra- and interpopulation genetic variability and differentiation and to compare genetic structure parameters assessed with both markers. Five RAPD primers produced 52 polymorphic fragments, whereas only seven of 18 isozyme loci were polymorphic. The population from Praca 14 was the most polym…	2011		Open Tropical Medicine Journal	4	1	11-20	362699224	https://dx.doi.org/10.2174/1874315301104010011	3521	#772	dosSantos 2011
What role for insecticides in vector control programs?	Gratz, N. G.; Jany, W. C.	Vector-borne diseases including dengue, yellow fever, Japanese encephalitis, malaria, leishmaniasis, and filariasis remain severe public health problems in most of the countries in which they are endemic. In some cases, their incidence is increasing and they are spreading to new geographic areas. For a number of the infections, the most effective manner of controlling their transmission is throug…	1994		The American journal of tropical medicine and hygiene	50	6 Suppl	11-20			7080	#773	Gratz 1994
Dispersal patterns and population genetic structure of Aedes albopictus (Diptera: Culicidae) in three different climatic regions of China	Gao, J.; Zhang, H. D.; Guo, X. X.; Xing, D.; Dong, Y. D.; Lan, C. J.; Wang, G.; Li, C. J.; Li, C. X.; Zhao, T. Y.	Background: Aedes albopictus is an indigenous primary vector for dengue and Zika viruses in China. Compared with its insecticide resistance, biology and vector competence, little is known about its genetic variation, which corresponds to environmental variations. Thus, the present study examines how Ae. albopictus varies among different climatic regions in China and deciphers its potential disper…	2021		Parasites and Vectors	14	1	12	2010123214	https://dx.doi.org/10.1186/s13071-020-04521-4	777	#774	Gao 2021
[First success of research. Soon a drug against dengue fever?]	Herrling, Paul		2007		Erste Forschungserfolge. Bald ein Medikament gegen das Denguefieber?	149	16	12			6791	#775	Herrling 2007		D. Other non-clinical-trial papers
Evaluation of replication of yellow fever 17D/ dengue chimeric viruses in hard ticks (Ixodidae)	Kazimirova, M.; Mantel, N.; Raynaud, S.; Slovak, M.; Lang, J.; Guy, B.; Barban, V.; Labuda, M.	Arthropod-borne viruses (arboviruses) of the Flaviviridae family (e.g., TBE, Yellow fewer, dengue, West Nile viruses) are important pathogens causing severe diseases in humans worldwide. Biological transmission of arthropod-borne faviviruses involves tree major players: the virus, a competent vector and a susceptible vertebrate host. Blood-feeding arthropods (mosquitoes, ticks) are important vect…	2011		American Journal of Tropical Medicine and Hygiene	85	6 SUPPL. 1	12	71042204		3479	#776	Kazimirova 2011
Estimating the basic reproduction number for single-strain dengue fever epidemics	Khan, A.; Hassan, M.; Imran, M.	Background: Dengue, an infectious tropical disease, has recently emerged as one of the most important mosquito-borne viral diseases in the world. We perform a retrospective analysis of the 2011 dengue fever epidemic in Pakistan in order to assess the transmissibility of the disease. We obtain estimates of the basic reproduction number R0 from epidemic data using different methodologies applied to…	2014		Infectious Diseases of Poverty	3	1	12	603834395	https://dx.doi.org/10.1186/2049-9957-3-12	2760	#777	Khan 2014
Single blinded semi-field evaluation of MAIA topical repellent ointment compared to unformulated 20% DEET against Anopheles gambiae, Anopheles arabiensis and Aedes aegypti in Tanzania	Mbuba, E.; Odufuwa, O. G.; Tenywa, F. C.; Philipo, R.; Tambwe, M. M.; Swai, J. K.; Moore, J. D.; Moore, S. J.	Background: N,N-Diethyl-3-methylbenzamide (DEET) topical mosquito repellents are effective personal protection tools. However, DEET-based repellents tend to have low consumer acceptability because they are cosmetically unappealing. More attractive formulations are needed to encourage regular user compliance. This study evaluated the protective efficacy and protection duration of a new topical rep…	2021		Malaria Journal	20	1	12	2010122837	https://dx.doi.org/10.1186/s12936-020-03461-9	739	#778	Mbuba 2021
The search for nucleoside/nucleotide analog inhibitors of dengue virus	Chen, Yen-Liang; Yokokawa, Fumiaki; Shi, Pei-Yong	Nucleoside analogs represent the largest class of antiviral agents and have been actively pursued for potential therapy of dengue virus (DENV) infection. Early success in the treatment of human immunodeficiency virus (HIV) infection and the recent approval of sofosbuvir for chronic hepatitis C have provided proof of concept for this class of compounds in clinics. Here we review (i) nucleoside ana…	2015		Antiviral research	122		12-9		https://dx.doi.org/10.1016/j.antiviral.2015.07.010	6008	#779	Chen 2015
Coagulation abnormalities in dengue and dengue hemorrhagic fever patients in Pakistan	Hassan, J.; Borhany, M.; Abid, M.; Fatima, N.; Shamsi, T.	Background: Dengue fever is endemic in Pakistan with seasonal rise in cases. Morbidities and mortalities are proportionately reported to be increasing in number and associated with disseminated intravascular coagulation resulting in hemorrhagic or thrombotic manifestations in patients having deranged coagulation profiles. Aim(s): The aim of this study was to assess abnormality of coagulation and …	2018		Research and Practice in Thrombosis and Haemostasis	2	Supplement 1	12-13	624232070	https://dx.doi.org/10.1002/rth2.12125	1773	#780	Hassan 2018		C. Observational; D. Other non-clinical-trial papers
Clinical score to differentiate scrub typhus and dengue: A tool to differentiate scrub typhus and dengue	Mitra, S.; Gautam, I.; Jambugulam, M.; Abhilash, K.; Jayaseeelan, V.	Background: Dengue and scrub typhus share similar clinical and epidemiological features, and are difficult to differentiate at initial presentation. Many places are endemic to both these infections where they comprise the majority of acute undifferentiated febrile illnesses. Material(s) and Method(s): We aimed to develop a score that can differentiate scrub typhus from dengue. In this cross-secti…	2017		Journal of Global Infectious Diseases	9	1	12-17	614464705	https://dx.doi.org/10.4103/0974-777X.199996	2067	#781	Mitra 2017
First report of pediatric ehrlichiosis in Mexico	Cisneros-Saldana, Daniela; Osuna-Alvarez, Luis E.; Castillo-Bejarano, Jose I.; Santos, Abiel H. Mascarenas-de Los; Vaquera-Aparicio, Denisse N.; Perez-Cavazos, Samantha	BACKGROUND: Ehrlichia chaffeensis is responsible for most cases of human ehrlichiosis, an acute febrile tick-borne disease. This clinical entity is more commonly reported in adults from the United States. Therefore, it is of special interest to characterize this disease in children, given that very few cases in children have been reported outside of this country., CASE REPORT: We describe the cas…	2023		Primer reporte de ehrlichiosis pediatrica en Mexico.	80	Supl 1	12-22		https://dx.doi.org/10.24875/BMHIM.22000056	4447	#782	Cisneros-Saldana 2023
Repellency effects and chemical components of essential oils Foeniculum vulgare and Cinnamomum verum against Aedes vexans in Iran	Khoobdel, M.; Moradi, M.; Sobati, H.; Yousefi, H.; Dehghan, O.; Abai, M. R.	Background and Aim: The presence of different climatic conditions in Iran has resulted in the high richness of medicinal plants. The occurrence of adverse side effects was reported following use of the chemical-based repellents which extensively used for personal protection against nuisance mosquitoes. All the efforts are made for exploring new repellents originated from medicinal plants and coul…	2020		Scientific Journal of Kurdistan University of Medical Sciences	25	1	12-22	2004100620		1082	#783	Khoobdel 2020
[truncated: 6,569 more rows]
