# Supplementary material for: A systematic mapping review of therapeutic clinical trials in dengue
Source: PLoS Negl Trop Dis. 2026 Jun 5;20(6):e0014382. doi: 10.1371/journal.pntd.0014382 (PMC13241016; doi:10.1371/journal.pntd.0014382)
Supplement: S3 Data — (ZIP) [file pntd.0014382.s007.zip › S3 Data. Studies screened included excluded/Studies_WHOICTRP_2023_all.xlsx]

## Sheet: data
TrialID	Scientific_title	Published	Export_date	Internal_Number	Last_Refreshed_on	Primary_sponsor	Retrospective_flag	Date_registration3	Date_registration	Source_Register	Notes	Interventions	Type	web_address	Recruitment_Status	other_records	Inclusion_agemin	Inclusion_agemax	Inclusion_gender	Date_enrollement	Target_size	Study_type	Study_design	Phase	Countries	Contact_Firstname	Contact_Lastname	Contact_Address	Contact_Email	Contact_Tel	Contact_Affiliation	Inclusion_Criteria	Exclusion_Criteria	Condition	Intervention	Primary_outcome	Secondary_outcome	Secondary_ID	Source_Support	Ethics_review_status	Ethics_review_approval_date	Ethics_review_contact_name	Ethics_review_contact_address	Ethics_review_contact_phone	Ethics_review_contact_email	results_url_link	Acronym	Secondary_Sponsor	results_date_completed
CTRI/2023/07/055129	A Comparative Clinical Study Of Guduchi Kwath And Kiratatikta Kwath To Increase The Platelet Count In Dengue fever - NIL	Y	08/02/2023 12:39:56	13187622	25 July 2023	Bharati Vidyapeeth Deemed To Be University college of Ayurved and Hospital Pune	Yes	20230712	12-07-2023	CTRI		Miscellaneous	Others	http://www.ctri.nic.in/Clinicaltrials/pmaindet2.php?trialid=89013	Not Recruiting	No				20-07-2023	120	Interventional	Randomized, Parallel Group, Multiple Arm Trial Method of generating randomization sequence:Coin toss, Lottery, toss of dice, shuffling cards etc Method of allocation concealment:An Open list of random numbers Blinding and masking:Open Label	Phase 3	India	Dr Manojkumar Navnath Surwase		Bharati Vidyapeeth College of Ayurved, Department of Kayachikitsa, 1st floor, Dhanakwadi Educational Campus,Satara Road, Pune, Maharashtra 411043 Pune MAHARASHTRA 411043 India	drvirendra7007@gmail.com	9096743333	Bharati Vidyapeeth Deemed To Be University, College Of Ayurved, Pune	Inclusion criteria: IPD Patients. <br/ ><br> Having dengue fever with thrombocytopenia and diagnosed on the basis of lab <br/ ><br>investigation. Dengue IgG, IgM, NS1 antigen either test positive <br/ ><br>If platelet count > 20000/cumm	Exclusion criteria: Patient <20000 platelet count. <br/ ><br>Malarial fever, UTI, LRTI, URTI, typhoid, TB. <br/ ><br>Patient known history of idiopathic thrombocytopenia, any other kind of bleeding <br/ ><br>disorder. <br/ ><br>Dengue shock syndrome, alcoholic patients and liver cirrhosis, dengue encephalitis. <br/ ><br>H/O upper GI bleed, small Intestine bleeding, lower GI bleeding. <br/ ><br>La…	Health Condition 1: A90- Dengue fever [classical dengue]		Improvement in platelet countTimepoint: 5 days	Reduction in symptoms of dengue fever like headache bodyache arthralgia skin rash itchingTimepoint: 7 days	NIL	Department of Kayachikitsa, College of Ayurveda, Bharati Vidyapeeth Deemed To Be University	Approved	18/10/2022		Bharati Vidyapeeth deemed to be university Pune college of Ayurved ETHICS COMMITTEE[ BV(DU)COA-EC]
CTRI/2023/07/055144	Evaluation of Platelet Indices in Dengue Fever with Thrombocytopenia - nil		08/02/2023 12:39:56	13187637	25 July 2023	MAMC and associated Lok Nayak hospital	Yes	20230712	12-07-2023	CTRI				http://www.ctri.nic.in/Clinicaltrials/pmaindet2.php?trialid=88615	Not Recruiting	No				27-07-2023	100	Observational	Other Method of generating randomization sequence:Computer generated randomization Method of allocation concealment:Case Record Numbers Blinding and masking:Participant Blinded	N/A	India	Dr Rashmi Jain Gupta		Room no.109,First floor, Dept. of Pathology, Accident and Emergency block, gate no:4 Lok Nayak Hospital New Delhi	drrashmijaingupta@gmail.com	9873617571	Lok Nayak Hospital	Inclusion criteria: Patients with positive dengue serology NS1 &ELISA for IgM. <br/ ><br> <br/ ><br>Platelet count less than 1 lakh/cumm.	Exclusion criteria: all cases of thrombocytopenia other than dengue	Health Condition 1: A90- Dengue fever [classical dengue]		TO INVESTIGATE THE EFFECT OF DENGUE VIRUS ON PLATELET INDICES WITH THOSE OF HEALTHY CONTROLS AND TO DETERMINE THE CLINICAL IMPORTANCE OF IPFTimepoint: 02 MONTHS	TO GAUGE THE PROGNOSTICATION OF THE DENGUE DISEASETimepoint: 02 MONTHS	NIL	Dept. of Pathology, Accident and Emergency block, gate no:4 Lok Nayak Hospital New Delhi LOK NAYAK HOSPITAL, NEW DELHI	Approved	29/03/2023		Institutional Ethics Committee Maulana azad Medical College
CTRI/2023/07/054779	Utility of Adrenomedullin as a novel biomarker to predict disease severity and outcome in patients with Acute febrile illness presenting to Emergency Department: A prospective observational study. - NIL		08/02/2023 12:39:56	13187272	25 July 2023	Manipal Centre for Infectious Diseases (MACID)	Yes	20230705	05-07-2023	CTRI				http://www.ctri.nic.in/Clinicaltrials/pmaindet2.php?trialid=88674	Not Recruiting	No				15-07-2023	147	Observational	Single Arm Study Method of generating randomization sequence:Not Applicable Method of allocation concealment:Not Applicable Blinding and masking:Not Applicable	N/A	India	Dr Prithvishree Ravindra		Department of Emergency Medicine, Kasturba Medical College, Manipal	prithvishree@gmail.com	9035296971	Kasturba Medical College, Manipal	Inclusion criteria: 1.Patient presenting to Emergency Department with Acute febrile illness with no single localised source of infection <br/ ><br>2. Within 24 hours of hospital admission at the time of enrollment.	Exclusion criteria: 1. Not consenting to participate in the study <br/ ><br>2. Intent of treatment is palliative	Health Condition 1: A90- Dengue fever [classical dengue] Health Condition 2: A488- Other specified bacterial diseases Health Condition 3: A753- Typhus fever due to Rickettsia tsutsugamushi		Survival/ Death of the patientTimepoint: Survival/Death will be assessed on day 28 since admission	7-day mortality; <br/ ><br>need for ventilation (either invasive or non-invasive), development of shock, ventilator-free days and <br/ ><br>vasopressor free days at 28 days.Timepoint: 7 days, 28 days	NIL	Kasturba Medical College, Manipal, Madhavnagar, Manipal, Karnataka- 576104	Approved	14/06/2023		Kasturba Medical College and Kasturba Hospital Institutional Ethics Committee
CTRI/2023/07/054815	Comparison of Thromboelastography (TEG) with conventional coagulation parameters in predicting transfusion requirement in Acute Febrile Illness (AFI) patients with moderate to severe thrombocytopenia presenting to the Emergency department - NIL		08/02/2023 12:39:56	13187308	25 July 2023	MAC ID (Manipal Mcgill Center for Infectious Diseases)	Yes	20230705	05-07-2023	CTRI				http://www.ctri.nic.in/Clinicaltrials/pmaindet2.php?trialid=88912	Not Recruiting	No				16-07-2023	75	Observational	Other Method of generating randomization sequence:Not Applicable Method of allocation concealment:Not Applicable Blinding and masking:Not Applicable	N/A	India	Rachana Bhat		Department of Emergency Medicine, Kasturba Medical College, Manipal	rachana2806@gmail.com	9599460465	Kasturba Medical College, Manipal	Inclusion criteria: 1) Acute Febrile illness <br/ ><br>(Defined as fever < 1 week without localizing source) <br/ ><br>2) Moderate to severe thrombocytopenia defined as Platelet count < 1,00,000 <br/ ><br>	Exclusion criteria: 1. Patients on anticoagulation or known coagulation disorder <br/ ><br>2. Patients who have received any blood product transfusion 48 hours prior to screening <br/ ><br>3. Patients who have undergone heparin dialysis 48 hours prior to screening <br/ ><br>	Health Condition 1: A90- Dengue fever [classical dengue] Health Condition 2: B508- Other severe and complicated Plasmodium falciparum malaria Health Condition 3: A698- Other specified spirochetal infections Health Condition 4: A759- Typhus fever, unspecified	Intervention1: NIL: NIL<br>	Prediction of transfusion requirement based of Thromboelastography & Conventional coagulation parametersTimepoint: Up to 48 hours from recruitment	1) Incidence of any thrombotic events (Deep vein thrombosis, Pulmonary embolism, Myocardial infarction, stroke, Mesenteric ischemia, acute limb ischemia)Timepoint: up to discharge from hospital;2) Incidence of major bleeding â?? Hemoptysis, Hematemesis, Intracranial bleed, any other bleeding causing hemodynamic instability or need for transfusionTimepoint: up to 48 hours from recruitment	NIL	MAC ID - Manipal Academy of Higher Education (Intramural grant) Department of Infectious Diseases, Kasturba Medical College, Manipal, Karnataka -576104	Approved	14/06/2023		Kasturba Medical College and Kasturba Hospital Institutional Ethics Committee
NCT05938647	Characteristics of Patients With Severe Dengue Admitted in Critical Care Units at Villavicencio, Colombia. A Retrospective Observational Trial.		08/02/2023 12:39:56	13183517	25 July 2023	Hospital Departamental de Villavicencio	Yes	20230630	30/06/2023	ClinicalTrials.gov				https://clinicaltrials.gov/ct2/show/NCT05938647	Recruiting	No	N/A	120 Years	All	July 1, 2023	50	Observational			Colombia	;	Norton Perez-Gutierrez, MD;Norton Perez-Gutierrez, MD		;norton.perez@hotmail.com	;6086660154	Cooperative University of Colombia;	<br> Inclusion Criteria: <br> <br> - Patients admitted at a critical care unit with a diagnose of dengue either clinical or <br> by a positive serology or molecular diagnostic methods. <br> <br> Exclusion Criteria: <br> <br> - Patients with a post admission diagnosis different than dengue either clinical or by a <br> negative serology. <br>		Severe Dengue	Other: Risk factor: group 3;Other: Risk factor: group 4	Number of deaths	Amount of fluid accumulation	GRIVI_2023_02_DENGUE	Please refer to primary and secondary sponsors									Cooperative University of Colombia
CTRI/2023/06/053816	Comparison of 20%Albumin & Crystalloids in Management of Critical Phase of Dengue Fever in Children Between Age Group 1-12years- A Randomized Controlled Trial	N	08/02/2023 12:39:56	13142187	26 June 2023	Dr Pavandev	Yes	20230613	13-06-2023	CTRI		Albumin	Supportive	http://www.ctri.nic.in/Clinicaltrials/pmaindet2.php?trialid=86578	Not Recruiting	No				25-06-2023	50	Interventional	Randomized, Parallel Group, Active Controlled Trial Method of generating randomization sequence:Coin toss, Lottery, toss of dice, shuffling cards etc Method of allocation concealment:Sequentially numbered, sealed, opaque envelopes Blinding and masking:Open Label	Phase 1/ Phase 2	India	Dr Pavandev		Department of Pediatrics Government Medical College and Hospital Aurangabad	kshirsagarshilpa1974@gmail.com	9823078722	Government Medical College and Hospital Aurangabad	Inclusion criteria: Microbiologically proven Dengue Fever	Exclusion criteria: Age less than 1 year and age more than 12 years <br/ ><br>Patients who are in recovery phase <br/ ><br>Patients having known allergy to inj albumin	Health Condition 1: B349- Viral infection, unspecified	Intervention1: 20% Albumin: 20% Albumin at a dose of 1gram/kg/dose over 4 to 6 hours<br>Control Intervention1: Crystalloids: Crystalloids as per guidelines of management of dengue shock syndrome<br>	To compare the efficacy of 20% albumin vs Crystalloid infusion as a treatment modality in critical phase of Dengue FeverTimepoint: baseline assessment of blood pressure, hematocrit levels, urine output,serial complete blood hemogram at 2hrs,4hrs,8hrs,12hrs,18hrs,24hrs, 48hrs, 72 hrs	To compare the length of stay in PICU & early recovery <br/ ><br>To study the effect on mortality <br/ ><br>To study the side effects of albuminTimepoint: Assesment of overall recovery & prognosis at the end of 4 days, 7 days , 10 days & 14 days	NIL	Department of Pediatrics government medical college and hospital aurangabad	Approved	20/03/2023		Institutional Ethics Committee Government College Aurangabad
NCT05919277	A Dengue Sero-prevalence Study in the Metropolitan Area of Buenos Aires		08/02/2023 12:39:56	13158020	3 July 2023	Fundacion GESICA	Yes	20230613	13/06/2023	ClinicalTrials.gov				https://clinicaltrials.gov/show/NCT05919277	Not recruiting	No	18 Years	N/A	All	September 2023	1487	Observational				;	Alejandro Macchia, MD;Cristian Biscayart, MD		;cristianbiscayart@gmail.com	;541145204002	Fundacion GESICA;	<br> Inclusion Criteria: <br> <br> - - Age =18 at the time of signing the informed consent. <br> <br> - - Resident of the Buenos Aires metropolitan area <br> <br> Exclusion Criteria: <br> <br> - To be =17 years old. <br> <br> - Inability to give informed consent. <br>		Dengue;Flavivirus Infections	Diagnostic Test: Dengue Immunoglobulin G antibodies performed with ELISA	Seroprevalence	Other flavivirus prevalence;Specific dengue serotype	DENGUE SEROPREVALENCE IN AMBA	Please refer to primary and secondary sponsors									Merck Sharp & Dohme LLC
CTRI/2023/06/053781	Community Based Surveillance to Estimate Incidence & Sero prevalence of Acute Febrile Illness with focus on Dengue & Chikungunya â?? A Prospective Multi-centric Cohort Study. - NIL		08/02/2023 12:39:56	13142152	26 June 2023	SHARE INDIA	Yes	20230612	12-06-2023	CTRI				http://www.ctri.nic.in/Clinicaltrials/pmaindet2.php?trialid=87068	Not Recruiting	No				21-06-2023	750	Observational	Other Method of generating randomization sequence:Not Applicable Method of allocation concealment:Not Applicable Blinding and masking:Not Applicable	N/A	India	D Shailendra		Department of Pharmacology, Paraclinical Division, Room No.1, MediCiti Institute of Medical Sciences, Ghanpur village,Medchal (mandal),	shailendra962@gmail.com	9849145768	MediCiti Institute of Medical Sciences	Inclusion criteria: 1.Study will be carried out in individuals above 2 Years of age. <br/ ><br>2.Individuals currently residing and likely to stay till the end of one year in the study area. <br/ ><br>3.Consented to participate in both sections of the study (Sero Prevalence and AFI Surveillance) and follow all study procedures. <br/ ><br>	Exclusion criteria: Ongoing fever episodes or history of AFI on or within 3 calendar days before enrolment for the cohort		Intervention1: NIL: NIL<br>	The primary outcome is estimation of the burden of diseases causing acute febrile illness with focus on Dengue & Chikungunya at community level & determine the seasonal variations and the rate of transmission in the incidence of acute febrile illnessesTimepoint: Baseline and at the end of 12 months	1.The identification of groups who are most vulnerable to Dengue & Chikungunya infection (e.g. age groups, gender, occupation) <br/ ><br>2.The sensitivity and specificity of IgG ELISA will be calculated against PRNT (Neutralizing antibodies). <br/ ><br>3.The cost of illness of a case of dengue fever, chikungunya fever and dengue hemorrhagic fever will be calculated for both hospitalized and ambul…	NIL	National Biopharma Mission, Biotechnology Industry Research Assistance Council (BIRAC),1st Floor, MTNL Building, 9, CGO Complex, Lodhi Road, New Delhi â?? 110003	Approved	07/03/2023		MediCiti Ethics Committee
CTRI/2023/06/053667	Community based Surveillance to estimate incidence & sero prevalence of acute febrile illness with focus on Dengue and Chikungunya â?? A prospective multi-centric cohort Study. - DRIVEN		08/02/2023 12:39:56	13142038	26 June 2023	National Biopharma Mission, BIRAC, Department of Biotechnology â?? Government of India	Yes	20230608	08-06-2023	CTRI				http://www.ctri.nic.in/Clinicaltrials/pmaindet2.php?trialid=85879	Not Recruiting	No				15-06-2023	7512	Observational	Single Arm Study Method of generating randomization sequence:Not Applicable Method of allocation concealment:Not Applicable Blinding and masking:Not Applicable	N/A	India	Dr Saranya R		No:311, Department of Community Medicine, Pondicherry Institute of Medical Sciences, Ganapathichettikulam, Kalapet, Puducherry - 605014 No:311, Department of Community Medicine, Pondicherry Institute of Medical Sciences, Ganapathichettikulam, Kalapet, P	velu.anand13@gmail.com	9894078814	Pondicherry Institute of Medical Sciences	Inclusion criteria: Study will be carried out in individuals above 2 Years of age. <br/ ><br>Individuals currently residing and likely to stay till the end of one year in the study area. <br/ ><br>Consented to participate in both sections of the study (Sero Prevalence and AFI Surveillance) and follow all procedures.	Exclusion criteria: Ongoing fever episodes or history of AFI on or within 3 calendar days before enrolment for the cohort			The proposed study is expected to determine <br/ ><br>a. Incidence rate of acute febrile illness episode during 12 months of follow up <br/ ><br>b. Incidence rate of symptomatic laboratory confirmed Dengue infection episodes during 12 months of follow up <br/ ><br>c. Incidence of Sero positivity based on IgG, IgM & neutralizing antibodies at 12 months (Sero Negative for IgG, IgM or Neutralizing a…	The proposed study will determine <br/ ><br>1. Incidence rate of symptomatic laboratory confirmed Chikungunya infection episodes during 12 months of follow up <br/ ><br>2. Determine the etiology of AFI due to other common causes of AFI (based on rapid diagnostic or ELISA based laboratory diagnosis) <br/ ><br>a. Malaria <br/ ><br>b. Scrub typhus <br/ ><br>c. Leptospirosis <br/ ><br>d. Typhoid <br/…	NIL	National Biopharma Mission, BIRAC, Department of Biotechnology â?? Government of India	Approved	01/04/2023		PIMS INSTITUTE ETHICS COMMITTEE
CTRI/2023/06/053610	Community based Surveillance to estimate incidence and sero prevalence of acute febrile illness with focus on Dengue and Chikungunya A prospective multicentric cohort Study		08/02/2023 12:39:56	13141981	26 June 2023	NBM BIRAC New Delhi	Yes	20230607	07-06-2023	CTRI				http://www.ctri.nic.in/Clinicaltrials/pmaindet2.php?trialid=83717	Not Recruiting	No				19-06-2023	4500	Observational	Other Method of generating randomization sequence:Computer generated randomization Method of allocation concealment:On-site computer system Blinding and masking:Not Applicable	N/A	India	Dr Subrata Kumar Palo		Nalco Square Chandrasekhapur Bhubaneswar Odisha	drpalsubrat@gmail.com	8763590440	ICMR RMRC Bhubaneswar	Inclusion criteria: Study will be carried out in individuals above 2 Years of age. <br/ ><br>Individuals currently residing and likely to stay till the end of one year in the study area. <br/ ><br>Consented to participate in both sections of the study (Sero Prevalence and AFI Surveillance) and follow all procedures. <br/ ><br>	Exclusion criteria: Any acute or chronic condition that would limit the ability of the participant to participate in the study e.g., HIV/carcinoma/Terminal illness/ hospitalized <br/ ><br>Ongoing fever episodes or history of AFI on or before enrolment for the cohort <br/ ><br>	Health Condition 1: A90- Dengue fever [classical dengue]		Age specific attack rate <br/ ><br>Age-specific cumulative incidence of asymptomatic infections <br/ ><br>Age-specific cumulative incidence of symptomatic events <br/ ><br>Age Specific sero prevalence ans sero incidence of neutralizing antibodies <br/ ><br>Symptomatic proportion of cases (asymptomatic fraction) <br/ ><br>Prevalence and incidence of Circulating serotypes <br/ ><br>Population group…	Incidence of chikungunyaTimepoint: 15th month	NIL	NBM BIRAC New Delhi	Approved	02/03/2023		INSTITUTIONAL HUMAN ETHICS COMMITTEE
NCT05893134	Identification of Risk Determinants of Dengue Transmission Through Landscape Analysis in the Neighborhood "El Vergel", Tapachula, Chiapas		08/02/2023 12:39:56	13128108	20 June 2023	Instituto Mexicano del Seguro Social	Yes	20230526	26/05/2023	ClinicalTrials.gov				https://clinicaltrials.gov/show/NCT05893134	Not recruiting	No	N/A	N/A	All	June 2023	196	Observational				;	Héctor A Rincón León, PhD;Luis I Gómez Cruz, MD		;isaac.gomez@insp.edu.mx	;+52 9626424829	Instituto Mexicano del Seguro Social;	<br> Inclusion Criteria: <br> <br> - The epidemiological information of all suspected cases of dengue with the onset of <br> symptoms in the period from June 2019 to May 2020 that have a record on the platform <br> of the National System for Epidemiological Surveillance will be included. <br> <br> Exclusion Criteria: <br> <br> - Records that do not have sufficient information for their georeferen…		Dengue	Other: Risk Assessment	Risk		F-CNIC-2023-060	Please refer to primary and secondary sponsors								IRDDENGUELA	Instituto Nacional de Salud Publica, Mexico;Centro de Investigación en Matemáticas A.C. (CIMAT)
CTRI/2023/05/053013	Community based Surveillance to estimate incidence and sero prevalence of acute febrile illness with focus on Dengue and Chikungunya â?? A prospective multi-centric cohort study - DRIVEN 2020		08/02/2023 12:39:56	13080194	29 May 2023	Dr Winsley Rose	Yes	20230522	22-05-2023	CTRI				http://www.ctri.nic.in/Clinicaltrials/pmaindet2.php?trialid=82813	Not Recruiting	No				01-06-2023	750	Observational	Other Method of generating randomization sequence:Not Applicable Method of allocation concealment:Not Applicable Blinding and masking:Not Applicable	N/A	India	Winsley Rose		Department of Pediatrics (Unit-3), Christian Medical College, Vellore	winsleyrose@cmcvellore.ac.in	04162283343	Christian Medical College, Vellore	Inclusion criteria: 1 Individuals currently residing and likely to stay till the end of one year in the study area <br/ ><br>2 Consented to participate in both sections of the study (Sero Prevalence and AFI Surveillance) and follow all procedures.	Exclusion criteria: Ongoing fever episodes or history of AFI on or before enrolment for the cohort	Health Condition 1: A920- Chikungunya virus disease Health Condition 2: A90- Dengue fever [classical dengue]		1 Age specific attack rate <br/ ><br>2 Age-specific cumulative incidence of asymptomatic infections <br/ ><br>3 Age-specific cumulative incidence of symptomatic events <br/ ><br>4. Age Specific sero prevalence and seroincidence of neutralizing antibodies <br/ ><br>5. Symptomatic proportion of cases (asymptomatic fraction) <br/ ><br>6. Prevalence and incidence of Circulating serotypes <br/ ><br>7.…	NilTimepoint: Nil	NIL	National Biopharma Mission, Biotechnology Industry Research Assistance Council (BIRAC)	Approved	04/03/2023		Institutional Review Board Christian Medical College Vellore Tamil Nadu
CTRI/2023/05/053025	Community based Surveillance to estimate incidence and sero prevalence of acute febrile illness with focus on Dengue and Chikungunya â?? A prospective multi-centric cohort Study. - DRIVEN - 2020		08/02/2023 12:39:56	13080206	29 May 2023	BIRAC	Yes	20230522	22-05-2023	CTRI				http://www.ctri.nic.in/Clinicaltrials/pmaindet2.php?trialid=85974	Not Recruiting	No				01-06-2023	752	Observational	Single Arm Study Method of generating randomization sequence:Not Applicable Method of allocation concealment:Not Applicable Blinding and masking:Not Applicable	N/A	India	Dr Abhishek Agarwal		Mawngap Rim Mawphlang East Khasi Hills Meghalaya - 793121 India	abhishek.agarwal@inclentrust.org	9582366630	The INCLEN Trust International	Inclusion criteria: (1) Study will be carried out in individuals above 2 Years of age. (2) Individuals currently residing and likely to stay till the end of one year in the study area. (3) Consented to participate in both sections of the study (Sero Prevalence and AFI Surveillance) and follow all procedures.	Exclusion criteria: Ongoing fever episodes or history of AFI on or within 3 calendar days before enrolment for the cohort		Intervention1: Nil: Nil<br>	Age specific attack rate <br/ ><br>Age-specific cumulative incidence of asymptomatic Dengue and Chikungunya infections <br/ ><br>Age-specific cumulative incidence of symptomatic Dengue and Chikungunya events <br/ ><br>Age Specific sero prevalence and sero incidence of neutralizing antibodies <br/ ><br>Symptomatic proportion of cases (asymptomatic fraction)Timepoint: 13 Months	Incidence of Acute febrile Illnesses - Malaria, Typhoid, Leptospirosis and Scrub typhusTimepoint: 13 months	NIL	Biotechnology Industry Research Assistance Council (BIRAC) 1st Floor ,MTNL Building ,9 , CGO Complex, Lodhi Road, New Delhi-110003 (Next to Scope Complex, Infront of Gate no. 13, JLN Stadium)	Approved	03/03/2023		INCLEN SOMAARTH Mawphlang Ethics Committee
CTRI/2023/05/052808	Proteinuria and gall bladder wall thickness as predictive indicators of dengue severity in pediatric patients		08/02/2023 12:39:56	13079989	29 May 2023	University College of Medical Sciences	Yes	20230517	17-05-2023	CTRI				http://www.ctri.nic.in/Clinicaltrials/pmaindet2.php?trialid=83876	Recruiting	No				30-05-2023	74	Observational	Other Method of generating randomization sequence:Not Applicable Method of allocation concealment:Not Applicable Blinding and masking:Not Applicable	N/A	India	Dr Namratha N		Room no 10, Private ward, Ground Floor, MCH Block, GTB Hospital, Delhi	manish_2710@yahoo.com	9811036569	UCMS and GTB hospital, Delhi	Inclusion criteria: Probable dengue and confirmed dengue as per WHO 2020 guidelines	Exclusion criteria: 1.Patients of dengue without warning signs <br/ ><br>2.Patients who get admitted at or after day 7 of fever. <br/ ><br>3.Pediatric patients with diagnosed nephrotic syndrome, acute glomerulonephritis, acute renal failure, tubulo interstitial disease, Immune mediated nephritis. <br/ ><br>4.Patients with associated hypoalbuminemia, metabolic disorders, trauma, malignant disease,…	Health Condition 1: A90- Dengue fever [classical dengue]		Spot urine albumin creatinine ratio <br/ ><br>Gall bladder wall thickness (higher or lower) <br/ ><br>Timepoint: Spot urine albumin creatinine ratio: at admission, and on day 7 <br/ ><br>Gall bladder wall thickness (higher or lower): between day 3 and 6 of thickness <br/ ><br> <br/ ><br>	1.The association of urine albumin creatinine ratio with laboratory parameters (Hematocrit and platelet count) <br/ ><br>2.The association of gall bladder wall thickness with laboratory parameters (Hematocrit and platelet count). <br/ ><br>3.Distribution of different patterns of gall bladder wall thickness in different severity groups of dengue . <br/ ><br>Timepoint: 1,2:The association of urine …	NIL	University College of Medical Sciences	Approved	30/04/2023		Institutional Ethical Committee Human Researc University College of Medical Sciences University of Delhi Delhi 110095
TCTR20230513002	Effectiveness of Combination IDEM and Mosquito Home in Dengue Prevention Among School Children in Selangor and Kuala Lumpur: Study Protocol for a Randomised Controlled Trial		08/02/2023 12:39:56	13189630	25 July 2023	Universiti Putra Malaysia	Yes	20230513	13/05/2023	TCTR				https://www.thaiclinicaltrials.org/show/TCTR20230513002	Not Recruiting	No	10 Years	16 Years	Both	01/06/2023	800	Interventional	Randomized	Phase 0	Malaysia	Kalaivani	Muniandy	Jalan Universiti 1	kalai_kl.town@yahoo.com	0192322815	Universiti Putra Malaysia	Inclusion criteria: - Malaysian citizen, <br>- standard 4 or form 4 from primary and secondary school respectively, <br>- consented to participate in the study by parents or caregivers, <br>- consented by the school.	Exclusion criteria: - not able to read Bahasa Malaysia or English, <br>- physically or mentally impaired with disability card holder, <br>- temporary student as defined as less than 6 months during the study period.	knowledge attitude practice <br>Intervention Module<br>mosquito Home<br>knowledge<br>attitude<br>practice<br>environmental cleanliness index<br>dengue index ;Intervention Module<br>mosquito Home<br>knowledge<br>attitude<br>practice<br>environmental cleanliness index<br>dengue index	The intervention group will receive the combination of theory-based integrated dengue education module (IDEM) and Mosquito Home,,The control group will receive conventional education;Experimental Behavioral,No Intervention No treatment;IDEM + Mosquito Home,Standard care	Knowledge : baseline (T0), immediately post intervention (T1), one month (T2), and three months (T3) post-intervention. change of knowledge score,Attitude : baseline (T0), immediately post intervention (T1), one month (T2), and three months (T3) post-intervention. change of attitude score ,Practice : baseline (T0), immediately post intervention (T1), one month (T2), and three months (T3) post-int…	Environmental cleanliness index : baseline (T0), immediately post intervention (T1), one month (T2), and three months (T3) post-intervention. change in environmental index score,Aedes Index : baseline (T0), immediately post intervention (T1), one month (T2), and three months (T3) post-intervention. Change of Aedes index	Nil Known	Universiti Putra Malaysia	Submitted, pending	01/01/1900	jkeupm@upm.edu.my	JKEUPM	0397691244 Ext.	jkeupm@upm.edu.my				31/05/2025
CTRI/2023/05/052250	AN OBSERVATIONAL STUDY OF ASSOCIATION OF SROTAS DUSHTI IN THE PATIENTS OF DENGUE FEVER		08/02/2023 12:39:56	13079431	29 May 2023	Tilak Ayurved Mahavidyalaya	Yes	20230503	03-05-2023	CTRI				http://www.ctri.nic.in/Clinicaltrials/pmaindet2.php?trialid=79078	Not Recruiting	No				12-05-2023	30	Observational	Single Arm Study Method of generating randomization sequence:Not Applicable Method of allocation concealment:Sequentially numbered, sealed, opaque envelopes Blinding and masking:Not Applicable	N/A	India	Dr vidya naik		Tilak ayurveda mahavidyalaya rasta peth pune Tarachand hospital rasta peth Pune MAHARASHTRA 411011	vidya.r.naik@gmail.com	9422003150	Tilak ayurveda mahavidyalaya pune	Inclusion criteria: patient diagnosed for dengue fever with dengue ns-1 antigen <br/ ><br>positive.Irrespective of sex, marital status, socioeconomic status, <br/ ><br>race, religion. patients of dengue fever willing to give informed <br/ ><br>consent.patient presenting symptoms with fever, chills, retroorbital <br/ ><br>pain,headache, myalgia,painful joints,backache,petechiae,nausea.	Exclusion criteria: patients suffering from major illness who needs intensive <br/ ><br>care.patients suffering from dengue haemorrhagic fever. <br/ ><br>	Health Condition 1: A90- Dengue fever [classical dengue]		To find the all srotas dushti in dengue fever.Timepoint: 18 months <br/ ><br>	To study and interpret the etiopathogenesis of <br/ ><br>dengue feverTimepoint: 18 months <br/ ><br>	NIL	Tilak Ayurved Mahavidyalaya, pune	Approved	26/09/2022		Institutional Ethics Committee
NCT05852977	Study of Dengue in Patients With Autoimmune Diseases With or Without Immunosuppressive Treatment During the Epidemics of 2020 and 2021 in Reunion Island		08/02/2023 12:39:56	13054011	15 May 2023	Centre Hospitalier Universitaire de la Réunion	Yes	20230502	02/05/2023	ClinicalTrials.gov				https://clinicaltrials.gov/show/NCT05852977	Not recruiting	No	18 Years	N/A	All	June 2023	90	Observational				;	Loïc RAFFRAY, MD;Loïc RAFFRAY, MD		;loic.raffray@chu-reunion.fr	;0262 90 54 50	CHU de la Réunion;	<br> Inclusion Criteria: <br> <br> - Age =18 years <br> <br> - Patient with autoimmune or autoinflammatory disease <br> <br> - Confirmed diagnosis of dengue (in 2020 or 2021): serological test, antigenic test or <br> PCR test to confirm the diagnosis according to current criteria <br> <br> Exclusion Criteria: <br> <br> - minor <br> <br> - opposition to the re-use of data <br> <br> - patient not f…		Dengue		To assess the observed severity of dengue in patients with autoimmune/autoinflammatory diseases.		2022/CHU/24	Please refer to primary and secondary sponsors								MAIDEN
TCTR20230426009	EFFECTIVENESS OF THEORY BASED INTEGRATED DENGUE EDUCATION MODULE IN IMPROVING THE KNOWLEDGE, ATTITUDE, PRACTICE, ENVIRONMENTAL CLEANLINESS INDEX AND DENGUE INDEX AMONG SCHOOL CHILDREN IN SELANGOR AND KUALA LUMPUR: STUDY PROTOCOL FOR A RANDOMISED CONTROLLED TRIAL		08/02/2023 12:39:56	13189681	25 July 2023	Universiti Putra Malaysia	Yes	20230426	26/04/2023	TCTR				https://www.thaiclinicaltrials.org/show/TCTR20230426009	Not Recruiting	No	10 Years	17 Years	Both	01/06/2023	1600	Interventional	Randomized	Phase 0	Malaysia	Rahmat	Dapari	Jalan Universiti 1	drrahmat@upm.edu.my	0192322815	Universiti Putra Malaysia	Inclusion criteria: i) Malaysian citizen, <br>ii) standard 4 or form 4 from primary and secondary school respectively, <br>iii) consented to participate in the study by parents or caregivers, <br>iv) consented by the school.	Exclusion criteria: i) not able to read Bahasa Malaysia or English, <br>ii) physically or mentally impaired with disability card holder, <br>iii) temporary student as defined as less than 6 months during the study period.	knowledge attitude practice environmental cleanliness index dengue index <br>Dengue<br>Intervention Module<br>Knowledge<br>Attitude<br>Practice<br>Environmental Cleanliness Index<br>Dengue Index ;Dengue<br>Intervention Module<br>Knowledge<br>Attitude<br>Practice<br>Environmental Cleanliness Index<br>Dengue Index	School cluster randomization will be used to ensure administrative efficacy, lessened risk of experimental contamination, and enhancement of subject compliance. 20 standard 4 classrooms and 20 form 4 classrooms from primary and secondary school, then will be divided randomly into intervention and control group. The unit of randomization will be on a 1:1 basis in either the control or intervention…	Knowledge baseline (T0), Immediately (T1), one month (T2), and three months (T3) post intervention. knowledge score,Attitude baseline (T0), Immediately (T1), one month (T2), and three months (T3) post intervention. Attitude score,Practice baseline (T0), Immediately (T1), one month (T2), and three months (T3) post intervention. Practice score	Environmental cleanliness index baseline (T0), Immediately (T1), one month (T2), and three months (T3) post intervention. Environmental cleanliness index score,Aedes index baseline (T0), Immediately (T1), one month (T2), and three months (T3) post intervention. Aedes index score	Nil Known	Takeda Malaysia Sdn. Bhd.	Submitted, pending	01/01/1900	jkeupm@upm.edu.my	Ethics Committee for Research Involving Human Subjects of Universiti Putra Malaysia (JKEUPM-2023-347)	060397691438 Ext.	jkeupm@upm.edu.my				31/05/2025
NCT05863026	Effectiveness of Theory Based Integrated Dengue Education and Learning Module (iDEAL) in Improving the Knowledge, Attitude, Practice, Environmental Cleanliness Index and Dengue Index Among School Children: Study Protocol for a Randomised Controlled Trial		08/02/2023 12:39:56	13183056	25 July 2023	Universiti Putra Malaysia	Yes	20230425	25/04/2023	ClinicalTrials.gov				https://clinicaltrials.gov/ct2/show/NCT05863026	Not recruiting	No	10 Years	17 Years	All	November 1, 2023	1600	Interventional	Allocation: Randomized. Intervention model: Parallel Assignment. Primary purpose: Prevention. Masking: Single (Participant).	N/A	Malaysia	;	Rahmat Dapari, DrPH;Rahmat Dapari, DrPH		;drrahmat@upm.edu.my	;+60192322815	Universiti Putra Malaysia;	<br> Inclusion Criteria: <br> <br> - Malaysian citizen, <br> <br> - standard 4 or form 4 from primary and secondary school respectively, <br> <br> - consented to participate in the study by parents or caregivers, <br> <br> - consented by the school. The exclusion criteria <br> <br> Exclusion Criteria: <br> <br> - not able to read Bahasa Malaysia or English, <br> <br> - physically or mentally impa…		Knowledge, Attitudes, Practice	Behavioral: THEORY BASED INTEGRATED DENGUE EDUCATION AND LEARNING MODULE (iDEAL)	change of knowledge;change of attitude;change of practice	change of Environmental cleanliness index;change of Aedes index the unabbreviated scale title: Aedes index the minimum and maximum values: 0, 1 higher scores mean a worse outcome.	iDEAL	Please refer to primary and secondary sponsors								iDEAL	Takeda Malaysia Sdn. Bhd.
CTRI/2023/04/051805	Community based Surveillance to estimate incidence and sero prevalence of acute febrile illness with focus on Dengue and Chikungunya â?? A prospective multi-centric cohort Study - AFI		08/02/2023 12:39:56	12995448	1 May 2023	National Biopharma Mission, Biotechnology Industry Research Assistance Council	Yes	20230420	20-04-2023	CTRI				http://www.ctri.nic.in/Clinicaltrials/pmaindet2.php?trialid=82959	Not Recruiting	No				05-05-2023	752	Observational	Other Method of generating randomization sequence:Not Applicable Method of allocation concealment:Not Applicable Blinding and masking:Not Applicable	N/A	India	Temsunaro RongsenChandola		ID Division, Ground Floor 45, Kalu Sarai New Delhi	naro@sas.org.in	46043751	Centre for Health Research and Development, Society for Applied Studies	Inclusion criteria: Individuals currently residing and likely to stay till the end of one year in the study area and consent to participate in both sections of the study (Sero Prevalence and AFI Surveillance) and follow all procedures <br/ ><br>	Exclusion criteria: Ongoing fever episodes or history of AFI on or before enrolment for the cohort	Health Condition 1: - Health Condition 2: B978- Other viral agents as the cause ofdiseases classified elsewhere		Incidence of AFI and lab confirmed dengue infection.Timepoint: After 12 months of follow up	Incidence of lab-confirmed chikungunya infection.Timepoint: After 12 months of follow up	NIL	National Biopharma Mission, Biotechnology Industry Research Assistance Council	Approved	03/03/2023		Ethics Review Committee Centre for Health Research and DevelopmentSociety for Applied Studies
CTRI/2023/04/051355	The development of a Health and demographic surveillance(DHS) site with focus on epidemiological survey of dengue and chikungunya in an urban resettlement colony and slum in Delhi		08/02/2023 12:39:56	12994998	1 May 2023	Dr Nandini Sharma	Yes	20230406	06-04-2023	CTRI				http://www.ctri.nic.in/Clinicaltrials/pmaindet2.php?trialid=82963	Not Recruiting	No				20-04-2023	752	Observational	Other Method of generating randomization sequence:Not Applicable Method of allocation concealment:Not Applicable Blinding and masking:Not Applicable	N/A	India	Dr Heena Lalwani		Room no 368 Department of community Medicine Maulana Azad medical College	heena.lalwani91@gmail.com	7798624492	Maulana Azad Medical College	Inclusion criteria: Individuals currently residing and <br/ ><br> likely to stay till the end of one <br/ ><br> year in the study area. <br/ ><br> <br/ ><br>Consented to participate in both <br/ ><br> sections of the study (Sero - <br/ ><br> Prevalence and AFI Surveillance) <br/ ><br> and follow all procedures. <br/ ><br> <br/ ><br>	Exclusion criteria: Ongoing fever episodes or history of AFI on or before enrolment for the cohort <br/ ><br>			Age specific attack rate The proportion of individuals per age strata who show <br/ ><br>Sero conversion between two rounds <br/ ><br>2 Age-specific cumulative incidence of <br/ ><br>asymptomatic infections <br/ ><br> <br/ ><br>The proportion of individuals per age strata who show <br/ ><br>seroconversion over 1 year but do not report any <br/ ><br>symptoms suggestive of the infection during AFI/…	Symptomatic proportion of cases <br/ ><br>(asymptomatic fraction) <br/ ><br> <br/ ><br>The proportion of individuals who show symptoms or <br/ ><br>signs of Dengue / Chikungunya infection <br/ ><br> <br/ ><br>6 Prevalence and incidence of Circulating <br/ ><br>serotypes <br/ ><br> <br/ ><br>The proportion of symptomatic and asymptomatic <br/ ><br>cases with type of circulating serotype. <br/ ><br…	NIL	BIRAC 1st Floor ,MTNL Building ,9, Lodhi Rd, CGO Complex, Pragati Vihar, New Delhi, Delhi 110003 Phone: 011 2438 9600	Approved	16/02/2023		Institutional ethics committee
TCTR20230403006	The Effect of Artificial Lights on Aedes Abundancy and Dengue Cases in Strata Residential in Hulu Langat District, Selangor		08/02/2023 12:39:56	13189776	25 July 2023	Universiti Putra Malaysia	No	20230403	03/04/2023	TCTR				https://www.thaiclinicaltrials.org/show/TCTR20230403006	Recruiting	No	N/A (No limit)	N/A (No limit)	Both	10/10/2022	90	Interventional	Randomized	Phase 1/Phase 2	Malaysia	Lina	Ramli	Department of Community Health, Faculty of Medicine and Health Sciences, Universiti Putra Malaysia	researchgs59928@gmail.com	0060136447482	Universiti Putra Malaysia	Inclusion criteria: The criteria for the study sites to be included in this study are: <br>i. located in Hulu Langat district, Selangor. <br>ii. vertical residential strata building. <br>iii. the locality has experienced more than one episode of dengue outbreak in 2019. <br>	Exclusion criteria: The criteria for the study sites to be excluded in this study are: <br>i. Non-cooperative Joint Management Body (JMB) or the building&#039;s management corporation (MC). <br>ii. Absence of corridor in the building.	No direct human involvement due to this study is aim on the vector of dengue fever which is Aedes. <br>Artificial Lights, Aedes, Dengue, Strata Building;Artificial Lights, Aedes, Dengue, Strata Building	For intervention sites, the artificial light will be at the three (3) points with the lowest light illuminance along the corridor in the intervention block. The artificial light will be switched on during a fixed daytime, from 0700 hours until 1900 hours, which is the ideal time for the Aedes to oviposit. The Dengue cases at the locality will be observed and recorded every seven (7) days througho…	Ovitrap Index 12 time points (4 points during baseline, 4 points during ongoing intervention, 4 points after intervention completed) Number of positive ovitraps divided by the total number of ovitraps examined, and multiplied by 100 per cent,Larvae Index 12 time points (4 points during baseline, 4 points during ongoing intervention, 4 points after intervention completed) total number of larvae di…	Dengue cases 12 time points (4 points during baseline, 4 points during ongoing intervention, 4 points after intervention completed) From e-Dengue registry in Malaysia	22-01224	Universiti Putra Malaysia	Submitted, approved	03/08/2022	mreciir@nih.gov.my	MEDICAL RESEARCH &amp; ETHICS COMMITTEE	0060333628888 Ext.	mreciir@nih.gov.my				31/05/2023
SLCTR/2023/007	Effect of Vitamin E supplementation on clinical outcomes and related hematological, biochemical, and oxidative stress parameters in 5 – 14-year-old children infected with dengue virus	N	08/02/2023 12:39:56	13188025	25 July 2023	Dept of Paediatrics, Faculty of Medicine, University of Colombo in collaboration with IBMBB of University of Colombo	Yes	20230403	2023-04-03	SLCTR		Vitamin E	Others - Micro	https://slctr.lk/trials/slctr-2023-007	Not Recruiting	No				2023-04-04	120 (5-8 year age group 30- Vit E, 30 – Non Vit E: 9-14 year age group 30- Vit E, 30 – Non Vit E)	Interventional	Randomized controlled trial	Phase 4	Sri Lanka	Vithanage Pujitha Wickramasinghe		Department of Paediatrics, Faculty of Medicine, University of Colombo, Kynsey Road, Colombo 00800, Sri Lanka	pujitha@pdt.cmb.ac.lk	+94-11-2695300 ext 170	Senior Professor in Paediatrics	Inclusion criteria: Minimum age 5 and Maximum age 14-years<br>Male or female<br>Admitted within 84 hours of onset of fever, with Dengue NS 1 antigen positive.	Exclusion criteria: Any child with an underlying chronic illness such as cardiac, renal or hepatic disease or on any long term medications<br>A child who cannot swallow a gel capsule	Dengue fever	Study setting: Professorial Unit at the Lady Ridgeway Hospital.<br><br>Randomization method: Patients belong to the two age groups (5-8 yrs & 9-14 yrs) will be randomized to receive Vitamin E or not to receive vitamin E. randomization will be done using computer generated numbers <br><br>For each age category, each group will comprise of 30 subjects and finally each investigation arm will have 60…	* Duration of plasma leaking determined by the time from onset of leak to end of leak (end of leak determined by stabilizing vital signs, return of PCV to normal level, clinical improvement with splitting of second heart sounds (S2) and diuresis) <br><br>• Occurrence of plasma leaking will be determined clinically (determined by presence of pleural effusion) or ultrasonically (presence of free fl…	* Duration of hospital stay. <br><br>* Platelet count, WBC count and Hematocrit from Day 3 to Day 7 of illness <br><br>• AST, ALT, serum albumin, bilirubin, serum calcium and uric acid from Day 3 to Day 7 of illness <br><br>• TEAC (Trolox Equivalent Antioxidant Capacity), ABTS (2,2-azino-bis(3-ethylbenzothiazoline-6-sulfonic acid) from Day 3 to Day 7 of illness <br><br>• Transferring to the ICU n…		Self funded	Approved	16/02/2023	ethicscommitteemfc@gmail.com	Ethics Review Committee, Faculty of Medicine, University of Colombo	+94-11-2695300 ext 240	ethicscommitteemfc@gmail.com
CTRI/2023/01/049230	A Prospective Observational Study of profile of Select Acute Febrile Illness cases admitted to a tertiary care hospital - Nil		08/02/2023 12:39:56	12796269	6 February 2023	Dr Nivetha S	Yes	20230125	25-01-2023	CTRI				http://www.ctri.nic.in/Clinicaltrials/pmaindet2.php?trialid=79125	Not Recruiting	No				01-02-2023	1000	Observational	Other Method of generating randomization sequence:Not Applicable Method of allocation concealment:Not Applicable Blinding and masking:Not Applicable	N/A	India	Dr Nivetha S		Department of Community Medicine, Kasturba Medical College , Manipal Academy of Higher Education, Manipal .	Ashwin.kumar@manipal.edu	9845592101	Kasturba Medical College , Manipal, Manipal Academy of Higher Education, Manipal.	Inclusion criteria: Adult patients aged 18 years and above admitted with laboratory confirmed diagnosis of select AFI which <br/ ><br>includes malaria, dengue, leptospirosis and enteric fever	Exclusion criteria: i. Patients diagnosed with the select AFI on outpatient basis. <br/ ><br>ii. Patients unwilling to participate in the study	Health Condition 1: A90- Dengue fever [classical dengue] Health Condition 2: A91- Dengue hemorrhagic fever Health Condition 3: A270- Leptospirosis icterohemorrhagica Health Condition 4: A279- Leptospirosis, unspecified Health Condition 5: B531- Malaria due to simian plasmodia Health Condition 6: A278- Other forms of leptospirosis Health Condition 7: B538- Other malaria, not elsewhere classified H…	Intervention1: Not Applicable: Not Applicable<br>	1. Socio-demographic determinants <br/ ><br>2. Clinical spectrum <br/ ><br>3. Seasonal variability of illnesses <br/ ><br>4. Time to diagnosis <br/ ><br>5. Standards for AFI management <br/ ><br>6. Disease severity and Outcomes <br/ ><br>7. Length of hospital stay <br/ ><br>8. Time to Defervescence (time to fever clearance)Timepoint: At the end of the study	NilTimepoint: Nil	NIL	Kasturba Hospital, Manipal-576104, Karnataka, India	Approved	26/12/2022		Kasturba Medical College and Kasturba Hospital Institutional Ethics Committee - 2
NCT05710224	A Phase 2, Randomized, Double-Blind, Multicenter, Safety and Immunogenicity Clinical Bridging Study to Compare V181 (Dengue Quadrivalent Vaccine rDENV?30 [Live, Attenuated]) to Butantan Dengue Vaccine (Butantan-DV) in Healthy Adults 18 to 50 Years of Age in Brazil		08/02/2023 12:39:56	13127196	20 June 2023	Butantan Institute	Yes	20230124	24/01/2023	ClinicalTrials.gov				https://clinicaltrials.gov/show/NCT05710224	Recruiting	No	18 Years	50 Years	All	February 15, 2023	1240	Interventional	Allocation: Randomized. Intervention model: Parallel Assignment. Primary purpose: Prevention. Masking: Triple (Participant, Investigator, Outcomes Assessor).	Phase 2	Brazil		Toll Free Number		Trialsites@merck.com	1-888-577-8839		<br> Inclusion Criteria: <br> <br> - Male participants are eligible to participate if they agree to the following for at <br> least 90 days after administration of study intervention: <br> <br> - Abstain from heterosexual intercourse as their preferred and usual lifestyle <br> (abstinent on a long term and persistent basis) and agree to remain abstinent; or <br> <br> - must agree to use contracep…		Dengue	Biological: V181;Biological: Butantan-DV	Dengue virus-neutralizing antibody titers as measured by virus reduction neutralization test (VRNT);Percentage of participants who seroconvert, as measured by VRNT;Percentage of participants who experience vaccine-related serious adverse events (SAEs)	Percentage of participants who experience solicited injection-site adverse events (AEs);Percentage of participants who experience solicited systemic AEs	25351.019896/2021- 84;V181-002	Please refer to primary and secondary sponsors									Merck Sharp & Dohme LLC
NCT05691530	Phase 1 Trial to Model Primary, Secondary, and Tertiary Dengue Using a Monovalent Vaccine		08/02/2023 12:39:56	13173039	18 July 2023	National Institute of Allergy and Infectious Diseases (NIAID)	Yes	20230119	19/01/2023	ClinicalTrials.gov				https://clinicaltrials.gov/ct2/show/NCT05691530	Recruiting	No	18 Years	59 Years	All	March 7, 2023	200	Interventional	Allocation: Non-Randomized. Intervention model: Parallel Assignment. Primary purpose: Prevention. Masking: Quadruple (Participant, Care Provider, Investigator, Outcomes Assessor).	Phase 1	United States	; ;	Camila D Odio, M.D.;Camila D Odio, M.D.;For more information at the NIH Clinical Center contact Office of Patient Recruitment (OPR)		;camila.odio@nih.gov;ccopr@nih.gov	;(240) 338-4945;800-411-1222	National Institute of Allergy and Infectious Diseases (NIAID);	<br> - INCLUSION CRITERIA: <br> <br> To be eligible to participate in this study, an individual must meet all the following <br> criteria: <br> <br> - Aged 18 to 59 years. <br> <br> - In good general health as evidenced by medical history, physical examination, and <br> laboratory screening results. <br> <br> - Willing to allow storage of samples and data for future research. <br> <br> - Willing …		Response To Dengue Exposure	Drug: rDENdelta30/31-7164	Change in the DENV neutralizing antibody GMT between days 0 and 28.;The frequency and severity of local and systemic reactogenicity signs and symptoms during the 28 day period after each vaccination, unexpected AEs up to 28 days after each vaccination, and SAEs through day 180.;Mean peak viremia among groups as measured by viral qRT-PCR between days 3 and 15.	Change in DENV neutralizing antibody GMT between days 0 and 57 and days 0 and 90.;DENV neutralizing antibody GMT at days 0, 28, 57, and 90.;Change in DENV3 neutralizing antibody titer between day 0 and peak titer (measured at days 28, 57, or 90).	001078-I;10001078	Please refer to primary and secondary sponsors
NCT05688748	Effectiveness Evaluation of a Dengue Self-monitoring System (DeSMoS) to Reduce Treatment Delay in Malaysia		08/02/2023 12:39:56	12921882	3 April 2023	University of Malaya	Yes	20230105	05/01/2023	ClinicalTrials.gov				https://clinicaltrials.gov/show/NCT05688748	Recruiting	No	18 Years	N/A	All	January 20, 2023	30	Interventional	Allocation: Randomized. Intervention model: Parallel Assignment. Primary purpose: Supportive Care. Masking: None (Open Label).	N/A	Malaysia	; ;	Wei Leik Ng;Santralega Lingam;Santralega Lingam		;santralega@gmail.com;santralega@gmail.com	;+6017-2254820;+6017-2254820	University of Malaya;	<br> Inclusion Criteria: <br> <br> - Age 18 years old and above <br> <br> - Newly diagnosed with dengue fever <br> <br> - Have a smartphone <br> <br> - Receiving outpatient follow up for dengue <br> <br> Exclusion Criteria: <br> <br> - Hearing and speech impairment <br> <br> - Cognitive impairment <br>		Dengue	Other: Dengue self-monitoring system	Reduction in treatment delay	Compliance to follow up;Development of warning symptoms;Hospitalization	2022328-11112	Please refer to primary and secondary sponsors								DeSMoS	Ministry of Health, Malaysia
EUCTR2022-003339-24-Outside-EU/EEA	A Phase 3, Open-Label, Randomized Trial to Investigate the Immunogenicity and Safety of the Co-administration of a Subcutaneous Dengue Tetravalent Vaccine (Live, Attenuated) (TDV) and an Intramuscular Recombinant 9-Valent Human Papillomavirus (9vHPV) Vaccine in Subjects Aged =9 to <15 Years in an Endemic Country for Dengue		08/02/2023 12:39:56	12753636	9 January 2023	Takeda Vaccines, Inc.	Yes	20221221	21/12/2022	EU Clinical Trials Register				https://www.clinicaltrialsregister.eu/ctr-search/search?query=eudract_number:2022-003339-24	Not Available	No			<br>Female: yes<br>Male: yes<br>			Interventional clinical trial of medicinal product	Controlled: no Randomised: yes Open: yes Single blind: no Double blind: no Parallel group: no Cross over: no Other: no If controlled, specify comparator, Other Medicinial Product: no Placebo: no Other: no Number of treatment arms in the trial: 2	Human pharmacology (Phase I): no Therapeutic exploratory (Phase II): no Therapeutic confirmatory - (Phase III): yes Therapeutic use (Phase IV): no	Thailand	Medical Director		40 Landsdowne Street	TrialDisclosures@takeda.com		Takeda Vaccines, Inc.	Inclusion criteria: <br>1. Participants who are in good health at the time of entry into the trial as determined by medical history, physical examination (including vital signs), and the clinical judgment of the investigator.<br>2. Participants who can comply with trial procedures and are available for the duration of follow-up.<br>3. The participant is aged =9 to <15 years.<br>Are the trial subj…	Exclusion criteria: <br>1. Has an elevated oral temperature =38°C (=100.4°F) within 3 days of the intended date of vaccination.<br>2. Participants with contraindications, warnings and/or precautions to vaccination with Recombinant 9-valent Human Papillomavirus Vaccine (9vHPV) vaccine as specified within the prescribing information.<br>3. Has any history of progressive or severe neurologic disorde…	Dengue fever <br>MedDRA version: 20.1 Level: LLT Classification code 10012312 Term: Dengue fever virus infection System Organ Class: 100000004862 ;Therapeutic area: Diseases [C] - Virus Diseases [C02]	<br>Trade Name: Qdenga<br>Product Name: Dengue Tetravalent Vaccine (Live, Attenuated)<br>Product Code: TAK-003<br>Pharmaceutical Form: Powder and solvent for solution for injection<br>INN or Proposed INN: Dengue virus serotype 1 (live, attenuated)<br>Current Sponsor code: TDV-1<br>Concentration unit: log10 PFU/dose log10 plaque forming unit(s)/dose<br>Concentration type: not less then<br>Concentr…	Main Objective: To demonstrate the non-inferiority of the immune response (in terms of geometric mean titers [GMTs]) to 2 doses of 9vHPV vaccine, 1 co-administered with TDV, compared with 2 doses of 9vHPV vaccine administered alone.<br>;Secondary Objective: • To describe the immune response to HPV (in terms of seroresponse) in subjects administered 2 doses of 9vHPV vaccine, 1 co-administered with…	Secondary end point(s): 1. Percentage of Participants with Seropositivity for HPV Types 6, 11, 16, 18, 31, 33, 45, 52 and 58 as Measured by Immunoglobulin G Binding Assay (IgGBA) or Equivalent Assay [Time Frame: Day 210 (Month 7)]<br>2. GMTs of Neutralizing Antibodies for Each of the 4 Dengue Serotypes [Time Frame: Day 120 (Month 4)]<br>3. Percentage of Participants with Seropositivity for Each o…	DEN-308;NCT04313244	Takeda Vaccines, Inc.		01/01/1900
EUCTR2022-003456-13-Outside-EU/EEA	An Open Label, Phase 2 Study to Investigate Cell-mediated Immunity and Safety of a Tetravalent Dengue Vaccine Candidate (TDV) Administered Subcutaneously in Healthy Children Aged 4 to 16 Years		08/02/2023 12:39:56	12753637	9 January 2023	Takeda Vaccines, Inc.	Yes	20221221	21/12/2022	EU Clinical Trials Register				https://www.clinicaltrialsregister.eu/ctr-search/search?query=eudract_number:2022-003456-13	Not Available	No			<br>Female: yes<br>Male: yes<br>			Interventional clinical trial of medicinal product	Controlled: no Randomised: no Open: yes Single blind: no Double blind: no Parallel group: no Cross over: no Other: no If controlled, specify comparator, Other Medicinial Product: no Placebo: no Other: no Number of treatment arms in the trial: 1	Human pharmacology (Phase I): no Therapeutic exploratory (Phase II): yes Therapeutic confirmatory - (Phase III): no Therapeutic use (Phase IV): no	Panama;Philippines	Study Director		40 Landsdowne Street	TrialDisclosures@takeda.com		Takeda Vaccines, Inc.	Inclusion criteria: <br>1. Is aged 4 to 16 years, inclusive (Latin America) or 4 to 8 years, inclusive (Asia).<br>2. Are in good health at the time of entry into the study as determined by medical history, physical examination (including vital signs), and clinical judgment of the investigator.<br>Are the trial subjects under 18? yes<br>Number of subjects for this age range: 200<br>F.1.2 Adults (1…	Exclusion criteria: <br>1. Febrile illness (body temperature =38°C) or moderate or severe acute illness or infection at the time of enrolment.<br>2. History or any illness that, in the opinion of the investigator, might interfere with the results of the study or pose an additional risk to the participant due to participation in the study.<br>3. Receipt of any other vaccines within 14 days (for in…	Dengue fever <br>MedDRA version: 20.1 Level: LLT Classification code 10012312 Term: Dengue fever virus infection System Organ Class: 100000004862 ;Therapeutic area: Diseases [C] - Virus Diseases [C02]	<br>Trade Name: Qdenga®<br>Product Name: Dengue Tetravalent Vaccine (Live, Attenuated)<br>Product Code: TAK-003<br>Pharmaceutical Form: Powder and solvent for solution for injection<br>INN or Proposed INN: Dengue virus serotype 1 (live, attenuated)<br>Current Sponsor code: TAK-003<br>Concentration unit: log10 PFU/dose log10 plaque forming unit(s)/dose<br>Concentration type: not less then<br>Conce…	Main Objective: To assess the cellular immune responses to 2 doses of TDV in healthy participants aged 4 to 16 years at 1 month post second vaccination.;Secondary Objective: 1. To assess cellular immune responses to 2 doses of TDV in healthy participants aged 4 to 16 years up to 3 years post second vaccination.<br>2. To assess cellular immune responses to 2 doses of TDV in healthy participants ag…	Secondary end point(s): 1. Magnitude of Cellular Immune Response Assessed by Number of Spot Forming Cells (SFC)/Million Peripheral Blood Mononuclear Cells (PBMCs) Measured by IFN-? ELISPOT at 1 Month Post Second Vaccination (Day 120) <br>2. Percentage of Participants With Cellular Immune Response to TDV at 1 Month Post First Vaccination (Day 30), Pre-second Vaccination, 6 Months Post Second Vacci…	DEN-313;NCT02948829	Takeda Vaccines, Inc.		01/01/1900
EUCTR2022-003455-33-Outside-EU/EEA	A Double-Blind, Randomized, Placebo-Controlled, Age Descending and Expansion Phase 2 Study to Investigate the Safety and Immunogenicity of a Tetravalent Chimeric Dengue Vaccine in Healthy Volunteers Between the Ages of 1.5 - 45 Years		08/02/2023 12:39:56	12753635	9 January 2023	Takeda Vaccines, Inc.	Yes	20221221	21/12/2022	EU Clinical Trials Register				https://www.clinicaltrialsregister.eu/ctr-search/search?query=eudract_number:2022-003455-33	Not Available	No			<br>Female: yes<br>Male: yes<br>			Interventional clinical trial of medicinal product	Controlled: yes Randomised: yes Open: no Single blind: no Double blind: yes Parallel group: yes Cross over: no Other: no If controlled, specify comparator, Other Medicinial Product: no Placebo: yes Other: no Number of treatment arms in the trial: 10	Human pharmacology (Phase I): no Therapeutic exploratory (Phase II): yes Therapeutic confirmatory - (Phase III): no Therapeutic use (Phase IV): no	Colombia;Puerto Rico;Singapore;Thailand	Study Director		40 Landsdowne Street	TrialDisclosures@takeda.com		Takeda Vaccines, Inc.	Inclusion criteria: <br>1. Male or female at least 1.5 years and =45 years old at time of screening.<br>2. In good health as determined by medical history, physical examination including height and weight.<br>3. Normal safety laboratory values at screening.<br>4. Negative for human immunodeficiency virus-1 (HIV-1) antibodies, Hepatitis C antibodies & Hepatitis B surface antigen.<br>5. Females neg…	Exclusion criteria: <br>1. For participants =12 years, clinically significant electrocardiogram (ECG) findings.<br>2. History of significant dermatologic (skin) disease within last 6 months.<br>3. History of diabetes mellitus.<br>4. History of thymic pathology, thymectomy, myasthenia or any immunodeficiency.<br>5. History of recurring headaches or migraines.<br>6. Hypersensitivity to any vaccine.…	Dengue Fever <br>MedDRA version: 20.1 Level: LLT Classification code 10012312 Term: Dengue fever virus infection System Organ Class: 100000004862 ;Therapeutic area: Diseases [C] - Virus Diseases [C02]	<br>Trade Name: Qdenga®<br>Product Name: Dengue Tetravalent Vaccine (Live, Attenuated)<br>Product Code: TAK-003<br>Pharmaceutical Form: Powder and solvent for solution for injection<br>INN or Proposed INN: Dengue virus serotype 1 (live, attenuated)<br>Current Sponsor code: TDV-1<br>Concentration unit: log10 PFU/dose log10 plaque forming unit(s)/dose<br>Concentration type: not less then<br>Concent…	Main Objective: - To evaluate the safety and tolerability of subcutaneously (SC) administered chimeric tetravalent dengue vaccine in healthy adults and children.<br>- To assess the immunogenicity of the vaccine against all 4 dengue serotypes in healthy adults and children.;Secondary Objective: - To measure vaccine viremia due to each of the 4 dengue vaccine components after each dose (Part 1)<br>…	Secondary end point(s): 1. Part I: Number of Participants Positive for Vaccine Viremia for Each of Four Vaccine Strain Serotypes After the Each Vaccination<br>2. Part I: Duration of Vaccine Viremia<br>3. Part I: Titers of Vaccine Viremia<br>4. Seropositivity Rate to Each of the Four Dengue Serotypes<br>5. Seroconversion Rate to Each of the Four Dengue Serotypes<br>6. Geometric Mean Neutralizing A…	INV-DEN-203;NCT01511250	Takeda Vaccines, Inc.		01/01/1900
NCT05661877	Effectiveness of an Online Education Material to Improve Dengue Knowledge and Health-Seeking Intention Among the General Population: An Online Randomized Controlled Trial Via Facebook		08/02/2023 12:39:56	12735734	9 January 2023	University of Malaya	Yes	20221114	14/11/2022	ClinicalTrials.gov				https://clinicaltrials.gov/show/NCT05661877	Not recruiting	No	18 Years	N/A	All	January 1, 2023	116	Interventional	Allocation: Randomized. Intervention model: Parallel Assignment. Primary purpose: Other. Masking: Double (Participant, Investigator).	N/A	Malaysia	;	Chin Hai Teo;Chin Hai Teo		;teoch@um.edu.my	;+60179192669	Universiti Malaya;	<br> Inclusion Criteria: <br> <br> - Have a social media account <br> <br> - Have an android smartphone <br> <br> - Understand English or Malay <br> <br> Exclusion Criteria: <br> <br> - Hearing and speech impairment <br> <br> - Cognitive impairment <br> <br> - Had dengue before <br> <br> - Healthcare staff <br>		Dengue	Other: DengueAid mobile application;Other: MyHealth website	Knowledge on Dengue	Health-seeking intention when having dengue fever	2022104-11592	Please refer to primary and secondary sponsors
NCT05631405	Efficacy of Dengue Infection With Warning Signs Treated With Dexamethasone		08/02/2023 12:39:56	13075940	29 May 2023	Chulalongkorn University	Yes	20221109	09/11/2022	ClinicalTrials.gov				https://clinicaltrials.gov/show/NCT05631405	Recruiting	No	7 Years	99 Years	All	October 16, 2022	200	Interventional	Allocation: Randomized. Intervention model: Parallel Assignment. Primary purpose: Treatment. Masking: Quadruple (Participant, Care Provider, Investigator, Outcomes Assessor).	N/A	Thailand							<br> Inclusion Criteria: <br> <br> - Laboratory confirmed Dengue infected patients (Positive NS1 Ag or anti-DENV IgM by <br> Dengue Duo test) <br> <br> - And still in febrile phase (Body temp>37.5 C) <br> <br> - Shock : Sys<90mmHg or Narrow PP (<20mmHg) orTachycardia (pulse>100/min) with <br> Hematocrit decreased =20 % <br> <br> - Fluid accumulation and respiratory distress <br> <br> - Severe ble…		Severe Dengue	Drug: Dexamethasone;Drug: Placebo	Mortality	Length of hospital stay	IRB.436/65	Please refer to primary and secondary sponsors
CTRI/2022/10/046728	A Phase I Single Blind Randomized Placebo Controlled Study to evaluate the Safety and Immunogenicity of Live Attenuated Tetravalent Recombinant Dengue Vaccine of HBI in Healthy Adults of 18 to 50 years of age		08/02/2023 12:39:56	12862951	6 March 2023	Human Biologicals Institute	Yes	20221021	21-10-2022	CTRI				http://www.ctri.nic.in/Clinicaltrials/pmaindet2.php?trialid=74584	Recruiting	No				02-11-2022	90	Interventional	Randomized, Parallel Group, Placebo Controlled Trial Method of generating randomization sequence:Not Applicable Method of allocation concealment:Not Applicable Blinding and masking:Participant Blinded	Phase 1	India	Dr S Sai Krishna		Medical and Veterinary Services department, Human Biologicals Institute (A division of Indian Immunologicals Limited) Rakshapuram, Gachibowli Hyderabad â?? 500 032, Telangana	s.saikrishna@indimmune.com		Human Biologicals Institute	Inclusion criteria: 1. Healthy Subjects of 18 to 50 years of age. <br/ ><br>2. Judged to be in good health on the basis of reported medical history, physical examination, laboratory investigations and clinical judgement of the investigator. <br/ ><br>3. Plans to remain in the study area for the entire length of the trial. <br/ ><br>4. Subject who has understood and provided written Informed Conse…	Exclusion criteria: 1. Participation in any other clinical trial of an investigational agent in the four weeks preceding the trial vaccination. <br/ ><br>2. Planned participation in any other clinical trial of an investigational agent during the present trial period. <br/ ><br>3. Subject who has a known history of allergy to any component of the vaccine. <br/ ><br>4. Pregnancy or planning to beco…		Intervention1: Live Attenuated Tetravalent Recombinant Dengue Vaccine of HBI: 0.5 mL single dose administered by subcutaneous route.<br>Control Intervention1: Placebo- placebo contains only the excipients of the vaccine without any antigens.: 0.5 mL single dose administered by subcutaneous route<br>	Solicited/unsolicited local adverse events till Day 28 in each arm of each group. <br/ ><br>Solicited/unsolicited systemic adverse events till Day 28 in each arm of each group. <br/ ><br>Number of serious adverse events in each arm of each group till Day 180. <br/ ><br>Proportion of subjects with clinically significant abnormal safety laboratory findings on Day 8 in each arm of each group. <br/ >…	<br/ ><br>Seroconversion, seroprotection and GMT on days 28, 56, 90 and 180. <br/ ><br>Number and proportion of subjects having viremia and load of viremia on days 3, 8, 12 and 16.Timepoint: Days 28, 56, 90 and 180	HBI/Deng/I/2020/003.01.02; Dated: 21 June 2022	BIRAC and Human Biologicals Institute	Approved;Approved	18/11/2022;13/10/2022	;	Ethics Committee - Bharati Vidyapeeth Medical College & Hospital;Ethics Committee -JSS Medical College & Hospital	;	;
CTRI/2022/10/046626	Pilot study to assess feasibility of using Hetastarch for fluid resuscitation in children with severe dengue: A phase II Observational Trial - HetaD	Maybe - observational/trial? In VN HES (Voluven) is SOC for patients with refractory shock	08/02/2023 12:39:56	12694333	21 November 2022	Apollo Childrens Hospital	Yes	20221019	19-10-2022	CTRI		Colloids	Supportive	http://www.ctri.nic.in/Clinicaltrials/pmaindet2.php?trialid=74858	Recruiting	No				01-11-2022	50	Observational	Single Arm Study Method of generating randomization sequence:Not Applicable Method of allocation concealment:Not Applicable Blinding and masking:Not Applicable	N/A	India	Dr Suchitra Ranjit		Pediatric Intensive Care Unit, 2nd Floor, Apollo Childrens Hospital 15, Shafee Mohammed Rd, Thousand Lights West, Thousand Lights, Chennai, Tamil Nadu 15, Shafee Mohammed Rd, Thousand Lights West, Thousand Lights, Chennai, Tamil Nadu	drsuchitra_r@apollohospitals.com	9840024456	Apollo Childrens Hospital	Inclusion criteria: 1. Participants whose parent(s)/guardian(s) is/are willing and able to give informed consent for participation in the study. <br/ ><br>2. Children who are still in shock despite the initial 20ml/kg resuscitation fluid in the initial 6 hours of shock. The resuscitation fluid must be a crystalloid <br/ ><br>	Exclusion criteria: 1. Patients has evidence of Significant bleeding or drop in HCT requiring transfusion <br/ ><br>2. Patients who have already received any colloid prior to enrolment <br/ ><br>3. Admission in recovery phase of dengue <br/ ><br>4. Patients with chronic renal failure or pre-existing liver failure or pre-existing thrombocytopenia or coagulation disorder (such as ITP or haemophilia…	Health Condition 1: A90- Dengue fever [classical dengue]	Intervention1: NIL: NIL<br>	To assess the safety of synthetic colloid with respect to renal function and coagulation function in paediatric dengue shock syndrome.Timepoint: <br/ ><br>Day-0; Within 2 hours of initiating the synthetic colloid or albumin <br/ ><br>Day-1 After 24 hours <br/ ><br>Day-5 or discharge (whichever is earlier) <br/ ><br>Day 28 of starting the colloid <br/ ><br>	1. To assess the efficacy of synthetic colloid with respect to the need for â??rescue colloidâ?? and â??fluid-overloadâ?? in pediatric dengue shock syndrome <br/ ><br>2. To assess the effect of synthetic colloid with respect to survival in paediatric dengue shock syndrome <br/ ><br>Timepoint: 1. Within the initial 12 hours of admission to the ICU or high-dependency unit. <br/ ><br> <br/ ><br> <br…	NIL	Apollo Childrens Hospital, 15, Shafee Mohammed Rd, Thousand Lights West, Thousand Lights, Chennai, Tamil Nadu 600006	Approved	21/02/2022		Institutional Ethics Committee - Bio Medical Research, Apollo Hospitals, Apollo Hospitals Enterprise Limited
NCT05611710	Anakinra for Dengue Patients With Hyperinflammation - a Randomized Double-blind Placebo-controlled Trial		08/02/2023 12:39:56	13106483	5 June 2023	Oxford University Clinical Research Unit, Vietnam	Yes	20221019	19/10/2022	ClinicalTrials.gov				https://clinicaltrials.gov/show/NCT05611710	Not recruiting	No	12 Years	N/A	All	June 30, 2023	160	Interventional	Allocation: Randomized. Intervention model: Sequential Assignment. Primary purpose: Treatment. Masking: Double (Participant, Investigator).	Phase 2	Vietnam	; ;	Sophie Yacoub;Sophie Yacoub;Qui Tu Phan, MD, PhD		;syacoub@oucru.org;	;+84 77728736;+84 (0)2839235804	University of Oxford, UK;	<br> Inclusion Criteria: <br> <br> - Patients hospitalised with a clinical diagnosis of dengue and at least 1 warning <br> sign(s) (see appendix) or severe dengue to Emergency department/inpatient <br> wards/Intensive Care wards (ICU), <br> <br> - Ferritin levels > 2000ng/mL <br> <br> - = 12 years of age <br> <br> - Written informed consent or assent to participate in the study <br> <br> - Agree …		Dengue;Dengue With Warning Signs;Severe Dengue;Anakinra;Immuno-modulation;Anti-inflammatory Agents;Macrophage Activation Syndrome;Hyperinflammatory Syndrome;Cytokine Storm	Drug: Placebo;Drug: Anakinra	Change in modified Sequential Organ Failure Assessment score (mSOFA core, modified for limited resource settings and dengue) within 4 days	Mortality;Change in modified Sequential Organ Failure Assessment score (mSOFA core, modified for limited resource settings and dengue) at day 7;Number of days treated in Intensive care unit (ICU);Number of days treated in hospital;Number of participants with Serious Adverse Events (SAEs);Number of Adverse Events (AEs) per participant;Change in Platelets count;Change in neutrophils count;Change of…	60DX	Please refer to primary and secondary sponsors									Hospital for Tropical Diseases, Ho Chi Minh City, Vietnam
SLCTR/2022/023	Double Blind Placebo Controlled Randomized Phase III trial to evaluate the efficacy of Eltrombopag to correct thrombocytopenia and prevent fluid leakage in moderate dengue patients	N	08/02/2023 12:39:56	13188039	25 July 2023	Incepta Pharmaceuticals Ltd.	Yes	20221017	2022-10-17	SLCTR	Recruiting (author confirmed)	Eltrombopag	HDT	https://slctr.lk/trials/slctr-2022-023	Not Recruiting	No				2022-10-18	300 (150 in each arm)	Interventional	Randomized controlled trial	Phase 3	Bangladesh	Dr. A H M Nurun Nabi		Department of Biochemistry and Molecular biology, University of Dhaka, Dhaka	nabi@du.ac.bd	880-2-9661920/9660	Professor	Inclusion criteria: a. Age: More than 18 years and less than 65 years<br>b. Evidence of Dengue by Dengue NS1/Dengue IgM positive<br>c. Any one of the following warning signs:<br>abdominal pain or tenderness, persistent vomiting, clinical fluid accumulation (not due to any other causes), evidenced by Ultrasound of the Chest and whole abdomen, mucosal bleeding, lethargy, liver enlargement >2 cm, ri…	Exclusion criteria: a. Known Pregnancy.<br>b. Patients with severe dengue (Category-3) and dengue shock syndrome<br>c. Abnormal liver function test.<br>d. SGPT >5 times of upper limit<br>e. Mild Dengue fever patient without warning signs (defined by National guideline 2019 )<br>f. Ascites due to another disease, eg- CLD, CKD, Disseminated TB, Malignancy.<br>g. Pleural Effusion due to other causes…	Dengue Fever (DF), Dengue Haemorregic Fever (DHF) and Dengue Shock Syndrome (DSS)	The study will be carried out in Dhaka Medical College Hospital (DMCH), Sir Salimullah Medical College & Mitford Hospital, Mugda Medical College Hospital, Square Hospital, Dhaka, AMZ Hospital, North Badda, Dhaka, and Better Life Hospital, Rampura, Dhaka, Bangladesh. <br><br>In total 300 Dengue Fever (DF), Dengue Haemorrhagic Fever (DHF), and/or Dengue Shock Syndrome (DSS) patients will be enrolle…	1. Proportion of patients considered recovered (i.e platelet count above 150×10^9/L) [Day 4 – 7]<br> 2.Mean platelet count<br> [ Day 4 – 7]<br>	1. The proportion of patients with the manifestation of fluid leakage. [Day 4 – 7]<br>2. Severity of fluid leakage (Hematocrit (HCT) monitoring). [Day 4 – 7]<br>		Incepta Pharmaceuticals Limited, Bangladesh	Approved	12/04/2022	info@bmrcbd.org	Bangladesh Medical Research Council	+880 2 9848396	info@bmrcbd.org
NCT05580731	Evaluation Study of Commercially Available Rapid Diagnostic Tests (RDTs) Detecting Antigen and Antibodies Against Dengue Virus		08/02/2023 12:39:56	12622808	24 October 2022	Foundation for Innovative New Diagnostics, Switzerland	Yes	20221012	12/10/2022	ClinicalTrials.gov				https://clinicaltrials.gov/show/NCT05580731	Recruiting	No	2 Years	65 Years	All	July 31, 2022	500	Observational			Pakistan	; ;	Rumina Hasan;Jyotshna Sapkota;Rumina Hasan		;Jyotshna.Sapkota@finddx.org;rumina.hasan@aku.edu	;977-9851182904;	Aga Khan University;	<br> Inclusion Criteria: <br> <br> - Have been obtained from patients presented with fever of < 1 week who have given <br> consent for sample storage for further research purpose. <br> <br> - Have minimum sample volume of 1 ml. <br> <br> - Are non-haemolytic <br> <br> - Have a limited number of freeze-thaw cycles (<3) <br> <br> - Have been stored at or below -200C <br> <br> Exclusion Criteria: <b…		Dengue Fever	Diagnostic Test: Diagnostic test: 5 different Rapid diagnostic test and Reference tests	Point estimates of sensitivity and specificity of each RDTs to detect acute dengue with 95% confidence intervals using ELISA as reference standard.	Estimates of operational characteristics of different RDTs, based on quantitative assessment including invalid rates	FE006B	Please refer to primary and secondary sponsors									Aga Khan University
CTRI/2022/10/046293	Comprehensive mapping of host-viral response linked with disease severity in dengue infections - DENOMICS		08/02/2023 12:39:56	12694169	21 November 2022	Manipal Institute of Virology	Yes	20221010	10-10-2022	CTRI				http://www.ctri.nic.in/Clinicaltrials/pmaindet2.php?trialid=74631	Recruiting	No				10-10-2022	150	Observational	Other Method of generating randomization sequence:Not Applicable Method of allocation concealment:Not Applicable Blinding and masking:Not Applicable	N/A	India	Trupti Satish Kadni		Room No. 109 Manipal Institute of Virology Manipal Academy of Higher Education	piya.mudgal@manipal.edu	08202941007	Manipal Institute of Virology	Inclusion criteria: Patients <br/ ><br>1. The patients recruited will be between 18 and 60 years old. <br/ ><br>2. Patients with fever who are hospitalized and are positive for either DENV IgM, DENV NS1, or both will be recruited for the study. <br/ ><br>3. They should not have had a lab-confirmed dengue infection in the past 3 months. <br/ ><br> <br/ ><br>Healthy Controls <br/ ><br>1. Healthy co…	Exclusion criteria: Patients <br/ ><br>1. Patients unwilling to provide informed consent. <br/ ><br>2. Immunocompromised individuals (HIV positive, TB positive, people with cancer/ on chemotherapy, liver cirrhosis, etc) will be excluded from the study. <br/ ><br>3. People with mixed infections of malaria, influenza, chikungunya, scrub typhus, leptospirosis, etc will not be included in the study. …	Health Condition 1: A90- Dengue fever [classical dengue] Health Condition 2: A91- Dengue hemorrhagic fever		Investigation of the serotypes of circulating dengue virus strains as well as differentiating patients based on their primary or secondary infection status <br/ ><br>Correlation of severity with infection status, virus serotype and immune status of the patient <br/ ><br>Exploratory cytokine based proteomic studies to establish the immune signalling molecules undergoing a dysregulation during deng…	Correlation studies delineating the molecules that downregulate severity with the patient recovery status in patients under the Dengue without warning signs groups as well as molecules that upregulate disease severity with the recovery status of patients in the dengue with warning signs & severe dengue groups. <br/ ><br> <br/ ><br>Exploring patient & control transcriptomic for comparative studies…	NIL	Manipal Academy of Higher Education, Manipal	Approved	07/09/2022		Kasturba Hospital Institutional Ethics Committee
CTRI/2022/10/046155	Predictors of clinically significant bleeding in patients with Dengue admitted to Intensive care unit. - A retrospective study.		08/02/2023 12:39:56	12597270	17 October 2022	DR PRIYA L	Yes	20221004	04-10-2022	CTRI				http://www.ctri.nic.in/Clinicaltrials/pmaindet2.php?trialid=67729	Not Recruiting	No				01-11-2022	120	Observational	Other<br> Method of generating randomization sequence:Not Applicable Method of allocation concealment:Not Applicable Blinding and masking:Investigator Blinded	N/A	India	PRIYA L		Dept of critical care, Sri Ramachandra medical college, porur, chennai. B 302, TIVOLI APARTMENT, 64 JUSTICE RATHINAVEL PANDIAN ROAD,Golden George Nagar, Mogappair east, Chennai.	renuramanujam@gmail.com	8056126336	Sri Ramachandra institute of Higher education and research	Inclusion criteria: Laboratory confirmed dengue patients <br/ > <br>Primary Dengue: Positive NS1 antigen-based ELISA test or Immunoglobulin M (IgM) rapid test for dengue virus. <br/ > <br>Secondary Dengue: IgG/IgM ratio Ã¢â?°Â¥ 1.1 (ELISA) <br/ > <br> IgG cut off >3 <br/ > <br>Platelet count <100000 cells/ mm3 <br/ > <br>	Exclusion criteria: 1.Co-infections with other pathogens <br/ > <br>2.Patients with other causes of thrombocytopenia <br/ > <br>ITP <br/ > <br>Chronic liver disease <br/ > <br>Haematological malignancies <br/ > <br>	Health Condition 1: A91- Dengue hemorrhagic fever		To evaluate the Grades of Bleeding associated with thrombocytopenia. <br/ ><br>Severity of disease- Dengue Hemorrhagic Fever or Dengue Shock Syndrome. <br/ ><br>Duration of thrombocytopenia- Time to spontaneous recovery more than 50000 cells per cubic mm. <br/ ><br>Length of ICU stay <br/ ><br>Transfusion requirement <br/ ><br>Mortality <br/ ><br>Timepoint: 30 days	Duration of thrombocytopenia <br/ > <br>Length of ICU stay <br/ > <br>Transfusion requirements <br/ > <br>mortalityTimepoint: 30 days	NIL	SRI RAMACHANDRA INSTITUTE OF HIGHER EDUCATION AND RESEARCH, PORUR	Approved	08/03/2022		INSTITUTIONAL RESEARCH AND ETHICS COMMITTEE
CTRI/2022/09/046062	Impact of physical therapy approach in subjects with post dengue fatigue syndrome		08/02/2023 12:39:56	13186651	25 July 2023	Ramesh Chandra Patra	Yes	20220930	30-09-2022	CTRI				http://www.ctri.nic.in/Clinicaltrials/pmaindet2.php?trialid=68395	Recruiting	No				03-10-2022	120	Interventional	Randomized, Parallel Group, Active Controlled Trial Method of generating randomization sequence:Coin toss, Lottery, toss of dice, shuffling cards etc Method of allocation concealment:Case Record Numbers Blinding and masking:Participant and Investigator Blinded	N/A	India	Sakshi Sadhu		Block 8, room no 301, department of Physiotherapy, Lovely Profeesional University. Block 8, room no 301, department of Physiotherapy	drgurleenmahal@gmail.com	07814564574	Lovely Professional University	Inclusion criteria: 1. Participants diagnosed with dengue by the physician <br/ ><br>2. Patients who have ages between 20- 60 years of age are male and female both <br/ ><br>3. Participants who will be agreed with the purpose of this study and agree to sign in the consent form <br/ ><br>	Exclusion criteria: 1. Participants who will not sign the consent form. <br/ ><br>2. Patients with a severe illnesses like cardiac, renal, and neurological disorders. <br/ ><br>3. Patients who have already taken physiotherapy rehabilitation for dengue. <br/ ><br>4. Patients who are above the age of 60 years. <br/ ><br>	Health Condition 1: M968- Other intraoperative and postprocedural complications and disorders of musculoskeletal system, not elsewhere classified Health Condition 2: M968- Other intraoperative and postprocedural complications and disorders of musculoskeletal system, not elsewhere classified	Intervention1: Physiotherapy Protocol: Graded exercise 10 minutes, Jacobson Relaxation Technique 15 minutes, Qigong Exercise 10 minutes, Aerobic exercise 15 minutes all exercise will be given for 4 weeks<br>Intervention2: Exercise for home advise: Normal breathing exercise<br>Control Intervention1: Deep breathing Exercise: Breathing Exercise for 20 minutes for 4 Weeks<br>	Fatigue Severity Scale <br/ ><br>Timepoint: 4 weeks	SF-36Timepoint: 4 weeks	12105099	Lovely Professional University	Approved	12/03/2022		INSTITUTIONAL ETHICS COMMITTEE Lovely Professional University, Punjab					Lovely Professional University
CTRI/2022/09/045521	Ã¢â?¬Å?EFFECT OF VITAMIN E & VITAMIN C SUPPLEMENTATION ON THROMBOCYTOPENIA IN DENGUE FEVERÃ¢â?¬? Ã¢â?¬â?? A RANDOMISED CONTROLLED TRIAL	N	08/02/2023 12:39:56	12596636	17 October 2022	Srikanth	Yes	20220914	14-09-2022	CTRI		Vitamin E Vitamin C	Others - Micro	http://www.ctri.nic.in/Clinicaltrials/pmaindet2.php?trialid=62434	Not Recruiting	No				14-10-2022	84	Interventional	Randomized, Parallel Group Trial<br> Method of generating randomization sequence:Computer generated randomization Method of allocation concealment:On-site computer system Blinding and masking:Participant Blinded	N/A	India	Dr Srikanth Bhuvanagiri		KAHER JAWAHARLAL NEHRU MEDICAL COLLEGE, NEHRU NAGAR, BELAGAVI- 590010, KARNATAKA. KAHER JAWAHARLAL NEHRU MEDICAL COLLEGE, NEHRU NAGAR, BELAGAVI- 590010, KARNATAKA.	tanmayametgud@rediffmail.com	9845395294	Jawaharlal nehru medical college	Inclusion criteria: 1. Children between the ages of 5-18 years and who fulfilled the clinical criteria of dengue fever (fever and 2 of the symptoms: headache, retro-orbital pain, myalgia, arthralgia, bone pain and hemorrhagic manifestations) with diagnosed NS1AG positive or dengue IgG anspd IgM positive <br/ > <br>2. Patients of dengue fever (as per WHO criteria) with thrombocytopenia ( platelet …	Exclusion criteria: 1. Patients of dengue fever with platelet counts > 1.5lakhs <br/ > <br>2. Patients who already started on vitamin E and vitamin C supplementation prior to admission <br/ > <br>3. Patients of dengue fever with severe thrombocytopenia requiring platelet transfusion. <br/ > <br>4. Patients of dengue fever with severe GI bleeding manifestations	Health Condition 1: A00-B99- Certain infectious and parasitic diseases Health Condition 2: A90- Dengue fever [classical dengue]	Intervention1: Vitamin E and vitamin C: Patients who receive vitamin e and vitamin c supplementation for 5 days<br>Control Intervention1: Patients: Patients who receive standard treatment only<br>	Effect of vitamin e and vitamin c supplementation on thrombocytopenia in dengue feverTimepoint: 1 year	Effect of vitamin e and vitamin c supplementation on thrombocytopenia in dengue feverTimepoint: 1 year	NIL	KLEÃ¢â?¬â?¢S DR.PRABHAKAR KORE HOSPITAL AND RESEARCH CENTRE	Approved	25/01/2021		Jnmc institutional ethics committee
TCTR20220827001	Predictive factors of plasma leakage among patients of age 15 and above with dengue infection during 2019-2021 in Sisaket hospital		08/02/2023 12:39:56	13190558	25 July 2023	Sisaket Hospital, Thailand	No	20220827	27/08/2022	TCTR				https://www.thaiclinicaltrials.org/show/TCTR20220827001	Not Recruiting	No	15 Years	85 Years	Both	25/07/2022	220	Observational			Thailand	Anawil	Pokkasup	0859 Kasikam road, Muang-Tai subdistrict	anawil-pokkasup_mt@hotmail.com	0956167377	Sisaket hospital	Inclusion criteria: 1.Patients of age 15 and above who admitted at IPD in Sisaket hospital <br>2.Patients were diagnosed with Dengue fever , Dengue hemorrhagic fever and Dengue shock syndrome as ICD-10 who admitted during 2019-2021	Exclusion criteria: 1. Insufficient medical information of patients <br>2.Patients did not meet the criteria of WHO SEARO 2011 <br>3.Chief complaint was not fever <br>4.Patients who had the complicated laboratory results disturbing data analysis	Predictive factors of plasma leakage among patients of age 15 and above with dengue infection <br>Plasma leakage, Predictive factors, Dengue infection;Plasma leakage, Predictive factors, Dengue infection	Patients were diagnosed with Dengue fever , Dengue hemorrhagic fever and Dengue shock syndrome as ICD-10 who admitted during 2019-2021,Patients of age 15 and above who admitted at IPD in Sisaket hospital;Screening,Screening;Dengue infection patients,Dengue infection patients	Dengue infection since first day of fever to first symptom or laboratory which can diagnose as plasma leakage Medical record	Plasma leakage since first day of fever to first symptom or laboratory which can diagnose as plasma leakage Medical record	Nil Known	Sisaket Hospital, Thailand	Submitted, approved	11/08/2022	researchmecsskh@cpird.in.th	Sisaket Hospital Ethics Committee of Human Research	045611503 Ext.	researchmecsskh@cpird.in.th				16/08/2022
NCT05507450	A Phase 2, Randomized, Double-Blind, Multicenter Study to Evaluate the Safety and Immunogenicity of Three Different Potency Levels of V181 (Dengue Quadrivalent Vaccine rDENV?30 [Live, Attenuated]) in Healthy Adults		08/02/2023 12:39:56	13164328	10 July 2023	Merck Sharp & Dohme LLC	Yes	20220817	17/08/2022	ClinicalTrials.gov				https://clinicaltrials.gov/show/NCT05507450	Not recruiting	No	18 Years	50 Years	All	September 7, 2022	1271	Interventional	Allocation: Randomized. Intervention model: Parallel Assignment. Primary purpose: Prevention. Masking: Double (Participant, Investigator).	Phase 2	United States;Australia;Canada;Finland;Germany;Israel;Taiwan;Australia;Canada;Finland;Germany;Israel;Taiwan;United States		Medical Director				Merck Sharp & Dohme LLC	<br> Inclusion Criteria: <br> <br> - Male participants are eligible to participate if they agree to the following for at <br> least 90 days after administration of study intervention: Abstain from heterosexual <br> intercourse as their preferred and usual lifestyle (abstinent on a long term and <br> persistent basis) and agree to remain abstinent; or must agree to use contraception <br> unless co…		Dengue Disease;Dengue Virus	Biological: V181 High-Potency Level;Biological: V181 Mid-Potency Level;Biological: V181 Low-Potency Level;Biological: Placebo	Dengue Virus-Neutralizing Antibody Titers, as Measured by Virus Reduction Neutralization Test (VRNT);Percentage of Participants With Vaccine-Related Serious Adverse Events (SAEs)	Percentage of Participants With Solicited Injection-Site Adverse Events (AEs);Percentage of Participants With Solicited Systemic AEs	V181-003;2020-004501-30;V181-003	Please refer to primary and secondary sponsors
NCT05505682	Assessing the Efficacy of Male Wolbachia-infected Mosquito Deployments to Reduce Dengue Incidence in Singapore: a Cluster Randomized Controlled Trial		08/02/2023 12:39:56	12507619	29 August 2022	National Environment Agency, Singapore	Yes	20220719	19/07/2022	ClinicalTrials.gov				https://clinicaltrials.gov/show/NCT05505682	Recruiting	No	N/A	N/A	All	July 28, 2022	2000	Interventional	Allocation: Randomized. Intervention model: Parallel Assignment. Primary purpose: Prevention. Masking: None (Open Label).	N/A	Singapore	; ;	Lee Ching Ng, PhD;Lee Ching Ng, PhD;Lee Ching Ng, PhD		;NG_Lee_Ching@nea.gov.sg;NG_Lee_Ching@nea.gov.sg	;+65 67719108;	Group Director (Environmental Health Institute);
CTRI/2022/07/043922	A comparative study in thrombocytopenia induced by dengue fever or viral fever between kiwi and guava - A Randomized Clinical Trial	N	08/02/2023 12:39:56	12694071	21 November 2022	NONE	Yes	20220712	12-07-2022	CTRI		Miscellaneous	Others	http://www.ctri.nic.in/Clinicaltrials/pmaindet2.php?trialid=71614	Not Recruiting	No				13-07-2022	40	Interventional	Randomized, Parallel Group Trial Method of generating randomization sequence:Other Method of allocation concealment:Not Applicable Blinding and masking:Open Label	N/A	India	Dr Swati Khartode		A-2/38, Ved vihar society, Near Noble hospital, Magarpatta road, Hadapsar Loni Kalbhor, Pune-Solapur highway	khartode.swati@gmail.com	9767133699	Vishwaraj Hospital	Inclusion criteria: Patients with thrombocytopenia (Low platelet count) induced by dengue fever or any other viral fever	Exclusion criteria: Patients less than 5 years	Health Condition 1: A90- Dengue fever [classical dengue] Health Condition 2: B978- Other viral agents as the cause ofdiseases classified elsewhere	Intervention1: Kiwi (Chinese Gooseberry) Fruit: One group will be received 100 gm kiwi (Chinese Gooseberry) fruit till platelet count gets normal, it may be for 2 weeks to 1 month<br>Control Intervention1: Kiwi (Chinese Gooseberry) Fruit: One group will be received kiwi (Chinese Gooseberry) fruit<br>Control Intervention2: Amla (Indian Gooseberry) or Guava: Second group will be received 100 gm of …	Increase count of plateletTimepoint: 2-3 WEEKS	Symptomatic reliefTimepoint: 2-3 weeks	NIL	Shrigiri Hospital and Heart Care Centre 1st floor Matrusmruti building Opposite to gadital Pune solapur highway hadapsar pune 411028;Vishwaraj Hospital Near Loni Station, pune solapur highway, next to Hadapsar, kadam wak vasti loni kalbhor Pin number 412201	Approved;Approved;Approved;Approved	21/06/2022;20/09/2020;21/06/2022;13/10/2022	;;;	Institutional Ethics Committee of Maeers Vishwaraj Hospital;Institutional Ethics Committee of Maeers Vishwaraj Hospital;Institutional Ethics Committee of Maeers Vishwaraj Hospital;Institutional Ethics Committee of Maeers Vishwaraj Hospital	;;;	;;;				30/09/2022
NCT05476757	Safety, Virological and Immunological Assessment of the Controlled Dengue Human Infection Model in Thailand		08/02/2023 12:39:56	12456310	15 August 2022	Mahidol University	Yes	20220711	11/07/2022	ClinicalTrials.gov				https://clinicaltrials.gov/show/NCT05476757	Not recruiting	No	18 Years	30 Years	All	August 2022	5	Interventional	Allocation: N/A. Intervention model: Single Group Assignment. Primary purpose: Other. Masking: None (Open Label).	Early Phase 1	Thailand	;	Panisadee Avirutnan, M.D., Ph.D.;Panisadee Avirutnan, M.D., Ph.D.		panisadee.avi@mahidol.edu;panisadee.avi@mahidol.edu	+6624196667-70;+6624196667-70																	DHIT
CTRI/2022/07/043870	A Prospective, Open Label, Multicentric, Performance Evaluation of ASSURED Rapid Antigen Based Diagnostic Kit for Detection of Dengue, Chikungunya and Malaria.		08/02/2023 12:39:56	12476896	2 August 2022	Ameliorate Biotech PvtLtd	Yes	20220708	08-07-2022	CTRI				http://www.ctri.nic.in/Clinicaltrials/pmaindet2.php?trialid=58692	Not Recruiting	No				15-07-2022	200	Observational	Other Method of generating randomization sequence:Not Applicable Method of allocation concealment:Not Applicable Blinding and masking:Not Applicable	N/A	India	Mr Hasan Ali Ahmed		#252, 13th Cross, Wilson Garden, Bangalore-560027	rashbehari@amelioratebiotech.com	9901551514	Ameliorate Biotech Pvt. Ltd.	Inclusion criteria: 1.Male or Female, aged 13 years to 80 years (both inclusive). <br/ ><br>2.Subjects suffering from fever less than 5 days <br/ ><br>3.Subjects with any of the following conditions: <br/ ><br>a.Subject with or without any medical condition who agrees to participate in this clinical trial and is afebrile. <br/ ><br>b.Subject with febrile illness or malaria/dengue/chikungunya like…	Exclusion criteria: 1.Uncooperative subjects. <br/ ><br>2.Subjects not willing to sign written informed consent. <br/ ><br>3.Subjects on ventilator or are terminally ill. <br/ ><br>4.Subjects who had undergone recent surgery within past 4 months or are about to have surgery schedule within 10 days. <br/ ><br>	Health Condition 1: A920- Chikungunya virus disease Health Condition 2: A90- Dengue fever [classical dengue] Health Condition 3: R508- Other specified fever Health Condition 4: B509- Plasmodium falciparum malaria, unspecified Health Condition 5: B518- Plasmodium vivax malaria with other complications	Intervention1: Nil: Nil<br>Control Intervention1: Nil: Nil<br>	Sensitivity and specificity of the test device will be evaluated against the subsequent equivalent. The results obtained from test and the reference device will be evaluated by the Investigator/Medical microbiologist and will be classified as Negative or Positive.Timepoint: Day 1	1.The ease of use of the test device will be accessed through a Usability questionnaire. <br/ ><br>2.To determine the complete analysis time of the study sample.Timepoint: Day 1	AB-001-2021, Version 2.0, Dated 24 Jan 2022	Ameliorate Biotech Pvt. Ltd AIC-Jyothy Institute of Technology Foundation, Pipeline road, Tataguni Bangalore 560082, Karnataka	Approved;Approved;Approved	18/06/2022;30/04/2022;24/06/2022	;;	Institutional Ethics Committe KLE Academy of Higher Education and Research (KAHER);Institutional Ethics Committee;Rajendra Memorial Research Institute of Medical Sciences Ethics Committee (ICMR)	;;	;;
TCTR20220706004	Safety, Virological and Immunological Assessment of the Controlled Dengue Human Infection Model in Thailand		08/02/2023 12:39:56	13190729	25 July 2023	Division of Dengue Hemorrhagic Fever Research, Faculty of Medicine Siriraj Hospital, Mahidol University	Yes	20220706	06/07/2022	TCTR				https://www.thaiclinicaltrials.org/show/TCTR20220706004	Not Recruiting	No	18 Years	30 Years	Both	01/08/2022	5	Interventional		Phase 0	Thailand	Panisadee	Avirutnan	12nd Floor Adulyadejvikrom Building, Faculty of Medicine Siriraj Hospital, No. 2 Wanglang Road, Bangkoknoi	panisadee.avi@mahidol.edu	024196667	Division of Dengue Hemorrhagic Fever Research, Faculty of Medicine Siriraj Hospital, Mahidol University	Inclusion criteria: 1. Thai healthy volunteers, aged between 18 to 30 years old and weight is greater than or equal to 45 kg and have Thai language literacy. <br>2. Don&#039;t have any history of previous dengue, zika or Japanese encephalitis virus infection <br>3. Have not given blood donation in the past 3 months <br>4. Education: higher than high school <br>5. Display flavivirus immunity profi…	Exclusion criteria: 1. For female participants: Currently pregnant, as determined by positive beta-human choriogonadotropin (HCG) test or breast-feeding, and given birth or abortion within 6 months. <br>2. History of previous acute undifferentiated febrile illness leading to hospitalization in the past 3 months <br>3. Behavioral, cognitive, or psychiatric disease that, in the opinion of the inves…	Dengue infection <br>Dengue;Dengue	rDEN2delta30-7169 will be inoculated at Study Day 0. After 6 months of the inoculation, the participants will be vaccinated with Dengvaxia until completion of 3 doses with 6-month interval between each dose.;Experimental Biological/Vaccine;rDEN2delta30-7169	The safety of rDEN2delta30-7169 in flavivirus naive participants Study Day 0-21 Occurrence of solicited local and general adverse events (AEs) and serious adverse events (SAEs)	The frequency of viremia following administration with rDEN2delta30-7169 in flavivirus naive participants Study Day 0-180 Proportion of number of volunteer with detectable virus genome assessed by nested RT-PCR, real time RT-PCR and virus culture after administration of DENV2delta30-7169,The quantity of viral genome following administration with rDEN2delta30-7169 in flavivirus naive participants …	Nil Known	Mahidol University	Submitted, approved	18/06/2022	siriraj_irb@mahidol.ac.th	Siriraj Institutional Review Board	024192667 Ext.	siriraj_irb@mahidol.ac.th				01/01/2023
SLCTR/2022/018	A cluster randomized, placebo control trial to evaluate the efficacy of a spatial repellent (Mosquito ShieldTM) against Aedes-borne virus infection among children >= 4–16 years of age in the Gampaha District, Sri Lanka		08/02/2023 12:39:56	13188044	25 July 2023	University of Notre Dame	Yes	20220701	2022-07-01	SLCTR				https://slctr.lk/trials/slctr-2022-018	Recruiting	No				2022-08-01	14,430 total subjects will be enrolled for febrile surveillance (7,215 per arm) across 3,900 households (1,950 per arm) that will form a total of 30 clusters.	Interventional	Randomized controlled trial	Phase 3	Sri Lanka	Dr. Korelege Hasitha Aravinda Tissera		Epidemiology Unit, Ministry of Health, Sri Lanka	korelege@yahoo.co.uk	0094-11-2695112	Consultant Epidemiologist	Inclusion criteria: LONGITUDINAL SEROCONVERSION Individual Level<br>Inclusion Criteria:<br> >= 4 – 16 years of age<br> Plans to stay in residence and/or study area for a minimum of 24 months<br> Resident of household or frequent visitor (~20% of day hours in house / month)<br><br><br>FEBRILE SURVEILLANCE Household Level<br>Inclusion Criteria:<br>• Adult head of households agrees to census, health…	Exclusion criteria: LONGITUDINAL SEROCONVERSION Individual Level<br>Exclusion Criteria:<br>• < 4 and > 16 years of age<br>• Plans to leave residence and/or study area within next 24 months<br>• Temporary visitor to household (<20% of day hours in house/ month)<br><br><br>FEBRILE SURVEILLANCE Household Level<br>Exclusion Criteria:<br>• Adult head of households does not agree to census, health visi…	Aedes-borne Virus	The study will be conducted in clusters of households, who will be selected from three Medical Officer of Health (MOH) areas in the district of Gampaha: Negombo, Wattala and Kelaniya.<br><br>A total of 14,430 total subjects across 3,900 households will be enrolled for monitoring for active disease – labeled the ‘febrile surveillance cohort’. These households will form 30 clusters (15 allocated to…	Incidence of Aedes-borne virus (ABV) infection assessed by serologic testing of scheduled longitudinal blood samples<br><br>Seroconversion to dengue from baseline (pre-intervention) and follow-up (post-intervention) samples as well as ABV active disease rates will be compared between active intervention and placebo (control) clusters. <br><br>The primary endpoint is the fraction of monotypic or s…	Clinically apparent laboratory confirmed cases of Aedes-borne virus (ABV) disease. <br>Compare laboratory confirmed Aedes-borne virus infection rates in subjects residing in households with active and placebo product, receiving standard entomological surveillance and control procedures by the Ministry of Health of Sri Lanka, as an indicator for ABV disease.<br><br>Clinically apparent is defined a…		Unitaid – Global Health Campus Chem. du Pommier 40, 1218 Le Grand-Saconnex, Switzerland	Approved	11/01/2022	ercmed@kln.ac.lk	Ethics Review Committee, Faculty of Medicine, University of Kelaniya	+94 11 2961267	ercmed@kln.ac.lk
NCT05466240	A Phase 2, Randomized, Double-blind, Placebo-controlled, Dose-ranging Trial to Evaluate Pharmacokinetics, Pharmacodynamics, and Safety of AT-752 in Patients With Dengue Infection		08/02/2023 12:39:56	12909830	27 March 2023	Atea Pharmaceuticals, Inc.	Yes	20220621	21/06/2022	ClinicalTrials.gov				https://clinicaltrials.gov/show/NCT05466240	Not recruiting	No	18 Years	55 Years	All	April 29, 2022	21	Interventional	Allocation: Randomized. Intervention model: Sequential Assignment. Primary purpose: Treatment. Masking: Triple (Participant, Care Provider, Investigator).	Phase 2	Brazil;Colombia;Ecuador;India;Malaysia;Peru;Philippines;Taiwan;Thailand;Vietnam;Brazil;Colombia;Ecuador;India;Malaysia;Peru;Philippines;Taiwan;Thailand;Vietnam							<br> Key Inclusion Criteria: <br> <br> - 18-55 years of age at time of screening <br> <br> - Fever =38°C (or feeling feverish) with onset during the previous 48 hours <br> <br> - Live/work in or recent travel to dengue endemic area <br> <br> - Positive test confirming Dengue (DENV) on a NS1 antigen test or reverse <br> transcription-polymerase chain reaction (RT-PCR) assay <br> <br> - Negative ra…		Dengue Fever	Drug: AT-752;Drug: Placebo	Change in Dengue (DENV) viral load from Baseline	Pharmacokinetic (PK) endpoint;Pharmacokinetic (PK) endpoint;Evaluate safety of AT-752 versus placebo assessed by Treatment Emergent Adverse Events (TEAEs), serious adverse events (SAEs)	AT-02A-002	Please refer to primary and secondary sponsors
NCT05407181	Lymphocyte Count and High Fluorescent Count (HFLC)Correlate With Liver Disorder in Dengue Fever Patients		08/02/2023 12:39:56	12354947	13 June 2022	Nurhasan Agung Prabowo	Yes	20220601	01/06/2022	ClinicalTrials.gov				https://clinicaltrials.gov/show/NCT05407181	Recruiting	No	18 Years	65 Years	All	June 3, 2022	11	Observational			Indonesia	;	Nurhasan Agung Prabowo, MD;Nurhasan Agung Prabowo, MD		;dr.Nurhasan21@staff.uns.ac.id	;6282328010430	Universitas Sebelas Maret;	<br> Inclusion Criteria: <br> <br> - patients who were hospitalized at UNS Hospital with the following criteria: (1) adult <br> patients (19-65 years); (2) diagnosed with dengue hemorrhagic fever according to WHO <br> 2011 criteria; (3) routine blood examination at least once in seven days since the <br> onset of fever; and (4) checked alanine transaminase and aspartate transaminase levels <br> a…		Dengue Fever	Other: Blood and Liver Function test	Correlation of SGPT/ALT with Lymphocytes;Correlation of SGPT/ALT with HFLC		DHFandHFLC	Please refer to primary and secondary sponsors
ISRCTN78254298	School and community driven dengue vector control and monitoring in Myanmar (MY-SCHOOL): Study protocol for a cluster randomized controlled trial		08/02/2023 12:39:56	12827648	13 February 2023	Norwegian University of Life Sciences	Yes	20220531	31/05/2022	ISRCTN				https://www.isrctn.com/ISRCTN78254298	Not Recruiting	No			Both	01/01/2023	1840	Interventional	Single-center unblinded cluster randomized controlled trial (Prevention)	Not Applicable	Myanmar							Inclusion criteria: <br> Schools:<br> 1. High and middle schools in selected townships in Yangon<br> 2. Schools that have =40 6th grade students<br> 3. Approval by the headmaster of school through signed informed consent and Letter of Agreement<br> 4. Approval by relevant teachers by signed informed teacher consent<br><br> Students:<br> 1. Will start 6th grade in June Year 1<br> 2. Signed informe…	Exclusion criteria: <br> Schools:<br> 1. Schools with other ongoing dengue interventions<br> 2. International schools not using the national curriculum and Burmese as language of instruction<br> 3. Boarding schools<br><br> Students:<br> 1. Students who are seriously ill and not considered physically fit to participate<br> 2. Students whose parents do not provide consent<br>	Dengue <br>Infections and Infestations	<br> The interventions consist of integrated sets of vector control and educational/knowledge transfer interventions will be implemented simultaneously. The vector control intervention has four components: (1) Adult mosquito mass trapping using commercial oviposition traps (Gravid Aedes Trap (BG-GAT) and locally produced traps (plastic bottles) constructed by students will be placed in both schoo…	Dengue incidence rate in communities measured continuously during the intervention period by passive case detection using dengue rapid diagnosis tests (RDT) in public hospitals and health centers. Rate is given as the confirmed number of dengue cases (numerator) and the estimated population in each school catchment area (denominator).	<br> 1. Dengue incidence rates in schools measured by seroconversion rates in school children between baseline, and after 4 months and 8 months<br> 2. Mosquito adult index in schools and households given as the mean number of adult female Ae. aegypti and Ae. albopictus mosquitoes per school/household measure by indoor and outdoor mosquito collections using a battery-driven mechanical aspirator at…	Nil known;Nil known;Nil known	Norges Forskningsråd		01/01/1900		1. Approved 26/06/2019, Regional Committee for Medical & Health Research Ethics, South East Norway, Section C (Postbox 1130 Blindern, NO-0318 Oslo, Norway; + 47 22 84 55 13; anders.strand@medisin.uio.no), ref: 2019/814/REK sør-øst C 2. Approved 12/06/2020, The Government of the Republic of Myanmar, Ministry of Health and Sports, Institutional Review Board -1 (Office No (4), NayPyiTaw, Union of My…						01/05/2025
NCT05366439	A Phase 1, Double-blind, Randomized, Placebo-controlled Study to Assess the Antiviral Activity and Safety of AT-752 in a Dengue Human Challenge Model		08/02/2023 12:39:56	12991078	1 May 2023	Atea Pharmaceuticals, Inc.	Yes	20220505	05/05/2022	ClinicalTrials.gov				https://clinicaltrials.gov/show/NCT05366439	Not recruiting	No	18 Years	55 Years	All	April 22, 2022	5	Interventional	Allocation: Randomized. Intervention model: Parallel Assignment. Primary purpose: Treatment. Masking: Triple (Participant, Care Provider, Investigator).	Phase 1	United States							<br> Inclusion Criteria: <br> <br> - Must agree to use protocol-specified methods of contraception <br> <br> - Negative pregnancy test <br> <br> - Willing to comply with the study requirements and to provide written informed consent <br> <br> Exclusion Criteria: <br> <br> - Pregnant or breastfeeding <br> <br> - Abuse of drugs <br> <br> - Other clinically significant medical conditions <br>		Dengue	Drug: AT-752;Drug: Placebo Comparator	Mean quantitative RNAemia (peak and duration and area under the plasma concentration versus time curve [AUC])		AT-02A-003	Please refer to primary and secondary sponsors
CTRI/2022/04/042131	A Phase 2 randomized, double-blind, placebo-controlled, dose-ranging trial to evaluate pharmacokinetics, pharmacodynamics, and safety of AT-752 in patients with dengue infection		08/02/2023 12:39:56	12594985	17 October 2022	Atea Pharmaceuticals Inc	Yes	20220425	25-04-2022	CTRI				http://www.ctri.nic.in/Clinicaltrials/pmaindet2.php?trialid=66960	Not Recruiting	No				10-05-2022	60	Interventional	Randomized, Parallel Group, Placebo Controlled Trial<br> Method of generating randomization sequence:Stratified randomization Method of allocation concealment:Centralized Blinding and masking:Participant and Investigator Blinded	Phase 2	Brazil;Colombia;India;Malaysia;Peru;Philippines;Taiwan;Thailand;Viet Nam;Ecuador	Rashmi Chitgupi		PPD Pharmaceutical Development India Private Limited 101, A wing, Fulcrum, Hiranandani Business Park, Sahar Road, Andheri East, Mumbai	rashmi.chitgupi@ppd.com	91-2266022900	PPD Pharmaceutical Development India Private Limited	Inclusion criteria: 1. 18 to 55 years of age at time of screening <br/ > <br>2. Fever Ã¢â?°Â¥38Ã?Â°C (or feeling feverish) with onset during the previous 48 hours <br/ > <br>3. Live or work in or recent travel to dengue endemic area <br/ > <br>4. Positive test confirming DENV on a NS1 antigen test or reverse transcription-polymerase chain reaction (RT-PCR) assay <br/ > <br>5. Negative rapid diagn…	Exclusion criteria: 1. Pregnant at screening or plans to become pregnant within 90 days of screening <br/ > <br>2. Female patient who is breastfeeding or plans to breastfeed during the study period <br/ > <br>3. Has previously received any investigational or approved vaccine for dengue <br/ > <br>4. Previous history of HIV, chronic hepatitis B infection, or current hepatitis C infection <br/ > <b…	Health Condition 1: A90- Dengue fever [classical dengue]	Intervention1: AT-752: Route of administration : <br>Cohort 1: 750 m g AT-752/placebo TID for 5 days<br>Cohort 2: up to 1000 m g AT-752/placebo BID or TID for 5 days<br>Cohort 3: up to 1500 mg AT-752/placebo BID for 5 days <br>Duration of therapy : 32 days<br>Control Intervention1: Placebo: Placebo (matching volume of AT-752 will be given)<br>	To investigate the antiviral activity of AT-752 versus placebo in terms of reduction of DENV RNA from baseline in adult subjects with confirmed DENV infectionTimepoint: Change in DENV viral load from baseline	The safety objective of this study is: <br/ > <br>Ã¢â?¬Â¢ To evaluate safety of AT-752 versus placebo assessed by TEAEs, serious adverse events (SAEs), physical exams, vital signs, clinical laboratory assessments (including serum chemistry, coagulation, hematology), and ECG results in adult subjects with confirmed DENV infectionTimepoint: 1. Incidence and grade of any TEAEs from first dose throug…	AT-02A-002_Version 1.0 20 Sep 2021	Atea Pharmaceuticals, Inc., 125 Summer Street Boston, MA 02110 USA	Not Approved;Not Approved;Approved;Approved	01/01/1900;01/01/1900;17/01/2022;02/02/2022	;;;	Ethic Committee Downtown Hospital;Ethics Committee GSVM Medical College;Institutional Ethics Committee;Nirmal Hospital Pvt Ltd Ethics Committee	;;;	;;;
TCTR20220410001	The Assessment of Antimicrobial Agents Use in Dengue		08/02/2023 12:39:56	13191063	25 July 2023	Faculty of Tropical Medicine, Mahidol University	Yes	20220410	10/04/2022	TCTR				https://www.thaiclinicaltrials.org/show/TCTR20220410001	Recruiting	No	18 Years	N/A (No limit)	Both	01/05/2022	1000	Observational			Thailand	Ashley	Siribhadra	420 6 Ratchawithi Rd, Thung Phaya Thai, Ratchathewi	ashley_siri@hotmail.com	023069199	Mahidol University	Inclusion criteria: 1. Adult patients admitted to the Hospital for Tropical diseases between 2016 and 2021 <br>2. Patients diagnosed dengue with or without co-infection	Exclusion criteria: 1. Insufficient patient data during admission	Antimicrobial use in dengue infection <br>Dengue<br>Antibiotics<br>Antimicrobial stewardship;Dengue<br>Antibiotics<br>Antimicrobial stewardship	Patients with diagnosed dengue infection who did not receive antibiotics during hospital admission,Patients with diagnosed dengue infection who received antibiotics during hospital admission;Other,Other;Dengue patients without antibiotics ,Dengue patients with antibiotics	Characteristic of Antibiotic Use in Dengue During hospital admission Extract from medical record	Appropriateness of antibiotic use During admission Definition of appropriateness defined by right indication, choice, dosage, duration, and route which are evaluated by three independent doctors	Nil Known	Faculty of Tropical Medicine, Mahidol University	Submitted, pending	01/01/1900	tmectropmed@mahidol.ac.th	The Ethics Committee of the Faculty of Tropical Medicine, Mahidol University	023549100 Ext.	tmectropmed@mahidol.ac.th				31/12/2022
NCT05321264	Nursing Intervention in Adults to Promote Dengue Prevention and Control Behaviors		08/02/2023 12:39:56	13125890	20 June 2023	Universidad de Antioquia	Yes	20220401	01/04/2022	ClinicalTrials.gov				https://clinicaltrials.gov/show/NCT05321264	Not recruiting	No	18 Years	99 Years	All	August 2023	116	Interventional	Allocation: Randomized. Intervention model: Parallel Assignment. Primary purpose: Prevention. Masking: Double (Care Provider, Outcomes Assessor).	N/A	Colombia	; ;	Wilson Canon Montanez, PhD;Yolima J Llorente Perez, MSc;Wilson J Canon Montanez, PhD		;yolima.llorente@udea.edu.co;wilson.canon@udea.edu.co	;+573116882792;	Universidad de Antioquia;	<br> Inclusion Criteria: <br> <br> - Adults = 18 years old. <br> <br> - Inhabitant of the rural area. <br> <br> - Participant in health promotion and disease prevention programs. <br> <br> - Initial score less than or equal to 3.5 on the NOC outcomes: risk control and <br> participation in health care decisions. <br> <br> Exclusion Criteria: <br> <br> - People with a score less than or equal to 2…		Dengue	Behavioral: Educational nursing intervention	Risk control	Participation in health care decisions	2021-29	Please refer to primary and secondary sponsors
NCT05307484	Effects of a Serious Game on Knowledge, Attitude and Practice in Vector Control and Dengue Prevention Among Adults in Primary Care: A Randomized Controlled Trial		08/02/2023 12:39:56	12187956	19 April 2022	SingHealth Polyclinics	No	20220318	18/03/2022	ClinicalTrials.gov				https://clinicaltrials.gov/show/NCT05307484	Not recruiting	No	21 Years	60 Years	All	March 3, 2021	400	Interventional	Allocation: Randomized. Intervention model: Parallel Assignment. Primary purpose: Prevention. Masking: Double (Investigator, Outcomes Assessor).	N/A	Singapore		Alon Tan				SingHealth Polyclinics	<br> Inclusion Criteria: <br> <br> - Adult who is visiting Sengkang Polyclinic. <br> <br> - Able to understand English. <br> <br> - Has a mobile phone which was compatible with the serious game and willing to download <br> and attempt the serious game. <br> <br> - Able to complete questionnaires on the online secured platform, Form.sg. <br> <br> Exclusion Criteria: <br> <br> - Adult who is not ab…		Dengue	Other: Serious game;Other: Dengue prevention website	Change of knowledge, attitude and practice (KAP) assessment score on dengue fever prevention	Change of interest to vaccinate against Dengue;System Usability Scale (SUS) score of serious game	2020/3091	Please refer to primary and secondary sponsors
NCT05268302	Phase One, Open Label, Assessment of a Dengue-4-Virus-Live Virus Human Challenge - (DENV-4-LVHC) Virus Strain in Healthy U.S. Adults		08/02/2023 12:39:56	12898946	20 March 2023	University of Maryland, Baltimore	Yes	20220209	09/02/2022	ClinicalTrials.gov				https://clinicaltrials.gov/show/NCT05268302	Recruiting	No	18 Years	50 Years	All	February 28, 2022	30	Interventional	Allocation: Non-Randomized. Intervention model: Sequential Assignment. Primary purpose: Basic Science. Masking: None (Open Label).	Phase 1	United States	;	Kirsten Lyke, MD;Kirsten Lyke, MD		klyke@som.umaryland.edu;klyke@som.umaryland.edu	410-706-6156;410-706-6156		<br> Inclusion Criteria: <br> <br> - Male or non-pregnant, non-breastfeeding female between 18 and 50 years of age <br> (inclusive) at the time of consent <br> <br> - Volunteers must be able to provide written informed consent. <br> <br> - Volunteers must be healthy as established by medical history and clinical examination <br> at study entry <br> <br> - Volunteers must pass a comprehension test…		Dengue	Biological: Dengue 4 Live Virus Human Challenge (DENV-4-LVHC) - Low Dose;Biological: Dengue 4 Live Virus Human Challenge (DENV-4-LVHC) - Medium Dose;Biological: Dengue 4 Live Virus Human Challenge (DENV-4-LVHC) - High Dose	Number of Participants with Solicited Injection Site Adverse Events;Number of Participants with Unsolicited Injection Site Adverse Event s;Number of Participants with Solicited Systemic Adverse Events;Incidence of Abnormal Laboratory Measurements;Number of Participants with Dengue-Related Adverse Events;Number of Participants with Unsolicited Systemic Adverse Events;Number of Participants with Sh…		HP-00087533	Please refer to primary and secondary sponsors									Medical Technology Enterprise Consortium (MTEC)
SLCTR/2022/003	Dextran in Early Leakage Phase of Dengue Prevents Shock	N	08/02/2023 12:39:56	13188059	25 July 2023	Rajarata University of Sri Lanka & University of Peradeniya	Yes	20220207	2022-02-07	SLCTR		Colloids	Supportive	https://slctr.lk/trials/slctr-2022-003	Recruiting	No				2022-02-09	218 (109 in one arm)	Interventional	Randomized controlled trial	Phase 3	Sri Lanka	Dr. Chamara Sarathchandra		Dr. Chamara Sarathchandra Department of Medicine Faculty of Medicine & Allied Sciences Rajarata University of Sri Lanka.	nilupulchamara@gmail.com	0252227706	Senior lecturer in Medicine	Inclusion criteria: 1. All male and female patients <br>2. Aged 18 and above <br>3. Diagnosed with dengue fever	Exclusion criteria: 1. Patients who have evidence of advanced plasma leakage or established on admission <br>2. Known hypersensitivity to dextran <br>3. Pregnant mothers & children <br>4. Patients with acute kidney injury <br>5. Advanced CKD (Stage V) <br>6. Severe heart failure (NYHA class III & IV) <br>7. Severe liver disease (Child’s C) <br>8. Diabetics with autonomic dysfunction <br>9. Patien…	Dengue haemorrhagic fever	Study setting<br>Professorial medical units of Teaching Hospitals Anuradhapura and Peradeniya.<br><br>Randomization method<br>Permuted block randomization will be done by a person who is not part of the study. Varying block sizes will be used, and block sizes are blinded to investigators to avoid predictability.<br><br>Intervention and control<br>Infusion of 5ml/Kg (maximum 250ml) of dextran 40 o…	Reduction of proportion of compensated or uncompensated shock by 15% in the dextran group compared to control group<br><br>Compensated shock: Tachycardia with narrow pulse pressure (< 30mmHg), Decompensated shock: Systolic blood pressure less than 90mmHg and /or mean arterial pressure less than 65mmHg<br><br><br> [Calculated after leakage phase (48 hour period)]<br>Proportion of patients with red…	Duration of maintenance of normal urine output (> 0.5ml/kg) after study drug administration <br> [One hourly after study drug administration for 48 hours]<br>Percentage change of inferior vena cava (IVC) diameter post drug administration <br> [ One hour after drug administration ]<br>Amount of total fluid needed to maintain haemodynamic stability over the critical phase [Calculated at the end of …		Self funded	Approved	09/12/2021	erc@med.rjt.ac.lk	Ethics Review Committee of the Faculty of Medicine and Allied Sciences, Rajarata University of Sri Lanka.	+94 (0) 25 2053633	erc@med.rjt.ac.lk
CTRI/2022/02/039955	Knowledge and Practices related to Dengue preventive and control measures among the residents in Chittoor Municipal Corporation, Andhra Pradesh.		08/02/2023 12:39:56	12594365	17 October 2022	B Aiswarya	Yes	20220202	02-02-2022	CTRI				http://www.ctri.nic.in/Clinicaltrials/pmaindet2.php?trialid=64912	Not Recruiting	No				05-02-2022	371	Observational	Other<br> Method of generating randomization sequence:Not Applicable Method of allocation concealment:Not Applicable Blinding and masking:Not Applicable	N/A	India	B Aiswarya		Department of Health policy, Prasanna School of Public Health, Room Number 62, Manipal Academy of Higher Education, Manipal	navya.vyas@manipal.edu	9538126121	Prasanna School of Public Health, Manipal Academy of Higher Education	Inclusion criteria: Residents staying in the particular ward for at least one year	Exclusion criteria: People who do not provide informed consent		Intervention1: NIL: NIL<br>	This study will provide baseline data regarding knowledge and practices of the residents in Chittoor Municipal Corporation regarding Dengue preventive and control measuresTimepoint: 4 weeks after data collection	Knowing the gaps can help in further improveemnt of designing preventive and control measures at local level and also in framing recommendations and suggestions at policy level.Timepoint: 8 weeks after data collection	NIL	Department of Health policy, Prasanna School of Public Health, Manipal Academy of Higher Education, Manipal	Approved	08/01/2022		Municipal Administration Department						28/03/2022
NCT05213364	Dengue Vaccine Hesitancy and Acceptance in Endemic Regions of Argentina: Impact of Communication Strategies		08/02/2023 12:39:56	11897057	7 February 2022	Fundacion GESICA	Yes	20220126	26/01/2022	ClinicalTrials.gov				https://clinicaltrials.gov/show/NCT05213364	Not recruiting	No	18 Years	N/A	All	April 2022	1500	Observational				;	Patricia Angeleri, MD;Patricia Angeleri, MD		;pangeleri@intramed.net	;541141239000	Fundación GESICA;	<br> Inclusion Criteria: <br> <br> - People who express willingness to participate and who are residents of communes with a <br> high burden of Dengue disease. <br> <br> Exclusion Criteria: <br> <br> - Persons who do not give informed consent. <br>		Dengue		Proportion of subjects who express acceptability to the DEN vaccine.;Proportion of subjects who express acceptability to the DEN vaccine.		Dengue_VaxHes	Please refer to primary and secondary sponsors
NCT05218304	Baromètre Santé Adulte 2021-2022 in People Aged 18 to 64 in New Caledonia Using the WHO STEPwise Approach		08/02/2023 12:39:56	11897202	7 February 2022	Agence Sanitaire et Sociale de Nouvelle Calédonie	No	20220118	18/01/2022	ClinicalTrials.gov				https://clinicaltrials.gov/show/NCT05218304	Not recruiting	No	18 Years	64 Years	All	July 26, 2021	5471	Interventional	Allocation: Randomized. Intervention model: Parallel Assignment. Primary purpose: Other. Masking: Quadruple (Participant, Care Provider, Investigator, Outcomes Assessor).	N/A	New Caledonia							<br> Inclusion Criteria: <br> <br> - Individuals informed of the conduct of the research and having given their written <br> consent to participate in the study (questionnaire and taking physical measurements); <br> <br> - Individuals between the ages of 18 and 64; <br> <br> - Individuals residing in New Caledonia in so-called "ordinary" housing under their main <br> residence at the last populat…		Diabetes;Hypercholesterolemia;Renal Failure;Dengue Fever;Zika;Chikungunya;Ross River;Malaria;SARS-CoV Infection;Chronic Disease	Biological: Blood sample	To know the prevalence of the main risk factors chronic diseases (obesity, diabetes, high blood pressure, high cholesterol and kidney failure) in the adult population of New Caledonia aged 18 to 64 using the WHO STEPS survey method.	Health behaviors of the target population using the first step of the WHO STEPS survey method.;To calculate the cardiovascular risk of the New Caledonian population using the SCORE projet;Seroprevalence of infectious diseases	2021-A01260-41	Please refer to primary and secondary sponsors									Institut Pasteur;Pacific Community;World Health Organization;Institut de la Statitique et des Etudes Economiques Nouvelle Calédonie
NCT05201794	A Phase 2, Randomized, Double-blind, Placebo-controlled, Double-dummy, Multicenter Trial Assessing the Efficacy and Safety of Two Dose Regimens of JNJ-64281802 for the Prevention of Dengue Infection		08/02/2023 12:39:56	13180635	25 July 2023	Janssen Research & Development, LLC	Yes	20220110	10/01/2022	ClinicalTrials.gov				https://clinicaltrials.gov/ct2/show/NCT05201794	Recruiting	No	16 Years	65 Years	All	February 22, 2023	1850	Interventional	Allocation: Randomized. Intervention model: Parallel Assignment. Primary purpose: Prevention. Masking: Double (Participant, Investigator).	Phase 2	Brazil;Colombia;Malaysia;Mexico;Philippines;Puerto Rico;Thailand;Brazil;Colombia;Malaysia;Mexico;Philippines;Puerto Rico;Thailand;Panama;Peru;Vietnam	;	Janssen Research & Development, LLC Clinical Trial;Study Contact		;Participate-In-This-Study@its.jnj.com	;844-434-4210	Janssen Research & Development, LLC;	<br> Inclusion Criteria: <br> <br> - Healthy on the basis of physical examination, medical history, and vital signs <br> performed at screening. If there are abnormalities, the participant may be included <br> only if the investigator judges the abnormalities to be not clinically relevant. This <br> determination must be recorded in the participant's source documents <br> <br> - Must have a body …		Dengue	Drug: JNJ-64281802;Drug: Placebo	Number of Participants with Laboratory-confirmed Dengue Virus (DENV) Infection Between Baseline and the Last Day of Dosing Among Participants Who Have No Evidence of Current DENV Infection at Baseline	Number of Participants with Laboratory-confirmed Symptomatic DENV Infection Between Baseline and the Last Day of Dosing Among All Participants;Number of Participants with Laboratory-confirmed Symptomatic DENV Infection Between Baseline and the Last Day of Dosing Among Participants With No Evidence of Current DENV Infection at Baseline;Number of Participants with Adverse Events (AEs);Number of Par…	64281802DNG2004;CR109157	Please refer to primary and secondary sponsors
NCT05607472	Factors Associated With Hospitalization for Dengue and Dengue Severity: Hospital-based Cohort Study on Reunion Island		08/02/2023 12:39:56	12654299	14 November 2022	Centre Hospitalier Universitaire de la Réunion	Yes	20220106	06/01/2022	ClinicalTrials.gov				https://clinicaltrials.gov/show/NCT05607472	Recruiting	No	8 Months	N/A	All	March 3, 2022	800	Interventional	Allocation: N/A. Intervention model: Single Group Assignment. Primary purpose: Basic Science. Masking: None (Open Label).	N/A	France	; ;	Manuella POTHIN;Patrick GERARDIN, Dr;Patrick GERARDIN		;patrick.gerardin@chu-reunion.fr;patrick.gerardin@chu-reunion.fr	;+262 (0) 2 62 35 90 00;02 62 35 90 00	CHU La Réunion;	<br> Inclusion Criteria: <br> <br> Adult patients (including pregnant women) or children (> 8 kg) <br> <br> - Admitted to the Emergency Department, in the hospital wards, or in outpatient clinics <br> from the two teaching hospitals of Réunion island <br> <br> - with a definite or probable diagnosis of dengue, as defined by a positive PCR (plasma <br> or urine), NS1 antigen within the first five …		Dengue Fever With Warning Signs	Other: blood sampling;Other: questionnary of health estate during 18 month	The relative risk for hospitalization with dengue of any risk factors measured at inclusion )		2021/CHU/37	Please refer to primary and secondary sponsors								DENGUE-RUN
NCT05153018	Population Immunity AgaiNst mosquitO-borne Diseases in Vanuatu		08/02/2023 12:39:56	12675372	21 November 2022	Institut Pasteur	Yes	20211129	29/11/2021	ClinicalTrials.gov				https://clinicaltrials.gov/show/NCT05153018	Recruiting	No	6 Years	N/A	All	October 17, 2022	1200	Interventional	Allocation: N/A. Intervention model: Single Group Assignment. Primary purpose: Basic Science. Masking: None (Open Label).	N/A	Vanuatu	;	Myrielle Dupont-Rouzeyrol, PhD;Myrielle Dupont-Rouzeyrol, Ph		;mdupont@pasteur.nc	;+687 27 75 30	Institut Pasteur de Nouvelle-Calédonie;	<br> Inclusion Criteria: <br> <br> - Individuals informed of the research and having given their written consent to <br> participate in the study <br> <br> - Individuals aged 6 years old or more <br> <br> - Individuals living in Vanuatu for more than 6 months <br> <br> - Individuals informed of the research, its objectives and procedure <br> <br> Exclusion Criteria: <br> <br> - Tourists and peopl…		Arbovirus Disease;Zika;Dengue;Ross River;Chikungunya;COVID-19	Other: Blood collection	Determination of the seroprevalence of dengue, Zika, chikungunya, Ross River and Covid-19 in Vanuatu.		2020-100	Please refer to primary and secondary sponsors								PIANO	Ministry of Health of Vanuatu;Vanuatu National Hospital
CTRI/2021/11/038015	A Study to Generate Clinical Performance of Cepheid XAFIP-101 Test Cartridges on the GeneXpertÂ® Instrument Systems for Detection of P.malariae, P.falciparum, Dengue virus, Zika Virus, Chikungunya Virus, Leptospira Species, and Salmonella Species in Whole Blood Specimens.		08/02/2023 12:39:56	13080535	29 May 2023	Cepheid	Yes	20211112	12-11-2021	CTRI				http://www.ctri.nic.in/Clinicaltrials/pmaindet2.php?trialid=48153	Not Recruiting	No				15-11-2021	3500	Observational	Other Method of generating randomization sequence:Not Applicable Method of allocation concealment:Not Applicable Blinding and masking:Not Applicable	N/A	Cambodia;India;Kenya;Peru;Tanzania;United States of America	Kapil Arora		876, Udyog Vihar Phase V, Gurgaon- 122 016	kapil.arora@apothecaries.net	9868898699	Apothecaries Clinical Research LLP	Inclusion criteria: i.Age >=12 years, and, <br/ ><br>ii.Acute febrile illness with oral,tympanic,or rectal temperature >=38Â°C(>=100.4Â°F)or axillary or frontal temperature >=37.5Â°C (>=99.5Â°F); for 10 days or less, and, <br/ ><br>iii.Signs & symptoms arising clinical suspicion of one of the fever-causing pathogens being studied (Malaria, Dengue,Zika,Chikungunya, Leptospira and/or Salmonella), a…	Exclusion criteria: i.Enrolment in this protocol within the last 5 days, or, <br/ ><br>ii.Acute febrile illness that has been ongoing for >10 days, or, <br/ ><br>iii.Self-reported or known use within the past 3 days,of any antibiotic or antimalarial medication for the treatment of Leptospira or Salmonella infections, or Malaria, or <br/ ><br>iv.Bodyweight <11 kg, or, <br/ ><br>v.Any other conditi…	Health Condition 1: B968- Other specified bacterial agents as the cause of diseases classified elsewhere Health Condition 2: B978- Other viral agents as the cause ofdiseases classified elsewhere Health Condition 3: B509- Plasmodium falciparum malaria, unspecified Health Condition 4: B529- Plasmodium malariae malaria without complication Health Condition 5: B519- Plasmodium vivax malaria without c…	Intervention1: NIL: NIL<br>Control Intervention1: NIL: NIL<br>	i)Information on recovery and any sequelae; results of specific tests or treatment that may have been conducted <br/ ><br>ii)For a fatal outcome, cause of death and a note on its possible relationship to the <br/ ><br>suspected event; any post-mortem findings <br/ ><br>iii)Other information: anything relevant to facilitate the assessment of the case, such as <br/ ><br>medical history including al…	To determine the prevalence of Malaria,Dengue,Zika, Chikungunya,Leptospirosis,and Salmonellosis in subjects presenting with acute febrile illness in geographic areas where the sites are located.Timepoint: The primary endpoint of this study is to determine the point estimates and 95% confidence intervals for the positive percent agreement (PPA) and negative percent agreement (NPA)for the Cepheid X…	258-S;Version- v6.0 28Oct21	Cepheid 904 Caribbean Drive Sunnyvale, CA 94089	Approved;Approved;Approved;Approved	17/10/2020;24/10/2020;08/04/2021;07/07/2021	;;;	Independent Ethics Committee, Society for Research & Welfare;Institutional Ethics Committee, , Vinayaka Missions Medical College;Institutional Human Ethics Committee Aarupadai Veedu Medical College and Hospital;Universal Ethics Committee, A unit of Aurous Healthcare R & D India Pvt. Ltd.	;;;	;;;			Apothecaries Clinical Research LLP	19/05/2022
TCTR20211021004	Effectiveness of Information-Motivation-Behavioural Skills Dengue InterventionModule in Dengue Preventive Practices Among Heads of Households in Military Quarters, Kuala Lumpur		08/02/2023 12:39:56	13191691	25 July 2023	Malaysian Armed Forces	Yes	20211021	21/10/2021	TCTR				https://www.thaiclinicaltrials.org/show/TCTR20211021004	Not Recruiting	No	18 Years	60 Years	Both	03/10/2022	248	Interventional	Randomized	Phase 0	Malaysia	Nur	Shamsudin	No.10, Jalan KE 5/4	drnurhidayahshamsudin@gmail.com	600132077488	UPM, MAF	Inclusion criteria: 1. Clusters of military quarters situated in Kuala Lumpur,2. Military personnel living in the selected military quarters,3. Civilian members working with the MAF staying in the selected military quarters,4. The head of household or the wife, 5. owned a smartphone with installed WhatsApp and Zoom application	Exclusion criteria: 1. cluster from military quarters under the management of Malaysian Royal Navy or the Malaysian Royal Airforce, 2. Area that is currently involved with other intervention for dengue,3. temporary stay in the camp less than 6 months, 4. will be posted to another area within a year, 5. Area of working is different from the area of staying, 6. Other members visiting the quarters	Healthy human volunteers to assess dengue preventive practices to reduce dengue fever <br>dengue preventive practices<br>dengue intervention study<br>information-motivation-behavioural skills;dengue preventive practices<br>dengue intervention study<br>information-motivation-behavioural skills	Mobile Application Intervention Module using Integrated Behavioural Model to improve dengue preventive practices,Standard dengue prevention provided by the government;Experimental Other,No Intervention Other;Dengue Intervention Module (IBMODE),Control	Dengue Preventive Practice Pre-intervention, 2 weeks post-intervention, 3-months post-intervention Likert Scale Total Score	Information-Motivation-Behavioural Skills Construct Pre-intervention, 2 weeks post-intervention, 3-months post-intervention Likert Scale Total Score	GS59925	Universiti Putra Malaysia	Submitted, approved	24/03/2021	khairiah_b@upm.edu.my	Jawatankuasa Penyelidikan Klinical PKAT	0389472424 Ext.	khairiah_b@upm.edu.my				24/02/2023
NCT05229354	Phase II Evaluation of the Safety and Protective Efficacy of a Single Dose of the Live Attenuated Tetravalent Dengue Vaccine TetraVax-DV TV005 to Protect Against Infection With Live, Recombinant DENV-2 (rDEN2?30-7169) Attenuated Strain in a Dengue Endemic Population in South Asia		08/02/2023 12:39:56	12834526	20 February 2023	Beth Kirkpatrick	Yes	20211018	18/10/2021	ClinicalTrials.gov				https://clinicaltrials.gov/show/NCT05229354	Not recruiting	No	18 Years	45 Years	All	December 11, 2021	192	Interventional	Allocation: Randomized. Intervention model: Parallel Assignment. Primary purpose: Prevention. Masking: Quadruple (Participant, Care Provider, Investigator, Outcomes Assessor).	Phase 2	Bangladesh	;	Beth Kirkpatrick, MD;Rashidul Haque, MD		;	;	University of Vermont;International Centre for Diarrhoeal Disease Research	<br> Inclusion Criteria: <br> <br> - <br> <br> All of the following inclusion criteria must be met for a volunteer to be eligible for <br> study participation: <br> <br> 1. Adult male or female between 18 and 45 years of age, inclusive. <br> <br> 2. Good general health as determined by physical examination, laboratory screening, and <br> review of medical history. <br> <br> 3. Available for the d…		Dengue	Biological: TV005;Biological: rDEN2?30-7169 attenuated virus strain	Frequency of viremia	Quantity of Viremia;Duration of viremia;Frequency of volunteers with adverse events;Frequency of volunteers with adverse events	PR-19099	Please refer to primary and secondary sponsors									International Centre for Diarrhoeal Disease Research, Bangladesh
CTRI/2021/10/037088	"An Observational Study Of Raktadhatugatavastha and Mamsadhatugatavastha lakshnas in diagnosed patients of Dengue fever with Thrombocytopenia"		08/02/2023 12:39:56	11664005	24 November 2021	PDEA Ayurved college and research center	Yes	20211005	05-10-2021	CTRI				http://www.ctri.nic.in/Clinicaltrials/pmaindet2.php?trialid=56725	Not Recruiting	No				10-10-2021	60	Observational	Other<br> Method of generating randomization sequence:Not Applicable Method of allocation concealment:Not Applicable Blinding and masking:Not Applicable	N/A	India	Dr Ashwini Sudhakar Morankar		Rognidan department,PDEA Ayurved college and research center,Nigdi pradhikaran,Pune	drsatyendra786@gmail.com	9890741683	PDEA Ayurved college and research center,Nigdi	Inclusion criteria: Diagnosed patient of Dengue fever,diagnosed on the basis of Dengue Ns1 antigen test positive/IgG posotive/IgM positive or both IgG and IgM positive. <br/ ><br> <br/ ><br>All types of Dengue fever patients having platelet count less than 1,00,000/cmm are included.	Exclusion criteria: Patient suffering from haemorhhagic disorders like thalassemia aplastic anaemia hasmophilia disseminated intravascular coagulopathy clotting factor deficiency and muscular disorders like muscular dystrophy mysthenia gravis ,myopathies are excluded. <br/ ><br> <br/ ><br>patient suffering from HIV HBV infection ,hepatic failure, Renal failure,any major surgery, malignancy, and s…	Health Condition 1: A90- Dengue fever [classical dengue]		To observe Raktadhtugatavastha and mamsadhatugatvastha in diagnosed patients of dengue fever with thrombocytopenia.Timepoint: One time study.	NATimepoint: NA	NIL	PDEAs college of ayurved and research center	Approved	20/05/2021		Institutional ethics comittee
CTRI/2021/09/036661	Role of doxycycline in the treatment of dengue infection.		08/02/2023 12:39:56	11663578	24 November 2021	PGIMER Chandigarh	Yes	20210920	20-09-2021	CTRI				http://www.ctri.nic.in/Clinicaltrials/pmaindet2.php?trialid=60437	Not Recruiting	No				25-09-2021	48	Interventional	Randomized, Parallel Group Trial<br> Method of generating randomization sequence:Permuted block randomization, fixed Method of allocation concealment:Case Record Numbers Blinding and masking:Open Label	N/A	India	Dr Atul Saroch		Department of Internal Medicine Nehru hospital PGIMER Chandigarh SECTOR 15 A	atulsaroch@gmail.com		PGIMER Chandigarh	Inclusion criteria: patients between 12 to 80 yrs with confirmed dengue infection will be recruited	Exclusion criteria: Fever duration more than seven days <br/ ><br>Dengue infection without a warning sign <br/ ><br>Patient with co-infection( malaria,scrub,leptospirosis and Japenese encephalitis) <br/ ><br>Pregnancy and breastfeeding <br/ ><br>Hypersensitivity to doxycycline <br/ ><br>Patient with oesophageal dysmotility <br/ ><br> <br/ ><br> <br/ ><br> <br/ ><br>	Health Condition 1: A90- Dengue fever [classical dengue]	Intervention1: Doxycycline: oral doxycycline 100 mg twice a day for 5 days<br>Control Intervention1: Standard treatment: Standard treatment<br>	In hospital Death/dischargeTimepoint: Total Hospital stay	decrease in IL-6 & TNF alpha levelTimepoint: Day5 of doxycycline therapy	NIL	PGIMER Chandigarh	Approved	07/09/2021		Institutional Ethics committee
NCT05050825	Validation of an Assisted Medical Care Strategy Composed of a Clinical Decision Support System and RDTs to Reduce Antibiotic Prescription in Non-severe Acute Disease in Children 15 Years Old and Younger in Senegal		08/02/2023 12:39:56	11577343	8 November 2021	Foundation for Innovative New Diagnostics, Switzerland	Yes	20210910	10/09/2021	ClinicalTrials.gov				https://clinicaltrials.gov/show/NCT05050825	Recruiting	No	6 Months	15 Years	All	May 3, 2021	470	Interventional	Allocation: Randomized. Intervention model: Parallel Assignment. Primary purpose: Diagnostic. Masking: None (Open Label).	N/A	Senegal	; ;	Fabien Taieb, MD;Aliou Barry, MD;Karell G Pellé, PhD		;;Karell.Pelle@finddx.org	;;+41798804538	Institut Pasteur de Dakar;Institut Pasteur de Dakar;	<br> Inclusion Criteria: <br> <br> - Ongoing fever or diarrhea <br> <br> - ongoing fever will be defined objectively or as a reported fever, defined as : <br> axillary temperature =37.5°C or tympanic, oral or rectal temperature =38.0°C; and <br> fever duration = 10 days <br> <br> - ongoing diarrhea will be defined as at least 3 abnormal stools during the last 24hrs <br> <br> - First consultation …		Malaria;Dengue;Influenza -Like Illness;Diarrhea;Pneumonia;Acute Febrile Illness	Other: Patient clinical management based on the CDSA strategy	Non-inferiority of the CDSA strategy when compared to routine practice in terms of clinical status assessed at Day 7;Superiority of the CDSA strategy when compared to routine practice in terms of antibiotic prescription at Day 0	Antibiotic prescription rate during 7 days of follow-up in the intervention arm compared to the control arm;Diagnostic performance of the dengue rapid diagnostic test (RDT);Identification of risk factors associated with viral and bacterial infections	FE007	Please refer to primary and secondary sponsors									Institut Pasteur de Dakar;Ministry of Health, Senegal
NCT05034809	Effectiveness Of High Dose Melatonin As Adjunctive Therapy For Pediatric Patients Diagnosed With Dengue Fever With Warning Signs: A Randomized Control Trial		08/02/2023 12:39:56	11508989	26 October 2021	Ilocos Training and Regional Medical Center	Yes	20210822	22/08/2021	ClinicalTrials.gov				https://clinicaltrials.gov/show/NCT05034809	Not recruiting	No	5 Years	18 Years	All	October 20, 2021	140	Interventional	Allocation: Randomized. Intervention model: Parallel Assignment. Primary purpose: Treatment. Masking: Single (Investigator).	Phase 2		;	Ma. Lydia O Ramirez, MD;Navid P Roodaki, MD		;navidroodaki2391@gmail.com	;+63 917 309 3931	Ilocos Training and Regional Medical Center;	<br> Inclusion Criteria: <br> <br> - 1. Patient aged 5 to 18 years old with febrile episodes (Temperature >/= 37.8 degrees <br> Celsius) with positive Dengue NS1. <br> <br> 2. Patients with Dengue Fever on the Department of Health 2012 definition of Dengue <br> fever with Warning Signs with any one of the following: <br> <br> 1. Abdominal tenderness <br> <br> 2. Persistent vomiting <br> <br> 3. M…		Dengue Fever With Warning Signs	Drug: Melatonin 20 MG	Number Of Days Prior To Elevation of Platelet Count Among Dengue Fever with Warningn Signs Patient Given Melatonin 20mg.	Incidence Of Dengue Fever with Warning Signs among Pediatric Population at Ilocos Training and Regional Medical Center.;determine the effectiveness of Melatonin 20mg as adjunctive therapy for pediatric patients diagnosed with Dengue Fever with Warning Signs;Number Of Days Prior To Elevation of White Blood Cells Among Dengue Fever with Warningn Signs Patient Given Melatonin 20mg.	ITRMC-REC-2020-045	Please refer to primary and secondary sponsors
ChiCTR2100049922	Research on the Key Techniques of Treating Dengue Fever and Zika Virus Infection by Traditional Chinese and Western Medicine		08/02/2023 12:39:56	12190378	19 April 2022	Guangzhou Eighth People's Hospital, Guangzhou Medical University	No	20210811	2021-08-11	ChiCTR				http://www.chictr.org.cn/showproj.aspx?proj=125800	Not Recruiting	No			Both	2018-05-23	TCM group:160;Control group:160;	Observational study	Non randomized control	Retrospective study	China	Zhang Fuchun		8 Huaying Road, Jiahe Street, Baiyun District, Guangzhou, Guangdong, China	gz8hzfc@126.com	+86 13570037328	Guangzhou Eighth People's Hospital, Guangzhou Medical University	Inclusion criteria: 1. Dengue fever cases meeting the diagnostic criteria; <br>2. Aged 14 to 69 years old; <br>3. TCM prescriptions were used during the course of disease, and the total dose was not less than 3 doses.	Exclusion criteria: 1. Complicated bacterial infection; <br>2. Complicated blood system diseases; <br>3. Complicating immunomediated diseases, such as rheumatoid arthritis, lupus erythematosus, scleroderma, psoriasis, inflammatory colitis, etc.; <br>4. Complicated with serious underlying diseases, such as severe respiratory diseases, cirrhosis, malignant tumors, chronic congestive heart failure, …	dengue fever	TCM group:TCM drugs;Control group:symptomatic treatment only;	temperature;		ChiMCTR2200005881	National	Approved	30/09/2017		Zhou Rong	+86 020 36473536
TCTR20210805002	Incidence and Factor Associated with Dengue Shock Syndrome and Clinical Outcomes of Dengue Hemorrhagic Fever in Pediatric Patients at Chaoprayayommarat Hospital.		08/02/2023 12:39:56	13192028	25 July 2023	N/A	No	20210805	05/08/2021	TCTR				https://www.thaiclinicaltrials.org/show/TCTR20210805002	Not Recruiting	No	1 Days	15 Years	Both	01/01/2021	236	Observational			Thailand	Thunyakorn	Nuntiyagul	441/29 Tumbon Tha Rahat, Amphur Muang	thunyakorn.n2515@gmail.com	0819257444	Chaoprayayommarat Hospital	Inclusion criteria: the children below 15 of age and diagnosed with DHF/DSS according to WHO criteria(2011).	Exclusion criteria: the children who have entered the recovery phase on admission.	no problems <br>clinical outcome, dengue hemorrhagic fever, dengue shock syndrome, risk factors;clinical outcome, dengue hemorrhagic fever, dengue shock syndrome, risk factors	dengue hemorrhagic fever according to WHO criteria classified as Grade I was defined as fever and hemorrhagic manifestation (positive tourniquet test), Grade II as in Grade I plus spontaneous bleeding, Grade III as in Grade I or Grade II plus circulatory failure, Grade IV as in Grade III plus profound shock with undetectable blood pressure and pulse.,DSS is classified as Dengue hemorrhagic fever …	Incidences of dengue shock syndrome in pediatric patients 1 year A retrospective cohorts study	Identification of risk factors associated with dengue shock syndrome and treatment outcomes of dengue hemorrhagic fever in pediatric patients 1 year A retrospective cohorts study	Nil Known	N/A	Submitted, approved	16/12/2020	netanesth@hotmail.com	The Institutional Review Board of Chaoprayayommarat Hospital	035514999 Ext. 1819	netanesth@hotmail.com				30/04/2021
CTRI/2021/07/035290	A Phase II, Single blind, Randomized, Parallel group, Dose ranging, Single Dose Study of Dengue Monoclonal antibody (Dengue mAb) in Adults with Dengue Fever	N	08/02/2023 12:39:56	12739710	9 January 2023	Serum Institute of India Pvt Ltd	Yes	20210730	30-07-2021	CTRI		mAb	Anti-viral	http://www.ctri.nic.in/Clinicaltrials/pmaindet2.php?trialid=46275	Not Recruiting	No				25-08-2021	250	Interventional	Randomized, Parallel Group, Placebo Controlled Trial Method of generating randomization sequence:Computer generated randomization Method of allocation concealment:Centralized Blinding and masking:Participant Blinded	Phase 2	India	Dr Prasad Kulkarni MD		Department of Clinical Research and Pharmacovigilance, Serum Institute of India Pvt. Ltd., 212/2, Off Soli Poonawalla Road, Hadapsar, Pune	drpsk@seruminstitute.com	912026602384	Serum Institute of India Pvt. Ltd.	Inclusion criteria: 1. Adults aged 18-60 years, men, or women. <br/ ><br>2. Participants who give written informed consent. <br/ ><br>3. History of fever, presenting within 48 hours from onset. <br/ ><br>4. Positive NS1 test (strip test / rapid test) or positive for PCR for acute dengue virus infection <br/ ><br>5. Participants who are willing to be hospitalized for 4 days (96 hours) post study d…	Exclusion criteria: 1.Patient meets criteria for Severe Dengue â?? severe plasma leakage leading to Dengue Shock Syndrome (DSS), fluid accumulation with respiratory distress, severe bleeding as assessed by clinician, severe organ involvement â?? AST/ALT >1000 U/L, impaired consciousness, and multi-organ dysfunction. <br/ ><br> <br/ ><br>2.Hemoglobin < 10 g/dL, Absolute neutrophil count <500/mm3, …	Health Condition 1: A90- Dengue fever [classical dengue]	Intervention1: Dengue mAb 3 mg/kg: Calculated dose will be diluted with formulation buffer as required to make 40 mL volume to be administered over a period of up to 2 hours as IV infusion.<br>Intervention2: Dengue mAb 5 mg/kg: Calculated dose will be diluted with formulation buffer as required to make 40 mL volume to be administered over a period of up to 2 hours as IV infusion.<br>Intervention3…	1. Proportion of participants with causally related SAEs <br/ ><br> <br/ ><br>2.Virological log reduction (VLR) of infective dengue virus as assessed by NS1 cell-based titration (NSET) assayTimepoint: 1. Throughout study duration of 180 days <br/ ><br>2. 24 hours after administration of Dengue mAb	Infective dengue VLR as measured by NSETTimepoint: at 8, 48, 72, 96 and 168 hours after Dengue mAb administration;Proportion of participants with negative dengue virus isolation as assessed by NSET assayTimepoint: at 24, 48, 72, 96 and 168 hours after administration of Dengue mAb;Proportion of participants with negative dengue virus isolation as assessed by NSET assay by baseline serostatus (prim…	Dengue mAb-02 Version 2 dated 01 Oct 2020	Serum Institute of India Pvt. Ltd. Pune	Not Approved;Approved;Approved;Approved;Approved;Approved;Approved;Approved;Not Approved;Approved;Not Approved;Approved;Approved;Approved;Not Approved;Approved;Approved;Approved;Approved;Approved;Approved	01/01/1900;28/12/2020;27/09/2022;29/09/2021;22/09/2021;18/10/2022;01/02/2022;07/01/2021;01/01/1900;11/06/2022;01/01/1900;28/12/2020;22/01/2021;09/09/2021;01/01/1900;23/09/2021;19/12/2020;30/10/2021;22/09/2022;30/09/2022;09/09/2021	;;;;;;;;;;;;;;;;;;;;	Ethics Committee for Academic Research Projects (ECARP), Mumbai;Ethics Committee Jehangir Clinical Development Centre Pvt. Ltd, Pune;Ethics Committee S. P. Medical College, Bikaner;Ethics Committee St Theresa Hospital Hyderabad;Institutional Ethics Committe Clinical Studies New Delhi;Institutional Ethics Committee Atharva Multispeciality Hospital and Research Center, Lucknow;Institutional Ethics …	;;;;;;;;;;;;;;;;;;;;	;;;;;;;;;;;;;;;;;;;;
NCT04989673	Materno-fetal Consequences of Symptomatic Dengue in Pregnant Wowen in French Guiana		08/02/2023 12:39:56	11241633	10 August 2021	Centre Hospitalier de Cayenne	No	20210726	26/07/2021	ClinicalTrials.gov				https://clinicaltrials.gov/show/NCT04989673	Not recruiting	No	N/A	N/A	Female	July 11, 2012	628	Observational			French Guiana		Gabriel CARLES				Centre Hospitalier de Saint-Laurent du Maroni	<br> * Exposed group (GE) <br> <br> Inclusion Criteria: <br> <br> - presenting a symptomatic dengue fever, confirmed biologically between the presumed <br> date of conception (date determined after the first trimester dating ultrasound) and <br> the date of delivery. <br> <br> Non inclusion Criteria: <br> <br> - not presenting biologically confirmed dengue fever; <br> <br> - with asymptomatic den…		Dengue;Pregnancy Preterm;Women;Fever;Parturition; Precipitate;Infant, Newborn	Other: Biological sampling and collection (serum);Other: Biological sampling and collection (placenta);Other: Questionnaire;Other: Data collection	Prematurity rate	Threatened Premature Delivery (PAD) rate in each group;Fetal hypotrophy rate;Low birth weight;Postpartum hemorrhage rate;Rate of preeclampsia;Rate of eclampsia;Rate of fetal death in utero;Spontaneous abortion rate	CMFdeng	Please refer to primary and secondary sponsors								CMFdeng	Centre Hospitalier de Kourou;Centre Hospitalier de l'Ouest Guyanais;Centres de Protection Maternelle Infantile Cayenne, Kourou et Saint-Laurent du Maroni;Private physicians Cayenne, Kourou et Saint-Laurent du Maroni;Private midwife Cayenne, Kourou et Saint-Laurent du Maroni
NCT05048875	A Phase 2a, Randomized, Double-blind, Placebo Controlled Trial to Evaluate the Antiviral Activity, Safety, and Pharmacokinetics of Repeated Oral Doses of JNJ-64281802 Against Dengue Serotype 3 Infection in a Dengue Human Challenge Model in Healthy Adult Participants		08/02/2023 12:39:56	13163287	10 July 2023	National Institute of Allergy and Infectious Diseases (NIAID)	Yes	20210630	30/06/2021	ClinicalTrials.gov				https://clinicaltrials.gov/show/NCT05048875	Recruiting	No	18 Years	55 Years	All	February 3, 2022	54	Interventional	Allocation: Randomized. Intervention model: Sequential Assignment. Primary purpose: Treatment. Masking: Triple (Participant, Care Provider, Investigator).	Phase 2	United States							<br> Inclusion Criteria for receipt of Study Drug: <br> <br> 1. Male or female. <br> <br> 2. 18 to 55 years of age, inclusive, at time of screening. <br> <br> 3. Healthy on the basis of physical examination, medical history, and vital signs <br> performed at screening. <br> <br> 4. Healthy on the basis of clinical laboratory tests performed at screening. <br> <br> 5. Must pass the comprehension t…		Dengue	Drug: JNJ-64281802 (sentinel high dose);Drug: JNJ-64281802 (remaining high dose);Drug: JNJ-64281802 (medium/low dose);Drug: JNJ-64281802 (dosing regimen X);Drug: JNJ-64281802 (dosing regimen Y);Drug: JNJ-64281802 (dosing regimen Z);Drug: Placebo	Assess the antiviral activity of the study drug (JNJ 64281802) versus placebo in terms of reduction of dengue infection.	Number of adverse events to assess the safety and tolerability of the study drug (JNJ 64281802).;Physical examinations to assess the safety and tolerability of the study drug (JNJ 64281802).;Recording of vital signs to assess the safety and tolerability of the study drug (JNJ 64281802).;12-lead ECG with measurement of QTcF to assess the safety and tolerability of the study drug (JNJ 64281802).;12…	156295;64281802DNG2002;CIR 332	Please refer to primary and secondary sponsors									Janssen, LP;National Institutes of Health (NIH)
NCT04947111	Serological Study of Dengue and Characterization of Immune Response in Ten Endemic and Non-Endemic Cities in Mexico		08/02/2023 12:39:56	12034648	14 March 2022	Mexican Society of Public Health	Yes	20210626	26/06/2021	ClinicalTrials.gov				https://clinicaltrials.gov/show/NCT04947111	Not recruiting	No	5 Years	35 Years	All	April 30, 2022	1960	Interventional	Allocation: N/A. Intervention model: Single Group Assignment. Primary purpose: Diagnostic. Masking: None (Open Label).	N/A	Mexico	;	Jesús Felipe Gonzalez-Roldan, MD;Jesus Felipe Gonzalez Roldan, MD		jesusfgonzalez@smsp.org.mx;jesusfgonzalez@smsp.org.mx	525552034592;52 (55) 5203 4592		<br> Inclusion criteria: <br> <br> - Subjects from 5 years to 35 years who live in the selected localities. <br> <br> - Informed consent for adults or for the parents of minors who participate in the study. <br> <br> - Informed assent for children and adolescents between 7 years and 17 years. <br> <br> Exclusion criteria: <br> <br> - Diseases that prevent consent from themselves. <br> <br> - Insu…		Dengue	Diagnostic Test: Estimate the distribution of antibodies by serotype by Dengue virus in areas of low and high incidence of dengue	Percentage of participants with Dengue IgG antibodies;Ratio of neutralizing antibodies against DENV1, DENV2, DENV3 and/or DENV4;Percentage of participants with monotypic and multitypic response		1	Please refer to primary and secondary sponsors									Merck Sharp & Dohme Corp.
NCT04935801	naNO-DENGUE: A Phase I Double-blind, Randomized, Vehicle-controlled, Dose-finding, Safety Study of a Synthetic Nanoparticle-based, T-Cell Priming Peptide Vaccine Against Dengue Virus in Healthy Adults in Switzerland		08/02/2023 12:39:56	12717164	12 December 2022	Emergex Vaccines Holding Ltd.	Yes	20210609	09/06/2021	ClinicalTrials.gov				https://clinicaltrials.gov/show/NCT04935801	Not recruiting	No	18 Years	45 Years	All	August 2, 2021	26	Interventional	Allocation: Randomized. Intervention model: Parallel Assignment. Primary purpose: Prevention. Masking: Quadruple (Participant, Care Provider, Investigator, Outcomes Assessor).	Phase 1	Switzerland		Blaise Genton, Prof				Center for Primary Care and Public Health (Unisante), University of Lausanne, Switzerland	<br> Inclusion Criteria: <br> <br> - Aged 18 to 45 years on the day of inclusion <br> <br> - Participant signed informed consent <br> <br> - Residing in Switzerland <br> <br> Exclusion Criteria: <br> <br> - Participant is pregnant, lactating, or of childbearing potential <br> <br> - Participation in the 4 weeks preceding the first trial vaccination or planned <br> participation during the present…		Dengue	Biological: LD vehicle-GNP;Biological: LD PepGNP-Dengue;Biological: HD vehicle-GNP;Biological: HD PepGNP-Dengue	Safety: Solicited local & Systemic AEs;Safety: Unsolicited AEs;Safety: SAEs;Safety: Adverse Events of Special Interest (AESI);Safety: Haemoglobin blood levels measurement;Safety: Alkaline Phosphate Blood levels measurement	Immunogenicity: Proportion of participants with CD8-T cell specific to PepGNP-Dengue;Proportion of participants becoming seropositive (antibodies against Dengue virus)	naNO-DENGUE	Please refer to primary and secondary sponsors									Center for Primary Care and Public Health (Unisante), University of Lausanne, Switzerland;University of Lausanne Hospitals
CTRI/2021/06/034040	A Phase 2, Dose-Ranging, Multicenter, Randomized, Double Blind, Placebo Controlled Study to Evaluate the Safety and Efficacy of AQCH Tablets in Adult Patients with Dengue Fever	N	08/02/2023 12:39:56	12592700	17 October 2022	Sun Pharmaceutical Industries Limited	Yes	20210607	07-06-2021	CTRI		Miscellaneous	Others	https://www.ctri.nic.in/Clinicaltrials/pmaindet2.php?EncHid=NTUyNTQ=&Enc=&userName=CTRI/2021/06/034040	Recruiting	No				15-06-2021	676	Interventional	Randomized, Parallel Group, Placebo Controlled Trial<br> Method of generating randomization sequence:Computer generated randomization Method of allocation concealment:Sequentially numbered, sealed, opaque envelopes Blinding and masking:Participant and Investigator Blinded	Phase 2	India	Rajesh Gaikwad		Sun Pharma Laboratories Limited, Sun House, Plot No. 201 B/1, Western Express Highway, Goregaon (E), Mumbai-400063, Maharashtra, India	sapan.behera@sunpharma.com	02243244324	Sun Pharma Laboratories Limited	Inclusion criteria: 1. Willingness to provide written informed consent <br/ > <br>2. Male or non-pregnant, non-lactating female aged greater than equal to 18 and less than equal to 65 years <br/ > <br>3. Diagnosis of uncomplicated DF as defined by: <br/ > <br>a) Acute febrile illness (axillary greater than equal to 98.6Ã?Â°F or oral greater than equal to 99.5Ã?Â°F) with two or more of the followi…	Exclusion criteria: 1. Positive Rapid Diagnostic test for Malarial parasite antigen <br/ > <br>2. Patients with DF with warning signs and symptoms <br/ > <br>-Compliant of Severe abdominal pain or tenderness <br/ > <br>-Persistent vomiting <br/ > <br>-Minor bleeding from different sites, scanty haemoptysis, haematemesis, haematuria, increase menstrual flow, gum bleeding,etc. <br/ > <br>-Palpitati…	Health Condition 1: A90- Dengue fever [classical dengue]	Intervention1: AQCH and Standard Of Care: A. AQCH tablet 200 mg: It will be given as 200 mg (two tablets of 100 mg), thrice daily (every 8Ã?Â±1 hours) at least 30 minutes before meals, for 7 days B. AQCH tablet 400 mg: It will be given as 400 mg (one tablet of 100 mg and one tablet of 300 mg), thrice daily (every 8Ã?Â±1 hours) at least 30 minutes before meals, for 7 days C. AQCH tablet 600 mg: It…	1. Primary Safety Outcome measure: <br/ ><br>Proportion of patients who progress from uncomplicated DF to Ã¢â?¬Ë?DF with warning signs and symptomsÃ¢â?¬â?¢ OR Ã¢â?¬Ë?Severe DengueÃ¢â?¬â?¢ <br/ ><br> <br/ ><br>Timepoint: From baseline till end of study <br/ ><br> <br/ ><br>	6. Proportion of patients who develop severe thrombocytopenia defined as platelet count less than 20,000 /mm3 <br/ > <br>7. Proportion of patients with moderate bleeding <br/ > <br>8. Proportion of patients with severe bleeding <br/ > <br>9. Mean change in platelet count <br/ > <br>10. Proportion of patients requiring transfusion of fluids <br/ > <br>11. Virological parameters: <br/ > <br>a. Mean…	ICR/20/002, Version No. 1.0; Dated 01/FEB/2021	Sun Pharmaceutical Industries Limited Sun House, 201 B/1, Western Express Highway, Goregaon ( E),Mumbai 400 063	Approved;Approved;Approved;Approved;Approved;Approved;Approved;Approved;Approved;Approved;Approved;Approved;Approved;Approved;Approved;Approved;Approved;Approved;Approved;Approved;Approved;Approved;Approved;Approved;Approved;Approved;Approved;Approved;Approved;Approved;Approved;Approved;Approved;Approved;Approved	16/07/2021;09/11/2021;02/06/2021;07/10/2021;14/06/2021;13/10/2021;26/06/2021;30/06/2021;28/06/2021;02/09/2021;03/09/2021;18/08/2021;28/06/2021;17/08/2021;02/09/2021;09/08/2021;02/06/2021;01/10/2021;08/07/2021;14/07/2021;23/06/2021;09/11/2021;21/08/2021;02/09/2021;26/10/2021;02/08/2021;08/07/2021;18/05/2021;09/07/2021;17/08/2021;26/06/2021;18/08/2021;01/07/2021;30/06/2021;17/08/2021	;;;;;;;;;;;;;;;;;;;;;;;;;;;;;;;;;;	Ananta Institutional Ethics Committee (Ananta IEC);EC S.M.S. Medical College and Attached Hospitals;Ethics Committee Ajanta Superspeciality Hospital;Ethics Committee GSVM Medical College;Ethics Committee Jaslok Hospital and Research Centre;Ethics Committee-Shalby Hospital;Hi-Tech Ethics Committee;Hi-Tech Ethics Committee-Pagarav hosp;IEC Atharva Multispeciality Hospital;IEC King George hospital;I…	;;;;;;;;;;;;;;;;;;;;;;;;;;;;;;;;;;	;;;;;;;;;;;;;;;;;;;;;;;;;;;;;;;;;;
ChiCTR2100046696	Clinical study on the risk prediction and early diagnosis of severe dengue		08/02/2023 12:39:56	11785884	4 January 2022	Eighth People's Hospital of Guangzhou	No	20210527	2021-05-27	ChiCTR				http://www.chictr.org.cn/showproj.aspx?proj=124814	Recruiting	No	0	90	Both	2012-01-01	dengue fever; severe dengue.:5000;	Observational study	Factorial	Retrospective study	China	Zhang Fuchun		627 Dongfeng Road East, Guangzhou, Guangdong, China	gz8hzfc@126.com	+86 13570037328	Eighth People's Hospital of Guangzhou	Inclusion criteria: 1.Laboratory diagnosis of dengue fever admitted to various cooperative hospitals (in line with WHO 2009 diagnostic criteria); <br>2.Men and women are not limited.	Exclusion criteria: 1.Exclude other viral infections; <br>2.pregnancy; <br>3.Missing data.	dengue fever	dengue fever; severe dengue.:Not Applicable;	Blood routine;liver function;Kidney function;Echocardiography;Abdominal ultrasound;Chest radiograph;			the Key Research Project of Guangzhou Health Bureau	Approved	07/03/2016		Ni Yafang	+86 20 36473536
NCT04906980	A Phase 2a, Randomized, Double-blind, Placebo-controlled Trial to Evaluate the Antiviral Activity, Safety and Tolerability, and Pharmacokinetics of JNJ-64281802 in Participants With Confirmed Dengue Fever		08/02/2023 12:39:56	13063803	22 May 2023	Janssen Research & Development, LLC	Yes	20210526	26/05/2021	ClinicalTrials.gov				https://clinicaltrials.gov/show/NCT04906980	Not recruiting	No	18 Years	60 Years	All	January 24, 2022	150	Interventional	Allocation: Randomized. Intervention model: Parallel Assignment. Primary purpose: Treatment. Masking: Double (Participant, Investigator).	Phase 2	Singapore;Vietnam		Janssen Research & Development, LLC Clinical Trial				Janssen Research & Development, LLC	<br> Inclusion Criteria: <br> <br> - Participant with a referral note/documentation from a health care facility or <br> practitioner indicating non-structural 1 protein (NS1) positive for dengue virus <br> (DENV), positive NS1 rapid test at pre-screening during an ambulatory visit, or <br> participant who tests NS1 positive at the site <br> <br> - Participant reported a fever with an onset within…		Dengue	Drug: JNJ-64281802;Drug: Placebo	Area Under the Log10-transformed Dengue Virus (DENV) Ribonucleic Acid (RNA) Viral Load (VL) Curve from Baseline Until Day 5 (AUCD1-D5 [log10VL])	Number of Participants with Adverse Events (AEs) as a Measure of Safety and Tolerability;Number of Participants with Clinically Significant Abnormalities in Electrocardiogram (ECGs);Number of Participants with Clinically Significant Abnormalities in Physical Examination;Number of Participants with Clinically Significant Abnormalities in Vital Signs;Number of Participants with Clinically Significa…	64281802DNG2003;CR108919	Please refer to primary and secondary sponsors
CTRI/2021/04/032819	Patterns and Severity Of Thrombocytopenia In Dengue Fever In Children		08/02/2023 12:39:56	11659736	24 November 2021	Dr Sharath Krishna Sathyan	Yes	20210415	15-04-2021	CTRI				http://www.ctri.nic.in/Clinicaltrials/pmaindet2.php?trialid=54827	Not Recruiting	No				15-04-2021	50	Observational	Single Arm Trial<br> Method of generating randomization sequence:Not Applicable Method of allocation concealment:Not Applicable Blinding and masking:Not Applicable	N/A	India	Dr Sandesh Kini B		Paediatrics Department, Kasturba Medical College and Hospital (MAHE) Udupi Karnataka 576104 India	docrameshbhat@yahoo.co.in	9686401313	Kasturba Medical College and Hospital	Inclusion criteria: Children aged between 1 month to 18 years, admitted in the Department of Paediatrics, Kasturba Hospital with features of suspected or probable dengue with positive Dengue IgM test or NS1 Ag test. <br/ ><br> <br/ ><br>•Children tested positive for Dengue fever before hospitalisation will also be included in the study. <br/ ><br>	Exclusion criteria: 1. Patients with known cases of thrombocytopenia like ITP or associated syndromes. <br/ ><br> <br/ ><br>2.Children tested positive for other infections like Malaria, Leptospirosis, scrub typhus, typhoid. <br/ ><br> <br/ ><br>3.Children whose parents refuse to participate in the study <br/ ><br>	Health Condition 1: A90- Dengue fever [classical dengue]		â?¢To study the platelet counts in children diagnosed with dengue fever in relation to onset of illness. <br/ ><br> <br/ ><br>â?¢To correlate the platelet counts in children diagnosed with dengue fever with severity of illness (D-W , D+W and SDF). <br/ ><br>Timepoint: At the time of admission <br/ ><br>Through the Hospital stay <br/ ><br>At the time of discharge	To obtain a clinical profile of dengue illness in children in relation to their severityTimepoint: At the time of admission	923/2020	KMC Hospital, MAHE, Manipal, Udupi, Karnataka, India	Approved	30/03/2021		KASTURBA MEDICAL COLLEGE AND KASTURBA HOSPITAL INSTITUTIONAL ETHICS COMMITTEE
NCT04837430	NT-proBNP and Troponin I in Children With Dengue Hemorrhagic Shock: a Longitudinal Study		08/02/2023 12:39:56	10837228	19 April 2021	Le Phuoc Truyen	Yes	20210403	03/04/2021	ClinicalTrials.gov				https://clinicaltrials.gov/show/NCT04837430	Recruiting	No	1 Month	18 Years	All	April 2, 2021	90	Observational [Patient Registry]			Vietnam	; ;	Truyen P. Le, MD;Le P. Truyen, MD;Truyen P. Le		;dr.letruyen@ump.edu.vn;dr.letruyen@ump.edu.vn	;+84 903640025;+84 903640025	University of Medicine and Pharmacy at Ho Chi Minh city;	<br> Inclusion Criteria: <br> <br> - Dengue shock children who admitted to ICU <br> <br> Exclusion Criteria: <br> <br> - Excluding the cases of children with cardiovascular disease, hyperthyroidism, taking <br> drugs such as insulin, steroid, estrogen, growth hormone, thyroid hormone <br>		Dengue Shock Syndrome;Children, Only		Concentration of NT-proBNP;Concentration of Troponin I	Cut-off value of NT-proBNP for fluid overload;Correlation between concentration of NT-proBNP;Correlation between concentration of Troponin I;Rate of clinical manifestations;Rate of abnormal laboratory exam;Rate of abnormal liver, kidney, hematology laboratory exam;Rate of NS1 Dengue;Rate of MAC ELISA IgM Dengue;Rate of complications;Rate of respiratory support;Rate of intubation;Rate of mode of v…	2130-DHYD	Please refer to primary and secondary sponsors
NCT04826081	Prospective Study on the Risks of Symptomatic Dengue on Pregnancy		08/02/2023 12:39:56	11597199	15 November 2021	Centre Hospitalier Universitaire de la Réunion	Yes	20210330	30/03/2021	ClinicalTrials.gov				https://clinicaltrials.gov/show/NCT04826081	Recruiting	No	18 Years	N/A	Female	June 15, 2021	336	Observational			France	;	Lucie AUZANNEAU;Lucie AUZANNEAU		lucie.auzanneau@chu-reunion.fr;lucie.auzanneau@chu-reunion.fr	0262359949;0262359949		<br> Inclusion Criteria for the case : <br> <br> - Pregnant patients <br> <br> - Major <br> <br> - Affiliated with social security <br> <br> - Symptomatic or pauci-symptomatic dengue <br> <br> - Biological confirmation of dengue fever <br> <br> Inclusion Criteria for the control : <br> <br> - Pregnant patients <br> <br> - Major <br> <br> - Affiliated with social security <br> <br> - Asymptomatic …		Dengue;Pregnancy	Other: data collection	Evaluate the difference in the proportion of intrauterine growth retardation (IUGR) between the Case group and the Control group	Evaluate the difference in the proportion of prematurity between the case group and the control group;Evaluate the difference in the proportion of late miscarriage between the case group and the control group;Evaluate the difference in the proportion of fetal death in utero between the case group and the control group;Evaluate the difference in the proportion of preeclampsia between the case grou…	2020/CHU/41	Please refer to primary and secondary sponsors								ERiDenG
NCT04839757	Preparing for the Use of a Dengue Vaccine in the French Caribbean Islands of Martinique and Guadeloupe : the DengueSEA Study		08/02/2023 12:39:56	12053378	21 March 2022	University Hospital Center of Martinique	Yes	20210329	29/03/2021	ClinicalTrials.gov				https://clinicaltrials.gov/show/NCT04839757	Recruiting	No	9 Years	17 Years	All	June 3, 2021	1400	Observational			Martinique	; ;	Andre CABIE;Véronique PELONDE-ERIMEE;Ornella Dr CABRAS		;veronique.pelonde-erimee@chu-martinique.fr;	;0596592697;	Martinique University Hospital Center;	<br> CHILDREN <br> <br> Inclusion Criteria for children: <br> <br> - Any child aged 9 to 17 years presenting to one of the hospital departments <br> participating in the study at the University Hospitals of Martinique or Guadeloupe <br> <br> - Need to take a blood sample or place a peripheral venous line for the management of <br> the child <br> <br> - Residence in Martinique or Guadeloupe since …		Dengue;Vaccination;Seroprevalence;Infectious Disease		Dengue seroprevalence in the study population	Frequency of primary dengue fever;Temporal variation of the risk of dengue infection;Seroprevalence of Zika infection;Assessment of Dengvaxia® vaccine acceptability/characterization of intentions and attitudes	2019-A02114-53;19_RIPH3_19	Please refer to primary and secondary sponsors								DengueSEA	Ecole des Hautes Etudes en Santé Publique;University of Marseille (UVE UMR IRD_190);University Hospital Center of Guadeloupe;Observatoire Regional de la Sante Provence-Alpes-Côte d'Azur;Unité de Modélisation Marthématique des Maladies Infectieuses UMR 2000, Institut Pasteur;Santé Publique France Antilles
NCT04822441	Prospective Study on the Risks of Dengue Fever for the Fetus.		08/02/2023 12:39:56	11597185	15 November 2021	Centre Hospitalier Universitaire de la Réunion	Yes	20210326	26/03/2021	ClinicalTrials.gov				https://clinicaltrials.gov/show/NCT04822441	Recruiting	No	18 Years	N/A	Female	March 19, 2021	150	Observational			France		Lucie AUZANNEAU		lucie.auzanneau@chu-reunion.fr	+262 (0) 262 35 99 49		<br> Inclusion Criteria: <br> <br> - Pregnant patients <br> <br> - Major <br> <br> - Affiliated with social security <br> <br> - Symptomatic or pauci-symptomatic dengue <br> <br> - Biological confirmation of dengue fever by dengue positive PCR or IgM positive during <br> the current dengue episode <br> <br> Exclusion Criteria: <br> <br> - Multiple pregnancy <br> <br> - Patient's refusal <br> <br>…		Dengue Fever	Other: data collection	Study the teratogenic effects of the dengue virus on the fetus	Study the maternal-fetal transmission of dengue fever during pregnancy;Study the maternal-fetal transmission of dengue fever in the peri-partum;Study the materno-placental transmission of dengue fever during pregnancy and peri-partum;Study the consequences at the placental level of dengue, in terms of anatomopathological alterations	2019/CHU/14	Please refer to primary and secondary sponsors								ERiDenF
ChiCTR2100043774	Clinical study of ganghuokanggan Decoction on dengue fever		08/02/2023 12:39:56	11103407	28 June 2021	The First Affiliated Hospital of Guangzhou University of Traditional Chinese Medicine	Yes	20210228	2021-02-28	ChiCTR				http://www.chictr.org.cn/showproj.aspx?proj=56629	Recruiting	No	18	65	Both	2021-04-01	Group 1:25;Group 2:15;Group 3:10;	Observational study	Factorial	Retrospective study	China	Liu Xiaohong		16 Airport Road, Baiyun District, Guangzhou, Guangdong	rsclxh@gzucm.edu.cn	+86 13926002208	The First Affiliated Hospital of Guangzhou University of Traditional Chinese Medicine	Inclusion criteria: (1) Patients who met the diagnostic criteria for secondary infection of dengue fever. <br>(2) Those who meet any of the early warning indications for severe dengue fever. <br>(3) Patients with severe dengue fever met the diagnostic criteria. <br>(4) According to GCP, informed consent was obtained and volunteers were enrolled.	Exclusion criteria: Nil	dengue fever	Group 1:Ganghuo Kanggan granule;Group 2:Antipyretic and Antitoxic Decoction;Group 3:Fuzi Lizhong Decoction and Huangtu Decoction;	Effect of traditional Chinese medicine intervention on mortality;Serum dengue virus load;	Antipyretic time;APACHE III score;Clinical symptoms of dengue fever;TCM syndrome;Routine laboratory indicators;	ChiMCTR2100004501	Key R & D projects in Guangdong Province	Not approved	26/08/2013
ChiCTR2100043777	Clinical study of ganghuokanggan Decoction on dengue fever		08/02/2023 12:39:56	11103404	28 June 2021	The First Affiliated Hospital of Guangzhou University of Traditional Chinese Medicine	Yes	20210228	2021-02-28	ChiCTR				http://www.chictr.org.cn/showproj.aspx?proj=56628	Not Recruiting	No	18	65	Both	2021-04-01	one:250;two:250;	Interventional study	Parallel	0	china	liu xiaohong		16 Airport Road, Baiyun District, Guangzhou, Guangdong	rsclxh@gzucm.edu.cn	+86 13926002208	The First Affiliated Hospital of Guangzhou University of Traditional Chinese Medicine	Inclusion criteria: (1) Those who meet the diagnostic criteria of dengue fever in acute fever stage of Western medicine. <br> <br>(2) It is in accordance with the syndrome differentiation and diagnosis standard of heat dampness depression and Wei Qi disease. <br> <br>(3) The age ranged from 18 to 65 years (including 18 and 65 years). <br> <br>(4) The onset time was less than 5 days, without TCM t…	Exclusion criteria: The clinical diagnostic criteria of dengue fever were not met	dengue fever	one:Ganghuo Kanggan granules;two:Ganghuo Kanggan granule simulator;	Time of complete fever reduction after treatment;Conversion rate of severe dengue fever;	Serum dengue virus load;Clinical symptoms of dengue fever;TCM syndrome;TCM syndrome;Routine laboratory indicators;	ChiMCTR2100004502	Key R & D projects in Guangdong Province	Not approved	26/08/2013
ITMCTR2100004502	Clinical study of ganghuokanggan Decoction on dengue fever	N	08/02/2023 12:39:56	12840331	20 February 2023	The First Affiliated Hospital of Guangzhou University of Traditional Chinese Medicine	Yes	20210228	2021-02-28	ITMCTR		Miscellaneous	Others	http://itmctr.ccebtcm.org.cn/en-US/Home/ProjectView?pid=5f763d09-c9f3-423b-8cee-ae7535841a3a	Not Recruiting	No	18	65	Both	2021-04-01	two:250;one:250;	Interventional study	Parallel	0	china	liu xiaohong		16 Airport Road, Baiyun District, Guangzhou, Guangdong	rsclxh@gzucm.edu.cn	+86 13926002208	The First Affiliated Hospital of Guangzhou University of Traditional Chinese Medicine	Inclusion criteria: (1) Those who meet the diagnostic criteria of dengue fever in acute fever stage of Western medicine. <br> <br>(2) It is in accordance with the syndrome differentiation and diagnosis standard of heat dampness depression and Wei Qi disease. <br> <br>(3) The age ranged from 18 to 65 years (including 18 and 65 years). <br> <br>(4) The onset time was less than 5 days, without TCM t…	Exclusion criteria: The clinical diagnostic criteria of dengue fever were not met	dengue fever	two:Ganghuo Kanggan granule simulator;one:Ganghuo Kanggan granules;	Time of complete fever reduction after treatment;Conversion rate of severe dengue fever;	TCM syndrome;TCM syndrome;Clinical symptoms of dengue fever;Serum dengue virus load;Routine laboratory indicators;	ChiCTR2100043777;ChiMCTR2100004502	Key R & D projects in Guangdong Province	Not approved	26/08/2013
ITMCTR2100004501	Clinical study of ganghuokanggan Decoction on dengue fever		08/02/2023 12:39:56	12840332	20 February 2023	The First Affiliated Hospital of Guangzhou University of Traditional Chinese Medicine	Yes	20210228	2021-02-28	ITMCTR				http://itmctr.ccebtcm.org.cn/en-US/Home/ProjectView?pid=414497dc-a482-4a7e-9be2-33b8bf72d228	Recruiting	No	18	65	Both	2021-04-01	Group 2:15;Group 1:25;Group 3:10;	Observational study	Factorial	Retrospective study	China	Liu Xiaohong		16 Airport Road, Baiyun District, Guangzhou, Guangdong	rsclxh@gzucm.edu.cn	+86 13926002208	The First Affiliated Hospital of Guangzhou University of Traditional Chinese Medicine	Inclusion criteria: (1) Patients who met the diagnostic criteria for secondary infection of dengue fever. <br>(2) Those who meet any of the early warning indications for severe dengue fever. <br>(3) Patients with severe dengue fever met the diagnostic criteria. <br>(4) According to GCP, informed consent was obtained and volunteers were enrolled.	Exclusion criteria: Nil	dengue fever	Group 2:Antipyretic and Antitoxic Decoction;Group 1:Ganghuo Kanggan granule;Group 3:Fuzi Lizhong Decoction and Huangtu Decoction;	Effect of traditional Chinese medicine intervention on mortality;Serum dengue virus load;	Antipyretic time;APACHE III score;Clinical symptoms of dengue fever;TCM syndrome;Routine laboratory indicators;	ChiCTR2100043774;ChiMCTR2100004501	Key R & D projects in Guangdong Province	Not approved	26/08/2013
CTRI/2021/02/031491	A study on correlation of serum calcium with severity of Dengue fever admitted at tertiary care hospital-a case series study		08/02/2023 12:39:56	11658408	24 November 2021	S Nijalingappa medical college and HSK hospital Navanagar Bagalkot	Yes	20210223	23-02-2021	CTRI				http://www.ctri.nic.in/Clinicaltrials/pmaindet2.php?trialid=50557	Not Recruiting	No				28-02-2021	140	Observational	Other<br> Method of generating randomization sequence: Method of allocation concealment: Blinding and masking:	N/A	India	Dr S A Kora		Department of General Medicine S Nijalingappa medical college and HSK hospital Navanagar Bagalkot Department of General Medicine S Nijalingappa medical college and HSK hospital Navanagar Bagalkot	shreeramkora87@gmail.com	9845054370	S Nijalingappa medical college and HSK hospital Navanagar, Bagalkot	Inclusion criteria: Case diagnosed according to WHO ctriteria <br/ ><br>patients with dengue NS1 antigen positive and IGM ELISA	Exclusion criteria: Patients with <br/ ><br>hypertension <br/ ><br>diabetes and cardiac disease <br/ ><br>malaria <br/ ><br>calcium suppliments <br/ ><br>those on antihypertensive/antiarrhythmic agents <br/ ><br>any drugs affecting calcium homeostasis <br/ ><br>those who doesnt give consent <br/ ><br>malabsorption syndrome <br/ ><br>renal dysfunction	Health Condition 1: O- Medical and Surgical		serum calcium level lowers as the severity of the dengue increasesTimepoint: Admission since 1 day	serum calcium level lowers as the severity of the dengue increasesTimepoint: Admission since 1 day	NIL	Private medical college General Medicine department S Nijalingappa medical college Bagalakot Pin 587102	Approved	14/11/2019		INSTITUTIONAL ETHICAL COMMITTEE
TCTR20210208002	A study of leaky gut syndrome in dengue infection		08/02/2023 12:39:56	13192803	25 July 2023	Department of Clinical Tropical Medicine	No	20210208	08/02/2021	TCTR				https://www.thaiclinicaltrials.org/show/TCTR20210208002	Recruiting	No	18 Years	50 Years	Both	04/11/2020	40	Observational			Thailand	Wiwat	Chancharoenthana	420/6 Ratchawithi Rd. Thung Phaya Thai, Ratchathewi	wiwat.cha@mahidol.ac.th	023549168	Mahidol University	Inclusion criteria: 1. Participants diagnosed with dengue (by dengue antigen NS1 or PCR for dengue virus) with or without warning signs, fulfilling World Health Organization criteria and in-patient treatment, 2. No previous diagnosed dengue fever (by taking history), 3. Age 18-50 years old, 4. Normal consciousness without significant fatigue or dehydration, 5. No known any medical illness, no cur…	Exclusion criteria: 1. Diagnosis of severe dengue infection, fulfilling World Health Organization criteria. Severe dengue infection is a potentially fatal complication, due to severe plasma leaking, severe fluid accumulation, respiratory distress, severe bleeding, or organ impairment, 2. Presence of comorbidities (e.g. pneumonia, diarrhea, diabetes, other local or systemic infections, cardiovascu…	Dengue infection patients and healthy volunteer who are 18-50 years old <br>dengue infection<br>lipopolysaccharide<br>intestinal permeability<br>cytokines;dengue infection<br>lipopolysaccharide<br>intestinal permeability<br>cytokines	Participants diagnosed with dengue infection (by dengue antigen NS1 or PCR for dengue virus) with or without warning signs, fulfilling World Health Organization criteria and in-patient treatment.,No previous diagnosed dengue fever;Diagnostic,Diagnostic;Dengue infection group,Healthy volunteer group	Intestinal permeability Day +1 after admission and Day+7 of fever onset Urinary lactulose-mannitol ratio	Intestinal damage and inflammation Day +1 after admission and Day+7 of fever onset Serum concentrations of human intestinal fatty acid binding protein (I-FABP); serum calprotectin; serum beta-D-glucan level,Blood microbiome Day +1 after admission and Day+7 of fever onset 16S rDNA high-throughput sequencing,Endotoxinemia Day +1 after admission and Day+7 of fever onset Endotoxin activity assay,Cyto…	Nil Known	Department of Clinical Tropical Medicine	Submitted, approved	03/11/2020	sukanya.pra@mahidol.ac.th	Ethics Committee of the Faculty of Tropical Medicine, Mahidol University,	023549100 Ext. 1349	sukanya.pra@mahidol.ac.th				31/10/2021
NCT04722627	A First-in Human, Randomized, Double-blind, Placebo Controlled Single and Multiple Ascending Dose Study to Evaluate the Safety, Tolerability, and Pharmacokinetics of AT-752 in Healthy Subjects		08/02/2023 12:39:56	12619645	24 October 2022	Atea Pharmaceuticals, Inc.	Yes	20210120	20/01/2021	ClinicalTrials.gov				https://clinicaltrials.gov/show/NCT04722627	Not recruiting	No	18 Years	65 Years	All	March 9, 2021	65	Interventional	Allocation: Randomized. Intervention model: Sequential Assignment. Primary purpose: Treatment. Masking: Triple (Participant, Care Provider, Investigator).	Phase 1	Australia							<br> Inclusion Criteria: <br> <br> 1. Body mass index (BMI) of 18-29 kg/m2 <br> <br> 2. Must agree to use protocol-specified methods of contraception <br> <br> 3. Negative pregnancy test <br> <br> 4. Willing to comply with the study requirements and to provide written informed consent <br> <br> Exclusion Criteria: <br> <br> 1. Pregnant or breastfeeding <br> <br> 2. Abuse of alcohol or drugs <br> …		Dengue	Drug: AT-752;Drug: Placebo	Proportions (active vs. Placebo) of subjects experiencing treatment-emergent adverse events;Pharmacokinetics (PK) of AT-752 of single and multiple ascending oral doses;Pharmacokinetics (PK) of AT-752 of single and multiple ascending oral doses;Effect of food on Pharmacokinetics (PK) of AT-752 of a single oral dose;Effect of food on Pharmacokinetics (PK) of AT-752 of a single oral dose		AT-02A-001	Please refer to primary and secondary sponsors
CTRI/2021/01/030520	Establish serial sero-surveillance to monitor the trend of SARS-CoV-2, Dengue and Chikungunya infection transmission in the general population, India		08/02/2023 12:39:56	11657437	24 November 2021	Dr Guru Rajesh Jammy	Yes	20210118	18-01-2021	CTRI				http://www.ctri.nic.in/Clinicaltrials/pmaindet2.php?trialid=49067	Not Recruiting	No				01-02-2021	25000	Observational	Other<br> Method of generating randomization sequence:Not Applicable Method of allocation concealment:Not Applicable Blinding and masking:Not Applicable	N/A	India	Dr Guru Rajesh Jammy		Department of Public Health, Epidemiology Division, Room No.3 SHARE INDIA MediCiti Institute of Medical Sciences Campus, Medchal-Malkajgiri(Dist), Medchal(Mandal) Telangana, Hyderabad. INDIA. SHARE INDIA MediCiti Institute of Medical Sciences Campus,	jammyrajesh@sharefoundations.org	9989924783	SHARE INDIA (Society for Health Allied Research and Education,INDIA)	Inclusion criteria: Survey will be carried out in individuals above 2 years of age and all individuals currently residing and likely to stay till the end of study (1 year) in the study area will be considered eligible for inclusion.	Exclusion criteria: Not Applicable			I.Estimate the sero-prevalence of SARS-CoV-2 infection in the general population <br/ ><br>II. Estimate the 4 monthly incidence of SARS-CoV-2 infection based on serial sero-surveys <br/ ><br>III. Estimate cumulative sero-conversion of SARS-CoV-2 infection over one year period <br/ ><br>IV. Estimate the sero-prevalence and annual sero conversion of Dengue and Chikungunya in a sub sample of the stu…	I.Monitor the trend of SARS-CoV-2 transmission in the general population <br/ ><br>II. Determine the prevalence and incidence of SARS CoV2 sero-positivity among the members of the households with at least one seropositive individual (clustering of infection at household level) Determine the risk factors for SARS-CoV-2 infection <br/ ><br>III. Determine the duration of persistence of antibodies in…	NIL	National Biopharma Mission (NBM), Biotechnology Industry Research Assistance Council (BIRAC), 1st Floor, MTNL Building, 9, CGO Complex, Lodhi Road, New Delhi - 110003	Approved	05/09/2020		MediCiti Ethics Committee
CTRI/2021/01/030245	Spatiotemporal Epidemiology and Forecasting of Dengue in the state of Punjab, India		08/02/2023 12:39:56	11657162	24 November 2021	Sree Chitra Tirunal Institute for Medical Sciences and Technology	Yes	20210105	05-01-2021	CTRI				http://www.ctri.nic.in/Clinicaltrials/pmaindet2.php?trialid=50787	Not Recruiting	No				13-01-2021	60000	Observational	Other<br> Method of generating randomization sequence:Not Applicable Method of allocation concealment:Not Applicable Blinding and masking:Not Applicable	N/A	India	Biju Soman		Faculty room, Second Floor, Achutha Menon Centre for Health Science Studies (AMCHSS), Sree Chitra Tirunal Institute for Medical Sciences and Technology (SCTIMST)	drgurpreet.md.afmc@gmail.com	8552055667	Sree Chitra Tirunal Institute for Medical Sciences and Technology	Inclusion criteria: The proposed study shall include all lab-confirmed dengue cases reported by Directorate of Health Services, Punjab from 01 Jan 2015 to 31 Dec 2019.	Exclusion criteria: Lab confirmed dengue cases which are not included in the routine health information system.			Understanding of spatiotemporal epidemiology of dengue. <br/ ><br>Exploration of associations between risk factors and dengue occurrence. <br/ ><br>Development of dengue forecasting models.Timepoint: Jan 2022	Value addition to the existing surveillance for dengue, by incorporating data sources from outside the health sector. The project will strengthen dengue surveillance by using routine data by integrating multiple data sources from non-health sectors. The framework for routine data-based vector-borne disease forecasting models shall provide a process and algorithms to be followed for the developmen…	NIL	Sree Chitra Tirunal Institute for Medical Sciences and Technology	Approved	19/12/2020		Institutional Ethics Committee, SCTIMST (IEC Regn No. ECR/189/Inst/KL/2013/RR-16)						30/06/2021
CTRI/2020/12/029772	Clinical Presentations and treatment outcomes in COVID-19 patients with Co-infection of Vector Borne Diseases (Malaria or Dengue) in TNMC and BYL Nair Charitable Hospital		08/02/2023 12:39:56	11656689	24 November 2021	DrNiraj Mahajan	Yes	20201214	14-12-2020	CTRI				http://www.ctri.nic.in/Clinicaltrials/pmaindet2.php?trialid=50363	Not Recruiting	No				21-12-2020	200	Observational	Other<br> Method of generating randomization sequence:Not Applicable Method of allocation concealment:Not Applicable Blinding and masking:Not Applicable	N/A	India	DrNiraj Mahajan		Department of Obstetrics and Gynaecology, Fourth floor, college building Mumbai Maharashtra	nirajdr@hotmail.com	09004696920	TNMC and BYL Nair hospital	Inclusion criteria: Medical case records of patients with Co-infection of malaria and dengue with COVID-19 admitted at Nair hospital from 1st March till 30th October 2020.	Exclusion criteria: Pregnant females will be excluded.	Health Condition 1: B972- Coronavirus as the cause of diseases classified elsewhere Health Condition 2: B972- Coronavirus as the cause of diseases classified elsewhere Health Condition 3: A90- Dengue fever [classical dengue] Health Condition 4: B50- Plasmodium falciparum malaria Health Condition 5: B51- Plasmodium vivax malaria	Control Intervention1: Nil: Nil<br>	1. Socio-demographic, epidemiological and clinical characteristics of patients with co-infection of malaria or dengue with COVID-19. 2.Viral clearance of SARS-CoV-2 infection. 3.Outcomes in patients. 4.Response to treatment. 5. Reinfection or readmission will be analysed.Timepoint: 8 months	1.Reinfection or readmission will be analysed.Timepoint: 8 months	NIL	BYL Nair Charitable Hospital	Approved	26/11/2020		Ethics committee for academic research projects
CTRI/2020/12/029749	A Retrospective Study on Clinical Presentations and Cost of Illness in Patients with Dengue Fever		08/02/2023 12:39:56	11656666	24 November 2021	NIL	Yes	20201211	11-12-2020	CTRI				http://www.ctri.nic.in/Clinicaltrials/pmaindet2.php?trialid=50139	Not Recruiting	No				15-12-2020	218	Observational	Other<br> Method of generating randomization sequence:Stratified randomization Method of allocation concealment:Alternation Blinding and masking:Not Applicable	N/A	India	Dr Chethan Subramanya		Department of General Medicine Justice K.S. Hegde Charitable Hospital, Deralakatte, Mangaluru	udayv@nitte.edu.in	8152977460	Dept. of Pharmacy Practice, NGSM Institute of Pharmaceutical Sciences	Inclusion criteria: Patients diagnosed with dengue fever. <br/ ><br>Patients admitted in the hospital minimum of 2 days. <br/ ><br>Patients admitted in the hospital during january 2018 to december 2019.	Exclusion criteria: Patients with incomplete records. <br/ ><br>Pregnant patients.	Health Condition 1: B338- Other specified viral diseases		To estimate the cost of illness by calculating the direct medical cost of patients treated for Dengue fever. <br/ ><br>To study the different types of drug prescribed. <br/ ><br>To study the clinical presentations of the disease.Timepoint: Single Points	The result of the study will highlight the economic burden on the patients suffering from the dengue . <br/ ><br>The prescription pattern will give the idea about the drug cost and trends of prescribing pattern.Timepoint: Single points	NIL	NGSM Institute of Pharmaceutical Sciences, Justice KS Hegde Charitable Hospital	Approved	26/11/2020		NGSM Institute of Pharmaceutical Sciences Institutional Ethics Committee
NCT04673422	Effect of Montelukast in Preventing Dengue With Warning Signs in Dengue Patients: a Multicenter Randomized, Double-blind, Placebo Controlled, Superiority Trial		08/02/2023 12:39:56	13179373	25 July 2023	Phramongkutklao College of Medicine and Hospital	Yes	20201209	09/12/2020	ClinicalTrials.gov				https://clinicaltrials.gov/ct2/show/NCT04673422	Not recruiting	No	18 Years	N/A	All	January 15, 2021	358	Interventional	Allocation: Randomized. Intervention model: Parallel Assignment. Primary purpose: Treatment. Masking: Triple (Participant, Care Provider, Investigator).	Phase 2/Phase 3	Thailand	;	Worapong Nasomsong, MD;Worayon Chuerboonchai, MD		;	;	Phramongkutklao College of Medicine and Hospital;Ananda Mahidol Hospital	<br> Inclusion Criteria: <br> <br> - at least 18 years old <br> <br> - diagnosis of dengue <br> <br> - positive NS1 antigen or polymerase chain reaction (PCR) test <br> <br> Exclusion Criteria: <br> <br> - any warning sign of dengue <br> <br> - concurrent diagnosis of other causes of fever, such as malaria or heat stroke <br> <br> - pregnancy <br> <br> - being unable to take medication by mouth <…		Dengue;Dengue With Warning Signs;Dengue Shock Syndrome	Drug: Montelukast;Drug: Placebo	Rate of dengue with warning signs	Rate of each component of composite outcome of dengue with warning signs;Rate of hospitalization;Length of hospital stay;Rate of severe dengue;Rate of dengue shock;30-day mortality	AMEDDengue2020	Please refer to primary and secondary sponsors
CTRI/2020/12/029564	A Cohort Study to study SARS-CoV-2(Severe Acute Respiratory Syndrome Corona Virus), Dengue, Chikungunya in India		08/02/2023 12:39:56	11656481	24 November 2021	Dr Winsley Rose	Yes	20201204	04-12-2020	CTRI				http://www.ctri.nic.in/Clinicaltrials/pmaindet2.php?trialid=48916	Not Recruiting	No				10-12-2020	5000	Observational	Other<br> Method of generating randomization sequence:Not Applicable Method of allocation concealment:Not Applicable Blinding and masking:Not Applicable	N/A	India	Winsley Rose		Department of Pediatrics (Unit-3), Christian Medical College, Vellore-632004	winsleyrose@gmail.com	04162283343	Christian Medical College, Vellore	Inclusion criteria: all individuals currently residing and likely to stay in the area till the end of study (1 year) in the study area will be considered eligible for inclusion.	Exclusion criteria: none			I. Estimate the sero-prevalence of SARS-CoV-2 infection in the general population <br/ ><br>II. Estimate the 4 monthly incidence of SARS-CoV-2 infection based on serial sero-surveys <br/ ><br>III. Estimate cumulative sero-conversion of SARS-CoV-2 infection over one year period <br/ ><br>IV. Estimate the sero-prevalence and annual sero conversion of Dengue and Chikungunya in a sub sample of the st…	I. Monitor the trend of SARS-CoV-2 transmission in the general population <br/ ><br>II. Determine the prevalence and incidence of SARS CoV2 sero-positivity among the members of the households with at least one seropositive individual (clustering of infection at household level)Determine the risk factors for SARS-CoV-2 infection <br/ ><br>III. Determine the duration of persistence of antibodies in…	NIL	National BioPharma Mission-BIRAC	Approved	28/09/2020		Institutional Review Board Christian Medical College Vellore Tamil Nadu
NCT04786457	A Phase 1, Open-Label Clinical Trial With Dengue-1-Virus Live Virus Human Challenge (DENV-1-LVHC) Assessment of Healthy U.S. Adults Previously Primed With Tetravalent Dengue Virus Purified Inactivated Vaccine (TDEN-PIV) and Boosted With Tetravalent Dengue Virus Live Attenuated Vaccine Formulation (TDEN LAV)		08/02/2023 12:39:56	11576317	8 November 2021	University of Maryland, Baltimore	Yes	20201124	24/11/2020	ClinicalTrials.gov				https://clinicaltrials.gov/show/NCT04786457	Not recruiting	No	18 Years	50 Years	All	November 30, 2020	17	Interventional	Allocation: N/A. Intervention model: Single Group Assignment. Primary purpose: Basic Science. Masking: None (Open Label).	Phase 1	United States							<br> Inclusion Criteria: <br> <br> - 1. Male or non-pregnant, non-breastfeeding female between 18 and 50 years of age <br> (inclusive) at the time of consent. <br> <br> - 2. Tetravalent dengue antibody response at 28 days following final vaccination for <br> vaccinated groups of volunteers. <br> <br> - 3. Volunteers must be able and willing to provide written informed consent. <br> <br> - 4. Volu…		Dengue	Biological: Dengue 1 Live Virus Human Challenge (DENV-1-LVHC)	Solicited Injection Site Adverse Events;Unsolicited Injection Site Adverse Events;Solicited Systemic Adverse Events;Incidence of Abnormal Laboratory Measurements;Dengue-Related Adverse Events;Unsolicited Systemic Adverse Events;Short-Term SAEs;Long-Term SAEs;Fever		HP-00088798	Please refer to primary and secondary sponsors									United States Army Medical Materiel Development Activity;Medical Technology Enterprise Consortium (MTEC)
CTRI/2020/11/029287	Performance Evaluation of ASSURED rapid antigen based diagnostic kit for detection of Dengue, Chikungunya and Malaria.		08/02/2023 12:39:56	11656205	24 November 2021	Ameliorate Biotech Pvt Ltd	Yes	20201123	23-11-2020	CTRI				http://www.ctri.nic.in/Clinicaltrials/pmaindet2.php?trialid=49333	Not Recruiting	No				25-11-2020	185	Interventional	Non-randomized, Multiple Arm Trial<br> Method of generating randomization sequence:Not Applicable Method of allocation concealment:Not Applicable Blinding and masking:Not Applicable	N/A	India	Subham Dutta		2nd Main Road, Building #06, 3rd Floor. Arekere, Sarvobhogam Nagar.	rashbehari@amelioratebiotech.com	9901551514	Ameliorate Biotech Pvt. Ltd.	Inclusion criteria: 1. Male or Female, aged 10 years or above (both <br/ ><br>inclusive). <br/ ><br>2. Subjects suffering from fever less than 5 days <br/ ><br>3. Subjects with any of the following conditions: <br/ ><br>a. Subject with or without any medical <br/ ><br>condition who agrees to participate in this <br/ ><br>clinical trial and is afebrile. <br/ ><br>b. Fever <br/ ><br>c. Pre diagnose…	Exclusion criteria: 1. Uncooperative subjects. <br/ ><br>2. Subjects not willing to sign written informed <br/ ><br>consent. <br/ ><br>3. Subjects on Ventilator or are terminally ill. <br/ ><br>4. Subjects who had undergone recent surgery within <br/ ><br>past 4 months or are about to have surgery schedule <br/ ><br>within 10 days. <br/ ><br>	Health Condition 1: A920- Chikungunya virus disease Health Condition 2: A90- Dengue fever [classical dengue] Health Condition 3: R508- Other specified fever Health Condition 4: B54- Unspecified malaria	Intervention1: ASSURED rapid antigen based diagnostic kit: ASSURED is a simple, rapid and an invitro qualitative<br>screening test to diagnose dengue, chikungunya and malaria infection, even for 1st day of<br>fever using human blood.<br>Control Intervention1: Any market available antigen based rapid diagnostic kit for<br>malaria & Dengue. ELISA for antigen of Chikungunya: Any market available ant…	Sensitivity and specificity of the test device will be evaluated <br/ ><br>against the subsequent equivalent. The results obtained from <br/ ><br>test and the reference device will be evaluated by the physician <br/ ><br>and will be classified as Negative or Positive.Timepoint: same day	1. The ease of use of the test device will be accessed <br/ ><br>through a Usability questionnaire. <br/ ><br>2. Turnaround time (TAT) will be calculated and <br/ ><br>compared for the following parameters for test and <br/ ><br>the reference device <br/ ><br>a. Device setup (installation) time <br/ ><br>b. Per-cycle loading and unloading time <br/ ><br>c. Overall time for the testTimepoint: same…	NIL	Ameliorate Biotech Pvt. Ltd. AIC-Jyothy Institute of Technology Foundation Pipeline road, Tataguni Bangalore 560082, Karnataka	Approved	04/11/2020		Santosh Hospital Instutional Ethics Committee						24/01/2021
CTRI/2020/11/029254	An Open Label, Single Arm, Pilot Clinical study To Evaluate The Efficacy and Safety of HPLT031707 SYRUP in Cases of Thrombocytopenia due to varied etiology in Pediatric Population.		08/02/2023 12:39:56	11656172	24 November 2021	The Himalaya Drug Company	Yes	20201119	19-11-2020	CTRI				http://www.ctri.nic.in/Clinicaltrials/pmaindet2.php?trialid=48198	Not Recruiting	No				30-11-2020	20	Interventional	Single Arm Trial<br> Method of generating randomization sequence:Not Applicable Method of allocation concealment:Not Applicable Blinding and masking:Not Applicable	Phase 2/ Phase 3	India	Dr Soorya Narayan H		Room No 301,3rd Floor Clinical Phramacology. Reserach and Development Makali,Tumkur Road,	dr.srikrishna@himalayawellness.com	08067547230	The Himalaya Drug Company	Inclusion criteria: 1. Both male and female pediatric subjects between the age group of >=2 years to <= 12 years <br/ ><br>2. Paediatric subjects who are diagnosed with thrombocytopenia (platelet count between 50000 cells/mm3 to 1 Lakh cells/mm3) due to any of the following conditions: <br/ ><br>i Infection conditions which are associated with mild to moderate thrombocytopenia viz., associated wi…	Exclusion criteria: 1. Paediatric subjects with platelet count <50000/Î¼L or more than 1 Lakh cells/mm3. <br/ ><br>2. Paediatric subjects weighing <10 Kgs and >45Kgs. <br/ ><br>3. Paediatric subjects with any febrile condition with temperature >103 0F and with a history of any febrile seizures <br/ ><br>4. Paediatric subjects presenting with haemorrhagic phenomena at Day 1 (screening/baseline) e.…	Health Condition 1: A90- Dengue fever [classical dengue]	Intervention1: HPLT031707 SYRUP: HPLT031707 SYRUP will be administered at the recommended dose as per the weight and age of the pediatric subjects.<br><br>Route of administration : Oral <br>Frequency : Twice daily <br>Duration : Maximum 7 days <br>Dosage : as per subject age and weight.<br><br><br>Control Intervention1: NIL: NIL<br>	Increase in platelet counts as compared to baselineTimepoint: Day-1 to Day-7	1. Time taken to achieve a platelet count of 1.5 Lakh cells/mm3 <br/ ><br>2. Overall compliance of the subject to the study medication <br/ ><br>3. To assess any adverse events reported or observed during the study period.Timepoint: Day-1 to Day-7	HDC/CP/PP/053/2020	The Himalaya Drug Company. Makali, Makali Aluru Main Rd, Opp JCB, Bengaluru, Karnataka 562162	Approved;Approved	05/05/2021;21/09/2020	;	ACE Independent Ethics Committee;Universal Ethics Committee	;	;
CTRI/2020/11/029141	Establish serial sero-surveillance to monitor the trend of SARS-CoV-2, Dengue and Chikungunya infection transmission in the general population, India		08/02/2023 12:39:56	11656059	24 November 2021	Shikha Dixit	Yes	20201116	16-11-2020	CTRI				http://www.ctri.nic.in/Clinicaltrials/pmaindet2.php?trialid=49486	Not Recruiting	No				01-12-2020	5000	Observational	Other<br> Method of generating randomization sequence:Not Applicable Method of allocation concealment:Not Applicable Blinding and masking:Not Applicable	N/A	India	Divya Nair		THE INCLEN TRUST INTERNATIONAL, F-1/5, SECOND FLOOR, OKHLA INDUSTRIAL AREA PHASE 1.	divya.nair@inclentrust.org	8056748342	The INCLEN Trust International	Inclusion criteria: Survey will be carried out in individuals above 2 years of age (no upper limit on age) and all individuals currently residing and likely to stay till the end of study (1 year) in the study area will be considered eligible for inclusion.	Exclusion criteria: Individuals who are unlikely to stay in the study area for the next 1 year			Primary objectives <br/ ><br>I. Estimate the sero-prevalence of SARS-CoV-2 infection in the general population <br/ ><br>II. Estimate the 4 monthly incidence of SARS-CoV-2 infection based on serial sero-surveys <br/ ><br>III. Estimate cumulative sero-conversion of SARS-CoV-2 infection over one year period <br/ ><br>IV. Estimate the sero-prevalence and annual sero conversion of Dengue and Chikungu…	Secondary objectives <br/ ><br>I. Monitor the trend of SARS-CoV-2 transmission in the general population <br/ ><br>II. Determine the prevalence and incidence of SARS CoV2 sero-positivity among the members of the households with at least one seropositive individual (clustering of infection at household level) Determine the risk factors for SARS-CoV-2 infection <br/ ><br>III. Determine the duration…	NIL	National Biopharma Mission (NBM), Biotechnology Industry Research Advisory Council (BIRAC)	Approved	19/09/2020		The INCLEN Independent Ethics Committee
CTRI/2020/11/028968	Establish serial sero-surveillance to monitor the trend of SARS-CoV-2, Dengue and Chikungunya infection transmission in the general population. - Sero-survey		08/02/2023 12:39:56	11655886	24 November 2021	National Biopharma Mission NBM Biotechnology Industry Research Assistance Council BIRAC	Yes	20201106	06-11-2020	CTRI				http://www.ctri.nic.in/Clinicaltrials/pmaindet2.php?trialid=49216	Not Recruiting	No				18-11-2020	5000	Observational	Other<br> Method of generating randomization sequence:Stratified randomization Method of allocation concealment:Not Applicable Blinding and masking:Not Applicable	N/A	India	DrYuvarajJayaraman		ICMR-NIE,2nd Main Road, Ayapakkam, Chennai	j_yuvan@yahoo.com	9843323166	Indian Council of Medical Research-National Institute of Epidemiology	Inclusion criteria: Survey will be carried out in individuals above 2 years of age and all individuals currently residing and likely to stay till the end of study (1 year) in the study area will be considered eligible for inclusion.	Exclusion criteria: Consent refusal	Health Condition 1: B972- Coronavirus as the cause of diseases classified elsewhere Health Condition 2: A90- Dengue fever [classical dengue] Health Condition 3: B978- Other viral agents as the cause ofdiseases classified elsewhere	Intervention1: NA: NA<br>	1.Determining the burden of COVID 19 infection at the community level and monitor the trends in transmission of SARS-CoV-2 infection. <br/ ><br>2.Risk factors for infection can be identified which might inform future control strategies.Timepoint: Outcome 1: 12 months <br/ ><br>Outcome 2: 12 months	The serial surveys in the same set of individuals will help in measuring the antibody levels over a period of time and understand the proportion of individuals who are able to mount a neutralisation response and the duration for which immunity lasts after infection.Timepoint: 12 months	NIL	National Biopharma Mission NBM Biotechnology Industry Research Assistance Council BIRAC	Approved	06/10/2020		Institutional Human Ethics Committee
NCT04615364	Genetic Evolution of Arboviruses in New Caledonia Between 1995 and 2024 and Impact of Wolbachia		08/02/2023 12:39:56	12583875	17 October 2022	Institut Pasteur	Yes	20201029	29/10/2020	ClinicalTrials.gov				https://clinicaltrials.gov/show/NCT04615364	Recruiting	No	2 Years	N/A	All	July 17, 2020	600	Observational			France	; ;	Myrielle Dupont-Rouzeyrol, PhD;Myrielle Dupont-Rouzeyrol, PhD;Ann-Claire Gourinat, MD		;mdupont@pasteur.nc;ann-claire.gourinat@cht.nc	;+687 27 75 30;+687 208000	Institut Pasteur de Nouvelle-Calédonie;	<br> Inclusion Criteria: <br> <br> - Appearance of clinical signs suggestive of an infection with an arbovirus in the 7 <br> days preceding the blood sample, <br> <br> - Diagnostic confirmation by RT-qPCR of mono-infection with dengue virus or another <br> arbovirus. <br> <br> - Patients or their representative (s) informed of the possible secondary use for <br> research purposes of the samples i…		Arbovirus Infections;Dengue;Zika;Chikungunya		arbovirus genome sequencing;genetic evolution of arbovirus strains	measurement of the impact of Wolbachia on the virus genetic evolution;measurement of the ability of these viruses to replicate in the presence of Wolbachia	2019-022	Please refer to primary and secondary sponsors								DENWOLUTION	Institut Pasteur de Nouvelle-Calédonie;Centre Hospitalier Territorial de Nouvelle-Calédonie
NCT04597437	Zanamivir Treatment of Vascular Permeability in Dengue (ZAP-DENGUE): A Pilot Randomized Controlled Trial		08/02/2023 12:39:56	13154264	3 July 2023	George Washington University	Yes	20201009	09/10/2020	ClinicalTrials.gov				https://clinicaltrials.gov/show/NCT04597437	Not recruiting	No	7 Years	N/A	All	August 1, 2023	74	Interventional	Allocation: Randomized. Intervention model: Parallel Assignment. Primary purpose: Treatment. Masking: Quadruple (Participant, Care Provider, Investigator, Outcomes Assessor).	Early Phase 1			Aileen Y Chang, MD		chang@email.gwu.edu	202-741-6562		<br> Inclusion Criteria: <br> <br> 1. Provision of signed and dated informed consent form. <br> <br> 2. Stated willingness to comply with all study procedures and availability for the <br> duration of the study. <br> <br> 3. Male or female, aged >7 years <br> <br> 4. Willingness to receive intravenous medication and be willing to adhere to the <br> medication regimen <br> <br> 5. Have a diagnosis…		Dengue Fever	Drug: Zanamivir;Other: Placebo	Incidence of Treatment-Emergent Adverse Events of intravenous zanamivir treatment versus placebo in dengue	Levels of endothelial glycocalyx biomarkers in intravenous zanamivir treatment versus placebo in dengue;Preliminary clinical efficacy of intravenous zanamivir treatment versus placebo in dengue	NCR203024	Please refer to primary and secondary sponsors								ZAP-DENGUE	Naval Medical Research Center;Clinica de la Costa;Global Disease Research
NCT04619823	Virological and Immunological Determinants of Arbovirus Infection in New Caledonia		08/02/2023 12:39:56	12583886	17 October 2022	Institut Pasteur	Yes	20200918	18/09/2020	ClinicalTrials.gov				https://clinicaltrials.gov/show/NCT04619823	Recruiting	No	18 Years	N/A	All	February 15, 2021	250	Interventional	Allocation: N/A. Intervention model: Single Group Assignment. Primary purpose: Basic Science. Masking: None (Open Label).	N/A	New Caledonia	; ;	Myrielle Dupont-Rouzeyrol, PhD;Myrielle Dupont-Rouzeyrol, PhD;Myrielle Dupont Rouzeyrol, PhD		;mdupont@pasteur.nc;mdupont@pasteur.nc	;+687 27 75 30;+687 27 75 30	Institut Pasteur de Nouvelle-Calédonie;	<br> Inclusion Criteria: <br> <br> - Major patient <br> <br> - Patient with clinical signs suggestive of an arbovirus infection: <br> <br> Fever And at least 2 clinical signs suggestive of arbovirus among which myalgia, <br> retro-orbital pain, drop in platelets (if data available), digestive symptoms, etc. <br> <br> - Appearance of clinical signs suggestive of an arbovirus infection in the 7 day…		Arbovirus Infections;Zika;Dengue;Chikungunya	Other: Blood sample collection	Measurement of vector competence parameters of Aedes aegypti (carriers or not of Wolbachia) for arboviruses by vector competence experiments using deported blood meals.;Measurement of vector competence parameters of Aedes aegypti (carriers or not of Wolbachia) for arboviruses by vector competence experiments using deported blood meals.;Measurement of vector competence parameters of Aedes aegypti …	Molecular characterization of arborviruses strains included in the blood of patients and which may be diffused by mosquitoes carrying Wolbachia or not during deported blood meals;Molecular characterization of arborviruses strains contained in mosquitoes present in patients' homes	2019-062	Please refer to primary and secondary sponsors								VIRIMA	Institut Pasteur de Nouvelle-Calédonie;Centre Hospitalier Territorial de Nouvelle-Calédonie
TCTR20200916008	Effect of Continuous Positive Airway Pressure on Time to Resolution of Dengue&#45;associated Pleural Effusion	N	08/02/2023 12:39:56	13193259	25 July 2023	Mahidol Oxford Research Unit	No	20200916	16/09/2020	TCTR		Positive Airway Pressure	Supportive	https://www.thaiclinicaltrials.org/show/TCTR20200916008	Recruiting	No	19 Years	100 Years	Both	01/05/2020	74	Interventional	Randomized	Phase 4		Chaisith	Sivakorn	Department of Clinical Tropical Medicine&#44; Faculty of Tropical Medicine&#44; Mahidol University 420/6 Rat	chaisith.siv@mahidol.edu	0898229552	Faculty of Tropical medicine&#44; Mahidol university	Inclusion criteria: 1. Age > 18 years; <br>2. Dengue infection confirmed by either antigen detection e.g. PCR for RNA&#44; NS1Ag or antibodies detection e.g. IgM ELISA&#44; paired IgG ELISA methods; <br>3. Newly detected pleural effusion of at least 2 centimeters detected by chest ultrasound at posterior part of right diaphragm in upright position in 24 to 48 hours after fever has disappeared. <b…	Exclusion criteria: 1. An underlying disorder causative of pleural effusion e.g. tuberculous effusion&#44; malignancy effusion&#44; cirrhosis&#44; heart failure&#44; etc. <br>2.Contraindication to CPAP&#44; e.g.&#44; coma&#44; shock or known intolerance for NIV/CPAP <br>3.Pregnancy <br>4.No informed consent <br>5. Cannot communicate with Thai or English language <br>	Dengue is a global problem and is common in more than 120 countries&#44; mainly in Asia and South America. Each year millions of people are infected and up to 20&#44;000 die. <br>Dengue hemorrhagic fever&#44; pleural effusion&#44; Continuous Positive Airway Pressure <br>;Dengue hemorrhagic fever&#44; pleural effusion&#44; Continuous Positive Airway Pressure <br>	Treatment according World Health Organization guideline for Dengue Hemorrhagic Fever.,Continuous positive airway pressure (CPAP) therapy might reduce pleural effusion resolution time;Active Comparator Other,Experimental Device;Standard treatment arm,Continuous positive airway pressure (CPAP) therapy arm	Pleural effusion resolution time Time since newly detected pleural effusion till resolution of pleural effusion chest ultrasound	Dyspnea score Time since newly detected pleural effusion till resolution of pleural effusion Modified Borg Score		Institutional Translational Partnership Award	Submitted, approved	01/01/1900	supaporn.suy@mahidol.ac.th	The Ethics Committee of the Faculty of Tropical Medicine&#44; Mahidol University	02&#45;306&#45;9126 Ext. 1349-16	supaporn.suy@mahidol.ac.th			Mahidol Oxford Research Unit	01/06/2021
NCT04582474	Demonstration of an Electronic Clinical Decision Support Module for Dengue Case Management and Reporting in Burkina Faso		08/02/2023 12:39:56	10379683	12 December 2020	Foundation for Innovative New Diagnostics, Switzerland	Yes	20200908	08/09/2020	ClinicalTrials.gov				https://clinicaltrials.gov/show/NCT04582474	Recruiting	No	6 Months	N/A	All	September 10, 2020	335	Interventional	Allocation: N/A. Intervention model: Single Group Assignment. Primary purpose: Diagnostic. Masking: None (Open Label).	N/A	Burkina Faso	;	Brice W Bicaba, MD;Brice W Bicaba, MD		;bicaba_brico@yahoo.fr	;+22670264393	Ministry of Health, Burkina Faso;	<br> Inclusion Criteria: <br> <br> - Older than 6 month <br> <br> - Presentation with fever (axillary temperature = 37,5°C) or history of fever for 2-7 <br> days without localizing signs of another pathology such as malaria diagnosed by RDT <br> <br> - Malaria diagnosis: negative malaria RDT performed at the the study site by a nurse as <br> part of the routine consultation, or a positive malaria…		Dengue	Other: Dengue module and rapid diagnostic tests	Point estimates of the percentage of dengue consultations performed using the dengue module, with 95% confidence intervals;Evaluation of the adherence to the different steps of the module	Estimate of the operational characteristic, Efficacy, of the dengue module: percentage of forms emitted from the module received in the surveillance system;Estimate of the operational characteristic, Timeliness, of the dengue module: percentage of forms that are received by the surveillance system on time, as defined by the national surveillance system.;Estimate of operational characteristic, Com…	FE008	Please refer to primary and secondary sponsors									Ministry of Health, Burkina Faso;Terre des hommes, Burkina Faso & Switzerland
NCT04514107	A Cluster-Randomized Trial to Evaluate the Efficacy of Wolbachia-Infected Aedes Aegypti Mosquitoes in Reducing the Incidence of Arboviral Infection in Brazil		08/02/2023 12:39:56	13073368	29 May 2023	National Institute of Allergy and Infectious Diseases (NIAID)	Yes	20200813	13/08/2020	ClinicalTrials.gov				https://clinicaltrials.gov/show/NCT04514107	Recruiting	No	6 Years	11 Years	All	September 9, 2020	3480	Interventional	Allocation: Randomized. Intervention model: Parallel Assignment. Primary purpose: Prevention. Masking: Triple (Participant, Care Provider, Investigator).	Phase 2	Brazil;United States		Srilatha Edupuganti		sedupug@emory.edu	14047121434		<br> Inclusion Criteria: <br> <br> 1. Children aged 6-11 years at enrollment. <br> <br> 2. Child's parent or legal guardian agrees to provide written informed consent. <br> <br> 3. Child agrees to provide informed assent. <br> <br> 4. Child is enrolled in a public school selected for this trial (and which define the <br> clusters). <br> <br> 5. Child resides within geographic boundaries at least …		Dengue Fever	Other: Brazilian National Dengue Control Program;Other: Wolbachia-infected Aedes aegypti	Incidence of arbovirus (ARBV) infection	Incidence of arbovirus (ARBV) infections, specifically due to flavivirus (FLAV) or chikungunya virus (CHIKV);Incidence of Chikungunya virus (CHIKV) infection is defined by seroconversion to CHIKV;Incidence of Dengue virus (DENV) infection as defined by seroconversion to DENV;Incidence of Dengue virus (DENV) infection is defined by seroconversion;Incidence of Flavivirus (FLAV) infection as defined…	HHSN272201300018I;17-0111	Please refer to primary and secondary sponsors
NCT04486638	Dengvaxia US Pregnancy Registry: A Surveillance Study to Assess the Safety of Dengvaxia Among Exposed Pregnant Women and Their Offsprings (DNG00044)		08/02/2023 12:39:56	12958613	10 April 2023	Sanofi Pasteur, a Sanofi Company	Yes	20200722	22/07/2020	ClinicalTrials.gov				https://clinicaltrials.gov/show/NCT04486638	Recruiting	No	N/A	N/A	All	September 7, 2022	500	Observational [Patient Registry]			Puerto Rico	;	Clinical Sciences & Operations;Dengvaxia US Pregnancy Registry HelpLine		;	;1-800-822-2463	Sanofi;	<br> The eligible population will include pregnant women of any age and their offspring(s) <br> residing in the US and its Territories whose Dengvaxia pregnancy exposure is reported to <br> the pregnancy registry. <br> <br> Reports of Dengvaxia pregnancy exposure must contain the following information to be <br> included in the registry: <br> <br> - Sufficient evidence to confirm the case qualifi…		Dengue Virus Infection	Biological: Dengue Tetravalent Vaccine, Live	Percentage of pregnant women with maternal adverse events;Pecentage of women with obstetrical adverse events;Percentage of participants with adverse pregnancy outcome;Percentage of offsprings with neonatal adverse events;Percentage of offsprings with infant adverse events		DNG00044	Please refer to primary and secondary sponsors								DNG00044
RBR-6ck7g2	Expansion of innovative interventions and surveillance to prevent and control diseases communicable by Aedes aegypti		08/02/2023 12:39:56	13090128	29 May 2023	FUNDACAO UNIVERSIDADE ESTADUAL DO CEARA - UECE	No	20200720	20/07/2020	REBEC				http://ensaiosclinicos.gov.br/rg/RBR-6ck7g2	Not Recruiting	No			-	22/01/2017		Intervention	Parallel, open, two-arm, non-randomized, controlled clinical trial of prevention	N/A	Brazil	Andrea;Andrea	Caprara;Caprara	Av. Dr. Silas Munguba, 1700, Itaperi, Fortaleza, Ceará;Av. Dr. Silas Munguba, 1700, Itaperi, Fortaleza, Ceará	andreacaprara1@gmail.com;andreacaprara1@gmail.com	+39 338 176 9586;+39 338 176 9586	FUNDACAO UNIVERSIDADE ESTADUAL DO CEARA - UECE;FUNDACAO UNIVERSIDADE ESTADUAL DO CEARA - UECE	Inclusion criteria: Living on the streets included in the study; find themselves in the territories during the interventions; sign the free and informed consent form	Exclusion criteria: Children whose parents did not authorize the participation in the study	Dengue; Zika Virus Infection; Chikungunya Fever; Aedes;C01.920.500.270;C01.920.500.990;C01.920.500.078.184;B01.050.500.131.617.720.500.500.750.712.500.875.100	Home intervention: between January and May 2018, visits by endemic agents were carried out in all households in the study to assess entomological indices. In the intervention areas, the resident was offered a cover for water tanks, to avoid infestation by mosquitoes. In the control there was only the research of entomological indices. Between September and December 2018 and January and May 2019, …	Significant reduction in Aedes Aegypti infestation measured by entomological indicators such as Breteau index, House index and container index.	Community participation in workshops and groups measured through frequency list.;Reduction of potential breeding grounds for the Aedes aegypti mosquito measured through data collected during home visits.		International Development Research Centre-IDRC;Coordenação de Aperfeiçoamento de Pessoal de Nível Superior - CAPES									FUNDACAO UNIVERSIDADE ESTADUAL DO CEARA - UECE
NCT04480736	A Phase 2a, Randomized, Double-blind, Placebo-controlled Trial to Evaluate the Antiviral Activity, Safety, and Pharmacokinetics of Repeated Oral Doses of JNJ-64281802 Against Dengue Serotype 1 Infection in a Dengue Human Challenge Model in Healthy Adult Participants		08/02/2023 12:39:56	12845309	27 February 2023	Janssen Research & Development, LLC	Yes	20200717	17/07/2020	ClinicalTrials.gov				https://clinicaltrials.gov/show/NCT04480736	Not recruiting	No	18 Years	55 Years	All	July 28, 2020	54	Interventional	Allocation: Randomized. Intervention model: Parallel Assignment. Primary purpose: Other. Masking: Double (Participant, Investigator).	Phase 2	United States;United Kingdom;United States		Janssen Research & Development, LLC Clinical Trial				Janssen Research & Development, LLC	<br> Inclusion Criteria: <br> <br> - Healthy on the basis of physical examination, medical history, and vital signs <br> performed at screening. If there are abnormalities, the participant may be included <br> only if the investigator judges the abnormalities to be not clinically relevant. This <br> determination must be recorded in the participant's source documents and initialed and <br> dated …		Healthy	Drug: Placebo;Drug: JNJ-64281802 High dose;Drug: JNJ-64281802 Medium dose;Drug: JNJ-64281802 Low dose;Drug: JNJ-64281802 Dosing Regimen X;Drug: JNJ-64281802 Dosing Regimen Y;Drug: JNJ-64281802 Dosing Regimen Z	Area Under the DENV-1 RNA VL-concentration time Curve (VL AUC) from Immediately before Inoculation (Baseline on Day 1) until Day 29	Number of Participants with Adverse Events (AEs) as a Measure of Safety and Tolerability;Number of Participants with Clinically Significant Abnormalities in Physical Examination;Number of Participants with Clinically Significant Abnormalities in Vital Signs;Number of Participants with Clinically Significant Abnormalities in Electrocardiogram (ECGs);Number of Participants with Clinically Significa…	64281802DNG2001;CR108700	Please refer to primary and secondary sponsors
NCT04478370	Characterizing the Humoral Immune Response Against Salivary Antigens of Southeast Asian Mosquito Vectors of Malaria and Dengue With a Human Challenge Model		08/02/2023 12:39:56	13154075	3 July 2023	University of Oxford	Yes	20200629	29/06/2020	ClinicalTrials.gov				https://clinicaltrials.gov/show/NCT04478370	Not recruiting	No	18 Years	60 Years	All	January 21, 2021	147	Interventional	Allocation: Randomized. Intervention model: Parallel Assignment. Primary purpose: Basic Science. Masking: None (Open Label).	N/A	Thailand		François Nosten				Shoklo Malaria Research Unit	<br> Inclusion Criteria: <br> <br> - Healthy male or female participant judged by a responsible physician with no <br> abnormality identified on a medical evaluation; <br> <br> - Thai, Burmese or Karen ethnicity; <br> <br> - Aged = 18 to <60 years old; <br> <br> - Living in Mae Sot city for the last 12 months; <br> <br> - Willing to participate in the activity and able to give informed consent fo…		Malaria;Dengue	Biological: Mosquito bites	Levels of specific antibody titers against candidate peptides before and during repeated exposure to laboratory-reared mosquito bites determined by ELISA and mesoscale screening.;Kinetics of specific antibody titers against candidate peptides before and during repeated exposure to laboratory-reared mosquito bites determined by ELISA and mesoscale screening.;Sequence of saliva antigens determined …	Comparison of the antibody titers determined in subgroups corresponding to different level of exposure.;Comparison of the antibody titers determined in DBS and venous blood samples.	MAL19009	Please refer to primary and secondary sponsors								SG6	National Health and Medical Research Council, Australia;Burnet Institute;Agency for Science, Technology and Research
CTRI/2020/06/026174	Impact of rapid diagnostic tests in patients with acute febrile illness presenting to a tertiary care hospital in South India: an open diagnostic intervention randomized controlled trial - DRACO		08/02/2023 12:39:56	11653092	24 November 2021	Manipal Centre for Infectious disease	Yes	20200626	26-06-2020	CTRI				http://www.ctri.nic.in/Clinicaltrials/pmaindet2.php?trialid=44728	Not Recruiting	No				01-07-2020	206	Interventional	Randomized, Parallel Group Trial<br> Method of generating randomization sequence:Computer generated randomization Method of allocation concealment:Sequentially numbered, sealed, opaque envelopes Blinding and masking:Open Label	Phase 2/ Phase 3	India	Nitin gupta		Department of Infectious diseases, Kasturba Medical College, Manipal Academy of Higher Education, Manipal	nityanitingupta@gmail.com	7838340627	Kasturba Medical College	Inclusion criteria: i) Either gender, >= 18 years old, attending emergency medicine Department at Kasturba Hospital, Manipal, Karnataka <br/ ><br>ii) Acute febrile illness for more than 5-15 days, Fever will be defined as more than 37.5Â°C tympanic or oral temperature at presentation or within the last 5 days of presentation. <br/ ><br>iii) Written informed consent <br/ ><br>	Exclusion criteria: i. Those patients who have an established microbiological diagnosis or localized source of infection at presentation	Health Condition 1: B998- Other infectious disease	Intervention1: Diagnostic intervention arm: In the diagnostic intervention arm,following steps will be taken in the first one hour of presentation on top of the routine care - 2 ml of venous blood will be drawn into an EDTA vial and rapid tests will be performed using droppers provided with the rapid kit.Following rapid tests will be performed: Malaria (Malcard), scrub (Inbios), leptospirosis (Le…	Duration of hospital stayTimepoint: Duration of hospital stay	MortalityTimepoint: at 30-day from the time of enrollment;Total antibiotic consumptionTimepoint: Days of therapy	NIL	Manipal Center for Infectious Diseases Room Number: 5, Faculty Rooms, Near KMC Administrative office Madhav Nagar MAHE, Manipal-576104	Approved	25/05/2020		Kasturba Medical College and Kasturba Hospital Institutional Ethics Committee
CTRI/2020/06/025964	Profile of serum and urinary electrolytes in critically ill patients		08/02/2023 12:39:56	11652882	24 November 2021	Varun Kumar B	Yes	20200618	18-06-2020	CTRI				http://www.ctri.nic.in/Clinicaltrials/pmaindet2.php?trialid=30613	Not Recruiting	No				20-07-2020	100	Observational	Single Arm Trial<br> Method of generating randomization sequence:Not Applicable Method of allocation concealment:Not Applicable Blinding and masking:Not Applicable	N/A	India	Varun Kumar Bandi		Department of Nephrology, Super-speciality Block, Dr. Pinnamaneni Siddhartha Institute of Medical Sciences and RF	varun.vims@gmail.com	7708396309	Dr. Pinnamaneni Siddhartha Institue of Medical Sciences and RF	Inclusion criteria: 1. Age 18 years and above. <br/ ><br>2. Critically ill patients admitted to the Medical ICU <br/ ><br>	Exclusion criteria: 1. Age less than 18 years <br/ ><br>2. Patients not willing to participate <br/ ><br>3. Pregnant women <br/ ><br>4. Patients admitted to Surgical ICU <br/ ><br>	Health Condition 1: K720- Acute and subacute hepatic failure Health Condition 2: N179- Acute kidney failure, unspecified Health Condition 3: K709- Alcoholic liver disease, unspecified Health Condition 4: L039- Cellulitis and acute lymphangitis,unspecified Health Condition 5: L029- Cutaneous abscess, furuncle and carbuncle, unspecified Health Condition 6: A91- Dengue hemorrhagic fever Health Condi…	Intervention1: Not applicable: Not applicable<br>Control Intervention1: Not applicable: Not applicable<br>	MortalityTimepoint: At hospital discharge	Duration of hospital stayTimepoint: At hospital discharge;Duration of ICU stayTimepoint: At hospital discharge	NIL	Monetary and Material support: Monetary support: Dr. Pinnamaneni Siddhartha Institute of Medical Sciences and RF, Chinna avutapalli, Gannavaram mandal, Krishna district, Andhra Pradesh - 521286;Monetary support: Varun Kumar B, Department of Nephrology, Super-speciality Block, Dr. Pinnamaneni Siddhartha Institute of Medical Sciences and RF, Chinna avutapalli, Gannavaram mandal, Krishna district, A…	Approved	17/12/2018		Dr Pinnamaneni Siddhartha Institute of Medical Sciences and RF IEC
NCT04434846	Investigating the Sylvatic Transmission and Reservoir Potential of Zika, Dengue, and Chikungunya Viruses of Co-located Humans and Long-tailed Macaques of Thailand and Cambodia		08/02/2023 12:39:56	11769443	27 December 2021	National Institute of Allergy and Infectious Diseases (NIAID)	Yes	20200616	16/06/2020	ClinicalTrials.gov				https://clinicaltrials.gov/show/NCT04434846	Not recruiting	No	18 Years	55 Years	All	February 8, 2021	300	Observational			Cambodia		Jessica E Manning, M.D.				National Institute of Allergy and Infectious Diseases (NIAID)	<br> - INCLUSION CRITERIA: <br> <br> In order to be eligible to participate in this study, an individual must meet all of the <br> following criteria: <br> <br> 1. Provision of signed and dated ICF <br> <br> 2. Able to provide informed consent <br> <br> 3. Stated willingness to comply with study procedures <br> <br> 4. Male or female, aged 18-55 years <br> <br> 5. Live/work within approximately 1…		Dengue Fever;Zika;Vector-Borne Diseases;Chikungunya		Assessment of seroprevalence via screening ELISA and/or PRNTSO titers for ZIKV, DENV, and CHIKV in Cambodian adults.;Assessment of seroprevalence via screening ELISA and/or PRNTSO titers for ZIKV, DENV, and CHIKV in Cambodian macaques as compared to humans.	Comparative assessment of seroprevalence via PRNTSO titers for ZIKV, DENV, and CHIKV in Cambodian adults and macaques to that of Thai adults and macaques.;Assessment of reactivity to salivary gland homogenate of Aedes aegypti as detected by ELISA or western blot in human and macaque sera.	20-I-N054;999920054	Please refer to primary and secondary sponsors
NCT04422782	New Tools for Predicting Capillary Leak Shock During Dengue Fever		08/02/2023 12:39:56	10452712	11 January 2021	Centre Hospitalier de Cayenne	Yes	20200605	05/06/2020	ClinicalTrials.gov				https://clinicaltrials.gov/show/NCT04422782	Recruiting	No	5 Years	N/A	All	May 14, 2020	342	Interventional	Allocation: N/A. Intervention model: Single Group Assignment. Primary purpose: Diagnostic. Masking: None (Open Label).	N/A	France	; ;	Mathieu NACHER, MD, PhD;Felix DJOSSOU, MD;Mathieu Nacher, MD, PhD		;felix.djossou@ch-cayenne.fr;mathieu.nacher@ch-cayenne.fr	;0594395040;0594395024	Centre Hospitalier de Cayenne;	<br> Inclusion Criteria: <br> <br> - Age> = 5 years <br> <br> - Patient / parent consent <br> <br> - Exclude other pathology with capillary circulation problem (septic shock, anaphylaxis) <br> All suspected dengue fever requiring hospitalization will be included, final inclusion <br> being after biological confirmation (AgNS1, RT-PCR, serology). <br> <br> Exclusion Criteria: <br> <br> - Age <5 ye…		Dengue Fever;Children;Adults	Other: For each routine sample, an additional tube will be collected to measure the osmotic pressure in the blood and urine	Occurrence of a shock	Predictive value of plasma hypo-osmolarity;Validation of the clinical-biological prognostic score;Relationship between the measurements obtained by osmolarity and capillary leakage;Evaluation of the sensitivity / specificity and predictive values of osmolarity and capillary leakage;How long before the shock these measures (osmolarity, score) allow to predict an unfavorable evolution;Association b…	PrediDengue	Please refer to primary and secondary sponsors								PrediDengue	European Regional Development Fund
CTRI/2020/05/025310	A Prospective Observational Study of Hyponatremia in Dengue Fever		08/02/2023 12:39:56	11652228	24 November 2021	Dr Ajay V Shenoy	Yes	20200522	22-05-2020	CTRI				http://www.ctri.nic.in/Clinicaltrials/pmaindet2.php?trialid=42872	Not Recruiting	No				24-05-2020	137	Observational	Other<br> Method of generating randomization sequence:Not Applicable Method of allocation concealment:Not Applicable Blinding and masking:Not Applicable	N/A	India	Dr Shashikiran Umakanth		Department of Medicine Dr TMA Pai Hospital Court Road, Brahmagiri Udupi 576101	shashikiran.u@manipal.edu	9008418171	Dr TMA Pai Hospital, Udupi	Inclusion criteria: Inclusion criteria of the study includes patients of both gender belonging to both rural and urban regions, with age being 18 years and above with following features, <br/ ><br>1. Acute febrile illness with clinical suspicion of dengue fever <br/ ><br>2. Seropositive for dengue fever, either NS1 antigen or IgM antibody	Exclusion criteria: Following is the exclusion criteria for the study; <br/ ><br>1. Patients with known conditions that can cause electrolyte disturbances <br/ ><br> <br/ ><br>2. Patients with preexisting renal and hepatic diseases <br/ ><br> <br/ ><br>3. Patients who received electrolyte supplementation prior to sodium estimation <br/ ><br> <br/ ><br>4. Patients on diuretics <br/ ><br> <br/ ><br…	Health Condition 1: A00-B99- Certain infectious and parasitic diseases		Prevalance of hyponatremia in dengue fever.Timepoint: At baseline itself	To study association of dengue fever and serum sodium levels,Timepoint: At baseline itself, during enrollment.	NIL	Dr Ajay V Shenoy Junior resident, Department of Medicine Dr TMA Pai Hospital court road,Brahmagiri Udupi, Pincode 576101	Approved	15/01/2020		Kasturba Medical College and Kasturba Hospital Institutional Ethics Commitee,Manipal,Udupi district,Karnataka
TCTR20200506004	A pilot study examining the effect of Kelulut honey versus placebo in dengue infected patients: A randomized controlled trial.	Y	08/02/2023 12:39:56	13193753	25 July 2023	National University of Malaysia Fundamental Grant&#44; FF&#45;2017&#45;453	No	20200506	06/05/2020	TCTR	https://www.researchgate.net/profile/Nik-Nik-Muhamad/publication/348297570_A_Pilot_Study_Examining_the_Effect_of_Kelulut_Honey_in_Dengue_Infected_Patients_by_Examining_Clinical_Hemodynamic_and_Biochemical_Parameters/links/5ff6d9bb92851c13fef3d5e0/A-Pilot-Study-Examining-the-Effect-of-Kelulut-Honey-in-Dengue-Infected-Patients-by-Examining-Clinical-Hemodynamic-and-Biochemical-Parameters.pdf?origin=…	Miscellaneous	Others	https://www.thaiclinicaltrials.org/show/TCTR20200506004	Not Recruiting	No	18 Years	100 Years	Both	01/07/2017		Interventional	Randomized	Phase 2	Malaysia	Ahmad Fareez	Roslan	Emergency Department&#44; Hospital Canselor Tuanku Muhriz &#45;UKM	fareez_roslan@yahoo.co.uk	0060176954315	National University of Malaysia	Inclusion criteria: Patients presented to emergency department with dengue clinical signs and serological positive dengue using dengue test kit	Exclusion criteria: Excluded were high risk dengue patients&#44; dengue hemorrhagic shock&#44; dengue septic shock&#44; underlying coagulopathy&#44; need of ICU care&#44; ischemic heart disease&#44; pregnant / lactating mothers&#44; underlying diabetic mellitus&#44; incapable of giving consent (altered mental status / psychiatric conditions)&#44; allergic to honey&#44; received transfusion of blo…	Patients studies are confirmed dengue infected by clinical warning sign and serology dengue testing <br>Honey <br>Dengue Fever <br>platelet <br>hematocrit <br>white blood cell<br><br>;Honey <br>Dengue Fever <br>platelet <br>hematocrit <br>white blood cell<br><br>	Natural kelulut honey from trigona sp stingless honey bee ,Corn syrup;Active Comparator Dietary Supplement,Placebo Comparator Dietary Supplement;Kelulut Honey,Corn syrup	Improvement in clinical warning signs 3 days after intervention Serial Clinical observation&#44;	Improvement in blood parameters 3 days after intervention Serial blood investigation&#44; FBC&#44; RP&#44; LF	FRGS/1/2016/WAB07/UK	National University of Malaysia and Ministry of Higher Education&#44; Malaysia	Request not yet submitted	01/01/1900	drmc@ukm.deu.my	Research ethics comittee&#44; National University of Malaysia	0060389213095 Ext.	drmc@ukm.deu.my			Fundamental Research Grant Scheme by The Ministry of Higher Education&#44; Malaysia (FRGS/1/2016/WAB07/U	01/06/2019
NCT04377451	Metformin as Adjunctive Therapy in Overweight and Obese Patients With Dengue: an Open-label Safety and Tolerability Trial		08/02/2023 12:39:56	12428721	29 July 2022	Oxford University Clinical Research Unit, Vietnam	Yes	20200422	22/04/2020	ClinicalTrials.gov				https://clinicaltrials.gov/show/NCT04377451	Recruiting	No	10 Years	30 Years	All	July 27, 2020	120	Interventional	Allocation: Non-Randomized. Intervention model: Sequential Assignment. Primary purpose: Treatment. Masking: None (Open Label).	Phase 1/Phase 2	Vietnam;Vietnam;Vietnam;Vietnam	; ; ; ; ; ; ; ; ; ; ;	Sophie Yacoub, PhD. MD;Sophie Yacoub, MD., PhD.;Phong Nguyen, Spc level 2;Sophie Yacoub, PhD. MD;Sophie Yacoub, MD., PhD.;Phong Nguyen, Spc level 2;Sophie Yacoub, PhD. MD;Sophie Yacoub, MD., PhD.;Phong Nguyen, Spc level 2;Sophie Yacoub, PhD. MD;Sophie Yacoub, MD., PhD.;Phong Nguyen, Spc level 2		;syacoub@oucru.org;bsphong70@yahoo.com;;syacoub@oucru.org;bsphong70@yahoo.com;;syacoub@oucru.org;bsphong70@yahoo.com;;syacoub@oucru.org;bsphong70@yahoo.com	;+84 77728736;+84 (0)2839235804;;+84 77728736;+84 (0)2839235804;;+84 77728736;+84 (0)2839235804;;+84 77728736;+84 (0)2839235804	University of Oxford, UK;;University of Oxford, UK;;University of Oxford, UK;;University of Oxford, UK;																MeDO
ISRCTN81915073	Effectiveness of novel tools for integrated vector control management on the incidence of dengue in Malaysia: a cluster randomized controlled trial		08/02/2023 12:39:56	11034452	14 June 2021	Institute for Medical Research	No	20200417	17/04/2020	ISRCTN				http://isrctn.com/ISRCTN81915073	Recruiting	No			Both	10/02/2020	280	Interventional	Cluster randomized controlled trial (Prevention)	Not Applicable	Malaysia	Nurulhusna	Ab Hamid	Medical Entomology Unit Institute for Medical Research WHO Collaborating Center Institute for Medical Research Ministry of Health Malaysia	husna.hamid@moh.gov.my	+60 (0)3 3362 8995		Inclusion criteria: This is a cluster randomized trial that does not involve the direct participation of individuals. Low and medium level localities in the Federal Territory of Kuala Lumpur and Putrajaya, Malaysia with 800 to 8000 inhabitants and with recurrent dengue outbreaks reported from 2015 to 2018 were eligible to be included in the trial.	Exclusion criteria: <br> 1. Localities within 1 km radius from Wolbachia study sites and other study sites registered with MOH Malaysia<br> 2. Localities listed as school and universities hostel, police and fire department training centre and construction sites<br>	Dengue <br>Infections and Infestations <br>Dengue	<br> The sample size determination was based on an adapted version of the bootstrap approach proposed by Kleinman K and Huang SS [Kleinman 2016] for cluster randomized trials. Localities in the catchment area that fulfilled the eligibility criteria are the sampling frames for the intervention and control arms and were randomly allocated between the arms. The random allocation of the localities to…	Dengue incidence rate estimates obtained from the national eDengue system at the end of the intervention, year 2	<br> 1. Ovitrap index estimated as the percentage of the number of positive ovitraps to the number of ovitraps recovered at the end of baseline data collection (08/02/2020) and at the end of the intervention, year 2<br> 2. Larval count per trap estimated as the total number of larvae recovered in positive ovitraps at the end of baseline data collection (08/02/2020) and at the end of the intervent…	Nil known;Nil known;Study Protocol_Version 3, dated 10/10/2019	Innovative Vector Control Consortium (IVCC), In2Care B.V, Fondation Innovations en Infectiologie (Finovi), National Institute of of Health Malaysia, Ministry of Health		01/01/1900		Approved 05/12/2019, Medical Research & Ethics Committee, Kementerian Kesihatan Malaysia (d/a Kompleks Institut Kesihatan Negara, Blok A, No 1, Jalan Setia Murni U13/52, Seksyen U13, Bandar Setia Alam, 40170 Shah Alam, Selangor; +60 (0)3 3362 8888/8205; no email address provided), ref: NMRR-18-636-39710 (IIR)						31/08/2022
CTRI/2020/04/024681	Impact of improved diagnostic tools, practices,training and communication on acute fever case management and antibiotic prescriptions for children and adolescents presenting at outpatient facilities in the Community Clinics of ICMR-NICED, India - FIND		08/02/2023 12:39:56	11651599	24 November 2021	Foundation for Innovative New Diagnostics FIND	Yes	20200416	16-04-2020	CTRI				http://www.ctri.nic.in/Clinicaltrials/pmaindet2.php?trialid=38050	Not Recruiting	No				25-05-2020	1760	Interventional	Randomized, Parallel Group Trial<br> Method of generating randomization sequence:Computer generated randomization Method of allocation concealment:On-site computer system Blinding and masking:Not Applicable	N/A	India	Dr Shanta Dutta		P33 CIT ROAD SCHEME XM, BELIAGHATA	drshantadutta@gmail.com	913323633373	ICMR-NICED	Inclusion criteria: A. Patients with fever with no focus / RTI: <br/ ><br>a. Children (6 months to <14years) and adolescents (14 years to less than 18 years old) of both sexes. <br/ ><br>b. Presenting with an acute febrile illness defined as temperature of >37.5Â°C (oral) or history of fever within the last 7 days with no focus or suspected RTI. <br/ ><br>c. Parent/guardian providing written info…	Exclusion criteria: Participants are excluded using the following exclusion criteria: <br/ ><br>o Children and adolescents from 6 months to less than 18 years old presenting with chronic febrile illness (fever lasting more than 7 days). <br/ ><br>o Patients with acute febrile illness outside the allowed age range. <br/ ><br>o Severely ill patients requiring hospital admission or referral as asses…	Health Condition 1: R509- Fever, unspecified	Intervention1: 1. Point of care diagnostic tests<br>2. Behavioural Intervention: Trial Intervention is defined as (i) any diagnostic Point of care test (see below), (ii) diagnostic and clinical algorithm, (iii) clinic process flow, (iv) training and communication of healthcare workers and patients/caregivers.<br>Diagnostic Tests <br>The diagnostic tests to be used in the intervention package will…	1. Measure and compare proportion of outpatient cases of acute febrile illness with favourable outcome (defined as being alive and asymptomatic). <br/ ><br>2. Measure and compare rates of antibiotic prescriptions for acute febrile illness in the clinic <br/ ><br>Timepoint: After 12 months of recruitment	1. Adherence to new algorithm by health care workers. <br/ ><br>2. Adherence to prescription by patients/caregivers. <br/ ><br>3. Rates of adverse events <br/ ><br>Timepoint: After 12 months of recruitment	NIL	Foundation for Innovative New Diagnostics	Approved	25/01/2020		Institutional Ethics Committee-NICED
NCT04350905	Characterization of Skin Immunity to Aedes Aegypti Saliva in Dengue-Endemic Participants in Cambodia		08/02/2023 12:39:56	10883327	26 April 2021	National Institute of Allergy and Infectious Diseases (NIAID)	Yes	20200416	16/04/2020	ClinicalTrials.gov				https://clinicaltrials.gov/show/NCT04350905	Not recruiting	No	18 Years	45 Years	All	October 27, 2020	42	Interventional	Allocation: N/A. Intervention model: Single Group Assignment. Primary purpose: Basic Science. Masking: None (Open Label).	Phase 1	Cambodia		Jessica E Manning, M.D.				National Institute of Allergy and Infectious Diseases (NIAID)	<br> - INCLUSION CRITERIA: <br> <br> In order to be eligible to participate in this study, an individual must meet all of the <br> following criteria: <br> <br> -Provision of signed and dated informed consent form <br> <br> - Stated willingness to comply with all study procedures and availability for the <br> duration of the study <br> <br> - Male or female, aged 18 - 45 years <br> <br> - Live wi…		Vector Borne Diseases	Other: Mosquito Feeding	Measurement of changes in the early and late innate immune response and cellular recruitment in the skin of bitten versus unbitten skin in each vector group.;Measurement of changes in the adaptive immune response and cellular recruitment in the skin of bitten versus unbitten skin after sixth and final feeding in each vector group.	Flow cytometry analysis of PBMCs collected Day 0 (baseline) and Days 2 and 14 after feeding for saliva-specific T-cells	20-I-N053;999920053	Please refer to primary and secondary sponsors
NCT04343521	Quantifying the Epidemiological Impact of Targeted Indoor Residual Spraying on Aedes-borne Diseases		08/02/2023 12:39:56	13034901	8 May 2023	Emory University	Yes	20200409	09/04/2020	ClinicalTrials.gov				https://clinicaltrials.gov/show/NCT04343521	Not recruiting	No	2 Years	15 Years	All	November 3, 2020	4702	Interventional	Allocation: Randomized. Intervention model: Parallel Assignment. Primary purpose: Prevention. Masking: None (Open Label).	Phase 3	Mexico		Gonzalo Vazquez Prokopec, MD				Emory University	<br> Inclusion Criteria: <br> <br> 1. Household Level Inclusion Criteria: <br> <br> - Household is located within the bounds of a study cluster (5x5 city-block <br> clusters). <br> <br> - City block has at least 60% premises that are residential. <br> <br> 2. Individual Level Inclusion Criteria: <br> <br> - 2 or more and up to 15 years of age at the time of initial enrollment <br> <br> - Living i…		Aedes-borne Diseases;Dengue;Chikungunya;Zika	Biological: Targeted Indoor Residual Spraying (TIRS)	Number of laboratory confirmed (RT-PCR or IgM/IgG ELISA) symptomatic Aedes-borne Viruses in paired acute and convalescent samples living in the core 3x3 city blocks of each cluster.	Number of laboratory confirmed (IgG ELISA and neutralization testing) Aedes-borne Viruses cases in annual surveillance samples;Ae. aegypti mosquito infection rate with Aedes-borne Viruses (DENV, CHIKV and ZIKV);Ae. aegypti indoor entomological index adult presence/abundance;Ae. aegypti indoor entomological index female presence/abundance;Ae. aegypti indoor entomological index bloodfed female pres…	1U01AI148069-01;IRB00108666	Please refer to primary and secondary sponsors									National Institute of Allergy and Infectious Diseases (NIAID)
TCTR20200404003	Predictors of acute liver failure and death from patients with dengue&#45;induced severe hepatitis		08/02/2023 12:39:56	13193893	25 July 2023	None	No	20200404	04/04/2020	TCTR				https://www.thaiclinicaltrials.org/show/TCTR20200404003	Not Recruiting	No	10 Years	0 N/A (No limit)	Both	01/01/2005		Observational	Non-randomized	N/A	Thailand	Tongluk	Teerasarntipan	1873 Rama 4 road&#44; Patumwan&#44; Bangkok&#44; Thailand	kulgnotb@hotmail.com	0846434747	Chulalongkorn University	Inclusion criteria: (1) Age > 10 years; (2) Dengue infection and classification were defined according to the WHO criteria7 with serological confirmation by the detection of dengue immunoglobulin M antibody or nonstructural 1 antigen; (3) Blood tests for serum glutamate&#45;oxaloacetate transaminase (SGOT) > 350 U/L or serum glutamate&#45;pyruvate transaminase (SGPT) > 400 U/L within 24 hours aft…	Exclusion criteria: (1) Liver biochemistries was not performed within 7 days after the onset of fever; (2) Incomplete clinical information; and (3) Having concomitant cause of liver injury&#44; such as the use of acetaminophen with dose over 150 mg/kg within the recent 96 hours; a prior consumption of > 40 (female) or > 60 (male) gram of alcohol/day within the recent 60 days.	Sorology&#45;confirmed of dengue infection with acute liver failure <br>Dengue<br>Liver failure<br>Severe hepatitis<br>Mortality<br>Prognosis<br>Predictive factor;Dengue<br>Liver failure<br>Severe hepatitis<br>Mortality<br>Prognosis<br>Predictive factor	Patients with serology&#45;confirmed of dengue infection who had initial SGOT > 350 U/L or SGPT > 400 U/L and later developed acute liver failure according to the AASLD criteria.,Patients with serology&#45;confirmed of dengue infection who had initial SGOT > 350 U/L or SGPT > 400 U/L but did not develop acute liver failure according to the AASLD criteria.;Diagnostic,Diagnostic;Dengue&#45;induced …	Acute liver failure from dengue infection 28 days Observation	Mortality 30 days Observation		None	Request not yet submitted	01/01/1900	eccu@chula.ac.th	Institutional Review Board of the Faculty of Medicine&#44; Chulalongkorn University	022564993 Ext.	eccu@chula.ac.th				01/11/2019
CTRI/2020/03/024355	Predictors of Intensive Care Unit Admission and Mortality in Acute Febrile Illness: A Prospective Observational Study		08/02/2023 12:39:56	11651273	24 November 2021	AIIMS New Delhi	Yes	20200330	30-03-2020	CTRI				http://www.ctri.nic.in/Clinicaltrials/pmaindet2.php?trialid=42129	Not Recruiting	No				01-04-2020	100	Observational	Single Arm Trial<br> Method of generating randomization sequence:Not Applicable Method of allocation concealment:Not Applicable Blinding and masking:Not Applicable	N/A	India	Dr Srikant Behera		Department of Anaesthesiology, Pain medicine and Critical Care. AIIMS, New Delhi 110029	dalimkumar.ab8@gmail.com	08917219537	AIIMS, New Delhi	Inclusion criteria: Inclusion criteria: <br/ ><br> AFI patients of age >12years <br/ ><br>within 24 hours of presentation to Hospital <br/ ><br>Informed written consent <br/ ><br>	Exclusion criteria: Exclusion criteria: <br/ ><br>Refusal to consent for study <br/ ><br>Pre-existing chronic organ dysfunction <br/ ><br>Presented to hospital for >24hours <br/ ><br>Age <12 years <br/ ><br>	Health Condition 1: A90- Dengue fever [classical dengue] Health Condition 2: A91- Dengue hemorrhagic fever Health Condition 3: A270- Leptospirosis icterohemorrhagica Health Condition 4: B508- Other severe and complicated Plasmodium falciparum malaria Health Condition 5: B500- Plasmodium falciparum malaria withcerebral complications Health Condition 6: B509- Plasmodium falciparum malaria, unspecif…	Intervention1: Nil: Nil<br>Control Intervention1: Nil: Nil<br>	To identify the risk factors of ICU admission of AFI patients admitted to ED <br/ ><br>Timepoint: 28 days <br/ ><br>	To identify the risk factors of-In hospital mortality <br/ ><br> <br/ ><br>To assess if APACHE II, qSOFA, SOFA score and 24 hour lactate clearance can predict adverse outcomes (Length of stay in ICU and Length of stay in hospital, Organ dysfunction, requirement of organ support)Timepoint: 28 days	Nil	AIIMS New Delhi	Approved	19/11/2018		Institute Ethics Committee for Post Graduate Research. AIIMS, New Delhi
NCT04313244	A Phase 3, Open-Label, Randomized Trial to Investigate the Immunogenicity and Safety of the Co-administration of a Subcutaneous Dengue Tetravalent Vaccine (Live, Attenuated) (TDV) and an Intramuscular Recombinant 9-Valent Human Papillomavirus (9vHPV) Vaccine in Subjects Aged =9 to <15 Years in an Endemic Country for Dengue		08/02/2023 12:39:56	12781405	30 January 2023	Takeda	Yes	20200316	16/03/2020	ClinicalTrials.gov				https://clinicaltrials.gov/show/NCT04313244	Not recruiting	Yes	9 Years	14 Years	All	May 15, 2021	618	Interventional	Allocation: Randomized. Intervention model: Parallel Assignment. Primary purpose: Prevention. Masking: None (Open Label).	Phase 3	Thailand		Medical Director Clinical Science				Takeda	<br> Inclusion Criteria: <br> <br> 1. Participants who are in good health at the time of entry into the trial as determined <br> by medical history, physical examination (including vital signs), and the clinical <br> judgment of the investigator. <br> <br> 2. Participants who can comply with trial procedures and are available for the duration <br> of follow-up. <br> <br> Exclusion Criteria: <br> …		Dengue Fever	Biological: 9vHPV vaccine;Biological: Dengue Tetravalent Vaccine (TDV)	Geometric Mean Titers (GMTs) for Human Papillomavirus (HPV) Types 6, 11, 16, 18, 31, 33, 45, 52, 58	Percentage of Participants with Serious Adverse Events (SAEs);Percentage of Participants with Solicited Local Reactions for 7 Days Following Vaccination by Severity;Percentage of Participants with Solicited Systemic Adverse Events (AEs) for 14 days Following Vaccination by Severity;Percentage of Participants with Seropositivity for HPV Types 6, 11, 16, 18, 31, 33, 45, 52 and 58 as Measured by Imm…	DEN-308	Please refer to primary and secondary sponsors
TCTR20200308002	THE EFFECTIVENESS OF STUDENT TRAINING PROGRAM ON DENGUE PREVENTION AND CONTROL AMONG THE HIGH SCHOOL STUDENTS IN YANGON REGION&#44; MYANMAR		08/02/2023 12:39:56	13193993	25 July 2023	Faculty of Tropical Medicine&#44; Mahidol University	No	20200308	08/03/2020	TCTR				https://www.thaiclinicaltrials.org/show/TCTR20200308002	Not Recruiting	No	13 Years	15 Years	Both	15/08/2018		Interventional	Randomized	N/A	Myanmar	Kyaw	Soe	Defense Service Medical Research Center &#44; Nay Pyi Taw&#44; Myanmar	kyawsoe@gmail.com	+9595127595	Defense Service Medical Research Center	Inclusion criteria: The inclusion criteria for KAP and larva survey part (students) <br>(1) Grade (9) and (10) students <br>(2) Male and female students <br>(3) Obtained written informed consent from the parents and assent from student <br> <br>The inclusion criteria for Focus group discussion <br>(1) School teachers&#44; parents and community stakeholders <br>(2) Both genders <br>(3) Age 18 year…	Exclusion criteria: The exclusion criteria or KAP and larva survey (students and parents) <br>(1) Students and parents who did not give consent <br>(2) Students who did not give assent <br> <br>The exclusion criteria or focus group discussion: <br> Those people who will not willing to be involved in this part of study <br>	Dengue <br>KAP survey&#44; larvae survey&#44; health education&#44; spatiotemporal analysis;KAP survey&#44; larvae survey&#44; health education&#44; spatiotemporal analysis	The researcher and research team provided health education&#44; health promotion&#44; student training package of dengue prevention and control to all students who participated in intervention group by means of videos&#44; video documentaries&#44;Dengue info&#45;graphic&#44; leaflets&#44; health education&#44; class room interaction and small group discussion. ,The provided no intervention to sub…	Knowledge&#44; Attitude and Practice and larval indices 3 months (After student training program) Scoring	N/A N/A N/A		Mahidol University	Submitted, approved	01/01/1900	dsmrcirb@gmail.com	Defense Services Medical Research Center (Myanmar)	+95978700300 Ext.	dsmrcirb@gmail.com			Faculty of Tropical Medicine&#44; Mahidol University	27/11/2018
ChiCTR2000030368	Evaluation of the therapeutic effect of Angong Niuhuang Pill on clearing away heat and detoxification, relieving convulsion and resuscitation		08/02/2023 12:39:56	8916232	2 March 2020	Emergency Department of Shanxi Hospital of Traditional Chinese Medicine	No	20200229	2020-02-29	ChiCTR				http://www.chictr.org.cn/showproj.aspx?proj=50108	Recruiting	No			Both	2020-02-25	case series:6000;	Observational study	Single arm	4	China	Baoshe Liu		16 Bingzhou Street West, Yingze District, Taiyuan, Shanxi	253958353@qq.com	+86 13994266416	Emergency Department of Shanxi Hospital of Traditional Chinese Medicine	Inclusion criteria: All the patients with Angong Niuhuang Pill diagnosed and prescribed by the clinical doctors (researchers) who joined the registered research project.	Exclusion criteria: Patients considered unsuitable for this registration study.	Patients with acute ischemic stroke, encephalitis, meningitis, toxic encephalopathy, cerebral hemorrhage, septicemia, influenza, dengue fever and high fever or coma were clinically diagnosed.	case series:Angong Niuhuang Pill;	Changes in body temperature and duration of hyperthermia / fever;the outcome and time needed for wake up and coma correction;Diagnostic scale of syndrome elements of ischemic stroke;The outcome and time needed for physical signs to return to normal;Coma evaluation scale;CT and MRI showed that the number of cerebral hemorrhage and cerebral infarction decreased;	The changes of GOS and NIHSS scores before, after and 1 month after treatment;The change of lumbar puncture test index;Changes in the detection of respiratory specimens;Changes in serological tests;Length of stay and cost;Concomitant diseases / symptoms;Are there any new similar diseases;	ChiMCTR2000003066	Beijing si bai li teTechnology Development Co., Ltd.	Approved	13/11/2019		Shulan Hao
ITMCTR2000003066	Evaluation of the therapeutic effect of Angong Niuhuang Pill on clearing away heat and detoxification, relieving convulsion and resuscitation		08/02/2023 12:39:56	12841747	20 February 2023	Emergency Department of Shanxi Hospital of Traditional Chinese Medicine	Yes	20200229	2020-02-29	ITMCTR				http://itmctr.ccebtcm.org.cn/en-US/Home/ProjectView?pid=65c05548-11c5-454f-9baa-db94accd98d4	Recruiting	No			Both	2020-02-25	case series:6000;	Observational study	Single arm	4	China	Baoshe Liu		16 Bingzhou Street West, Yingze District, Taiyuan, Shanxi	253958353@qq.com	+86 13994266416	Emergency Department of Shanxi Hospital of Traditional Chinese Medicine	Inclusion criteria: All the patients with Angong Niuhuang Pill diagnosed and prescribed by the clinical doctors (researchers) who joined the registered research project.	Exclusion criteria: Patients considered unsuitable for this registration study.	Patients with acute ischemic stroke, encephalitis, meningitis, toxic encephalopathy, cerebral hemorrhage, septicemia, influenza, dengue fever and high fever or coma were clinically diagnosed.	case series:Angong Niuhuang Pill;	Coma evaluation scale;Changes in body temperature and duration of hyperthermia / fever;The outcome and time needed for physical signs to return to normal;Diagnostic scale of syndrome elements of ischemic stroke;the outcome and time needed for wake up and coma correction;CT and MRI showed that the number of cerebral hemorrhage and cerebral infarction decreased;	The changes of GOS and NIHSS scores before, after and 1 month after treatment;Are there any new similar diseases;Length of stay and cost;Changes in the detection of respiratory specimens;The change of lumbar puncture test index;Concomitant diseases / symptoms;Changes in serological tests;	ChiCTR2000030368;ChiMCTR2000003066	Beijing si bai li teTechnology Development Co., Ltd.	Approved	13/11/2019		Shulan Hao
CTRI/2020/02/023617	To study the Disease Profile of Dengue Fever in patients at AIIMS, Rishikesh with focus on the demographical, clinical, laboratory, treatment, and outcome variables â?? a cross-sectional study		08/02/2023 12:39:56	11650535	24 November 2021	AIIMS Rishikesh	Yes	20200227	27-02-2020	CTRI				http://www.ctri.nic.in/Clinicaltrials/pmaindet2.php?trialid=41094	Not Recruiting	No				01-03-2020	500	Observational	Other<br> Method of generating randomization sequence:Not Applicable Method of allocation concealment:Not Applicable Blinding and masking:Not Applicable	N/A	India	Prasan Kumar Panda		Department of General Medicine, Sixth Floor, College Block, AIIMS Rishikesh	prasan.med@aiimsrishikesh.edu.in	9868999488	AIIMS Rishikesh	Inclusion criteria: 1. All serological positive dengue cases (both children and adult) for next two years <br/ ><br>2. Clinical diagnosis of dengue <br/ ><br>3. Patient medical records available from July 2017 to present time for retrospective cohort <br/ ><br>	Exclusion criteria: 1. Positive cases who have been admitted in other than medicine/pediatric dept where medicine/padiatric reference has not been sorted respectively	Health Condition 1: A90- Dengue fever [classical dengue]		1. To describe the demographical, clinical, laboratory, treatment, and outcome details of dengue fever patients at AIIMS <br/ ><br>2. To describe expanded dengue syndrome variants in same cohort <br/ ><br>3. To determine Himalayan and sub-himalayan variation in same cohort <br/ ><br>4. To determine the predictors of morbidity and mortality in same cohortTimepoint: Selection of cases: From July 20…	NoneTimepoint: 0	NIL	AIIMS, Rishikesh, Uttarakhand, 249203	Approved	05/11/2019		IEC, AIIMS Rishikesh
NCT04298138	Phase One, Open Label Assessment of a Dengue-3-Virus-Live Virus Human Challenge - (DENV-3-LVHC) Virus Strain		08/02/2023 12:39:56	12360224	20 June 2022	State University of New York - Upstate Medical University	Yes	20200221	21/02/2020	ClinicalTrials.gov				https://clinicaltrials.gov/show/NCT04298138	Not recruiting	No	18 Years	45 Years	All	June 29, 2020	9	Interventional	Allocation: Non-Randomized. Intervention model: Sequential Assignment. Primary purpose: Other. Masking: None (Open Label).	Phase 1	United States		Stephen J Thomas, MD				State University of New York, Upstate Medical University (SUNY-UMU)	<br> Inclusion Criteria: <br> <br> 1. Age 18-45 at the time of consent <br> <br> 2. Ability and willingness to sign informed consent <br> <br> 3. Passing score on comprehension test of at least 75%, with up to 3 attempts <br> <br> 4. Available for the study period <br> <br> 5. Willing to use contraception for the duration of the study <br> <br> 6. Provide consent for release of medical history re…		Dengue	Biological: Dengue virus 3 Live Virus Human Challenge (DENV-3-LVHC)	Number of Abnormal Laboratory Measurements;Intensity of Abnormal Laboratory Measurements;Duration of Abnormal Laboratory Measurements;Occurrence of Solicited Injection Site Symptoms;Intensity of Solicited Injection Site Symptoms;Duration of Solicited Injection Site Symptoms;Occurrence of Unsolicited Injection Site Symptoms;Intensity of Unsolicited Injection Site Symptoms;Duration of Unsolicited I…	Incubation period before onset of fever;Viremia by Reverse Transcriptase-Polymerase Chain Reaction (RT-PCR);Occurence of fever;Occurrence of Headache;Grade of Headache;Occurrence of Myalgia;Grade of Myalgia;Occurrence of Rash;Grade of Rash;Occurrence of Abnormal Liver Function Test [alanine aminotransferase (ALT) and aspartate aminotransferase (AST)];Grade of Abnormal Liver Function Test [alanine…	2019-01-UMU	Please refer to primary and secondary sponsors									Walter Reed Army Institute of Research (WRAIR);U.S. Army Medical Research and Development Command
NCT04273217	A Phase 1a, Double-Blind, Placebo-Controlled, Single Ascending Dose Study to Determine the Safety and Pharmacokinetics of AV-1 in Healthy Male and Female Adult Subjects		08/02/2023 12:39:56	12351096	13 June 2022	AbViro LLC	Yes	20200214	14/02/2020	ClinicalTrials.gov				https://clinicaltrials.gov/show/NCT04273217	Not recruiting	No	18 Years	55 Years	All	February 4, 2020	42	Interventional	Allocation: Randomized. Intervention model: Sequential Assignment. Primary purpose: Basic Science. Masking: Triple (Participant, Care Provider, Investigator).	Phase 1	United States		Rebecca Wood-Horrall, MD				PPD	<br> Inclusion Criteria: <br> <br> - Subject must be in good health at Screening (reaffirmed at Check-in): <br> <br> 1. Good health is defined by the absence of a medical condition described in the <br> exclusion criteria of the study protocol, and based on screening medical history, <br> physical examination, vital signs, and 12-lead electrocardiogram (ECG). <br> <br> 2. If the subject has anoth…		Healthy Volunteers	Drug: AV-1;Drug: Placebo	Number of participants with Clinical Laboratory Abnormalities;Number of participants with Physical Exam Abnormalities;Number of participants with Vital Sign Abnormalities;Number of participants with 12-lead Electrocardiogram (ECG) Abnormalities;Incidence of Adverse Events (AEs);Incidence of Serious Adverse Events (SAEs);Severity of Adverse Events (AEs)	Area under the serum concentration-time curve (AUC) from time 0 to infinity;Area under the serum concentration-time curve (AUC) from time 0 to 48 hours postdose (AUC0-48);Area under the serum concentration-time curve (AUC) from time 0 to the time of the last quantifiable concentration (AUC0-tlast);Maximum observed serum concentration (Cmax);Time of the maximum Cmax (Tmax);Apparent serum terminal …	18-0016;AV1-PPD-0005	Please refer to primary and secondary sponsors									National Institute of Allergy and Infectious Diseases (NIAID)
CTRI/2020/02/023253	Impact of improved diagnostic tools, practices, training and communication on acute fever case management and antibiotic prescriptions for children, adolescents and adults presenting at outpatient facilities at Jan Swasthya Sahyog, Ganiyari, Chhattisgarh, India.		08/02/2023 12:39:56	11650171	24 November 2021	Foundation for Innovative New Diagnostics	Yes	20200211	11-02-2020	CTRI				http://www.ctri.nic.in/Clinicaltrials/pmaindet2.php?trialid=39026	Not Recruiting	No				15-02-2020	1728	Interventional	Randomized, Parallel Group Trial<br> Method of generating randomization sequence:Coin toss, Lottery, toss of dice, shuffling cards etc Method of allocation concealment:Not Applicable Blinding and masking:Open Label	N/A	India	Dr Gajanan Baburao Phutke		Department of Family Medicine, Jan Swasthya Sahyog, Ganiyari. PO and Village-Ganiyari. Tah- Takhatpur, Dist-Bilaspur. Chhattisgarh. Pin-495112 Postal Address: I4, Parijat Colony, Nehru Nagar, Bilaspur	gajananphutke@gmail.com	7024605301	Jan Swasthya Sahyog (JSS), Ganiyari	Inclusion criteria: A. Patients with fever with no focus / RTI: <br/ ><br>a. Children (6 months to <12years) and adolescents (12 years to <18 years old) <br/ ><br>b. Presenting with an acute febrile illness defined as temperature of >37.5Â°C or history of fever within the last 7 days with no focus or suspected RTI. <br/ ><br>c. Parent/guardian providing written informed consent for their children…	Exclusion criteria: Participants are excluded using the following exclusion criteria: <br/ ><br>o Children and adolescents from 6 months to <18 years old presenting with chronic febrile illness (fever lasting more than 7 days). <br/ ><br>o Patients with acute febrile illness outside the allowed age range. <br/ ><br>o Severely ill patients requiring hospital admission or referral as assessed by th…	Health Condition 1: B99-B99- Other infectious diseases	Intervention1: Rapid Diagnostic tests: The diagnostic tests to be used in the intervention package will be selected from the following:<br>Specific Point of Care (PoCs) already commercially registered in India under DCGI: <br>1. CBC<br>2. CRP<br>3. Typhoid<br>4. Dengue<br>5. Malaria (PF)/PV<br>6. Leptospirosis<br>7. Scrub Typhus<br>8. Group A Streptococcus<br>9. Streptococcus pneumoniae<br>10. In…	1. Proportion of outpatient cases of acute febrile illness with favourable outcome (defined as being alive and asymptomatic) <br/ ><br>2. Rates of antibiotic prescriptions for acute febrile illness in the clinic <br/ ><br>Timepoint: 1. at 2 weeks <br/ ><br>2. at baseline clinical consult	1 Adherence to new algorithm by health care workers <br/ ><br>2 Adherence to prescription by patients/caregivers. <br/ ><br>3 Rates of adverse eventsTimepoint: During study	NIL	FIND	Approved	06/11/2019		Institutional Ethics Committee-R. D. Gaddi Medical College, Ujjain.
CTRI/2020/01/023064	A Clinical scoring model for early differentiation of Dengue and Scrub typhus infection		08/02/2023 12:39:56	11649982	24 November 2021	Kasturba Hospital Manipal	Yes	20200131	31-01-2020	CTRI				http://www.ctri.nic.in/Clinicaltrials/pmaindet2.php?trialid=38569	Not Recruiting	No				01-02-2020	214	Observational	Other<br> Method of generating randomization sequence:Computer generated randomization Method of allocation concealment:Other Blinding and masking:Participant and Outcome Assessor Blinded	N/A	India	Meghana Shridhar		Room No. 225, Soniya Hostel Madhav Nagar, Manipal Karnataka-576104	shekar_uk@yahoo.co.in	9704208885	Kasturba Medical College, Manipal	Inclusion criteria: All adults >18 years of age admitted to medical wards with the diagnosis of dengue or scrub typhus infection confirmed by serological tests will be recruited in our study	Exclusion criteria: Patients with evidence of a primary focus of infection(eg:consolidation on chest x-ray, symptoms and signs of urinary tract infection, cellulitis) are excluded <br/ ><br>Patients with concurrent culture proven bacterial infections <br/ ><br>Presence of concomitant febrile illnesses along with dengue or scrub typhus infection such as malaria, leptospirosis, typhoid and influenza	Health Condition 1: A90- Dengue fever [classical dengue] Health Condition 2: A91- Dengue hemorrhagic fever Health Condition 3: A753- Typhus fever due to Rickettsia tsutsugamushi		TO DEVELOP A CLINICAL SCORING MODEL WHICH WILL DIFFERENTIATE BETWEEN DENGUE AND SCRUB AT THE TIME WHEN THE PATIENT PRESENTS TO THE HOSPITAL. THIS MODEL WILL USE CLINICAL SYMPTOMS AND CERTAIN LAB DATA. <br/ ><br>Timepoint: The outcome/results will be assessed after the study period i.e after 2 years	TO VALIDATE THE CLINICAL SCORING MODEL BY APPLYING IT ON A SMALL GROUP OF PATIENTS <br/ ><br>Timepoint: THIS OUTCOME WILL BE ASSESSED AFTER THE STUDY PERIOD OF 2 YEARS	NIL	Kasturba Hospital, Manipal	Approved	11/09/2019		Kasturba Medical College and Kasturba Hospital Institutional Ethics Committee
NCT04235361	Mobile Point of Care Diagnostic Testing for Ebola Virus Disease in DRC		08/02/2023 12:39:56	10353028	12 December 2020	University of Stirling	Yes	20200116	16/01/2020	ClinicalTrials.gov				https://clinicaltrials.gov/show/NCT04235361	Not recruiting	No	N/A	N/A	All	January 15, 2021	500	Observational			Canada;Congo, The Democratic Republic of the;Germany;Senegal;Canada;Congo, The Democratic Republic of the;Germany;Senegal	; ;	Manfred Weidmann, PhD;Manfred Weidmann, PhD;Sheila Makiala, MD		;m.w.weidmann@stir.ac.uk;shemakiala@yahoo.fr	;+441786467873;+243998216400	m.w.weidmann@stir.ac.uk;	<br> Inclusion criteria <br> <br> - All subjects (male, female, adults and children) meeting the WHO case definition of <br> "suspected" and "probable" EVD case eligible for real time RT-PCR assay, according to <br> the currently used case definition in DRC. <br> <br> - For the prospective evaluation, oral informed consent from the patient/legal guardian <br> will be requested for eligibility to …		Ebola Virus Disease;Malaria;Typhoid Fever;Dengue Fever;Chikungunya Fever;Yellow Fever	Diagnostic Test: Differential RPA tests	Recombinase polymerase amplifictaion test result		RIA2018EF-2089;992770	Please refer to primary and secondary sponsors								MobEboDRC	Institut National de Recherche Biomédicale. Kinshasa, République Démocratique du Congo;Institut Pasteur de Dakar;University of Göttingen;Centre de Recheche du Centre Hospitalier Université Laval
CTRI/2020/01/022785	An Open Label, Single Arm Clinical study To Evaluate The Safety and Efficacy of HPLT031707 SYRUP in Cases of Thrombocytopenia Associated With Dengue Fever in Pediatric Population - PL_S	N	08/02/2023 12:39:56	11649703	24 November 2021	The Himalaya Drug Company	Yes	20200115	15-01-2020	CTRI	PI = Himalaya Wellness company which is also the sponsor	Miscellaneous	Others	http://www.ctri.nic.in/Clinicaltrials/pmaindet2.php?trialid=37135	Not Recruiting	No				20-01-2020	44	Interventional	Single Arm Trial<br> Method of generating randomization sequence:Not Applicable Method of allocation concealment:Sequentially numbered, sealed, opaque envelopes Blinding and masking:Investigator Blinded	Phase 2	India	Dr Palaniyamma		Room no 301, 3rd Floor Clinical Phramacology Reserach and Development Makali, Tumkur Road, Bangalore	dr.palani@himalayawellness.com		The Himalaya Drug Company	Inclusion criteria: 1)Both male and female pediatric subjects between the age group between >=2 years to <=12 years <br/ ><br>2)Pediatric subjects already confirmed to have DF (Dengue Fever) through ELISA based NS1 Antigen test and/or IgM. <br/ ><br>3)Pediatric subjects who have been clinically diagnosed with dengue fever associated with thrombocytopenia vis a vis platelet count between 50000 cel…	Exclusion criteria: 1)Pediatric subjects diagnosed with DHF Grade 3 or 4,with hypotension / hypovolemia and dehydration <br/ ><br>2)Pediatric subjects with platelet count < 50000 cells/mm3 <br/ ><br>3)Pediatric subjects weighing <10 Kgs and >45 Kgs <br/ ><br>4)Pediatric subjects with any febrile condition with temperature >=103 degree ofF and with a history of any febrile seizures. <br/ ><br>5)Pe…	Health Condition 1: A90- Dengue fever [classical dengue]	Intervention1: HPLT031707 Syrup: Dose as per kg body weight of the children between 2 to 12 years mentioned below <br>WEIGHT (Kgs) DOSE (mL) [Twice daily]<br>10-12 3 mL<br>13-15 4 mL<br>16-19 5 mL<br>20-22 6 mL<br>23-26 7 ml<br>27-29 8 mL<br>30-33 9 mL<br>34-37 10 mL<br>38-40 11 mL<br>41-43 12 mL<br>44-45 13 mL<br>Route of Administration: Orally<br>Duration: 7 days or who achieves the target plat…	Increase in platelet counts as compared to day 0 to day 7.Timepoint: 7 days	1. Time taken to achieve a platelet count of 1.5 Lakh cells/mm3 <br/ ><br>2. Improvement in hematocrit value <br/ ><br>3. Restoration of SGPT within normal levels. <br/ ><br>4. Overall compliance of the subject to the study medication <br/ ><br>5. To assess any adverse events reported or observed during the study period.Timepoint: 7 days	HDC/CP/PP/018/2019 Version 1.0 Date 30 SEP 2019	The Himalaya Drug Company Makali, Tumkur Road, Bangalore-562162	Approved	08/01/2020		MAHE Ethics Committee
CTRI/2020/01/022694	Volume Replacement therapy in children with Dengue: Single centre, Open Labeled, Randomized Control Study to compare the hemodynamic response of two fluid replacement therapy regimen in children presenting with warning signs and compensated shock	N	08/02/2023 12:39:56	11649612	24 November 2021	ICMR New Delhi	Yes	20200110	10-01-2020	CTRI		Fluids	Supportive	http://www.ctri.nic.in/Clinicaltrials/pmaindet2.php?trialid=37089	Not Recruiting	No				15-01-2020	222	Interventional	Randomized, Parallel Group Trial<br> Method of generating randomization sequence:Stratified block randomization Method of allocation concealment:Sequentially numbered, sealed, opaque envelopes Blinding and masking:Open Label	N/A	India	Ebor Jacob Gnananayagam J		Paediatric ICU, Christian Medical College, Ida Scudder Road Vellore-632004	eborjacob@gmail.com	8870333409	Christian Medical College,Vellore	Inclusion criteria: 1) Children aged more than 28 days to completed 15 years <br/ ><br>2) Confirmed Dengue Fever (NS1 positive by ELISA / Dengue IgM positive by ELISA <br/ ><br> <br/ ><br>3) Children with Dengue fever with Warning Signs and /or Compensated Shock <br/ ><br> <br/ ><br>	Exclusion criteria: 1) Children with Severe Dengue (in Hypotensive shock, Severe bleeding causing shock, & Sever organ development as per WHO definition) <br/ ><br> <br/ ><br>2) Refusal of consent <br/ ><br> <br/ ><br>	Health Condition 1: A90- Dengue fever [classical dengue] Health Condition 2: A91- Dengue hemorrhagic fever	Intervention1: NEW "CMC-ICMR Fluid Therapy": For children with Dengue with warming signs:<br><br>1) 30ml/kg of Isotonic crystalloids over 6 hours, REASSESS every 3 hours<br>2) 30ml/kg over 9 hours ,Reassess 3)30ml/kg over 12 hours<br><br><br><br><br><br><br>For children with Dengue with compensated Shock:<br><br>1)30ml/kg over 4 hours, REASSESS every 2 hours<br>2)30ml/kg over 6 hours, REASSESS<br…	1) Development of hypotensive shock (Hypotensive Shock: Systolic Blood pressure less than 5th centile for age & sex (age specific -PALS) <br/ ><br> <br/ ><br>2)Time to achieve desired haemodynamic response <br/ ><br> <br/ ><br> Hemodynamic stabilization will be defined as: <br/ ><br>Heart rate : Reduction of heart rate 20% from the baseline <br/ ><br>Systolic BP: Age specific ( 5th percentile for…	1) To compare the net fluid balance at 48hours and its respiratory effects <br/ ><br> <br/ ><br> Features of Fluid overload <br/ ><br> Respiratory rate (change 20% <br/ ><br> from baseline) <br/ ><br> Work of breathing : Usage of <br/ ><br> accessory muscles of respiration <br/ ><br> Increase in Oxygen requirement <br/ ><br> 2L/min from baseline <br/ ><br> Increased ascites (increased <br/ ><br> …	NIL	Indian Council of Medical Research (ICMR) V. Ramalingaswami Bhawan, P.O. Box No. 4911 Ansari Nagar, New Delhi - 110029, I	Approved	28/08/2019		Institutional Review Board					CMCVellore
RBR-3qg2my	Multicenter study of the natural history and therapeutic responses of patients with Chikungunya, focusing on acute and chronic musculoskeletal manifestations		08/02/2023 12:39:56	13089397	29 May 2023	Instituto Nacional de Infectologia Evandro Chagas/Fundacao Oswaldo Cruz (INI/Fiocruz)	No	20191219	19/12/2019	REBEC				http://ensaiosclinicos.gov.br/rg/RBR-3qg2my	Recruiting	No	18Y		-	02/09/2019		Observational	Study design: an observational study - a cohort study<br>A prospective cohort of patients with suspected CHIKV (defined as the occurrence of concomitant fever or followed by musculoskeletal manifestations).<br>Upon study inclusion (D0), participants will undergo thorough clinical and laboratory evaluation including testing for arboviral infections (Dengue, Zika and<br>CHIK) and other conditions d…	N/A	Brazil	José	Moreira	Av Brasil 4365 Manguinhos, Hospital Evandro Chagas, sala 110, terreo	josemoreyyra@gmail.com	+55(21)970358843	Instituto Nacional de Infectologia Evandro Chagas/Fundacao Oswaldo Cruz (INI/Fiocruz)	Inclusion criteria: Age equals or more than 18 years; patients with recent fever, less than 10 days, with suspected CHIKV, ZIKV or DENV; patients with arthralgia after having a fever, more than 10 days, with suspected CHIKV, ZIKV <br>or DENV	Exclusion criteria: Patients unavailable to attend follow-up at the centers; presence of overt fever from a supposed non-viral origin (eg, cellulitis and abscess); patients with severe mental disorders or from whom the collection of information is <br>not possible due to communication disorders or lack of fluency in Portuguese or another <br>language understood by the attending physician; pregnan…	Chikungunya Fever; Arboviruses; Quality of life; Muskuloskeletal abnormalities;C02.782.930.100.184;B04.080;I01.800;C05.660	Design: a prospective cohort<br><br>Follow-up period: 3 years<br><br>Research Procedures and Conduct<br>Patients arriving at recruiting centers with suspected cases of Dengue (DENV), Zika (ZIKV) or<br>Chikungunya (CHIKV) will be evaluated consecutively by medical staff and will be invited to<br>participate in the study, though only included if they sign the informed consent form<br>(ICF). The for…	We expect to evaluate the natural history and therapeutic response of<br>musculoskeletal manifestations of patients affected by CHIKV in the Brazilian<br>territory	We expect to establish possible cell lines in which CHIKV may present cell tropism, <br>based on saliva and urine analyses;We expect to correlate the immunological and virological aspects with the clinical <br>manifestations of CHIK patients;We expect to constitute a biorepository of clinically well-characterized samples that can be <br>shared for the evaluation of diagnostic tests and biomarkers…		Conselho Nacional de Desenvolvimento Científico e Tecnológico (CNPQ)									Departamento de Ciência e Tecnologia do Ministério da Saúde
NCT04170140	A Cross-sectional Survey to Evaluate Prescribers' Knowledge and Understanding of Safety Messages Following Dengvaxia® Product Information Update		08/02/2023 12:39:56	12204958	2 May 2022	Sanofi Pasteur, a Sanofi Company	Yes	20191118	18/11/2019	ClinicalTrials.gov				https://clinicaltrials.gov/show/NCT04170140	Not recruiting	No	N/A	N/A	All	January 7, 2020	300	Observational			France		Clinical Sciences & Operations				Sanofi Pasteur, a Sanofi Company	<br> Inclusion criteria: <br> <br> - Healthcare professionals who are current or past prescribers of Dengvaxia <br> <br> Exclusion criteria: <br> <br> - Healthcare professionals who have never prescribed Dengvaxia <br> <br> - Healthcare professionals who may have a conflict of interest with the survey (i.e. <br> Healthcare professionals employed by regulatory bodies, pharmaceutical industries) <b…		Dengue Virus Infection	Other: No intervention	Healthcare professionals' knowledge and understanding of key safety messages provided in risk minimization measures materials	Healthcare professionals' knowledge of Dengvaxia product information	U1111-1233-9599;DNG00042	Please refer to primary and secondary sponsors								DNG00042
SLCTR/2019/037	Efficacy and Safety of Eltrombopag to correct thrombocytopenia in moderate to severe dengue patients- a Phase II Randomized Clinical Controlled Trial		08/02/2023 12:39:56	13188128	25 July 2023	Incepta Pharmaceuticals Ltd.	Yes	20191009	2019-10-09	SLCTR				https://slctr.lk/trials/slctr-2019-037	Not Recruiting	No				2019-10-10	100	Interventional	Randomized controlled trial	Phase 2	Bangladesh	Dr. Ahmedul Kabir		Department of Medicine, Dhaka Medical College Hospital, Dhaka, Bangladesh.	ahmedul_986@yahoo.com	880-2-9661900/7636	Professor	Inclusion criteria: a. Age: More than 15 years and less than 65 years <br>b. NS1 positivity within 4 days and or /(IgM or IgG) positive after 7 days <br>c. Platelet count: below 1,00,000/mm3 <br>	Exclusion criteria: a. Known Pregnancy. <br>b. Thrombocytopenia caused by other factor such as Severe Aplastic Anemia (SAA), Chronic <br>Liver Disease (CLD) and Immune- thrombocytopenia (ITP). <br>c. ALT/AST levels higher than 5 times of upper normal limit. <br>d. History of portal vein thrombosis. <br>e. Patients infected with HCV, HBV, chronic liver disease (Drug induced, alcohol induced). <br>…	Dengue Fever (DF), Dengue Haemorregic Fever (DHF) and Dengue Shock Syndrome (DSS)	The study will be carried out in Dhaka Medical College Hospital (DMCH). In total 100 Dengue Haemorrhagic Fever (DHF) and/or Dengue Shock Syndrome (DSS) patients will be enrolled and subsequently assigned to one of three groups.Unequal randomization method will be used. <br>The randomization will be done with computer generated random numbers that specify one of the three group numbers (1 or 2 or …	Proportion of patients considered recovered (i.e platelet count above 150×109/L)<br> [Day 4 – 7]<br>Mean platelet count [ Day 0 - 7]<br>	Evaluation of the safety of Eltrombopag in dengue infected patients will constitute the secondary outcome. Serum SGPT/SGOT lower or equal at Day 5 in comparison to initial values at Day 0 will be considered as safe. <br> [Day 0 and 5. <br>.]<br>Ultra-sonogram (USG) will be performed at day 4 to assess the portal vein thrombosis of the treated patients. No sign of portal vein thrombosis will be co…		Incepta Pharmaceuticals Limited, Bangladesh	Approved	22/08/2019	info@bmrcbd.org	Bangladesh Medical Research Council	+880 2 9848396	info@bmrcbd.org
NCT04113330	Surveillance of Suspected Dengue Cases for Access to Care for Subjects Identified as Seronegative or Undetermined at Baseline and Who Received CYD Dengue Vaccine in CYD15, CYD13, CYD29, CYD64, CYD65 Trials in Colombia		08/02/2023 12:39:56	12763945	16 January 2023	Sanofi Pasteur, a Sanofi Company	Yes	20190926	26/09/2019	ClinicalTrials.gov				https://clinicaltrials.gov/show/NCT04113330	Not recruiting	No	N/A	N/A	All	January 31, 2020	918	Observational			Colombia		Clinical Sciences & Operations				Sanofi Pasteur, a Sanofi Company	<br> Inclusion Criteria: <br> <br> - Participants classified as seronegative or undetermined at baseline (by PRNT50 at <br> baseline or anti-NS1 test Post-dose 3) that had received at least one dose of the <br> tetravalent CYD dengue vaccine in the clinical sites of CYD15, CYD13, CYD29, CYD64, or <br> CYD65 studies in Colombia <br> <br> - Informed consent form or Assent form has been signed and d…		Dengue Fever		Type of access to care provided for participant with confirmed dengue;Virologically-confirmed dengue cases;Suspected dengue case as per clinical diagnosis		U1111-1215-0183;CYD00082	Please refer to primary and secondary sponsors								CYD00082
NCT04133987	Phase II, Randomized, Double-blind, Clinical Tial of the Safety and Immunogenicity of a Tetravalent Dengue Virus Vaccine Admixture TV005 in the Elderly Aged 50-70 Years in Taiwan		08/02/2023 12:39:56	12772381	23 January 2023	National Taiwan University Hospital	No	20190923	23/09/2019	ClinicalTrials.gov				https://clinicaltrials.gov/show/NCT04133987	Not recruiting	No	50 Years	70 Years	All	October 15, 2018	252	Interventional	Allocation: Randomized. Intervention model: Parallel Assignment. Primary purpose: Prevention. Masking: Single (Investigator).	Phase 2	Taiwan							<br> Inclusion Criteria: <br> <br> 1. Man or non-pregnant / non-lactating woman between the ages of 50 years and 70 years at <br> the time of enrollment into the study. <br> <br> 2. Subjects who the investigator believes can and will comply with the requirements of <br> the protocol (e.g., completion of the diary cards, return for follow-up visits). <br> <br> 3. Subject who allows to access to th…		Dengue	Biological: Tetravalent live attenuated dengue vaccine admixture TV005;Biological: Placebo	Proportion of study participants with solicited local and general adverse events.;Proportion of study participants with unsolicited adverse events.;Proportion of study participants with serious adverse events.;Evaluation of the immunogenicity of TV005, as assessed by PRNT50 to DENV-1, DENV-2, DENV-3, and DENV-4 at 28, 56, 72 and 180 days after TV005 vaccination	Evaluation of the frequency and quantity of viremia of each monovalent component of the vaccine after vaccination.;Number of TV005 vaccinees infected with DENV-1, DENV-2, DENV-3, and DENV-4.	201712180MSD	Please refer to primary and secondary sponsors									Centers for Disease Control, Taiwan
CTRI/2019/09/021244	CLINICAL EFFECTIVENESS OF ASCORBIC ACID AND THIAMINE AS ADJUNCTIVE THERAPY IN CHILDREN WITH SEVERE DENGUE REQUIRING PICU (PEDIATRIC INTENSIVE CARE UNIT) CARE- OPEN LABELLED RANDOMISED CONTROLLED TRIAL.	N	08/02/2023 12:39:56	11648162	24 November 2021	NIL	Yes	20190913	13-09-2019	CTRI	Awaiting authors response	Vitamin C Vitamin B1	Others - Micro	http://www.ctri.nic.in/Clinicaltrials/pmaindet2.php?trialid=36706	Recruiting	No				21-09-2019	66	Interventional	Randomized, Parallel Group Trial<br> Method of generating randomization sequence:Computer generated randomization Method of allocation concealment:Not Applicable Blinding and masking:Open Label	N/A	India	SASIDARAN K		MEHTA MULTISPECIALITY HOSPITALS PVT LTD, NO.2,MCNICHOLS ROAD, CHETPET, CHENNAI.	sasidarpgi@gmail.com	9597844134	MEHTA MULTISPECIALITY HOSPITALS PVT. LTD	Inclusion criteria: Children with severe dengue (as per WHO 2009 criteria) with confirmed dengue serology.	Exclusion criteria: Children <br/ ><br>1.Those who have been on steroids >2 weeks during admission. <br/ ><br>2.With pre-existing liver/renal/hematological/cardiac disease. <br/ ><br>3.Whose parents refuse consent.	Health Condition 1: A90- Dengue fever [classical dengue]	Intervention1: GroupA- Ascorbic acid and Thiamine<br>Group B- Nil: Group A will receive Ascorbic acid and Thiamine intravenously diluted in 10 ml NS given as separate infusions over 30 min for 3 days.<br>Ascorbic acid dose: 1-3 yrs-130mg Q8H, 4-8yrs- 200mg Q8H, 9-13yrs- 400mg Q8H,14-18yrs-600mg Q8H.<br>Thiamine dose:All age groups 100mg Q12H.<br>Group B will not receive Ascorbic acid and Thiamine…	1.Duration of intravenous fluid therapy(hours) <br/ ><br>2.Duration of PICU stay(hours) <br/ ><br>3.Duration of hospital stay(hours) <br/ ><br>4.% MortalityTimepoint: All parameters are measured at end point- discharge/death	MACROCIRCULATION ASSESSMENT <br/ ><br>1.Estimated creatinine clearance <br/ ><br>2.Stroke volume index <br/ ><br>DESCRIPTIVE SCORING <br/ ><br>3.PELODS score <br/ ><br>PROGNOSTIC SCORING <br/ ><br>4.PRISM3 score <br/ ><br>5.VIS score <br/ ><br>MICROCIRCULATION ASSESSMENT <br/ ><br>6.Lactate clearance <br/ ><br>7.â?²1pH,â?²2pH,â?²3pH <br/ ><br>8.Ferritin level <br/ ><br>REQUIREMENT(YES/NO) <br/ ><…	NIL	MEHTA MULTISPECIALITY HOSPITALS PVT. LTD. CHENNAI.	Approved	02/08/2019		ETHICS COMMITTEE, MEHTA CHILDRENâ??S HOSPITALS PVT. LTD.
CTRI/2019/09/021026	Need-based vs guidelines-based fluid administration in dengue patients with warning signs: Open-label randomized study.	N	08/02/2023 12:39:56	13186333	25 July 2023	Indian Council of Medical Research	Yes	20190902	02-09-2019	CTRI		Fluids	Supportive	http://www.ctri.nic.in/Clinicaltrials/pmaindet2.php?trialid=36326	Not Recruiting	No				16-09-2019	80	Interventional	Randomized, Parallel Group Trial Method of generating randomization sequence:Random Number Table Method of allocation concealment:Sequentially numbered, sealed, opaque envelopes Blinding and masking:Open Label	N/A	India	Dr Manish Soneja		Room No 3092, Department of Medicine, AIIMS, New Delhi	manishsoneja@gmail.com	9013074717	AIIMS, New Delhi	Inclusion criteria: Confirmed dengue fever (NS 1 positive by ELISA/ Dengue IgM positive by ELISA) with warning signs such as <br/ ><br>Abdominal pain or tenderness <br/ ><br>Persistent vomiting <br/ ><br>Clinical fluid accumulation <br/ ><br>Mucosal bleed <br/ ><br>Lethargy, restlessness <br/ ><br>Laboratory: increase in HCT concurrent with rapid decrease in platelet counts	Exclusion criteria: 1) Pregnancy/ lactation <br/ ><br>2) Refusal to give consent	Health Condition 1: B348- Other viral infections of unspecified site	Intervention1: Need based fluids (0.9% saline/ Ringerâ??s lactate): as per SV and IVC parameters in 2D echocardiography<br>Control Intervention1: Guidelines based Isotonic solution such as 0.9% saline/ Ringerâ??s lactate: as per WHO recommendation in patients of dengue with warning signs<br>	To study hemodynamic outcomes (heart rate, blood pressure and urine output) in dengue patients with warning signs receiving guidelines-based and need-based fluid therapyTimepoint: every 4 hourly assessment	1. Development of shock <br/ ><br>2. Requirement of vasopressors <br/ ><br>3. Volume of fluid infused till recovery <br/ ><br>4. Fluid overload <br/ ><br>5. Length of hospital stay <br/ ><br>6. Clinically significant bleeding <br/ ><br>7. MortalityTimepoint: baseline and every 4 hours	2018-0823	ICMR, New Delhi	Approved	28/08/2019		InstituteEthicsCommittee,AIIMS,NewDelhi						13/10/2022
NCT04063774	Multicenter Clinical Trial of the Validity and Impact of Diagnostic Tests and Clinical Algorithms for Dengue in Febrile Subjects in Endemic Areas in Colombia 2016		08/02/2023 12:39:56	10339847	12 December 2020	Lyda Osorio	No	20190815	15/08/2019	ClinicalTrials.gov				https://clinicaltrials.gov/show/NCT04063774	Not recruiting	No	N/A	N/A	All	December 27, 2016	1045	Interventional	Allocation: N/A. Intervention model: Single Group Assignment. Primary purpose: Diagnostic. Masking: None (Open Label).	N/A	Colombia	;	Lyda Osorio, MD PhD;Diana Ma Caicedo, MD MSc		;	;	Universidad del Valle;Universidad del Valle	<br> Inclusion Criteria: <br> <br> - Fever of less than 15 days <br> <br> Exclusion Criteria: <br> <br> - Origin of fever identified <br>		Dengue	Diagnostic Test: Dengue calculator	Sensitivity of dengue calculator;Specificity of dengue calculator	Sensitivity in dengue and probable dengue cases	144-016	Please refer to primary and secondary sponsors									COMFANDI CAJA DE COMPENSACION DEL VALLE DEL CAUCA;SISTEMA GENERAL DE REGALIAS CASANARE, SANTANDER VALLE DEL CAUCA;RED AEDES
NCT04035278	A Phase 1, Double Blind, Randomized, Placebo-controlled Study to Evaluate the Safety and Immunogenicity of Dengusiil in Healthy Adults		08/02/2023 12:39:56	12503509	29 August 2022	Serum Institute of India Pvt. Ltd.	Yes	20190725	25/07/2019	ClinicalTrials.gov				https://clinicaltrials.gov/show/NCT04035278	Not recruiting	No	18 Years	45 Years	All	December 17, 2019	60	Interventional	Allocation: Randomized. Intervention model: Parallel Assignment. Primary purpose: Prevention. Masking: Quadruple (Participant, Care Provider, Investigator, Outcomes Assessor).	Phase 1	Australia		PRASAD KULKARNI, MD				SERUM INSTITUTE OF INDIA
CTRI/2019/07/020286	Effectiveness of Homoeopathic intervention vis-Ã -vis health awareness in preventing dengue, chikungunya & influenza like illness fever during outbreak â?? comparative cohort study 2019		08/02/2023 12:39:56	11647204	24 November 2021	Central Council for Research in Homoeopathy New Delhi	Yes	20190722	22-07-2019	CTRI				http://www.ctri.nic.in/Clinicaltrials/pmaindet2.php?trialid=35131	Not Recruiting	No				26-07-2019	30000	Interventional	Non-randomized, Active Controlled Trial<br> Method of generating randomization sequence:Not Applicable Method of allocation concealment:Not Applicable Blinding and masking:Open Label	Phase 3	India	Dr Anil Kumar Khurana		Central Council for Research in Homoeopathy, 61-65, Opp D Block, Institutional Area, room No. 408, Epidemic cell, Janakpuri, New Delhi. Central Council for Research in Homoeopathy, 61-65, Opp D Block, Institutional Area, room No. 408, Epidemic cell,Jana	drdnayak@gmail.com	011-28525388	Central Council for Research in Homoeopathy	Inclusion criteria: 1. Healthy individuals of either sex, aged 1year and above living in same community <br/ ><br>2. Informed consent by head of family <br/ ><br>3. No symptom of dengue, chikungunya and ILI at the time of enrollment	Exclusion criteria: 1. Symptoms of dengue, chikungunya and ILI/fever in last 7 days at the time of enrolment <br/ ><br>2. Pregnant women and lactating mother <br/ ><br>3. Child below the age of 1 year <br/ ><br>4.Individuals taking other preventive medicines for dengue, chikungunya and Influenza like illness (ILI) <br/ ><br>5. Patients with malignancy, immuno-compromised state, life threatening d…		Intervention1: Homoeopathic medicine (Influenzinum 30 and Eupatorium perfoliatum 30) along with information education and communication for dengue, chikungunya and Influenza like illness (ILI): Dose:2 pills to children and 4 pills to adults, once a week for 10 weeks along with Information, Education and communication (IEC) through information pamphlets on Dengue, chikungunya and Influenza like il…	Changes in incidence of acute febrile illness between the cohorts at weekly interval.Timepoint: Assessment of the participants every 7 days for 3 months	1. changes in incidence of dengue & chikungunya fever between the cohorts at weekly interval. <br/ ><br>2. Changes in incidence of influenza like illness between the cohorts at weekly interval. <br/ ><br>3. Changes in weekly reporting of acute febrile illness between the cohorts. <br/ ><br>4. Changes in intensity, duration of acute febrile illness between the cohorts.Timepoint: Assessment of the …	NIL	Central Council for Research in Homoeopathy, Ministry of AYUSH, Govt of India, AYUSH Bhawan, B block, CGO Complex, INA Colony, New Delhi- 1100023.	Approved	19/06/2019		Institutional Ethics Committee
NCT04023708	A Pregnancy Registry to Evaluate the Safety of Dengue Vaccine Among Inadvertently Exposed Pregnant Women and Their Offsprings (DNG16)		08/02/2023 12:39:56	12763810	16 January 2023	Sanofi Pasteur, a Sanofi Company	Yes	20190627	27/06/2019	ClinicalTrials.gov				https://clinicaltrials.gov/show/NCT04023708	Recruiting	No	N/A	N/A	Female	March 11, 2022	214	Observational [Patient Registry]			Brazil	;	Clinical Sciences & Operations;Trial Transparency email recommended (Toll free number for US & Canada)		;Contact-Us@sanofi.com	;800-633-1610	Sanofi Pasteur, a Sanofi Company;	<br> Inclusion criteria: <br> <br> - CYD-TDV exposed pregnant women of any age residing in the 30 municipalities of Paraná <br> where public vaccination campaigns have been offered at the time of their pregnancy <br> exposure, and whose pregnancy exposure was reported to Brazil's AEFI PV database <br> (SI-PNI AEPV). <br> <br> - Valid contact information (in SI-PNI AEPV). <br> <br> - Study partici…		Dengue Virus Infection	Drug: CYD-TDV Dengue Vaccine	Percentage of pregnant women with maternal adverse events;Percentage of pregnant women with pregnancy related adverse events;Percentage of offsprings with adverse birth outcomes;Percentage of offsprings with adverse neonatal events;Percentage of offsprings with adverse infant events		DNG16	Please refer to primary and secondary sponsors
NCT03999996	A Phase 3, Follow-Up Trial to Evaluate Long-Term Safety and Antibody Persistence, and the Impact of a Booster Dose of a Tetravalent Dengue Vaccine Candidate in Healthy Adolescents and Adults in Areas Non-Endemic for Dengue		08/02/2023 12:39:56	12831356	20 February 2023	Takeda	Yes	20190625	25/06/2019	ClinicalTrials.gov				https://clinicaltrials.gov/show/NCT03999996	Not recruiting	No	13 Years	63 Years	All	November 12, 2019	365	Interventional	Allocation: Randomized. Intervention model: Parallel Assignment. Primary purpose: Prevention. Masking: Quadruple (Participant, Care Provider, Investigator, Outcomes Assessor).	Phase 3	United States;Mexico;United States		Study Director				Takeda	<br> Inclusion Criteria: <br> <br> 1. Male or female participants (irrespective of serostatus at baseline in the parent trials <br> (DEN-304 [(NCT03423173)] and DEN-315 [NCT03341637]) who received at least one dose of <br> Takeda's tetravalent dengue vaccine candidate (TDV) in the parent trials and have data from <br> at least one blood draw post-vaccination. <br> <br> Exclusion Criteria: <br> <b…		Dengue Fever	Biological: Takeda's Dengue Tetravalent Vaccine (Live, Attenuated) (TDV);Biological: Placebo	Percentage of Participants Seropositive for Each of the 4 Dengue Serotypes at 1 Month Post-Booster Dose at Month 16 (US);Percentage of Participants Seropositive for Each of the 4 Dengue Serotypes at 1 Month Post-Booster Dose at Month 43 (Mexico);Percentage of Participants Seropositive for Each of the 4 Dengue Serotypes at 6 Months Post-Booster Dose at Month 21 (US);Percentage of Participants Sero…	Geometric Mean Ratio (GMR) of Neutralizing Antibodies for Each of the 4 Dengue Serotypes for all Participants Prior to the Booster Dose;GMR of Neutralizing Antibodies for Each of the 4 Dengue Serotypes Post-booster Dose;Percentage of Participants with Solicited Local Injection Site Adverse Events (AEs) by Severity, Post-booster Dose;Percentage of Participants with Solicited Systemic AEs by Severi…	2023-000027-36;DEN-303	Please refer to primary and secondary sponsors
EUCTR2019-000993-44-Outside-EU/EEA	Immunogenicity and Safety of a Tetravalent Dengue Vaccine Given as a Booster Injection in Adolescents and Adults Who Previously Completed the 3-dose Schedule in a Study Conducted in Singapore		08/02/2023 12:39:56	13186132	25 July 2023	Sanofi Pasteur SA	Yes	20190613	13/06/2019	EU Clinical Trials Register				https://www.clinicaltrialsregister.eu/ctr-search/search?query=eudract_number:2019-000993-44	Not Available	No			<br>Female: yes<br>Male: yes<br>			Interventional clinical trial of medicinal product	Controlled: yes Randomised: yes Open: no Single blind: no Double blind: yes Parallel group: no Cross over: no Other: no If controlled, specify comparator, Other Medicinial Product: no Placebo: yes Other: no Number of treatment arms in the trial: 2	Human pharmacology (Phase I): no Therapeutic exploratory (Phase II): yes Therapeutic confirmatory - (Phase III): no Therapeutic use (Phase IV): no	Singapore	Trial Transparency Team		-	Contact-US@sanofi.com		Sanofi Pasteur	Inclusion criteria: <br>Has been identified as a potential subject by the Sponsor, and is included in the list provided to the investigator (i.e., aged 9 to 45 years on the day of first injection of CYD dengue vaccine in CYD28, has received 3 doses of CYD dengue vaccine in the CYD28 trial, and has a post-Dose 3 serum sample available).<br><br>Presently in good health, based on medical history and…	Exclusion criteria: <br>Subject who received any other dengue vaccination that was not part of CYD28<br><br>Subject is pregnant, or lactating, or of childbearing potential (to be considered of non childbearing potential, a female must be pre-menarche or post-menopausal for at least 1 year, surgically sterile, or using an effective method of contraception or abstinence from at least 4 weeks prior …	Dengue Fever Dengue Hemorrhagic Fever;Therapeutic area: Diseases [C] - Virus Diseases [C02]	<br>Trade Name: Dengvaxia<br>Pharmaceutical Form: Powder and solvent for suspension for injection<br>INN or Proposed INN: Live, attenuated, tetravalent dengue virus vaccine<br>Other descriptive name: DENGUE TETRAVALENT VACCINE (LIVE, ATTENUATED)<br>Concentration unit: log10/ml log10/ml<br>Concentration type: range<br>Concentration number: 9-12<br>Pharmaceutical form of the placebo: Solution for i…	Secondary Objective: If the primary objective of non-inferiority is achieved: To demonstrate the superiority, in terms of GMTRs, of a CYD dengue vaccine booster compared to the third CYD dengue vaccine injection in subjects from CYD28 trial (subjects from Group 1 only).<br><br>To describe the immune responses elicited by the CYD dengue vaccine booster or placebo injection in subjects who received…	Secondary end point(s): 1. Neutralizing antibody levels against each of the four parental dengue virus strains of the CYD dengue vaccine as determined by PRNT immediately prior and 28 days post booster or placebo injection<br><br>Neutralizing antibody levels against each dengue virus serotype will be measured using dengue plaque reduction neutralization test (PRNT).<br><br>2. Number of subjects w…	CYD63;NCT02824198	Sanofi Pasteur		01/01/1900					https://www.clinicaltrialsregister.eu/ctr-search/trial/2019-000993-44/results			18/01/2019
NCT03989895	A Study to Evaluate the Safety and Efficacy of PV-001-DV in Combination With Infusion of PV-001-DC in Patients With Advanced Melanoma		08/02/2023 12:39:56	13169722	18 July 2023	PrimeVax Immuno-Oncology Inc.	Yes	20190612	12/06/2019	ClinicalTrials.gov				https://clinicaltrials.gov/ct2/show/NCT03989895	Not recruiting	No	18 Years	N/A	All	April 1, 2024	10	Interventional	Allocation: N/A. Intervention model: Single Group Assignment. Primary purpose: Treatment. Masking: None (Open Label).	Phase 1			Bruce W Lyday		bruce.lyday@primevax.com	(714) 585-7485		<br> Inclusion Criteria: <br> <br> 1. Biopsy confirmed patients with un-resectable American Joint Committee on Cancer Stage <br> III or IV melanoma who have measurable disease. Measurable disease is required, and is <br> defined as tumor can be measured in one dimension along the longest diameter <br> <br> 2. Patients must have tumors that are not responsive having completed prior therapy with <b…		Advanced Melanoma	Biological: Dengue Virus-1 #45AZ5 (PV-001-DV)	Incidence and severity of Treatment-Emergent Adverse Events of PV-001-DV	Overall Response Rate (ORR);Progression-Free Survival (PFS);Overall Survival (OS)	PV001-001 (Arm 2)	Please refer to primary and secondary sponsors									Walter Reed Army Institute of Research (WRAIR)
NCT03990493	A Study to Evaluate the Safety and Efficacy of PV-001-DV in Combination With Infusion of PV-001-DC in Patients With Advanced Melanoma		08/02/2023 12:39:56	13169723	18 July 2023	PrimeVax Immuno-Oncology Inc.	Yes	20190612	12/06/2019	ClinicalTrials.gov				https://clinicaltrials.gov/ct2/show/NCT03990493	Not recruiting	No	18 Years	N/A	All	April 1, 2024	10	Interventional	Allocation: N/A. Intervention model: Single Group Assignment. Primary purpose: Treatment. Masking: None (Open Label).	Phase 1			Bruce W Lyday		bruce.lyday@primevax.com	(714) 585-7485		<br> Inclusion Criteria: <br> <br> 1. Biopsy confirmed patients with un-resectable American Joint Committee on Cancer <br> (AJCC), Stage III or IV melanoma who have measurable disease. Measurable disease is <br> required, and is defined as tumor can be measured in one dimension along the longest <br> diameter <br> <br> 2. Patients must have tumors that are not responsive having completed prior th…		Advanced Melanoma	Biological: Dengue Virus-1 #45AZ5 (PV-001-DV);Biological: Autologous Monocyte-derived Lysate Pulsed Dendritic Cells (PV-001-DC)	Incidence and severity of Treatment-Emergent Adverse Events	Overall Response Rate (ORR);Progression-Free Survival (PFS);Overall Survival (OS)	PV001-001 (Arm 3)	Please refer to primary and secondary sponsors									Walter Reed Army Institute of Research (WRAIR)
CTRI/2019/05/019415	TO STUDY THE UTILITY OF SERUM C-REACTIVE PROTEIN LEVELS FOR EARLY DETECTION OF SEVERITY OF DENGUE AMONG ADULTS - CRP-DEN TRIAL		08/02/2023 12:39:56	11646333	24 November 2021	KASTURBA HOSPITAL MANIPAL	Yes	20190529	29-05-2019	CTRI				http://www.ctri.nic.in/Clinicaltrials/pmaindet2.php?trialid=28836	Not Recruiting	No				10-06-2019	220	Observational	Single Arm Trial<br> Method of generating randomization sequence:Not Applicable Method of allocation concealment:Not Applicable Blinding and masking:Not Applicable	N/A	India	Dr Chandrashekar UK		Department of Medicine Kasturba hospital Manipal	shekar.uk@manipal.edu	09845163448	Kasturba medical college	Inclusion criteria: PATIENTS > 18 YEARS OF AGE. <br/ ><br>LABORATORY CONFIRMED DENGUE VIRUS INFECTION. <br/ ><br>	Exclusion criteria: CONCURRENT CLINICAL/CULTURE PROVEN BACTERIAL INFECTIONS. <br/ ><br>OTHER FEBRILE ILLNESS SUCH AS MALARIA,LEPTOSPIROSIS, SCRUB TYPHUS AND TYPHOID. <br/ ><br>AUTOIMMUNE CONDITIONS SUCH AS RHEUMATOID ARTHRITIS, LUPUS, AND INFLAMMATORY BOWEL DISEASE. <br/ ><br>MALIGNANCY. <br/ ><br>	Health Condition 1: A90- Dengue fever [classical dengue]		TO EVALUATE THE USEFULNESS OF SERUM C-REACTIVE PROTEIN LEVELS FOR EARLY PREDICTION OF SEVERITY OF DENGUETimepoint: At the day of admission and at the time of discharge	ï?¬To identify the usefulness of serum C-Reactive Protein levels for early detection of severity of dengue illness. <br/ ><br> <br/ ><br>ï?¬To analyze the correlation of other biochemical parameters with serum CRP levels, in determining severity of dengue.Timepoint: At the time of admission and at the time of discharge	NIL	DEPARTMENT OF GENERAL MEDICINE, KASTURBA MEDICAL COLLEGE	Approved	15/11/2017		INSTITUTIONAL ETHICS COMMITTEE
NCT03960385	Assessing the Effectiveness of Sanofi Pasteur's Dengue Vaccine (Dengvaxia) Against Hospitalization and Symptomatic Infection in the State of Parana - Brazil		08/02/2023 12:39:56	10331907	12 December 2020	Albert B. Sabin Vaccine Institute	No	20190521	21/05/2019	ClinicalTrials.gov				https://clinicaltrials.gov/show/NCT03960385	Not recruiting	No	9 Years	44 Years	All	August 1, 2017	1854	Observational			Brazil		Denise O Garrett, MD, MSc				Albert B. Sabin Vaccine Institute	<br> Inclusion criteria for cases: <br> <br> - Individuals living in the municipalities of Sarandi, Paranaguá, Londrina, Maringá or <br> Foz de Iguaçu in the three stages of vaccination <br> <br> - Individuals with ages ranging from 9 to 44 years for the municipality of Paranaguá and <br> 15 to 27 years for the municipalities of Sarandi, Londrina, Maringá and Foz de Iguaçu <br> <br> - All partici…		Dengue	Biological: CYD-TDV	Dengue symptomatic case	Dengue hospitalization	DNG10042	Please refer to primary and secondary sponsors									Pan American Health Organization;State of Parana/Health Department of Parana;Ministry of Health of Brazil;Centro de Estudos Augusto Leopoldo Ayrosa Galvão
CTRI/2019/05/019069	Feasibility and Effectiveness of Community Pharmacists-led Mobile Phone Communication in Case Detection of Dengue (COPMOD) in a selected district of Tamil Nadu, South India - COPMOD		08/02/2023 12:39:56	11645987	24 November 2021	Nil	Yes	20190513	13-05-2019	CTRI				http://www.ctri.nic.in/Clinicaltrials/pmaindet2.php?trialid=32627	Not Recruiting	No				01-06-2019	32400	Interventional	Other<br> Method of generating randomization sequence:Not Applicable Method of allocation concealment:Not Applicable Blinding and masking:Not Applicable	N/A	India	Dr Pankaj B Shah		Department of Community Medicine, Sri Ramachandra Medical College and Hospital, Porur, Chennai	drpankajbshah@gmail.com	07598464723	Sri Ramachandra Institute of Higher Education and Research, Deemed to be University,	Inclusion criteria: Qualified and registered pharmacists working in private allopathic pharmacies	Exclusion criteria: Pharmacists unwilling to consent		Intervention1: Mobile phone communication: During the intervention period, all consecutive persons who come to community pharmacies for the purchase of medicines for fever without prescription will be probed by the pharmacist to know who suffers from fever (the person himself / family member). Such persons will be given the information sheet about the study and consent will be got from those will…	Early detection of dengue will be increased in the communityTimepoint: 36 months	The study will also help to understand the operational issues and potential problems to be rectified if this is to be scaled up at a National level.Timepoint: 36 months	NIL	â??Sri Ramachandra Institute of Higher Education and Research, Deemed to be University, Porur, Chennai - 600 116	Approved	12/09/2018		Institutional Ethics Committe
CTRI/2019/05/019028	Role of Dengue Virus Non-Structural-1 Protein and Viremia in disease severity and pathogenesis: A clinical and experimental study		08/02/2023 12:39:56	11645946	24 November 2021	Manipal Institute of Virology	Yes	20190509	09-05-2019	CTRI				http://www.ctri.nic.in/Clinicaltrials/pmaindet2.php?trialid=33623	Recruiting	No				15-05-2019	150	Observational	Other<br> Method of generating randomization sequence:Not Applicable Method of allocation concealment:Not Applicable Blinding and masking:Not Applicable	N/A	India	Dr Puneet Bhatt		Room no. 108, Department of Virus Research, Manipal Institute of Virology, Manipal Academy of Higher Education, Manipal, Karnataka-576104	arun.kumar@manipal.edu	9845584163	Manipal Academy of Higher Education	Inclusion criteria: Acute febrile illness (AFI) cases (within 72 hrs of onset of fever) with any other symptoms suggestive of dengue fever, like headache, bodyache, retro-orbital pain, nausea/vomiting, petechiae/ecchymoses/purpura, bleeding gums, rash, abdominal pain, lethargy/restlessness, admitted in ICUs as well as wards at KMC, Manipal	Exclusion criteria: Not willing to provide informed consent and without a legally authorized representative available <br/ ><br>Immuno-compromised cases like HIV+ve (with CD4 count < 350/mm3), patients on chemotherapy or steroids or immunosuppressive drugs in last one year, post-transplant recipients <br/ ><br>Known cases of Liver cirrhosis <br/ ><br>Mixed infections (malaria, influenza, chikungu…	Health Condition 1: A90- Dengue fever [classical dengue]		Insight into association of DENV NS1 antigenemia & viremia with disease severity <br/ ><br>â?¢ Effect of serotype-specific DENV NS1 on capillary permeability in mouse model <br/ ><br> <br/ ><br>Timepoint: one year, two year, three year	Role of DENV NS1-anti NS1 immune complex formation in disease pathogenesis and its association with disease severityTimepoint: one year <br/ ><br>two years <br/ ><br>three years	NIL	Manipal Institute of Virology, MAHE, Manipal-576104, Karnataka	Approved	09/04/2019		KMC and KH IEC
CTRI/2019/04/018435	Profile of Dengue Fever and effect of carica papaya leaf extract capsule on platelet counts and clinical bleeding - CARDEN	N	08/02/2023 12:39:56	11645353	24 November 2021	Dinesh babu	Yes	20190408	08-04-2019	CTRI		CPLE	Others - CPLE	http://www.ctri.nic.in/Clinicaltrials/pmaindet2.php?trialid=30112	Not Recruiting	No				10-04-2019	176	Interventional	Cluster Randomized Trial<br> Method of generating randomization sequence:Stratified block randomization Method of allocation concealment:On-site computer system Blinding and masking:Participant and Investigator Blinded	Phase 3/ Phase 4	India	Dinesh babu		2,3 , 2nd cross stree , 7th main road extension , new colony , chromepet , chennai - 600 044	drsudhagar7893@gmail.com	09944667893	pondicherry institute of medical sciences	Inclusion criteria: Adult patients aged more than 18 yrsadmitted with fever and dengue Ns1Ag (OR) IgM positive	Exclusion criteria: 1. Patients with chronic liver disease <br/ ><br>2. Patients with dengue co-infectionlike malaria , typhoid , scrub typhus. <br/ ><br>3. Patient with platelet disorders (eg:Immune thrombocytopenic purpura) <br/ ><br>4. Pregnant women with dengue fever. <br/ ><br>	Health Condition 1: A90- Dengue fever [classical dengue]	Intervention1: Carica papaya leaf extract capsule: Carica papaya leaf extract capsule given 1100 mg thrice daily orally for 5 days<br>Control Intervention1: PLACEBO: Multivitamin capsule<br>	1. To describe the clinical profile of dengue fever in adult patients admitted in PIMS <br/ ><br> <br/ ><br>2. To determine the effect of carica papaya leaf extract capsuleon platelet counts in adult patients of dengue fever admitted in PIMS <br/ ><br>Timepoint: 8 months	Whether carica papaya leaf extract capsule reduce hemorrhagic manifestationsTimepoint: 10 months	NIL	Dr. Dinesh Babu Post graduate resident Room no : 208 , annexue mens hostel , Pondicherry institute of medical sciences	Approved	26/10/2017		PIMS INSTITUTE ETHICS COMMITTEE
SLCTR/2019/013	Development and evaluation of a complex intervention to change the behaviour of the householders’ to prevent dengue in the Kurunegala District		08/02/2023 12:39:56	13188152	25 July 2023	None	Yes	20190331	2019-03-31	SLCTR				https://slctr.lk/trials/slctr-2019-013	Not Recruiting	No				2019-04-08	300	Interventional	Randomized controlled trial	Not Applicable	Sri Lanka	Dr.R.M.N.U.Rajapaksha		Post Graduate Institute of Medicine University of Colombo	rmnur2014@gmail.com		Registrar in Community Medicine	Inclusion criteria: Include all individuals in a selected single building households, age between 18 and 70 years both males and females. <br> <br>The “study unit” will be formed by separate single building utilized as a household in Kurunegala district. <br>A household is defined as “a place where a person, or a group of persons who usually live and have a common arrangement for the preparation …	Exclusion criteria: Temporary shelters which were built for the period of fewer than six months will be excluded	Dengue	Study setting<br>It will be conducted in the highly epidemic Medical Officers of Health (MOH) area in the Kurunegala district<br><br>Randomization<br>The total number of households (those selected six pairs of matched clusters) belongs to the MOH area, will be randomized into two arms (intervention arm and the control arm) using the computer generator method (simple randomization) after selecting…	The dengue prevention behavior among the community members in the intervention group and the control group at three months of post intervention. It will be assessed at household level (individual). It will be assessed using the behaviour part of the Interviewer Administered Questioner (IAQ) and household observations and cut off mark of the adequate behaviors will be 60%. Out of those behaviour a…	Differences in pre and post intervention of: <br>1. Pupal Index <br>2. Breteau Index <br>3. Premise index <br>4.Container Index <br> <br>Defined as below, <br> 1. “Pupal Index”= number of pupae per 100 houses inspected <br>2. “Breteau Index” = number of positcontainers per 100 houses inspected. <br>3. “Premise index”= percentage of premises infested with larvae and/or pupae. <br>4. “Container Ind…		Not yet applied	Approved	20/12/2018	ethicscommitteemfc@gmail.com	Ethics Review Committee, Faculty of Medicine, University of Colombo.	+94-11-2695300 (Extension: 240)	ethicscommitteemfc@gmail.com
NCT03883620	A Phase I, Partially Blind (Observer-blind), Randomized, Single Dose Ascending Study of Dengue Monoclonal Antibody (Dengushield) in Healthy Adults		08/02/2023 12:39:56	10326014	12 December 2020	Serum Institute of India Pvt. Ltd.	Yes	20190316	16/03/2019	ClinicalTrials.gov				https://clinicaltrials.gov/show/NCT03883620	Not recruiting	No	18 Years	45 Years	All	March 22, 2019	40	Interventional	Allocation: Randomized. Intervention model: Parallel Assignment. Primary purpose: Treatment. Masking: Triple (Participant, Investigator, Outcomes Assessor).	Phase 1	Australia		Prasad Kulkarni, MD				Serum Institute of India Pvt. Ltd.	<br> Inclusion Criteria: <br> <br> 1. Healthy adults aged 18-45 years, men, or women. <br> <br> 2. Negative Dengue NS1 at screening indicating no current dengue infection <br> <br> 3. Seronegative for dengue IgG <br> <br> 4. Participants who are willing to comply with the requirements of the study protocol and <br> attend scheduled visit. <br> <br> 5. Participants who give written informed consen…		Phase 1;Dengue	Biological: Dengushield 1 mg/kg (Cohort 1) intravenous;Biological: Dengushield 3 mg/kg (Cohort 2) intravenous;Biological: Placebo 3 mg/kg (Cohort 2) intravenous;Biological: Dengushield 7 mg/kg (Cohort 3) intravenous;Biological: Placebo 7 mg/kg (Cohort 3) intravenous;Biological: Dengushield 12 mg/kg (Cohort 4) intravenous;Biological: Placebo 12 mg/kg (Cohort 4) intravenous	The proportion of participants with post-injection/ infusion adverse events (AEs) including hypersensitivity reaction, anaphylactic reaction and other AEs occurring within 4 hours of the start of dosing;The proportion of participants with AEs, discontinuations due to AEs, and serious adverse events (SAEs);Proportion of participants with clinically significant abnormal safety laboratory (hematolog…	Time to maximum serum concentration of Dengushield - Tmax;Presence or absence of anti-Dengushield antibody in sera samples;Maximum serum concentration of dengushield - Cmax;AUC from time 0 to infinity of Dengushield;AUC from time 0 to 84 days of Dengushield;Half life of Dengushield - t1/2;Volume of distribution of Dengushield;Clearance of dengushield;Elimination rate constant of dengushield	Dengushield-01	Please refer to primary and secondary sponsors									PPD
CTRI/2019/03/017938	Study of patient with dengue and leptospirosis with respect to clinical and laboratory parameters		08/02/2023 12:39:56	11644856	24 November 2021	MANIPAL ACADEMY OF HIGHER EDUCATION	Yes	20190306	06-03-2019	CTRI				http://www.ctri.nic.in/Clinicaltrials/pmaindet2.php?trialid=30512	Not Recruiting	No				15-03-2019	128	Observational	Single Arm Trial<br> Method of generating randomization sequence:Not Applicable Method of allocation concealment:Not Applicable Blinding and masking:Not Applicable	N/A	India	DR VASUDEVA ACHARYA		KASTURBA MEDICAL COLLEGE , MANIPAL	acharyavasudev@yahoo.com	8197597008	Kasturba Medical College, Manipal	Inclusion criteria: Patients with clinical features suggestive of dengue or leptospirosis and who were positive for dengueIgm ELISA and/or Leptospira Igm ELISA	Exclusion criteria: Acute Febrile Illness with alternate diagnosis and patients with preexsisting hematological,renal,liverdisease	Health Condition 1: B95-B97- Bacterial and viral infectious agents		Certain clinical features and labparameters will predict dengue compared to leptospirosis and viceversaTimepoint: DAY1 TO DATE OF DISCHARGE	The ability to distinguish leptospirosis from dengue based on clinical and laboratory parameters help guide clinicians in appropriate use of health resources.Timepoint: Day 1 to date of discharge	NIL	KASTURBA HOSPITAL MANIPAL UDIPI KARNATAKA	Approved	10/10/2018		Kasturba Medical College and Kasturba Hospital Institutional Ethis Committee						15/03/2020
NCT03869060	Phase One, Open Label Expansion of a Dengue-1-Virus-Live Virus Human Challenge - (DENV-1-LVHC) Virus Strain.		08/02/2023 12:39:56	10324896	12 December 2020	State University of New York - Upstate Medical University	Yes	20190305	05/03/2019	ClinicalTrials.gov				https://clinicaltrials.gov/show/NCT03869060	Not recruiting	No	18 Years	45 Years	All	February 4, 2019	9	Interventional	Allocation: N/A. Intervention model: Single Group Assignment. Primary purpose: Other. Masking: None (Open Label).	Phase 1	United States		Stephen J Thomas, MD				State University of New York - Upstate Medical University	<br> Inclusion Criteria: <br> <br> 1. Age 18-45 at the time of consent <br> <br> 2. Ability and willingness to sign informed consent <br> <br> 3. Passing score on comprehension test of at least 75%, with up to 3 attempts <br> <br> 4. Available for the study period <br> <br> 5. Willing to use contraception for the duration of the study <br> <br> 6. Provide consent for release of medical history re…		Dengue	Biological: Dengue-1 Virus-Live Virus Human Challenge (DENV-1-LVHC)	Number of Abnormal Laboratory Parameters;Intensity of Abnormal Laboratory Parameters;Duration of Abnormal Laboratory Parameters;Occurrence of Solicited Injection site symptoms;Intensity of Solicited Injection site symptoms;Duration of Solicited Injection site symptoms;Occurrence of Unsolicited Injection site symptoms;Intensity of Unsolicited Injection site symptoms;Duration of Unsolicited Injecti…	Incubation period before onset of fever;Viremia by Reverse Transcriptase-Polymerase Chain Reaction (RT-PCR);Viremia by plaque assay;Occurrence of fever without other identifiable cause, such as strep infection or influenza;Occurrence of Headache;Grade of Headache;Occurrence of Myalgia;Grade of Myalgia;Occurrence of Rash;Grade of Rash;Occurrence of Abnormal Liver Function Test [alanine aminotransf…	2018-01-UMU	Please refer to primary and secondary sponsors									Janssen Pharmaceutica N.V., Belgium;U.S. Army Medical Research and Development Command
ISRCTN44272773	Efficacy of the In2Care® auto-dissemination device for reducing dengue transmission: study protocol for a parallel two-armed cluster randomised trial in the Philippines		08/02/2023 12:39:56	8261029	29 July 2019	Institut Pasteur	Yes	20190131	31/01/2019	ISRCTN				http://isrctn.com/ISRCTN44272773	Recruiting	No			Both	01/03/2019	4600	Interventional	Parallel two-armed cluster randomised trial (Prevention)	Not Applicable	Philippines							Inclusion criteria: <br> 1. 6-16 years old, male and female individuals<br> 2. Parent/guardian informed consent for the child’s participation in the study<br> 3. For children > 7 years old, required assent for his/her participation in the study<br>	Exclusion criteria: <br> 1. Children <6 years old<br> 2. Children with known concomitant pathology(ies) at the time of the consent as indicated by parent/guardian<br> 3. Refusal to participate<br>	Dengue virus infection <br>Infections and Infestations <br>Dengue	<br> Cluster sites (46) will be selected from within Puroks (smallest administrative unit) that had been classfied according to previous dengue incidence (previous 5 years) and population density. An intervention and a control cluster site will be chosen within each purok. Assignment to intervention or control will be achieved by random number generation (odd number - intervention, even number co…	Sero-conversion to dengue virus, measured using IgG ELISA. The three samples (baseline, during after month 2 of intervention) and after intervention (month 5) from each individual are analysed together at the end of each year's intervention period.	Adult mosquito densities: Gravid Aedes traps weekly count data analysed at end of intervention period of each year	IP IRB 2018-03	Agence Française de Développement		01/01/1990		1. Research Institute for Tropical Medicine Institutional Review Board, 01/06/2018, ref: 2018-092 2. Institut Pasteur Institutional Review Board, 14/06/2018, ref: 2018-03						30/04/2021
NCT03831503	A Phase 1 Study of INO-A002 in Healthy Dengue Virus-naive Adults		08/02/2023 12:39:56	12844347	27 February 2023	University of Pennsylvania	Yes	20190129	29/01/2019	ClinicalTrials.gov				https://clinicaltrials.gov/show/NCT03831503	Not recruiting	No	18 Years	60 Years	All	February 7, 2019	30	Interventional	Allocation: Non-Randomized. Intervention model: Sequential Assignment. Primary purpose: Prevention. Masking: None (Open Label).	Phase 1	United States		Pablo Tebas, MD				University of Pennsylvania	<br> 1. Age 18-60 years; <br> <br> 2. Able to provide consent to participate and having signed an Informed Consent Form <br> (ICF); <br> <br> 3. Able and willing to comply with all study procedures; <br> <br> 4. Body mass index (BMI) between 20 and 30, inclusive <br> <br> 5. Screening laboratory must be within normal limits or have only Grade 0-1 findings; <br> <br> 6. Normal screening ECG or scr…		Healthy Volunteers	Biological: INO-A002;Device: CELLECTRA® 2000;Device: Dengue Fever Antibodies (IgG)	Evaluate the safety of escalating doses of INO-A002 with Hylenex® administered IM followed by electroporation with the CELLECTRA® 2000 device in healthy adult volunteers.;Evaluate the tolerability of escalating doses of INO-A002 with Hylenex® administered IM followed by electroporation with the CELLECTRA® 2000 device in healthy adult volunteers.;Determine the maximum serum concentration (Cmax) of…		832135	Please refer to primary and secondary sponsors									Inovio Pharmaceuticals
CTRI/2019/01/017215	Liver dysfunction in dengue		08/02/2023 12:39:56	11644133	24 November 2021	Dr G Shrunal	Yes	20190123	23-01-2019	CTRI				http://www.ctri.nic.in/Clinicaltrials/pmaindet2.php?trialid=28641	Not Recruiting	No				30-01-2019	385	Observational	Other<br> Method of generating randomization sequence:Not Applicable Method of allocation concealment:Not Applicable Blinding and masking:Not Applicable	N/A	India	DR Shivashankar		Department of medicine Kasturba medical college manipal, udupi.	shi.sha@manipal.edu		KASTURBA HOSPITAL	Inclusion criteria: Age more than 18 years <br/ ><br>Dengue ns1 or IgM positive	Exclusion criteria: concomitant other acute fever- malaria, rickettsial, leptospirosis,typhoid <br/ ><br>Patient with chronic liver disease. <br/ ><br>Hepatotoxic drugs <br/ ><br>History of alcohol intake	Health Condition 1: A90- Dengue fever [classical dengue]		To study the effect of dengue virus on liver functionTimepoint: To study the effect of dengue virus on liver function at the time of admission	Grade the liver dysfunction in dengue based on AST and ALTTimepoint: liver function test will be collected at the time of admission	NIL	Dr shrunal	Approved	14/11/2017		Kasturba Hospital, nstitutional Ethics Committee
CTRI/2019/01/017191	Assessment of community measures to prevent dengue fever in Madurai District.		08/02/2023 12:39:56	11644109	24 November 2021	Prasanna School of Public Health	Yes	20190122	22-01-2019	CTRI				http://www.ctri.nic.in/Clinicaltrials/pmaindet2.php?trialid=30463	Not Recruiting	No				24-01-2019	210	Observational	Other<br> Method of generating randomization sequence:Computer generated randomization Method of allocation concealment:Not Applicable Blinding and masking:Not Applicable	N/A	India	MrChiranjeevi A		Prasanna School of Public Health, Manipal Academy of Higher Education, Manipal, Karnataka	navya.vyas@manipal.edu	9538126121	Prasanna School of Public Health	Inclusion criteria: Houses in which the household member gives consent to enter the house and observe the surroundings <br/ ><br> <br/ ><br>	Exclusion criteria: Nil			To understand the field reality of the preventive measures taken by the government and households in the community and the outcome will be assessed during the month of June 2019Timepoint: To understand the field reality of the preventive measures taken by the government and households in the community and the outcome will be assessed during the month of June 2019.	Reduce to the incidence of dengue feverTimepoint: Nil	NIL	Self funded	Approved	13/11/2018		Kasturba Medical college and Kasturba hospital Insitutional Ethics Committee						25/03/2019
CTRI/2019/01/017096	An open labeled, randomized, comparative study to evaluate the Effectiveness of GanjhuVirTM a herbal antiviral in Cases of Dengue Fever with Thrombocytopenia	N	08/02/2023 12:39:56	11644014	24 November 2021	Radhika Ayurveda Research and Development	Yes	20190115	15-01-2019	CTRI	Product sold on Amazon. The PI selling the product tested. Website claiming broad effect on COVID-19, hepatitis, encephalitis, rabies. The only possible relevant publication can be found at https://ijpsr.com/bft-article/antiviral-potential-of-desmodium-gangeticum-l-dc-extract-development-of-antiviral-phytomedicine-ganjhuvirr-for-the-treatment-of-dengue-fever-associated-with-thrombocytopenia/	Miscellaneous	Others	http://www.ctri.nic.in/Clinicaltrials/pmaindet2.php?trialid=29977	Not Recruiting	No				30-01-2019	50	Interventional	Randomized, Parallel Group Trial<br> Method of generating randomization sequence:Computer generated randomization Method of allocation concealment:Pre-numbered or coded identical Containers Blinding and masking:Open Label	Phase 2/ Phase 3	India	Dr Rajesh Ganjhu		Radhika Ayurveda Research and Development Bhalekar Nagar, Pimple Gurav, Pune, Maharashtra 411027	drsdhawade@gmail.com		Lokmanya medical research centre	Inclusion criteria: 1.Male or Female Subject aged between 18 and 60 years <br/ ><br>2.Diagnosis confirmed as DF Grade 1. <br/ ><br>3.Platelet count is below 100,000 and above 30,000 per ÂµL <br/ ><br>4.ALT/SGPT level less than 165 U/L <br/ ><br>5.Subject willingly giving written informed consent <br/ ><br>	Exclusion criteria: 1.Patient diagnosed with DHF Grade 3 or 4 <br/ ><br>2.Platelet levels are less than 30,000 per ÂµL <br/ ><br>3.Patient is either pregnant or lactating <br/ ><br>4.Has received blood products or blood transfusion during the current hospital stay Or during last one month <br/ ><br>5.Is the patient diagnosed with ITP, Leukaemia or Hemophilia <br/ ><br>6.Serum Creatinine is more t…	Health Condition 1: B338- Other specified viral diseases	Intervention1: Ganjhuvir Liquid: It contains extract of Desmodium gangeticum root. 10 ml twice a day<br>Control Intervention1: Standard Management<br>: Standard Management of dengue like analgesics, antipyretics and iv fluid replenishment for 5 days as required<br>	Change in mean platelet countTimepoint: Screening visit, Visit 1 Day1,Visit 2 Day3, Visit 3 Day5	Change in global assessment for overall improvement <br/ ><br>Percentage of participants with adverse events <br/ ><br>Changes in the vitals, Tolerability of study <br/ ><br>drugs, myalgia etc.Timepoint: Screening visit, Visit 1 Day1,Visit 2 Day3, Visit 3 Day5	RARD-GV13 version 1.0	Radhika Ayurveda Research and Development	Approved	06/08/2018		Lokmanya Medical Research Center Ethics Comittee
NCT03803618	Effectiveness of the Tetravalent Dengue Vaccine, CYD-TDV (Dengvaxia®) in the Philippines		08/02/2023 12:39:56	13072493	29 May 2023	University of the Philippines	No	20190110	10/01/2019	ClinicalTrials.gov				https://clinicaltrials.gov/show/NCT03803618	Not recruiting	No	9 Years	14 Years	All	September 1, 2017	2081	Observational			Philippines		Jacqueline L. Deen, MD				UPM - NIH, Institute of Child Health and Human Development	<br> Inclusion Criteria: <br> <br> CASE-CONTROL STUDIES <br> <br> - For a suspected case to be enrolled in the study, he/she should: <br> <br> - Provide signed informed consent and assent (as applicable) <br> <br> - Be within the age group eligible to receive the dengue vaccine at the time of <br> mass vaccination (i.e. no condition that would have made him/her ineligible for <br> dengue vaccinat…		Dengue;Severe Dengue;Virologically Confirmed Dengue		hospitalized and / or severe virologically confirmed dengue		UPM REB 2017-0237	Please refer to primary and secondary sponsors									Sanofi Pasteur, a Sanofi Company;Research Institute for Tropical Medicine, Philippines
NCT03799237	Cluster Randomized Controlled Trial: Efficacy of Gravid Oviposition Sticky Trap (GOS) and Dengue NS1 Antigen Rapid Diagnostic Test for Early Surveillance of Dengue Among Adult Aedes Mosquitoes to Reduce Dengue Outbreaks in PJU10, Damansara Damai, Selangor, Malaysia		08/02/2023 12:39:56	10319534	12 December 2020	Jonathan Liew Wee Kent	No	20190102	02/01/2019	ClinicalTrials.gov				https://clinicaltrials.gov/show/NCT03799237	Recruiting	No	18 Years	N/A	All	October 1, 2018	7979	Interventional	Allocation: Randomized. Intervention model: Parallel Assignment. Primary purpose: Prevention. Masking: None (Open Label).	N/A	Malaysia	; ; ;	Jonathan WK Liew, PhD;Indra Vythilingam, PhD;Jonathan WK Liew, PhD;Poo Soon Ong, Master		;;jonathanliew@um.edu.my;	;;+60178858375;	University of Malaya;University of Malaya;	<br> Inclusion Criteria: <br> <br> - Age 18 years and above, including pregnant women and healthy individuals <br> <br> - Reside in the study sites <br> <br> - Work at the study sites for at least 40 hours per week <br> <br> - Able to give consent <br> <br> - Willing to participate in blood taking <br> <br> Exclusion Criteria: <br> <br> - Age below 18 years <br> <br> - Unable to give consent <br>…		Dengue	Other: GOS trap and dengue NS1 antigen kit	Change in number of weekly notified dengue cases in intervention arm;Change in the duration of dengue outbreaks in intervention arm	Change in adult Aedes density in the intervention arm;Change in level of dengue Knowledge, Attitude and Practice in the intervention arm	MO013-2017;GOSNS1-1	Please refer to primary and secondary sponsors									Petaling Jaya City Council, Malaysia;Selangor State Health Department, Malaysia
NCT03771963	An Open-Label, Phase 3 Trial to Investigate the Immunogenicity and Safety of Tetravalent Dengue Vaccine Candidate (TDV) at the End of Shelf Life in Healthy Adults in Non-Endemic Country(Ies) for Dengue		08/02/2023 12:39:56	10317436	12 December 2020	Takeda	Yes	20181210	10/12/2018	ClinicalTrials.gov				https://clinicaltrials.gov/show/NCT03771963	Not recruiting	No	18 Years	60 Years	All	March 28, 2019	200	Interventional	Allocation: N/A. Intervention model: Single Group Assignment. Primary purpose: Prevention. Masking: None (Open Label).	Phase 3	United States		Medical Director Clinical Science				Takeda	<br> Inclusion Criteria: <br> <br> 1. Participants who are in good health at the time of entry into the trial as determined <br> by medical history, physical examination (including vital signs), and the clinical <br> judgment of the investigator. <br> <br> 2. Participants who sign and date a written informed consent form and any required <br> privacy authorization prior to the initiation of any t…		Dengue Fever	Biological: Takeda's Tetravalent Dengue Vaccine Candidate (TDV)	Geometric Mean Titers (GMTs) of Neutralizing Antibodies for Each of the Four Dengue Serotypes at Day 120 (Month 4)	Percentage of Participants with Seropositivity for Each of the Four Dengue Serotypes at Day 120 (Month 4) and Day 270 (Month 9);Percentage of Participants with Seropositivity for Each of the Multiple (2, 3 or 4) Dengue Serotypes at Day 120 (Month 4) and Day 270 (Month 9);Geometric Mean Titers (GMTs) of Neutralizing Antibodies for Each of the Four Dengue Serotypes at Day 270 (Month 9);Percentage o…	DEN-307	Please refer to primary and secondary sponsors
NCT03746015	An Open-Label, Phase 2 Trial to Investigate the Humoral and Cell-Mediated Immune Responses and Safety of a Tetravalent Dengue Vaccine Candidate (TDV) Administered Subcutaneously in Flavivirus-Naïve and Dengue-Immune Healthy Adults		08/02/2023 12:39:56	11983079	7 March 2022	Takeda	Yes	20181113	13/11/2018	ClinicalTrials.gov				https://clinicaltrials.gov/show/NCT03746015	Not recruiting	No	18 Years	60 Years	All	December 28, 2018	179	Interventional	Allocation: N/A. Intervention model: Single Group Assignment. Primary purpose: Prevention. Masking: None (Open Label).	Phase 2	United States		Medical Director Clinical Science				Takeda	<br> Inclusion Criteria: <br> <br> 1. Who are in good health at the time of entry into the trial as determined by medical <br> history, physical examination (including vital signs) and clinical judgment of the <br> investigator. <br> <br> 2. Group 1 only: immunologically naïve to dengue, Zika, Yellow Fever (YF), Japanese <br> Encephalitis (JE), West Nile (WN) (based on negative results for detect…		Dengue Fever	Biological: Takeda's Tetravalent Dengue Vaccine Candidate (TDV)	Geometric Mean Neutralizing Antibody Titer (GMT) for Each of the Four Dengue Serotypes at Day 15;Geometric Mean Neutralizing Antibody Titer (GMT) for Each of the Four Dengue Serotypes at Day 30 (Month 1);Geometric Mean Neutralizing Antibody Titer (GMT) for Each of the Four Dengue Serotypes at Day 60 (Month 2);Geometric Mean Neutralizing Antibody Titer (GMT) for Each of the Four Dengue Serotypes a…	Percentage of Participants with Interferon-gamma (IFN-?) Enzyme-linked Immunospot (ELISpot) Responses to Tetravalent Dengue Vaccine (TDV);Number of Spot Forming Cells [SFC]/10^6 Peripheral Blood Mononuclear Cells (PBMC) of IFN-? ELISpot Responses to TDV;Phenotype Characterization of Cellular Immune Response to TDV Assessed by Intracellular Cytokine Staining (ICS);Percentage of Participants with V…	DEN-210	Please refer to primary and secondary sponsors
TCTR20181110001	Warning signs for severe dengue and clinical manifestations of different dengue serotype infection in adolescent and adult Thai patients		08/02/2023 12:39:56	13195295	25 July 2023	Mahidol University	No	20181110	10/11/2018	TCTR				https://www.thaiclinicaltrials.org/show/TCTR20181110001	Recruiting	No	15 Years	0 N/A (No limit)	Both	28/02/2017	400	Observational	N/A	N/A	Thailand	Borimas	Hanboonkunupakarn		borimas.han@mahidol.edu	02-354-9168		Inclusion criteria: 1. Thai male and female <br>2. Age â‰¥ 15 years <br>3. Fever not more than 5 days <br>4. Willing to participate&#44; written informed consent be obtained. In case of age < 18 years&#44; parents written informed consent also be obtained <br>5. Laboratory confirmation of dengue infection by at least one of the followings: <br>â€¢ Positive dengue NS1 antigen <br>â€¢ Positive deng…	Exclusion criteria: 1. Coinfection <br>2. Pregnancy <br>	dengue infection <br>dengue<br>warning signs of severe dengue;dengue<br>warning signs of severe dengue	Thai adults and adolescences with dengue infection;Diagnostic;dengue	dengue severity 2 weeks after enrollment WHO 1997 and 2009 dengue classification	clinical characteristics of patients infected with different dengue serotypes at the end of the study history taking&#44; physical examination and laboratory investigation,factors affecting warning signs and severity of dengue&#45;infected patients at the end of the study history taking&#44; physical examination and laboratory investigation		National Research Council of Thailand	Submitted, approved	01/01/1900	pornpimon.ada@mahidol.ac.th	Ethics Committee of the Faculty of Tropical Medicine	1524 Ext. 17	pornpimon.ada@mahidol.ac.th				30/08/2019
NCT04048837	Prospective Study for the Evaluation of Dengue Prognostic Biomarkers in Singapore		08/02/2023 12:39:56	10338698	12 December 2020	National University Hospital, Singapore	Yes	20181019	19/10/2018	ClinicalTrials.gov				https://clinicaltrials.gov/show/NCT04048837	Not recruiting	No	21 Years	100 Years	All	July 30, 2018	200	Observational			Singapore		Sophia Archuleta				National University Hospital, Singapore	<br> Inclusion Criteria: <br> <br> 1. Confirmed Dengue i.e. laboratory confirmation of acute Dengue for this current disease <br> episode by either (i) Positive polymerase chain reaction (PCR) for viral ribonucleic <br> acid (RNA), or (ii) Positive NS1 antigen test with a compatible clinical syndrome <br> <br> 2. At least 21 years of age based on his/her birthday, and <br> <br> 3. Willing and abl…		Dengue Hemorrhagic Fever;Dengue Shock Syndrome;Severe Dengue		Concentration of serum A2M, CMA1 and VEGFA will be use to predict whether a dengue patient will develop severe disease as defined by WHO 1997 and WHO 2009 classifications.	Number of participants develop Dengue Haemorrhagic fever (DHF) within study periods;Number of participants develop Dengue Shock Syndrome (DSS) within study periods;Number of participants develop Severe Dengue within study periods;Cost of dengue treatments for adoption of such a dengue prognostic technology in hospital	PrognosDen	Please refer to primary and secondary sponsors									Tan Tock Seng Hospital;Ng Teng Fong General Hospital
ISRCTN66131315	Improving Aedes control through community mobilization to reduce dengue incidence in Brazil: a cluster randomized controlled trial		08/02/2023 12:39:56	8915916	3 March 2020	Public Health Research Institute, University of Montreal	Yes	20181001	01/10/2018	ISRCTN				http://isrctn.com/ISRCTN66131315	Recruiting	No			Both	15/10/2019	5440	Interventional	Two-arm cluster randomized controlled trial (Prevention)	Not Applicable	Brazil							Inclusion criteria: <br> Eligibility will be evaluated on three levels: clusters, households, and individual. The inclusion criteria is:<br> 1. Any of the 3,020 census tracts from the 2010 Census<br> 2. Households permanently inhabited<br> 3. Children aged 3 to 9 years<br>	Exclusion criteria: <br> 1. Census tracts where interventions outside of vector control standard practices occurred within the last 5 years<br> 2. Census tracts deemed to insecure for study personnel (determined based upon the opinion of the research team and stakeholders)<br> 3. Clusters with less than 120 households<br> 4. Abandoned or non-permanent households or households with the intention t…	Dengue infection <br>Infections and Infestations <br>Dengue	<br> The present study will follow a pragmatic cluster RCT design with randomization at the census tract level with equal allocation to the two arms. There will be 34 clusters in each arm of 80 children aged between 3 to 9 years old for a total of 5,440 children enrolled in the study.<br><br> Household visits will occur every six months for a total of six visits over a 3-year period to cover both…	<br> Measured every 6 months over a 3-year period:<br> 1. Rates of anti-dengue Immunoglobin G (IgG) seroconversion (from negative to positive at follow-up) to evaluate the incidence of primary infections, measured using enzyme-linked immunoabsorbent assays (ELISA)<br> 2. Level of IgG to N-term-34kDa salivary peptide in blood (salivary biomarkers of Aedes exposure), measured using ELISA<br> 3. Pup…	<br> Measured every 6 months over a 3-year period:<br> 1. Anti-dengue IgG antibodies waning rates (from positive at baseline to negative at follow-up), measured using ELISA<br> 2. Additional entomological indexes, based upon visual inspection<br> 3. Self-reported health status and previous fever events, measured using a standardized questionnaire<br> 4. Knowledge, attitudes and practices (KAP) ch…	201803PJT-400444-RC2-CFCA-120159	Canadian Institutes of Health Research		01/01/1900		1. Approved 30/01/2019, Health Research Ethics Committee at the University of Montreal (Bureau de la conduite responsable en recherche, Université de Montréal, C.P. 6128, succursale Centre-ville, Montréal, Québec, Canada H3C 3J7; Tel: +1 (0)514 343 6111 x27395; Email: camille.assemat@umontreal.ca), ref: 18-141 2. Approved 14/12/2018, Comité de Ética em Pesquisa da Universidade Estadual do Ceará (…					Universidade Estadual do Ceara;Institut de recherche pour le développement (IRD);Secretaria Municipal de Saúde de Fortaleza;University of Montreal	31/03/2022
CTRI/2018/09/015696	Effect of add on Eupatorium perfoliatum-30 with health awareness in preventing dengue and chikungunya fever during outbreak-A comparative cohort study		08/02/2023 12:39:56	11642614	24 November 2021	Central Council for Research in Homoeopathy	Yes	20180912	12-09-2018	CTRI				http://www.ctri.nic.in/Clinicaltrials/pmaindet2.php?trialid=28180	Not Recruiting	No				17-09-2018	30000	Interventional	Non-randomized, Active Controlled Trial<br> Method of generating randomization sequence:Not Applicable Method of allocation concealment:Not Applicable Blinding and masking:Not Applicable	Phase 2/ Phase 3	India	Dr D B Sarkar		Dr. Anjali Chatterjee Regional Research Institute for Homoeopathy 50, Rajendra Chatterjee Road, kolkata	drdnayak@gmail.com	011-28525388	CCRH	Inclusion criteria: 1.Healthy individuals of either sex aged 1 year <br/ ><br> and above living in the same community <br/ ><br>2.Informed consent by the family head <br/ ><br>3.No symptom of dengue and chikungunya at the <br/ ><br> time of taking medicine. <br/ ><br>	Exclusion criteria: 1.Symptoms of dengue like illness/ fever in last 7 days <br/ ><br>2.Pregnant women and lactating mother <br/ ><br>3.Child below age of 1 year. <br/ ><br>4.Individuals taking other preventive medicines <br/ ><br> for dengue & chikungunya <br/ ><br>5.Patients with malignancy, immunocompromised <br/ ><br> state, life threatening diseases, end stage <br/ ><br> diseases.		Intervention1: Eupatorium Perfoliatum 30: Eupatorium Perfoliatum 30, 4 pills, once a week for 10 weeks plus IEC (Information, education and communication) through information pamphlets on mosquito borne illnesses that is dengue and chikungunya<br>Control Intervention1: IEC: IEC about Dengue and chikungunya shall be given to participates through awareness meeting once a week for 10 weeks consecuti…	a.Changes in incidence of <br/ ><br> dengue fever between the <br/ ><br> groups. <br/ ><br>b.Changes in incidence of <br/ ><br> chikungunya fever between <br/ ><br> the groups. <br/ ><br>Timepoint: 1.Changes in incidence of <br/ ><br> dengue fever between the <br/ ><br> groups at the end of three month. <br/ ><br>2.Changes in incidence of <br/ ><br> chikungunya fever between <br/ ><br> the groups…	a.To assess and compare the duration of symptoms in participants those who suffered from <br/ ><br>dengue fever between the groups. <br/ ><br>b. To assess and compare the duration of symptoms in participants those who suffered from <br/ ><br>chikungunya fever between the groups.Timepoint: a.To assess and compare the duration of symptoms in participants those who suffered from <br/ ><br>dengue fev…	NIL	Central Council for Research in Homoeopathy 61-65, Institutional area, opp. D-block Janak Puri, New Delhi-110058.	Approved	07/06/2018		DACRRI - IEC
CTRI/2018/08/015526	A Multi-centric, Double blind, Prospective, Placebo controlled, Randomized, observational study to evaluate the Efficacy and Safety of Carica Papaya Leaf Extract (CARIMAX), as empirical therapy for prevent Thrombocytopenia associated with Dengue Fever	?	08/02/2023 12:39:56	11642444	24 November 2021	Katra Phytochem Pvt ltd	Yes	20180829	29-08-2018	CTRI	Even the title predict methodological flaws	CPLE	Others - CPLE	http://www.ctri.nic.in/Clinicaltrials/pmaindet2.php?trialid=27443	Not Recruiting	No				30-08-2018	60	Interventional	Randomized, Parallel Group, Placebo Controlled Trial<br> Method of generating randomization sequence:Computer generated randomization Method of allocation concealment:On-site computer system Blinding and masking:Double Blind Double Dummy	Post Marketing Surveillance	India	DrNagabhushan KH		Katra Phytochem Pvt ltd Unit : No. 7, A-1, Attibele Industrial Area, Anekal Taluk, Bengaluru Dist. India	nagabhushandr@katraphyto.com	7026242388	Katra Phytochem Pvt ltd	Inclusion criteria: 1. Patients who were confirmed to have DF or DHF grade I and II, <br/ ><br>2. Subjects must sign with date an Informed Consent (ICF) prior to any evaluation and participation in the trial, <br/ ><br>3. Male and female patients above 18 years and below 60 years old, <br/ ><br>4. Patients with a baseline alanine transaminase (ALT) level of not more than 3 times of the upper limi…	Exclusion criteria: 1. Pregnant or lactating women, <br/ ><br>2. Patients with Dengue hemorrhagic fever grade III and IV, <br/ ><br>3. Patients with platelet count less than 20000/microlitre <br/ ><br>4. Patients with thrombocytopenia presenting with active bleeding <br/ ><br>5. Patients who have received blood or blood products transfusion during the current illness or during past one week, <br/…	Health Condition 1: null- Dengue patients	Intervention1: CARIMAX (Papaya leaf extract 1100mg): three times daily (TID)<br>Total duration : 5 days<br>Route: by orally<br><br>Control Intervention1: Placebo: Three times daily (TID)<br>	Increase in the platelet counts from the baseline levels to the end of therapyTimepoint: Day 1, Day 2,Day 3,,Day 4 and Day 5	Change in the RBC levels from the baseline levels till the end of therapy <br/ ><br>Change in WBC levels from the baseline levels till the end of therapy <br/ ><br>Change in the Haematocrit levels from the baseline levels to the end of therapy <br/ ><br>Comparison of incidence and rate of adverse events occurred between the two arms to evaluate the safety and tolerability <br/ ><br>Timepoint: Day…	NIL	Katra Phytochem (India) Pvt Ltd	Approved	30/05/2018		Shettys hospital Ethics committee
NCT03641339	Defining Skin Immunity of a Bite of Key Insect Vectors in Humans		08/02/2023 12:39:56	10307400	12 December 2020	National Institute of Allergy and Infectious Diseases (NIAID)	Yes	20180821	21/08/2018	ClinicalTrials.gov				https://clinicaltrials.gov/show/NCT03641339	Not recruiting	No	18 Years	64 Years	All	September 5, 2018	95	Interventional	Allocation: Non-Randomized. Intervention model: Parallel Assignment. Primary purpose: Basic Science. Masking: None (Open Label).	N/A	United States		Matthew J Memoli, M.D.				National Institute of Allergy and Infectious Diseases (NIAID)	<br> - INCLUSION CRITERIA: <br> <br> Individuals must meet all of the following criteria to be eligible for study participation: <br> <br> - Healthy women and men who are greater than or equal to 18 and less than or equal to 64 <br> years of age. <br> <br> - Able to provide informed consent. <br> <br> - Willingness to complete all study visits and comply with all study requirements. <br> <br> - W…		Zika;Dengue;Malaria;Chikungunya;Leishmaniasis	Other: Vector Feeding	To compare the early innate immune response in the skin of bitten (case) versus unbitten (control) skin for each of the three vector groups (Aedes, Anopheles, sand flies).;To characterize the local skin adaptive immune response after multiple exposures over time to bites of each of the three vector groups (Aedes, Anopheles, sand flies)	To analyze systemic immune response to vector salivary proteins in vector-naive participants in each group (Aedes, Anopheles, sand flies).;To analyze systemic immune response to vector salivary proteins in vector-experienced participants in each group (Aedes, Anopheles,sand flies).	18-I-0139;180139	Please refer to primary and secondary sponsors
CTRI/2018/08/015328	Effectiveness of Eupatorium perfoliatum vis-a-vis health awareness in preventing dengue and chikungunya fever during outbreak - An open cluster level study		08/02/2023 12:39:56	11642246	24 November 2021	Central Council for Research in Homoeopathy New Delhi Ministry of AYUSH Government of India	Yes	20180813	13-08-2018	CTRI				http://www.ctri.nic.in/Clinicaltrials/pmaindet2.php?trialid=27564	Not Recruiting	No				13-08-2018	40000	Interventional	Non-randomized, Active Controlled Trial<br> Method of generating randomization sequence:Not Applicable Method of allocation concealment:Not Applicable Blinding and masking:Open Label	Phase 3	India	Dr R K Manchanda		Epidemic cell, Room No. 408, Central Council for Research in Homoeopathy, 61-65, Sewa Marg, Opp D Block, Institutional Area, Janakpuri, New Delhi.	drdnayak@gmail.com	011-28525388	Central Council for Research in Homoeopathy	Inclusion criteria: Inhabitant of a community in an outbreak region of dengue/chikungunya will be eligible. Criteria as follows: <br/ ><br>Healthy individuals of either sex, aged 1year and above living in same community <br/ ><br>Informed consent by family head <br/ ><br>No symptom of dengue and chikungunya at the time of enrollment	Exclusion criteria: 1. Symptoms of dengue/ chikungunya like illness in last 7 days at the time of enrolment <br/ ><br>2. Pregnant women and lactating mother <br/ ><br>3. Child below the age of 1 year <br/ ><br>4. Individuals taking other preventive medicines for dengue and chikungunya <br/ ><br>5. Patients with malignancy, immuno-compromised state, life threatening diseae, end stage disease		Intervention1: Eupatorium perfoliatum 30 along with information education and communication for dengue and chikungunya: Dose:4 pills, one a week for 10 weeks along with Information, Education and communication (IEC) through information pamphlets on Dengue and chikungunya.<br><br>Potency: 30 potency, <br>Repetition: 4 pills once in week for 10 weeks<br>Duration: Total duration of 03 months.<br>Rou…	a. Changes in incidence of dengue fever between the groups <br/ ><br>b. Changes in incidence of chikungunya fever between the groupsTimepoint: Assessment of the participants every 7 days for 3 months	Changes in duration and severity of dengue and chikungunyaTimepoint: Assessment of the participants every 7 days for 3 months	NIL	Central Council for Research in Homoeopathy under Ministry of AYUSH, Government of India, AYUSH Bhawan, B block, GPO complex, INA colony, New Delhi 110023	Approved	07/05/2018		Institutional Ethical committee of CCRH
ChiCTR1800017382	The Effect Analysis Of A Video Game For Dengue Fever Education Among Primary And Secondary Students		08/02/2023 12:39:56	7256541	31 July 2018	Guangzhou Health Education Institute	No	20180727	2018-07-27	ChiCTR				http://www.chictr.org.cn/showproj.aspx?proj=29490	Not Recruiting	No	8	16	Both	2015-04-14	intervention group receiving the game of Mosquito defense:640;comparison group receiving reading material:640;	Interventional study	Cluster randomly sampling	Other	China	Hui Huang		92 Huijing Road, Jichangxi, Baiyun District, Guangzhou, Guangdong, China	huangh@gzhe.org	+86 020-86348524	Guangzhou Health Education Institute	Inclusion criteria: 1. Primary school students (3rd and 5th grades), Junior school students (2nd grade) and Senior school students (2nd grade); <br>2. Students in the whole class who were enrolled in the above classes according to the multi-stage stratified cluster random sampling method.	Exclusion criteria: 1. The students taking leave due to illness or accident on the investigation day; <br>2. The students who completed the questionnaire as unqualified; <br>3. The students who failed to complete the investigation.	Dengue fever	intervention group receiving the game of Mosquito defense:receiving the game of Mosquito Defense;comparison group receiving reading material:receiving reading material;	awareness rate about Dengue;	Students' attitudes score in the course of the game;		Fund of Guangzhou Science and Technology Project for Health	Approved	23/05/2014	huangrn@gzhe.org	Ruonan Huang	+86 020 86348567	huangrn@gzhe.org
NCT03612609	Pilot Study to Detect DENGUE Virus in Sperm.		08/02/2023 12:39:56	10305198	12 December 2020	University Hospital, Toulouse	Yes	20180727	27/07/2018	ClinicalTrials.gov				https://clinicaltrials.gov/show/NCT03612609	Not recruiting	No	18 Years	45 Years	Male	February 6, 2019	10	Interventional	Allocation: N/A. Intervention model: Single Group Assignment. Primary purpose: Basic Science. Masking: None (Open Label).	N/A	Réunion;France		Louis Bujan, MD				University Hospital, Toulouse	<br> Inclusion Criteria: <br> <br> - Patient male aged 18 to 45 years <br> <br> - Patient in acute phase of dengue virus infection and with clinical criteria (date of <br> onset of known clinical signs) which if thet aren't specific can be highly evocative <br> in an epidemic zone. For example: Fever, asthenia, rash, arthritis/arthralgia, <br> myalgia, headache, conjunctivitis. <br> <br> - Detect…		Dengue	Biological: blood, urine and semen sample	dengue virus genomic RNA in patient sperm		2018-A01195-50;RC31/18/0133	Please refer to primary and secondary sponsors								DENGSPERM
CTRI/2018/07/015047	Usefulness Of Estimation Of C Reactive Protein Levels In Predicting The Severity Of Dengue Fever.		08/02/2023 12:39:56	11641965	24 November 2021	Snehal Nayak	Yes	20180725	25-07-2018	CTRI				http://www.ctri.nic.in/Clinicaltrials/pmaindet2.php?trialid=27339	Not Recruiting	No				31-07-2018	40	Observational	Other<br> Method of generating randomization sequence:Not Applicable Method of allocation concealment:Not Applicable Blinding and masking:Not Applicable	N/A	India	Snehal Nayak		Snehal Nayak 160101032 5th Semester, Kasturba Medical College, Manipal, Karnataka. Kasturba Medical College, Tiger Circle Road, Madhav Nagar, Manipal,karnataka-576104.	shobha.kamath@manipal.edu	9845865848	Kasturba Medical College, Manipal.	Inclusion criteria: All patients above 18 years of age who are positive by ELISA test for <br/ ><br>dengue will be included in the study. <br/ ><br>	Exclusion criteria: 1. All patients below 18 years of age will be excluded from the study. 2. Cases which are superimposed by other bacterial infections, sepsis, <br/ ><br>pregnancy and connective tissue disorders will be excluded from the <br/ ><br>study.	Health Condition 1: null- Dengue Fever	Intervention1: NIL: NIL<br>Control Intervention1: NIL: NIL<br>	Estimation of C Reactive Protein levels in dengue patients.Timepoint: 2 months	Case classification of Dengue fever into - non severe and severe dengueTimepoint: 2 months	NIL	Indian Council of Medical Research Ansari Nagar,New Delhi,Delhi 110029;Kasturba Medical College Tiger Circle Road, Madhav Nagar, Manipal, Karnataka-576104	Approved	13/06/2018		Institutional Ethics Committee,Kasturba Medical College and Kasturba Hospital
RBR-5g4n3p	Performance Evaluation of the Rapid Test for Serological Diagnosis of Zika (TR DPP IgM / IgG Zika - Bio-Manguinhos) in a Cohort of Yellow Fever Vaccines		08/02/2023 12:39:56	13088127	29 May 2023	Instituto de Tecnologia em Imunobiológicos de BioManguinhos/Fundação Oswaldo Cruz (Fiocruz)	No	20180723	23/07/2018	REBEC				http://ensaiosclinicos.gov.br/rg/RBR-5g4n3p	Not Recruiting	No	9M	50Y	-	29/01/2018		Observational	Prospective observational cohort study.	N/A	Brazil	José ;Sergio	Neto;Assis	AV.Brasil, 4365 - Manguinhos, Rio de Janieor;Av. Brasil, 4036 sala 201 A - Manguinhos - Rio de Janeiro	cerbino@fiocruz.br;sergioassis.livs@gmail.com	552138659695;55 21 3865-9126	Instituto Nacional de Infectologia - INI / Fiocruz;Instituto Nacional de Infectologia - INI / Fiocruz	Inclusion criteria: Adult participant or the person legally responsible be able to understanding and signing the TCLE. If the participant or the person legally responsible in charge is not able to sign, the TCLE can be signed by an impartial witness who has been following the whole procedure; Acceptance of participation in the study, after reading and understanding of the Informed Consent Form (T…	Exclusion criteria: Previous vaccination for yellow fever; Presumed or confirmed pregnancy, at any stage; Women who are breastfeeding; People in current or recent use of immunosuppressive drugs; People with a personal history of anaphylactic reaction to food, medicine, or vaccines; People with a personal history of egg, erythromycin, kanamycin, or gelatin allergies; People with autoimmune disease…	Zika Virus Infection; Dengue; Yellow Fever; Arbovirus Infections;C02.081.990;C02.081.270;C02.081.980;C02.081	This is an observational cohort study by two age groups. It will be enrolled children and adults, with evaluation in 3 different times: Immediately before vaccination, 30-45 days later (acceptable interval of 20-100 days) and 1 year after the first evaluation (acceptable range of 10-13 months). <br>For the volunteers enrolled in the TR DPP Zika study on the first or second visit of the Yellow Fev…	Influence of antibodies against dengue and yellow fever on the performance of TR DPP IgM / IgG Zika;<br>The results will be analyzed through neutralizing antibody titration analysis (PRNT), which is considered the most sensitive and specific test for yellow fever; and Serology for dengue and Zika.<br><br>	Prevalence of seropositivity to arboviruses at baseline and their incidence at the end of the follow-up period; <br>The prevalence of seropositivity for dengue and zika in the population at the time of inclusion in the study will be calculated initially, and their respective incidence at the end of the study. Parametric and non-parametric statistical tests will be used to compare the socio-demogr…		Instituto de Tecnologia em Imunobiológicos de BioManguinhos/Fundação Oswaldo Cruz (Fiocruz)									Ministério da ciência, tecnologia, inovações e comunicações - CNpq
CTRI/2018/07/014988	A Multi-centric, Double blind, Placebo controlled, Randomized, observational study to evaluate the Efficacy and Safety of Carica Papaya Leaf Extract, (ZYBORICA TABLET ) as empirical therapy for thrombocytopenia associated with dengue fever	Y	08/02/2023 12:39:56	11641906	24 November 2021	Mi Lab LifeSciencesP Limited	Yes	20180720	20-07-2018	CTRI	PI = MiLab company which produced the tablet https://www.pharmahealthsciences.net/pdfs/volume7-issue22019/6.vol7-issue2-2019-MS-15722.pdf	CPLE	Others - CPLE	http://www.ctri.nic.in/Clinicaltrials/pmaindet2.php?trialid=27296	Not Recruiting	No				23-07-2018	60	Interventional	Randomized, Parallel Group, Placebo Controlled Trial<br> Method of generating randomization sequence:Computer generated randomization Method of allocation concealment:Case Record Numbers Blinding and masking:Double Blind Double Dummy	Post Marketing Surveillance	India	Mr LAKSHMANA PERUMAL SPT		Mi Lab LifeSciences(P) Limited 81 & 82, Shree Om Ramaswamy Reddy Layout, Horamavu, Bengaluru, Karnataka	lakshman@milablifesciences.com	8050717400	Mi Lab LifeSciences(P) Limited	Inclusion criteria: 1. Male and female patients above 18 years and below 60 years old, <br/ ><br>2. Patients who are confirmed to have DF or DHF grade I and II by NS1 antigen test, <br/ ><br>3. Patients having thrombocytopenia with at platelet count between 30,000 /micro litre to 150,000/micro litre, <br/ ><br>4. Patients with a baseline alanine transaminase (ALT) level of not more than 3 times o…	Exclusion criteria: 1. Patients with Dengue hemorrhagic fever grade III and IV, <br/ ><br>2. Patients with platelet count less than 30,000/micro litre, <br/ ><br>3. Pregnant or lactating women, <br/ ><br>4. Patients who have received blood or blood products transfusion during the current illness, <br/ ><br>5. Patients with thrombocytopenia Purpura (ITP), Leukemia, Hemophilia, <br/ ><br>6. Patient…		Intervention1: Carica Papaya Leaf Extract, (ZYBORICA TABLET) 1100mg: <br>dose :1100mg<br>frequency: 3 times per day after food <br>route of administration : Oral<br>Control Intervention1: Placebo containing starch 1100mg: dose :1100mg<br>frequency: 3 times per day after food <br>route of administration : Oral<br>	Increase in the platelet counts from the baseline <br/ ><br>levels to the end of therapyTimepoint: Day 1,Day 2,Day 3,Day 4 and Day 5	Change in the RBC levels from the baseline <br/ ><br>levels till the end of therapy <br/ ><br>Change in WBC levels from the baseline levels <br/ ><br>till the end of therapy <br/ ><br>Change in the Haematocrit levels from the <br/ ><br>baseline levels to the end of therapy <br/ ><br>Comparison of incidence and rate of adverse <br/ ><br>events occurred between the two arms to <br/ ><br>evaluate th…	NIL	Mi Lab LifeSciences(P) Limited 81 & 82, Shree Om Ramaswamy Reddy Layout, Horamavu, Bengaluru, Karnataka 560043	Approved	15/06/2018		Ethics committee Pristine Hospital & Research Centre Pvt Ltd
TCTR20180720001	Impact of glucose&#45;6&#45;phosphate dehydrogenase deficiency on dengue infection in Myanmar children		08/02/2023 12:39:56	13195616	25 July 2023	Mahidol&#45;Norway Capicity building scholarship&#44; 2014	No	20180720	20/07/2018	TCTR				https://www.thaiclinicaltrials.org/show/TCTR20180720001	Not Recruiting	No	2 Years	13 Years	Both	01/09/2015		Observational	N/A	N/A	Thailand	Win	May	No.5&#44; Ziwaka Road&#44; Dagon Township	khinwin28@gmail.com	95-9254351038	Department of Medical Reserach	Inclusion criteria: 1. 2&#45;13 years old children at Yankin Children Hospital with history of fever for 2&#45;7 days with suspected dengue by paediatrician <br>2. Children with positive NS1 and/or IgM by Rapid diagnostic Test for Dengue <br>3. Children who are willing to participate with an informed consent or assent form <br>	Exclusion criteria: 1. Children who have diagnosis other than Dengue (e.g. Malaria&#44; Enteric fever&#44; Central Nervous System infections&#44; Respiratory tract infections&#44; Gastrointestinal tract infections ) <br>2. Children who have evidence of co&#45;infections on admission <br>3. Children with immunocompromised status (e.g. Taking steroids&#44; chemotherapy&#44; malignancy&#44; HIV&#44;…	suspected dengue <br>suspected dengue ;suspected dengue	suspected dengue;Health Services Research;suspected dengue	Prevalence of G6PD deficiency among children with Dengue infection 01/09/2015 &#45;30/09/2016 spectrophotometry method	clinical presentations&#44; severity and viral load in children with Dengue infection 01/09/2015 &#45;30/6/2017 WHO 2009 Dengue classification&#44; Dengue PCR&#44; ELISA,relationship between clinical severity&#44; viral load and G6PD status 01/10/2016 &#45;30/6/2017 statistical analysis,G6PD gene mutation among Myanmar children. 10/10/2016&#45;9/11/2016 real&#45;time PCR		Mahidol&#45;Norway Capicity building scholarship&#44; 2014 and Humasis&#44; Korea	Submitted, approved	01/01/1900	yinthet@gmail.com	Ethics Review Committee	95 (1) 375457 Ext. 118	yinthet@gmail.com			Humasis&#44; Korea	30/09/2016
NCT03631719	World Mosquito Program - Colombia (WMP-COLOMBIA): The Impact of City-wide Deployment of Wolbachia-infected Mosquitoes on Arboviral Disease Incidence in Medellin and Bello, Colombia		08/02/2023 12:39:56	12180271	19 April 2022	Universidad de Antioquia	No	20180713	13/07/2018	ClinicalTrials.gov				https://clinicaltrials.gov/show/NCT03631719	Not recruiting	No	3 Years	N/A	All	October 25, 2017	834	Observational [Patient Registry]			Colombia		Cameron Simmons, Prof.				Monash University	<br> Inclusion Criteria: <br> <br> - Fever (either self-reported or objectively measured, e.g. axillary temperature =38oC, <br> with a date of onset between 1-4 days prior to the day of presentation. <br> <br> - Aged =3 years old. <br> <br> - Lived (i.e. slept) in the study area every night (or day) for the 10 days preceding <br> illness onset. <br> <br> Exclusion Criteria: <br> <br> - Localising…		Dengue;Chikungunya Virus Infection;Zika Virus Infection	Biological: Wolbachia-carrying Ae.aegypti mosquitoes	Dengue cases notified to surveillance system;Virologically-confirmed dengue	IgM test positive for dengue;Severe dengue cases;Zika cases notified to surveillance system;Chikungunya cases notified to surveillance system;Spatial analysis;Virologically-confirmed chikungunya infection;Virologically-confirmed Zika infection	PECET-002;PEC004_18	Please refer to primary and secondary sponsors								WMP-COL	Monash University;United States Agency for International Development (USAID);Bill and Melinda Gates Foundation;Wellcome Trust
NCT03632486	Bedside Ultrasound Predicts Progression of Severity of Disease in Dengue Fever		08/02/2023 12:39:56	10306721	12 December 2020	Timothy Gleeson	Yes	20180710	10/07/2018	ClinicalTrials.gov				https://clinicaltrials.gov/show/NCT03632486	Not recruiting	No	N/A	16 Years	All	August 13, 2018	250	Observational			Cambodia;United States		Romolo Gaspari, MD PhD				UMass Worcester	<br> Inclusion Criteria: <br> <br> 1. Fever <br> <br> 2. Clinical suspicion of non-severe dengue (with or without warning signs). (WHO 2010 <br> guidelines) <br> <br> 3. Not a prisoner or ward of the state <br> <br> 4. Parents able and willing to give consent. <br> <br> Exclusion Criteria: <br> <br> - Allergic to US gel <br> <br> - Known pleural or pericardial effusion <br> <br> - Unstable vital …		Dengue;Fever	Other: Bedside Ultrasound	Clinical Progression of disease		H00003325	Please refer to primary and secondary sponsors									Angkor Hospital for Children
ACTRN12618001027202	A Phase I, Randomized, Placebo-Controlled, Double-Blind, Ascending-Dose And Single-Center Study To Evaluate Immunogenicity And Safety Of A Live Attenuated Tetravalent Dengue Vaccine (KD-382) In Flavivirus Antibody-Naïve Healthy Adults		08/02/2023 12:39:56	9891872	5 October 2020	KM Biologics Co., Ltd.	Yes	20180619	19/06/2018	ANZCTR				https://anzctr.org.au/ACTRN12618001027202.aspx	Not Recruiting	No	18 Years	65 Years	Both males and females	20/08/2018	60	Interventional	Purpose: Prevention; Allocation: Randomised controlled trial; Masking: Blinded (masking used);Assignment: Parallel;Type of endpoint: Safety/efficacy;	Phase 1	Australia							Inclusion criteria: 1. Male or female volunteers aged between 18 and 65 years (both inclusive) at the time <br>of screening. <br>2. Individuals in good health as determined by the outcome of medical history, physical <br>examination, and clinical judgement by the Investigator. <br>3. Be willing and able to give written informed consent to participate in this study. <br>4. Be willing and able to c…	Exclusion criteria: Subjects will not be entered into this study if they meet any of the following criteria: <br>1. History of flavivirus (Dengue, Japanese Encephalitis, Zika, Yellow Fever, West Nile, Kunjin) infection or vaccination or prolonged habitation in a Dengue endemic area (continuously for more than 1 year). <br>2. Seropositivity to any of the 4 Dengue serotypes. Seropositivity is defin…	Dengue Fever; <br>Dengue Fever;Infection - Other infectious diseases;Inflammatory and Immune System - Normal development and function of the immune system	Name of the study vaccine: KD-382 (live attenuated tetravalent dengue<br>vaccine)<br>Dose: KD-382 Low (1000 Focus forming units of the virus serotype 1,2,3,4), KD-382 STD[STD refers to standard dose](100000 Focus forming units of the virus serotype 1,2,3,4) or placebo<br>Route of administration: subcutaneous<br>Frequency: The study vaccine (KD-382 or placebo) will be administered twice during the…	Primary Safety Objective:<br>• To evaluate the safety and tolerability of KD-382 in flavivirus<br>antibody-naïve healthy adults<br>The Primary objective will be assessed using a diary card review and AE review by Investigator at site.<br>[Day 57. ];• To evaluate the immunogenicity of KD-382 as assessed by seroconversion rates for each serotype wild-type parental virus (i.e., dengue virus [DENV]1/…	•To evaluate the immunogenicity of KD-382 as assessed by geometric mean titer (GMT) of FRNT50, geometric mean ratio (GMR) of FRNT50, number of seroconverted serotypes (i.e., monovalent, bivalent, trivalent, or tetravalent) for each subject and effective boosting* rate. <br> <br>*Effective boosting is defined as >/= 4-fold increase in FRNT50 from Day 29 to Day 57 for subjects with FRNT50 >/= 1:10 …	None	KM Biologics Co., Ltd.	Approved	06/06/2018		Bellberry Human Research Ethics Committee A [EC00372]]						10/06/2020
CTRI/2018/05/014256	chloride restrictive versus chloride liberal fluid therapy protocol in children aged 2 months-18 years with dengue shock-open label randomised control study	?	08/02/2023 12:39:56	11641174	24 November 2021	DrMehta Multispeciality Hospital India private limited	Yes	20180531	31-05-2018	CTRI		Fluids	Supportive	http://www.ctri.nic.in/Clinicaltrials/pmaindet2.php?trialid=20962	Recruiting	No				05-06-2018	42	Interventional	Randomized, Parallel Group Trial<br> Method of generating randomization sequence:Computer generated randomization Method of allocation concealment:Sequentially numbered, sealed, opaque envelopes Blinding and masking:Open Label	Phase 3	India	DrKSasidharan		PICU Consultant,Dr Mehta Children HospitalsNo.2 Mc Nichols Road,3rd Lane,Chetpet,Chennai	sasidarpgi@gmail.com	9940587408	Dr Mehta Hospital	Inclusion criteria: children with dengue shock	Exclusion criteria: Children with primary immunodeficiency or <br/ ><br>dependant on blood transfusion or <br/ ><br>known case of chronic liver disease	Health Condition 1: null- children with dengue shock requiring intravenous fluid therapy	Intervention1: chloride restricted fluid(plasmalyte): dose:10-20ml/kg fluid bolus<br>route:intravenous<br>Control Intervention1: chloride liberal fluid(normal saline): dose:10-20ml/kg fluid boluses till shock correction<br>route:intravenous<br>	delta sodium,delta potassium,delta chloride,delta biarbonate,urine output trendTimepoint: every 12 hours till child stops receiving study fluids	ejection fraction in echo,E/Avalue in echoTimepoint: till intravenous fluid therapy is on flow	nil	Dr.Mehta Multispeciality Hospitals India private limited	Approved	28/08/2017		Mehta Multispeciality HospitalPrivate Limited Ethical Committee
NCT03534245	Investigating Vector-borne Determinants of Aedes-transmitted Arboviral Infections in Cambodia: An Observational Longitudinal Cohort Study in Children		08/02/2023 12:39:56	12987847	1 May 2023	National Institute of Allergy and Infectious Diseases (NIAID)	Yes	20180522	22/05/2018	ClinicalTrials.gov				https://clinicaltrials.gov/show/NCT03534245	Not recruiting	No	2 Years	9 Years	All	July 1, 2018	775	Observational			Cambodia		Jessica E Manning, M.D.				National Institute of Allergy and Infectious Diseases (NIAID)	<br> - INCLUSION CRITERIA: <br> <br> In order to be eligible to participate in this study, an individual must meet all of the <br> following criteria: <br> <br> 1. Provision of signed and dated informed consent form <br> <br> 2. Stated willingness to comply with all study procedures and availability for the <br> duration of the study <br> <br> 3. Male or female, aged 2-9 years <br> <br> 4. Live w…		Dengue Fever		Prevalence of symptomatic and inapparent dengue infection (serotypes 1-4) as detected semiannually via ELISA assay (binary outcome present/absent) over a three-year period in Kampong Speu in children aged 2-9 years old;Prevalence of Aedes aegypti salivary gland homogenate reactivity as detected by ELISA assay (binary outcome present/absent) during wet and dry seasons over a three-year period in K…	Western blot analysis of sera from participants with strongest ELISA positivity to Ae. aegypti whole salivary gland homogenate compared to Anopheles and Culex to assess cross-reactive immunogenicity to mosquito saliva versus specific Aedes marke...;Positive RT-PCR result for diagnosis of dengue, chikungunya, and Zika viruses (or IgM capture ELISAs for dengue as needed);Geographic information syst…	18-I-N100;999918100	Please refer to primary and secondary sponsors
NCT03620487	Pathogen Detection and Host Response in Plasma of Patients With Dengue and Dengue Fever Like Illnesses in Nepal.		08/02/2023 12:39:56	12844109	27 February 2023	Karius, Inc.	No	20180511	11/05/2018	ClinicalTrials.gov				https://clinicaltrials.gov/show/NCT03620487	Not recruiting	No	18 Years	N/A	All	October 26, 2016	643	Observational			Nepal		Krishna Manandhar, PhD				Tribhuvan University	<br> Inclusion Criteria: <br> <br> - 18 years and older, suspected of having Dengue or Dengue Fever-like illnesses. <br> <br> Exclusion Criteria: <br> <br> - Inability to understand instructions and comply with study-related procedures, <br> inability to understand and/or sign informed consent, any condition that will prevent <br> the subject from completing the study. <br>		Dengue Fever		Sensitivity and Specificity of the Karius Test in detecting the Dengue Virus in plasma.		012-DL-01	Please refer to primary and secondary sponsors									Tribhuvan University, Nepal
CTRI/2018/05/013740	â??MATERNAL AND FETAL OUTCOME OF DENGUE FEVER IN PREGNANCY: AN OBSERVATIONAL STUDYâ??		08/02/2023 12:39:56	11640658	24 November 2021	KERALA INSTITUTE OF MEDICAL SCIENCES	No	20180507	07-05-2018	CTRI				http://www.ctri.nic.in/Clinicaltrials/pmaindet2.php?trialid=24493	Recruiting	No				16-11-2017	41	Observational	Other<br> Method of generating randomization sequence: Method of allocation concealment: Blinding and masking:	N/A	India	DR GIRIJA GURUDAS		ANAYARA PB NO 1 TRIVANDRUM KERALA	girijagurudas@yahoo.com	8547661663	CONSULTANT IN DEPT OF OBG , KIMS	Inclusion criteria: 1. All antenatal women with laboratory confirmed Dengue virus infection, irrespective of their gestational age. <br/ ><br>2. Women who give consent for the study. <br/ ><br>	Exclusion criteria: 1. All pregnant women with dengue positive, who does not report for follow up. <br/ ><br>2. Women who refuses for the study. <br/ ><br>3. Those cases from medical records with any missing data for study proforma. <br/ ><br> <br/ ><br>	Health Condition 1: null- All antenatal patients with Dengue fever in pregnancy irrespective of period of gestation, and they were followed up in the antepartum, intrapartum and till their postpartum stay in the hospital.		â?¢ To study any adverse effects on fetus due to dengue fever during pregnancy specifically premature birth, low birth weight, intra-uterine fetal demise, birth asphyxia, admission in NICUTimepoint: nov 2017 to oct 2018	1.miscarriage, preterm labor, intrapartum and postpartum complications <br/ ><br>2.thrombocytopenia and bleeding manifestations, amount of blood and blood products transfused during pregnancy and postpartum. <br/ ><br>3.blood parameters specifically indicating DIC, ARF, liver injury, ICU admissions, and maternal mortality. <br/ ><br>4.the effect of oligohydramnios due to dengue fever on pregnancy…	NIL	KERALA INSTITUTE OF MEDICAL SCIENCES ANAYARA TRIVANDRUM 695029	Approved	18/01/2018		IHEC, KIMS
NCT03525119	A Randomized, Observer Blind, Phase 3 Trial to Investigate the Immunogenicity and Safety of the Co-administration of a Subcutaneous Tetravalent Dengue Vaccine Candidate (TDV) and an Intramuscular Hepatitis A Virus (Inactivated) Vaccine in Healthy Subjects Aged 18 to 60 Years in Non-endemic Country(Ies) for Dengue		08/02/2023 12:39:56	12502867	29 August 2022	Takeda	Yes	20180427	27/04/2018	ClinicalTrials.gov				https://clinicaltrials.gov/show/NCT03525119	Not recruiting	No	18 Years	60 Years	All	May 16, 2018	900	Interventional	Allocation: Randomized. Intervention model: Parallel Assignment. Primary purpose: Prevention. Masking: Double (Investigator, Outcomes Assessor).	Phase 3	United Kingdom		Medical Director Clinical Science				Takeda															https://clinicaltrials.gov/ct2/show/results/NCT03525119
CTRI/2018/03/012781	Albumin versus saline for fluid resuscitation in children with severe dengue: A Prospective Randomized Control Trial	?	08/02/2023 12:39:56	11639699	24 November 2021	Dr Suchitra Ranjit	Yes	20180323	23-03-2018	CTRI		Albumin	Supportive	http://www.ctri.nic.in/Clinicaltrials/pmaindet2.php?trialid=24545	Not Recruiting	No				02-04-2018	400	Interventional	Randomized, Parallel Group, Active Controlled Trial<br> Method of generating randomization sequence:Permuted block randomization, variable Method of allocation concealment:An Open list of random numbers Blinding and masking:Open Label	N/A	India	Dr Suchitra Ranjit		#15, Shafi Mohammad road, thousand lights, Chennai	chitrasona@rediffmail.com		Apollo Childrens Hospital	Inclusion criteria: patients with severe dengue in critical phase	Exclusion criteria: Infants and children admitted to the HDU/PICU with Severe Dengue with <br/ ><br>a. Significant bleeding or drop in Hct requiring transfusion <br/ ><br>b. Need for positive pressure ventilation ( NIV or invasive ventilation) at presentation to PICU <br/ ><br>c. Co-infections: Bacterial sepsis, scrub <br/ ><br>d. Patients who were fluid resuscitated prior to arrival <br/ ><br>e.…	Health Condition 1: null- with severe dengue fever	Intervention1: normal saline: Group 1 will receive Normal Saline 25 ml per kg over 2 hoours as the resuscitation and and also for ongoing fluid loses. Fluid supllementation is continued till the recover stage<br>Control Intervention1: albumin: Group 2 will receive albumin 1gm/kgover 2-6 hours as the resuscitation and ongoing fluid,in addition to NS. This will continue till the child enters recove…	1. Need for rescue colloids <br/ ><br>2. Need for ventilation (NIV/invasive ventilation) <br/ ><br>3. Organ failure <br/ ><br>4. Mortality <br/ ><br>Timepoint: on day 1 , 2 and 3 of admission and starting the fluid therapy <br/ ><br>	1. Need for diuretic/hemo-dialysis/CRRT <br/ ><br>2. Duration of positive pressure <br/ ><br>3. Duration of PICU, Hospital stay <br/ ><br>Timepoint: during the period of hospitalization	NIL	1. Apollo Childrens Hospital, 15, Shafi Mohammad road, thousand lights, Chennai-600006 ;2. S.N.Medical College & HSK Hospital, Navanagar , Bagalkot-587103	Approved;Not Approved	27/05/2017;01/01/1900	;	Institutional Ethics commitee clinical studies;SNMCs Institutional Ethics Subcommittee for Human Subject Research	;	;
CTRI/2018/03/012792	Efficacy and Safety of Carica Papaya Leaf Extract in Dengue Fever with Thromobocytopenia in Paediatric age Group		08/02/2023 12:39:56	11639710	24 November 2021	Micro Labs Limited	No	20180323	23-03-2018	CTRI				http://www.ctri.nic.in/Clinicaltrials/pmaindet2.php?trialid=22826	Not Recruiting	No				16-07-2017	280	Interventional	Randomized, Parallel Group Trial<br> Method of generating randomization sequence:Computer generated randomization Method of allocation concealment:An Open list of random numbers Blinding and masking:Open Label	Post Marketing Surveillance	India	Dr Manjula		27, Race Course Road, Bangalore	drmanjula@microlabs.in	08022370451	Micro Labs Limited, Bangalore	Inclusion criteria: 1.Subjects who are confirmed to have DF or DHF grade I and II by NS1 antigen test <br/ ><br>2.Subjects having thrombocytopenia with platelet count 30,000-1,00,000 /micro litre <br/ ><br>3.Subjects with a baseline alanine transaminase (ALT) level of not more than 3 times of the upper limit of the normal range (not more than 165 U/L) <br/ ><br>4.Subjects parent/ guardian who is …	Exclusion criteria: 1. Subjects with Dengue hemorrhagic fever grade III and IV <br/ ><br>2. Subjects with platelet count less than 30,000/micro litre <br/ ><br>3. Subjects who have received blood or blood products transfusion during the current illness <br/ ><br>4. Subjects with thrombocytopenia Purpura (ITP), Leukaemia, Haemophilia <br/ ><br>5. Subjects who have a serum ALT level 3 times higher …	Health Condition 1: null- Thrombocytopenia associated with Dengue fever in Paediatric Patients	Intervention1: Carica Papaya leaf extract (Caripill) syrup: Participants aged above 1 year and below 5 years were administered with 275 mg / 5 ml of Carica Papaya leaf extract (Caripill) syrup three times a day for 5 days and the participants aged above 5 years were administered with 550 mg / 5ml of Carica Papaya leaf extract (Caripill) syrup three times a day for 5 days.<br>Control Intervention1…	Increase in the platelet counts from the baseline levels to the end of therapyTimepoint: Day 1, Day 2, Day 3 Day 4 and Day 5	Change in the RBC levels from the baseline levels till the end of therapyTimepoint: Baseline (Day 1 )Day 2, Day 3 Day 4 and Day 5 (End of Study);Change in WBC levels from the baseline levels till the end of therapyTimepoint: Baseline (Day 1 )Day 2, Day 3 Day 4 and Day 5 (End of Study);Tolerability and safety assessment based on adverse effects as mentioned by the parents and evaluated by the inve…	MLL/CARI/02/2017	Micro Labs Limited 27, Race Course Road, Bangalore - 560001	Approved	22/05/2017		Institutional Ethical Committee						23/11/2017
CTRI/2018/03/012738	Clinical Evaluation for the Thrombopoietic Activity of Platenza Tablet in Cases of Dengue with Thrombocytopenia- Randomized Open Label Controlled Comparative Clinical Study		08/02/2023 12:39:56	11639656	24 November 2021	The Himalaya Drug Company	No	20180322	22-03-2018	CTRI				http://www.ctri.nic.in/Clinicaltrials/pmaindet2.php?trialid=21887	Not Recruiting	No				26-09-2017	60	Interventional	Randomized, Parallel Group, Multiple Arm Trial<br> Method of generating randomization sequence:Stratified block randomization Method of allocation concealment:Pre-numbered or coded identical Containers Blinding and masking:Open Label	Phase 2	India	Dr Srikrishna H A		Medical Services and Clinical Trials Research and Development Makali Bangalore KARNATAKA India	dr.palani@himalayawellness.com		The Himalaya Drug Company Ltd	Inclusion criteria: 1. Both male and female subjects between the age group of >=18 years to <= 60years who are confirmed to have DF (Dengue Fever) grade 1 and grade 2 by IgG, IgM and NS1 Antigen. <br/ ><br>2.Subjects who have been diagnosed with clinically significant dengue fever associated with thrombocytopenia with platelet count between 30000/ÂµL to 1,00,000/ÂµL. <br/ ><br>3.Subjects with the…	Exclusion criteria: Subject diagnosed with DHF Grade 3 or 4. <br/ ><br>Subjects with hypotension / hypovolemia. <br/ ><br>Subjects platelet count <30000/ÂµL. <br/ ><br>Subject presenting with hemorrhagic phenomena at screening evidenced with positive Torniquette test, petechiae, ecchymoses, or purpura, bleeding from the mucosa, gastrointestinal tract, injection sites or other locations and haemet…	Health Condition 1: null- Dengue Fever	Intervention1: Platenza Tablets: Two Tablets Twice daily<br>Control Intervention1: Carica Papaya Leaf extract tablet: One tablet three times daily<br>	Increase in the platelet counts in dengue fever with low platelet counts. <br/ ><br>Clinically significant Improvement in the signs and symptoms of dengue fever with thrombocytopeniaTimepoint: Clinical Parameters: Screening, end of Day 3, end of Day 6 and at the end of Day 10(End of the study) <br/ ><br>Lab parameters: Screening and at the end of Day 10 (End of the study) <br/ ><br>Study Specific…	Significant improvement in clinical signs and symptoms <br/ ><br>Significant improvement in the quality of lifeTimepoint: Screening and End of the study	NIL	The Himalaya Drug Company Ltd Research and Development Makali Bangalore	Approved	22/06/2017		SRM Medical College Hospital and Research Centre						14/02/2018
CTRI/2018/03/012697	Clinical Evaluation for the Thrombopoietic Activity of Platenza Tablet in Cases of Dengue with Thrombocytopenia- Randomized Open Label Comparative Clinical Study	Y	08/02/2023 12:39:56	11639615	24 November 2021	The Himalaya Drug Company Ltd	No	20180321	21-03-2018	CTRI	Himalaya Wellness sponsors and PI. Retropective registration https://www.amhsr.org/articles/clinical-evaluation-for-the-thrombopoietic-activity-of-platenza-tablet-in-cases-of-dengue-with-thrombocytopenia--randomi.pdf	CPLE	Others	https://www.ctri.nic.in/Clinicaltrials/pmaindet2.php?EncHid=MjMxOTg=&Enc=&userName=CTRI/2018/03/012697	Not Recruiting	No				26-09-2017	60	Interventional	Randomized, Parallel Group, Multiple Arm Trial<br> Method of generating randomization sequence:Computer generated randomization Method of allocation concealment:Case Record Numbers Blinding and masking:Open Label	Phase 2	India	Dr Srikrishna H A		Medical Services and Clinical Trials Department of clinical Pharmacology Research and Development Makali	dr.palani@himalayawellness.com	9686681830	The Himalaya Drug Company Ltd	Inclusion criteria: 1.Both male and female subjects between the age group of >=18 years to <= 60years who are confirmed to have DF (Dengue Fever) grade 1 and grade 2 by IgG, IgM and NS1 Antigen. <br/ ><br>2.Subjects who have been diagnosed with clinically significant dengue fever associated with thrombocytopenia with platelet count between 30000/ÂµL to 1,00,000/ÂµL. <br/ ><br>3.Subjects with the …	Exclusion criteria: 1 Subject diagnosed with DHF Grade 3 or 4. <br/ ><br>2 Subjects platelet count <30000/ÂµL. <br/ ><br>3 Subject presenting with hemorrhagic phenomena at screening evidenced with positive Torniquette test, petechiae, ecchymoses, or purpura, bleeding from the mucosa, gastrointestinal tract, injection sites or other locations and haemetemesis or melaena are excluded from the study…	Health Condition 1: null- Dengue Fever with thrombocytopenia	Intervention1: Platenza Tablets: 2 tablets twice daily for a period of 10 days<br>Control Intervention1: Leaf extract tablets of Carica Papaya: 1 tablet thrice daily for a period of 10 days<br>Control Intervention2: Standard line of Treatment of Investigators discretion: Therapeutic dose of Analgesics or antipyretics or antibiotics as per Investigators decision<br>	Increase in the platelet counts in dengue fever with low platelet counts. <br/ ><br>Clinically significant improvement in the signs and symptoms of dengue fever with thrombocytopenia compared to that of the comparator agent and the standard line of treatmentTimepoint: Clinical Parameters -Screening/ Baseline, Day 3, Day 6, and Day 10 (End of the study) <br/ ><br>Haematological and Laboratory Para…	No adverse events reported or observed during the study period <br/ ><br>Improved quality of life and overall compliance to the study interventionTimepoint: Screening and end of the study(end of Day 10)	NIL	The Himalaya Drug Company Ltd Research and Development Makali Bangalore 562162	Approved	22/06/2017		SRM Medical College Hospital and Research Centr						14/02/2018
NCT03465254	Effect of Baseline Dengue Serostatus Among Tetravalent Dengue Vaccine CYDTDV (Dengvaxia®) Recipients on Subsequent Virologically Confirmed Dengue in the Philippines		08/02/2023 12:39:56	13072223	29 May 2023	University of the Philippines	No	20180306	06/03/2018	ClinicalTrials.gov				https://clinicaltrials.gov/show/NCT03465254	Not recruiting	No	9 Years	14 Years	All	November 2016	2996	Observational					Jacqueline L. Deen, MD				UPM-NIH, Institute of Child Health and Human Development	<br> Inclusion criteria: <br> <br> - Provide signed informed consent and assent (as applicable) <br> <br> - Be a child belonging to the specified age group and resident of the targeted <br> communities of the DOH dengue mass immunization <br> <br> - Be eligible to receive dengue vaccine during the DOH dengue mass immunization in 2017 <br> <br> Exclusion criteria: <br> <br> - Any subject whose par…		Dengue;Severe Dengue;Dengue Fever;Virologically-confirmed Dengue		virologically-confirmed dengue (VCD)		UPM REB 2016-435-01	Please refer to primary and secondary sponsors									Department of Health, Philippines;World Health Organization;Research Institute for Tropical Medicine, Philippines;University of North Carolina;La Jolla Institute for Allergy & Immunology;International Vaccine Institute
NCT03485144	A Phase II Randomized, Double-blinded, Placebo-controlled Clinical Study to Evaluate the Immunogenicity and Safety of TetraVax-DV in Healthy Adults in Taiwan		08/02/2023 12:39:56	10295412	12 December 2020	Medigen Vaccine Biologics Corp.	No	20180302	02/03/2018	ClinicalTrials.gov				https://clinicaltrials.gov/show/NCT03485144	Not recruiting	No	20 Years	70 Years	All	December 12, 2017	54	Interventional	Allocation: Randomized. Intervention model: Parallel Assignment. Primary purpose: Prevention. Masking: Quadruple (Participant, Care Provider, Investigator, Outcomes Assessor).	Phase 2	Taiwan		Szu-Min Hsieh, MD				National Taiwan University Hospital	<br> Inclusion Criteria: <br> <br> - Adult male or female between 20 and 70 years of age <br> <br> - Good general health as determined by physical examination, laboratory screening, and <br> review of medical history <br> <br> - Available for the duration of the study <br> <br> - Willingness to sign the informed consent document <br> <br> - Female of childbearing potential willing to use effectiv…		Dengue	Biological: TV003;Biological: Placebo for TV003	Immunogenicity of TetraVax-DV assessed by plaque reduction neutralization titer 50% (PRNT50)	Immunogenicity of TetraVax-DV assessed by response rates;Duration of immunogenicity of TetraVax-DV assessed by PRNT50;Frequency of viremia following vaccination;Quantity of viremia following vaccination;Duration of viremia following vaccination;Determine the number of vaccinees with recoverable dengue virus.;Determine the safety of TetraVax-DV assessed by frequency of solicited local adverse reac…	CT-DV-21	Please refer to primary and secondary sponsors
CTRI/2018/02/011916	â??Clinical Evaluation for the Thrombopoietic Activity of Platenza Tablet in Cases of Dengue with Thrombocytopenia- Randomized Open Label Controlled Clinical Studyâ??		08/02/2023 12:39:56	11638834	24 November 2021	The Himalaya Drug Company	No	20180215	15-02-2018	CTRI	? Same trial with line 199?	CPLE	Others	http://www.ctri.nic.in/Clinicaltrials/pmaindet2.php?trialid=21836	Not Recruiting	No				18-08-2017	40	Interventional	Randomized, Parallel Group Trial<br> Method of generating randomization sequence:Stratified randomization Method of allocation concealment:Case Record Numbers Blinding and masking:Open Label	Phase 2	India	Dr Srikrishna H A		Medical Services and Clinical Trials The Himalaya Drug Company Department of Clinical Pharmacology Research and Development Makali	dr.palani@himalayawellness.com		The Himalaya Drug Company	Inclusion criteria: 1.Both male and female subjects between the age group of >=18 years to <= 60years who are confirmed to have DF (Dengue Fever) grade 1 and grade 2 by IgG, IgM and NS1 Antigen. <br/ ><br>2.Subjects who have been diagnosed with clinically significant dengue fever associated with thrombocytopenia with platelet count between 30000/ÂµL to 1,00,000/ÂµL. <br/ ><br>3.Subjects with the …	Exclusion criteria: Subject diagnosed with DHF Grade 3 or 4. <br/ ><br>Subjects with hypotension / hypovolemia. <br/ ><br>Subjects platelet count <30000/ÂµL. <br/ ><br>Subject presenting with hemorrhagic phenomena at screening evidenced with positive Torniquette test, petechiae, ecchymoses, or purpura, bleeding from the mucosa, gastrointestinal tract, injection sites or other locations and haemet…	Health Condition 1: null- Dengue fever associated with low platelet counts	Intervention1: Platenza Tablets: Two Tablets twice daily oral for a period of 10 days<br>Control Intervention1: Carica Papaya leaf extract Tablets: One Tablet three times daily oral for a period of 10 days<br>	Increase in the platelet counts in dengue fever with low platelet counts. <br/ ><br>Clinically significant improvement in the signs and symptoms of dengue fever with thrompocytopeniaTimepoint: Efficacy parameters will be assessed at Screening/ Baseline, Day 3, Day 5, Day 7 and Day 10 (End of the study) <br/ ><br>Clinical Parameters - Screening/Baseline, Day 3, Day 5, Day 7 and Day 10 (End of the …	No adverse events reported or observed during the study period <br/ ><br>Imporoved quality of lifeTimepoint: Screening and end of the study(end of Day 10)	NIL	The Himalaya Drug Company Ltd Research and Development Makali Bangalore	Approved	08/08/2017		IECNP						27/08/2017
CTRI/2018/02/011789	Clinical Evaluation for Thrombopoietic activity of PLATENZA Tablet in the Cases of Dengue with Thrombocytopenia, Randomized Open Label Comparative Clinical Study		08/02/2023 12:39:56	13186319	25 July 2023	The Himalaya Drug Company	No	20180208	08-02-2018	CTRI	Same trial with line 199 and 202?	CPLE	Others	http://www.ctri.nic.in/Clinicaltrials/pmaindet2.php?trialid=21202	Not Recruiting	No				17-08-2017	40	Interventional	Randomized, Parallel Group Trial Method of generating randomization sequence:Stratified randomization Method of allocation concealment:Pre-numbered or coded identical Containers Blinding and masking:Open Label	Phase 2	India	Dr Srikrishna H A		Medical Services and Clinical Trials, Department of Clinical Pharmacology, Research and Development Makali, Bangalore	dr.palani@himalayawellness.com		The Himalaya Drug Company	Inclusion criteria: 1. Both male and female subjects between the age group of >=18 years to <= 60years who are confirmed to have DF (Dengue Fever) grade 1 and grade 2 by IgG, IgM and NS1 Antigen. <br/ ><br>2.Subjects who have been diagnosed with clinically significant dengue fever associated with thrombocytopenia with platelet count between 30000/ÂµL to 1,00,000/ÂµL. <br/ ><br>3., subjects with t…	Exclusion criteria: 1. Subject diagnosed with DHF Grade 3 or 4, with hypotension / hypovolemia, subjects with platelet count <30000/ÂµL. <br/ ><br>2.subjects presenting with hemorrhagic phenomena at screening evidenced with positive torniquette test, petechiae, ecchymoses, or purpura, bleeding from the oral mucosa, gastrointestinal tract, injection sites or other locations and haemetemesis or mel…		Intervention1: Platenza Tablet: Dose: Two Tablets Twice Daily for a period of 10 days<br><br>Control Intervention1: Carica papaya leaf extract tablet: Dose: One Tablet three times daily for a period of 10 days<br>	Complete releif from clinical signs and symptoms of Dengue fever with normalization of platelet countsTimepoint: Study Specific Efficacy parameters - Platelet Counts - screening, Day 1, Day 2, Day 3, Day 4,Day 6, Day 8 and Day 10. <br/ ><br>Clinical Signs and Symptoms - Screening, Day 3, Day 6 and Day 10	No reported or observed adverse events with improved Quality of Life <br/ ><br>Good overall compliance to the study intervention.Timepoint: AE/SAE - Screening, Day3, Day 6, and Day 10 <br/ ><br>QOL - Screening and at the end of Day 10 (End of the Study)	NIL	The Himalaya Drug Company Ltd,Research and Development, Makali, Bangalore- 562162	Approved	01/08/2017		Central Ethical Committe, Patna Medical College, Patna						27/08/2017
NCT03423173	A Randomized, Double-Blind, Placebo-Controlled, Phase 3 Trial to Demonstrate Lot-to-Lot Consistency of 3 Lots of a Tetravalent Dengue Vaccine Candidate in Healthy Adults in Non-Endemic Country(Ies) for Dengue		08/02/2023 12:39:56	10290659	12 December 2020	Takeda	Yes	20180131	31/01/2018	ClinicalTrials.gov				https://clinicaltrials.gov/show/NCT03423173	Not recruiting	No	18 Years	60 Years	All	February 12, 2018	923	Interventional	Allocation: Randomized. Intervention model: Parallel Assignment. Primary purpose: Prevention. Masking: Quadruple (Participant, Care Provider, Investigator, Outcomes Assessor).	Phase 3	United States		Medical Director Clinical Science				Takeda	<br> Inclusion Criteria: <br> <br> 1. Is in good health at the time of entry into the trial as determined by medical <br> history, physical examination (including vital signs) and the clinical judgment of the <br> Investigator. <br> <br> 2. Signs and dates a written informed consent form and any required privacy authorization <br> prior to the initiation of any trial procedures, after the nature …		Dengue Fever	Biological: TAK-003;Biological: Placebo	Geometric Mean Titers (GMTs) of Neutralizing Antibodies for Each of the 4 Dengue Serotypes at Day 120 in the Immunogenicity Subset	Percentage of Participants Who Are Seropositive for Each of the 4 Dengue Serotypes at Days 120 and 270 in the Immunogenicity Subset;GMTs of Neutralizing Antibodies for Each of the 4 Dengue Serotypes at Day 270 in the Immunogenicity Subset;Percentage of Participants With Solicited Local (Injection Site) Adverse Events (AEs) by Severity After Each Vaccination;Percentage of Participants With Solicit…	DEN-304	Please refer to primary and secondary sponsors							https://clinicaltrials.gov/ct2/show/results/NCT03423173
[truncated: 228 more rows]
[truncated: 9 more columns]

## Sheet: Final_WHOICTRP_2023
TrialID	Scientific_title	Published	Authors contacted	Authors reply	Contact first name	Contact last name	Contact address	Contact email	Notes	Interventions	Type	Arms	web_address	Date_enrollement	Target_size	Study_design	Phase	Inclusion_Criteria	Exclusion	Condition	Primary_outcome	Secondary_outcome	Last_Refreshed_on	Reason
[truncated: 38 more rows]
