# Supplementary material for: A systematic mapping review of therapeutic clinical trials in dengue
Source: PLoS Negl Trop Dis. 2026 Jun 5;20(6):e0014382. doi: 10.1371/journal.pntd.0014382 (PMC13241016; doi:10.1371/journal.pntd.0014382)
Supplement: S3 Data — (ZIP) [file pntd.0014382.s007.zip › S3 Data. Studies screened included excluded/Studies_WHOICTRP_2023_included.xlsx]

## Sheet: WHOICTRP 2023
1	2	3	4	5	6	7	8	9	10	11	12	13	14	15	16	17	18	19	20	21	22	23	24	25	26	27	28	29	30
SR ID	TrialID	To contact authors	Data entry	ROB1	ROB 2nd	Scientific_title	Published	Authors contacted	Authors reply	Contact first name	Contact last name	Contact address	Contact email	Notes	Interventions	Type	Arms	web_address	Date_enrollement	Target_size	Study_design	Phase	Country	Inclusion_Criteria	Exclusion	Condition	Primary_outcome	Secondary_outcome	Last_Refreshed_on
900007	CTRI/2023/07/055129	Huyen	Huyen	Huyen	NA	A Comparative Clinical Study Of Guduchi Kwath And Kiratatikta Kwath To Increase The Platelet Count In Dengue fever - NIL	Y	Y - awaiting reply		Dr Manojkumar Navnath Surwase	0	Bharati Vidyapeeth College of Ayurved, Department of Kayachikitsa, 1st floor, Dhanakwadi Educational Campus,Satara Road, Pune, Maharashtra 411043 Pune MAHARASHTRA 411043 India	drvirendra7007@gmail.com	Not a peer review https://www.researchgate.net/publication/388355438_A_Comparative_Clinical_Study_of_Guduchi_Kwath_and_Kiratatikta_Kwath_to_Increase_the_Platelet_Count_in_Dengue_Fever	Guduchi Kwath and Kiratatikta Kwath	Others	1 - Guduchi kwatha 40ml for 7 days 2 - Kiratatikta kwath 40ml for 7 days 3 - Standard of care	http://www.ctri.nic.in/Clinicaltrials/pmaindet2.php?trialid=89013	20-07-2023	120	RCT	Phase 3	India (IND)	Inclusion criteria: IPD Patients. <br/ ><br> Having dengue fever with thrombocytopenia and diagnosed on the basis of lab <br/ ><br>investigation. Dengue IgG, IgM, NS1 antigen either test positive <br/ ><br>If platelet count > 20000/cumm	Exclusion criteria: Patient <20000 platelet count. <br/ ><br>Malarial fever, UTI, LRTI, URTI, typhoid, TB. <br/ ><br>Patient known history of idiopathic thrombocytopenia, any other kind of bleeding <br/ ><br>disorder. <br/ ><br>Dengue shock syndrome, alcoholic patients and liver cirrhosis, dengue encephalitis. <br/ ><br>H/O upper GI bleed, small Intestine bleeding, lower GI bleeding. <br/ ><br>La…	Health Condition 1: A90- Dengue fever [classical dengue]	Improvement in platelet countTimepoint: 5 days	Reduction in symptoms of dengue fever like headache bodyache arthralgia skin rash itchingTimepoint: 7 days	25 July 2023
900008	CTRI/2023/06/053816	Huyen	Huyen	NA	NA	Comparison of 20%Albumin & Crystalloids in Management of Critical Phase of Dengue Fever in Children Between Age Group 1-12years- A Randomized Controlled Trial	N	Y - awaiting reply		Dr Pavandev	0	Department of Pediatrics Government Medical College and Hospital Aurangabad	kshirsagarshilpa1974@gmail.com		Albumin	Supportive	1. 20% Albumin 1gram/kg/dose over 4 to 6 hours 2. Crystalloids as guidelines	http://www.ctri.nic.in/Clinicaltrials/pmaindet2.php?trialid=86578	25-06-2023	50	RCT	Phase 1/ Phase 2	India (IND)	Inclusion criteria: Microbiologically proven Dengue Fever	Exclusion criteria: Age less than 1 year and age more than 12 years <br/ ><br>Patients who are in recovery phase <br/ ><br>Patients having known allergy to inj albumin	Health Condition 1: B349- Viral infection, unspecified	To compare the efficacy of 20% albumin vs Crystalloid infusion as a treatment modality in critical phase of Dengue FeverTimepoint: baseline assessment of blood pressure, hematocrit levels, urine output,serial complete blood hemogram at 2hrs,4hrs,8hrs,12hrs,18hrs,24hrs, 48hrs, 72 hrs	To compare the length of stay in PICU & early recovery <br/ ><br>To study the effect on mortality <br/ ><br>To study the side effects of albuminTimepoint: Assesment of overall recovery & prognosis at the end of 4 days, 7 days , 10 days & 14 days	26 June 2023
900009	SLCTR/2023/007	Huyen	Huyen	NA	NA	Effect of Vitamin E supplementation on clinical outcomes and related hematological, biochemical, and oxidative stress parameters in 5 – 14-year-old children infected with dengue virus	N	Y - replied	Due to some logisti/financial reasons we had to suspend the trial. However, we have recommenced the study with a small alteration of the protocol and data should be available in few months time	Vithanage Pujitha Wickramasinghe	0	Department of Paediatrics, Faculty of Medicine, University of Colombo, Kynsey Road, Colombo 00800, Sri Lanka	pujitha@pdt.cmb.ac.lk		Vitamin E	Others - Micro	1 - Vitamin E PO 200-400mg/d (depends on age) until day 7 of illness 2 - Standard of care	https://slctr.lk/trials/slctr-2023-007	2023-04-04	120	RCT	Phase 4	Sri Lanka (LKA)	Inclusion criteria: Minimum age 5 and Maximum age 14-years<br>Male or female<br>Admitted within 84 hours of onset of fever, with Dengue NS 1 antigen positive.	Exclusion criteria: Any child with an underlying chronic illness such as cardiac, renal or hepatic disease or on any long term medications<br>A child who cannot swallow a gel capsule	Dengue fever	* Duration of plasma leaking determined by the time from onset of leak to end of leak (end of leak determined by stabilizing vital signs, return of PCV to normal level, clinical improvement with splitting of second heart sounds (S2) and diuresis) <br><br>• Occurrence of plasma leaking will be determined clinically (determined by presence of pleural effusion) or ultrasonically (presence of free fl…	* Duration of hospital stay. <br><br>* Platelet count, WBC count and Hematocrit from Day 3 to Day 7 of illness <br><br>• AST, ALT, serum albumin, bilirubin, serum calcium and uric acid from Day 3 to Day 7 of illness <br><br>• TEAC (Trolox Equivalent Antioxidant Capacity), ABTS (2,2-azino-bis(3-ethylbenzothiazoline-6-sulfonic acid) from Day 3 to Day 7 of illness <br><br>• Transferring to the ICU n…	25 July 2023
900010	SLCTR/2022/023	Huyen	Huyen	NA	NA	Double Blind Placebo Controlled Randomized Phase III trial to evaluate the efficacy of Eltrombopag to correct thrombocytopenia and prevent fluid leakage in moderate dengue patients	N	Y - replied	Recruiting (author confirmed)	Dr. A H M Nurun Nabi	0	Department of Biochemistry and Molecular biology, University of Dhaka, Dhaka	nabi@du.ac.bd	Recruiting (author confirmed)	Eltrombopag	HDT	1 - Eltrombopag 25 mg OD for 3 days 2 - Placebo	https://slctr.lk/trials/slctr-2022-023	2022-10-18	300	RCT	Phase 3	Sri Lanka (LKA)	Inclusion criteria: a. Age: More than 18 years and less than 65 years<br>b. Evidence of Dengue by Dengue NS1/Dengue IgM positive<br>c. Any one of the following warning signs:<br>abdominal pain or tenderness, persistent vomiting, clinical fluid accumulation (not due to any other causes), evidenced by Ultrasound of the Chest and whole abdomen, mucosal bleeding, lethargy, liver enlargement >2 cm, ri…	Exclusion criteria: a. Known Pregnancy.<br>b. Patients with severe dengue (Category-3) and dengue shock syndrome<br>c. Abnormal liver function test.<br>d. SGPT >5 times of upper limit<br>e. Mild Dengue fever patient without warning signs (defined by National guideline 2019 )<br>f. Ascites due to another disease, eg- CLD, CKD, Disseminated TB, Malignancy.<br>g. Pleural Effusion due to other causes…	Dengue Fever (DF), Dengue Haemorregic Fever (DHF) and Dengue Shock Syndrome (DSS)	1. Proportion of patients considered recovered (i.e platelet count above 150×10^9/L) [Day 4 – 7]<br> 2.Mean platelet count<br> [ Day 4 – 7]<br>	1. The proportion of patients with the manifestation of fluid leakage. [Day 4 – 7]<br>2. Severity of fluid leakage (Hematocrit (HCT) monitoring). [Day 4 – 7]<br>	25 July 2023
900011	CTRI/2022/09/045521	Huyen	Huyen	NA	NA	EFFECT OF VITAMIN E & VITAMIN C SUPPLEMENTATION ON THROMBOCYTOPENIA IN DENGUE FEVER: A RANDOMISED CONTROLLED TRIAL	N	Y - awaiting reply		Dr Srikanth Bhuvanagiri	0	KAHER JAWAHARLAL NEHRU MEDICAL COLLEGE, NEHRU NAGAR, BELAGAVI- 590010, KARNATAKA. KAHER JAWAHARLAL NEHRU MEDICAL COLLEGE, NEHRU NAGAR, BELAGAVI- 590010, KARNATAKA.	tanmayametgud@rediffmail.com		Vitamin E Vitamin C	Others - Micro	1. Vitamin E and vitamin C for 5 days 2. Standard of care	http://www.ctri.nic.in/Clinicaltrials/pmaindet2.php?trialid=62434	14-10-2022	84	RCT	N/A	India (IND)	Inclusion criteria: 1. Children between the ages of 5-18 years and who fulfilled the clinical criteria of dengue fever (fever and 2 of the symptoms: headache, retro-orbital pain, myalgia, arthralgia, bone pain and hemorrhagic manifestations) with diagnosed NS1AG positive or dengue IgG anspd IgM positive <br/ > <br>2. Patients of dengue fever (as per WHO criteria) with thrombocytopenia ( platelet …	Exclusion criteria: 1. Patients of dengue fever with platelet counts > 1.5lakhs <br/ > <br>2. Patients who already started on vitamin E and vitamin C supplementation prior to admission <br/ > <br>3. Patients of dengue fever with severe thrombocytopenia requiring platelet transfusion. <br/ > <br>4. Patients of dengue fever with severe GI bleeding manifestations	Health Condition 1: A00-B99- Certain infectious and parasitic diseases Health Condition 2: A90- Dengue fever [classical dengue]	Effect of vitamin e and vitamin c supplementation on thrombocytopenia in dengue feverTimepoint: 1 year	Effect of vitamin e and vitamin c supplementation on thrombocytopenia in dengue feverTimepoint: 1 year	17 October 2022
900012	SLCTR/2022/003	Huyen	Huyen	NA	NA	Dextran in Early Leakage Phase of Dengue Prevents Shock	N	Y - replied	This trial was started in two university hospitals in Sri Lanka, both located away from Colombo. Therefore, we could not recruit patients as we expected, and we were not able to conduct the trial in a hospital located in Colombo due to various logistical issues. However, we are still recruiting patients.	Dr. Chamara Sarathchandra	0	Dr. Chamara Sarathchandra Department of Medicine Faculty of Medicine & Allied Sciences Rajarata University of Sri Lanka.	nilupulchamara@gmail.com		Colloids	Supportive	1 - Dextran40 IV 5ml/Kg (maximum 250ml) over 2 hours 2 - Standard of care (normal saline IV 5ml/Kg (maximum 250ml) over 2 hours)	https://slctr.lk/trials/slctr-2022-003	2022-02-09	218	RCT	Phase 3	Sri Lanka (LKA)	Inclusion criteria: 1. All male and female patients <br>2. Aged 18 and above <br>3. Diagnosed with dengue fever	Exclusion criteria: 1. Patients who have evidence of advanced plasma leakage or established on admission <br>2. Known hypersensitivity to dextran <br>3. Pregnant mothers & children <br>4. Patients with acute kidney injury <br>5. Advanced CKD (Stage V) <br>6. Severe heart failure (NYHA class III & IV) <br>7. Severe liver disease (Child’s C) <br>8. Diabetics with autonomic dysfunction <br>9. Patien…	Dengue haemorrhagic fever	Reduction of proportion of compensated or uncompensated shock by 15% in the dextran group compared to control group<br><br>Compensated shock: Tachycardia with narrow pulse pressure (< 30mmHg), Decompensated shock: Systolic blood pressure less than 90mmHg and /or mean arterial pressure less than 65mmHg<br><br><br> [Calculated after leakage phase (48 hour period)]<br>Proportion of patients with red…	Duration of maintenance of normal urine output (> 0.5ml/kg) after study drug administration <br> [One hourly after study drug administration for 48 hours]<br>Percentage change of inferior vena cava (IVC) diameter post drug administration <br> [ One hour after drug administration ]<br>Amount of total fluid needed to maintain haemodynamic stability over the critical phase [Calculated at the end of …	25 July 2023
900013	CTRI/2021/07/035290	Huyen	Huyen	NA	NA	A Phase II, Single blind, Randomized, Parallel group, Dose ranging, Single Dose Study of Dengue Monoclonal antibody (Dengue mAb) in Adults with Dengue Fever	N	N	N	Dr Prasad Kulkarni MD	0	Department of Clinical Research and Pharmacovigilance, Serum Institute of India Pvt. Ltd., 212/2, Off Soli Poonawalla Road, Hadapsar, Pune	drpsk@seruminstitute.com	Complete, not published yet	mAb	Antiviral	Intervention1: Dengue mAb 3 mg/kg: Calculated dose will be diluted with formulation buffer as required to make 40 mL volume to be administered over a period of up to 2 hours as IV infusion.<br>Intervention2: Dengue mAb 5 mg/kg: Calculated dose will be diluted with formulation buffer as required to make 40 mL volume to be administered over a period of up to 2 hours as IV infusion.<br>Intervention3…	http://www.ctri.nic.in/Clinicaltrials/pmaindet2.php?trialid=46275	25-08-2021	250	RCT	Phase 2	India (IND)	Inclusion criteria: 1. Adults aged 18-60 years, men, or women. <br/ ><br>2. Participants who give written informed consent. <br/ ><br>3. History of fever, presenting within 48 hours from onset. <br/ ><br>4. Positive NS1 test (strip test / rapid test) or positive for PCR for acute dengue virus infection <br/ ><br>5. Participants who are willing to be hospitalized for 4 days (96 hours) post study d…	Exclusion criteria: 1.Patient meets criteria for Severe Dengue â?? severe plasma leakage leading to Dengue Shock Syndrome (DSS), fluid accumulation with respiratory distress, severe bleeding as assessed by clinician, severe organ involvement â?? AST/ALT >1000 U/L, impaired consciousness, and multi-organ dysfunction. <br/ ><br> <br/ ><br>2.Hemoglobin < 10 g/dL, Absolute neutrophil count <500/mm3, …	Health Condition 1: A90- Dengue fever [classical dengue]	1. Proportion of participants with causally related SAEs <br/ ><br> <br/ ><br>2.Virological log reduction (VLR) of infective dengue virus as assessed by NS1 cell-based titration (NSET) assayTimepoint: 1. Throughout study duration of 180 days <br/ ><br>2. 24 hours after administration of Dengue mAb	Infective dengue VLR as measured by NSETTimepoint: at 8, 48, 72, 96 and 168 hours after Dengue mAb administration;Proportion of participants with negative dengue virus isolation as assessed by NSET assayTimepoint: at 24, 48, 72, 96 and 168 hours after administration of Dengue mAb;Proportion of participants with negative dengue virus isolation as assessed by NSET assay by baseline serostatus (prim…	9 January 2023
900014	CTRI/2021/06/034040	Huyen	Huyen	NA	NA	A Phase 2, Dose-Ranging, Multicenter, Randomized, Double Blind, Placebo Controlled Study to Evaluate the Safety and Efficacy of AQCH Tablets in Adult Patients with Dengue Fever	N	Y - awaiting reply		Rajesh Gaikwad	0	Sun Pharma Laboratories Limited, Sun House, Plot No. 201 B/1, Western Express Highway, Goregaon (E), Mumbai-400063, Maharashtra, India	sapan.behera@sunpharma.com		AQCH	Others	1 - AQCH 200 mg PO TID for 7 days 2 - AQCH 400 mg PO TID for 7 days 3 - AQCH 600 mg PO TID for 7 days 4 - Placebo	https://www.ctri.nic.in/Clinicaltrials/pmaindet2.php?EncHid=NTUyNTQ=&Enc=&userName=CTRI/2021/06/034040	15-06-2021	676	RCT	Phase 2	India (IND)	Inclusion criteria: 1. Willingness to provide written informed consent <br/ > <br>2. Male or non-pregnant, non-lactating female aged greater than equal to 18 and less than equal to 65 years <br/ > <br>3. Diagnosis of uncomplicated DF as defined by: <br/ > <br>a) Acute febrile illness (axillary greater than equal to 98.6Ã?Â°F or oral greater than equal to 99.5Ã?Â°F) with two or more of the followi…	Exclusion criteria: 1. Positive Rapid Diagnostic test for Malarial parasite antigen <br/ > <br>2. Patients with DF with warning signs and symptoms <br/ > <br>-Compliant of Severe abdominal pain or tenderness <br/ > <br>-Persistent vomiting <br/ > <br>-Minor bleeding from different sites, scanty haemoptysis, haematemesis, haematuria, increase menstrual flow, gum bleeding,etc. <br/ > <br>-Palpitati…	Health Condition 1: A90- Dengue fever [classical dengue]	1. Primary Safety Outcome measure: <br/ ><br>Proportion of patients who progress from uncomplicated DF to Ã¢â?¬Ë?DF with warning signs and symptomsÃ¢â?¬â?¢ OR Ã¢â?¬Ë?Severe DengueÃ¢â?¬â?¢ <br/ ><br> <br/ ><br>Timepoint: From baseline till end of study <br/ ><br> <br/ ><br>	6. Proportion of patients who develop severe thrombocytopenia defined as platelet count less than 20,000 /mm3 <br/ > <br>7. Proportion of patients with moderate bleeding <br/ > <br>8. Proportion of patients with severe bleeding <br/ > <br>9. Mean change in platelet count <br/ > <br>10. Proportion of patients requiring transfusion of fluids <br/ > <br>11. Virological parameters: <br/ > <br>a. Mean…	17 October 2022
900015	ITMCTR2100004502	Huyen	Huyen	NA	NA	Clinical study of ganghuokanggan Decoction on dengue fever	N	Unable to contact	Mailbox not exist	liu xiaohong	0	16 Airport Road, Baiyun District, Guangzhou, Guangdong	rsclxh@gzucm.edu.cn		Ganghuokanggan	Others	1. Ganghuo Kanggan granules 2. Ganghuo Kanggan granule simulator	http://itmctr.ccebtcm.org.cn/en-US/Home/ProjectView?pid=5f763d09-c9f3-423b-8cee-ae7535841a3a	2021-04-01	500	RCT	0	China (CHN)	Inclusion criteria: (1) Those who meet the diagnostic criteria of dengue fever in acute fever stage of Western medicine. <br> <br>(2) It is in accordance with the syndrome differentiation and diagnosis standard of heat dampness depression and Wei Qi disease. <br> <br>(3) The age ranged from 18 to 65 years (including 18 and 65 years). <br> <br>(4) The onset time was less than 5 days, without TCM t…	Exclusion criteria: The clinical diagnostic criteria of dengue fever were not met	dengue fever	Time of complete fever reduction after treatment;Conversion rate of severe dengue fever;	TCM syndrome;TCM syndrome;Clinical symptoms of dengue fever;Serum dengue virus load;Routine laboratory indicators;	20 February 2023
900016	TCTR20200916008	Huyen	Huyen	NA	NA	Effect of Continuous Positive Airway Pressure on Time to Resolution of Dengue&#45;associated Pleural Effusion	N	Unable to contact	Mailbox not exist	Chaisith	Sivakorn	Department of Clinical Tropical Medicine&#44; Faculty of Tropical Medicine&#44; Mahidol University 420/6 Rat	chaisith.siv@mahidol.edu	Retropective registration	Positive Airway Pressure	Supportive	Treatment according World Health Organization guideline for Dengue Hemorrhagic Fever.,Continuous positive airway pressure (CPAP) therapy might reduce pleural effusion resolution time;Active Comparator Other,Experimental Device;Standard treatment arm,Continuous positive airway pressure (CPAP) therapy arm	https://www.thaiclinicaltrials.org/show/TCTR20200916008	01/05/2020	74	RCT	Phase 4	Thailand (THA)	Inclusion criteria: 1. Age > 18 years; <br>2. Dengue infection confirmed by either antigen detection e.g. PCR for RNA&#44; NS1Ag or antibodies detection e.g. IgM ELISA&#44; paired IgG ELISA methods; <br>3. Newly detected pleural effusion of at least 2 centimeters detected by chest ultrasound at posterior part of right diaphragm in upright position in 24 to 48 hours after fever has disappeared. <b…	Exclusion criteria: 1. An underlying disorder causative of pleural effusion e.g. tuberculous effusion&#44; malignancy effusion&#44; cirrhosis&#44; heart failure&#44; etc. <br>2.Contraindication to CPAP&#44; e.g.&#44; coma&#44; shock or known intolerance for NIV/CPAP <br>3.Pregnancy <br>4.No informed consent <br>5. Cannot communicate with Thai or English language <br>	Dengue is a global problem and is common in more than 120 countries&#44; mainly in Asia and South America. Each year millions of people are infected and up to 20&#44;000 die. <br>Dengue hemorrhagic fever&#44; pleural effusion&#44; Continuous Positive Airway Pressure <br>;Dengue hemorrhagic fever&#44; pleural effusion&#44; Continuous Positive Airway Pressure <br>	Pleural effusion resolution time Time since newly detected pleural effusion till resolution of pleural effusion chest ultrasound	Dyspnea score Time since newly detected pleural effusion till resolution of pleural effusion Modified Borg Score	25 July 2023
900017	TCTR20200506004	Huyen	Tran	Tran	NA	A pilot study examining the effect of Kelulut honey versus placebo in dengue infected patients: A randomized controlled trial.	Y	Y - awaiting reply		Ahmad Fareez	Roslan	Emergency Department&#44; Hospital Canselor Tuanku Muhriz &#45;UKM	fareez_roslan@yahoo.co.uk	Not a peer review https://www.researchgate.net/profile/Nik-Nik-Muhamad/publication/348297570_A_Pilot_Study_Examining_the_Effect_of_Kelulut_Honey_in_Dengue_Infected_Patients_by_Examining_Clinical_Hemodynamic_and_Biochemical_Parameters/links/5ff6d9bb92851c13fef3d5e0/A-Pilot-Study-Examining-the-Effect-of-Kelulut-Honey-in-Dengue-Infected-Patients-by-Examining-Clinical-Hemodynamic-and-Biochemical-Para…	Kelulut honey	Others	1 - Kelulut honey (dose and duration not specified) 2 - Corn syrup	https://www.thaiclinicaltrials.org/show/TCTR20200506004	01/07/2017	47	RCT	Phase 2	Thailand (THA)	Inclusion criteria: Patients presented to emergency department with dengue clinical signs and serological positive dengue using dengue test kit	Exclusion criteria: Excluded were high risk dengue patients&#44; dengue hemorrhagic shock&#44; dengue septic shock&#44; underlying coagulopathy&#44; need of ICU care&#44; ischemic heart disease&#44; pregnant / lactating mothers&#44; underlying diabetic mellitus&#44; incapable of giving consent (altered mental status / psychiatric conditions)&#44; allergic to honey&#44; received transfusion of blo…	Patients studies are confirmed dengue infected by clinical warning sign and serology dengue testing <br>Honey <br>Dengue Fever <br>platelet <br>hematocrit <br>white blood cell<br><br>;Honey <br>Dengue Fever <br>platelet <br>hematocrit <br>white blood cell<br><br>	Improvement in clinical warning signs 3 days after intervention Serial Clinical observation&#44;	Improvement in blood parameters 3 days after intervention Serial blood investigation&#44; FBC&#44; RP&#44; LF	25 July 2023
900018	CTRI/2020/01/022785	Tun	Huyen	NA	NA	An Open Label, Single Arm Clinical study To Evaluate The Safety and Efficacy of HPLT031707 SYRUP in Cases of Thrombocytopenia Associated With Dengue Fever in Pediatric Population - PL_S	N	Y - awaiting reply		Dr Palaniyamma	0	Room no 301, 3rd Floor Clinical Phramacology Reserach and Development Makali, Tumkur Road, Bangalore	dr.palani@himalayawellness.com	PI = Himalaya Wellness company which is also the sponsor	HPLT031707	Others	1 - HPLT031707 Syrup PO for 7 days or until PLT >150 G/L (dose as per kg body weight)	http://www.ctri.nic.in/Clinicaltrials/pmaindet2.php?trialid=37135	20-01-2020	44	Non-randomized	Phase 2	India (IND)	Inclusion criteria: 1)Both male and female pediatric subjects between the age group between >=2 years to <=12 years <br/ ><br>2)Pediatric subjects already confirmed to have DF (Dengue Fever) through ELISA based NS1 Antigen test and/or IgM. <br/ ><br>3)Pediatric subjects who have been clinically diagnosed with dengue fever associated with thrombocytopenia vis a vis platelet count between 50000 cel…	Exclusion criteria: 1)Pediatric subjects diagnosed with DHF Grade 3 or 4,with hypotension / hypovolemia and dehydration <br/ ><br>2)Pediatric subjects with platelet count < 50000 cells/mm3 <br/ ><br>3)Pediatric subjects weighing <10 Kgs and >45 Kgs <br/ ><br>4)Pediatric subjects with any febrile condition with temperature >=103 degree ofF and with a history of any febrile seizures. <br/ ><br>5)Pe…	Health Condition 1: A90- Dengue fever [classical dengue]	Increase in platelet counts as compared to day 0 to day 7.Timepoint: 7 days	1. Time taken to achieve a platelet count of 1.5 Lakh cells/mm3 <br/ ><br>2. Improvement in hematocrit value <br/ ><br>3. Restoration of SGPT within normal levels. <br/ ><br>4. Overall compliance of the subject to the study medication <br/ ><br>5. To assess any adverse events reported or observed during the study period.Timepoint: 7 days	24 November 2021
900019	CTRI/2020/01/022694	Huyen	Huyen	NA	NA	Volume Replacement therapy in children with Dengue: Single centre, Open Labeled, Randomized Control Study to compare the hemodynamic response of two fluid replacement therapy regimen in children presenting with warning signs and compensated shock	N	Y - awaiting reply		Ebor Jacob Gnananayagam J	0	Paediatric ICU, Christian Medical College, Ida Scudder Road Vellore-632004	eborjacob@gmail.com		Fluids	Supportive	Intervention1: NEW "CMC-ICMR Fluid Therapy": For children with Dengue with warming signs:<br><br>1) 30ml/kg of Isotonic crystalloids over 6 hours, REASSESS every 3 hours<br>2) 30ml/kg over 9 hours ,Reassess 3)30ml/kg over 12 hours<br><br><br><br><br><br><br>For children with Dengue with compensated Shock:<br><br>1)30ml/kg over 4 hours, REASSESS every 2 hours<br>2)30ml/kg over 6 hours, REASSESS<br…	http://www.ctri.nic.in/Clinicaltrials/pmaindet2.php?trialid=37089	15-01-2020	222	RCT	N/A	India (IND)	Inclusion criteria: 1) Children aged more than 28 days to completed 15 years <br/ ><br>2) Confirmed Dengue Fever (NS1 positive by ELISA / Dengue IgM positive by ELISA <br/ ><br> <br/ ><br>3) Children with Dengue fever with Warning Signs and /or Compensated Shock <br/ ><br> <br/ ><br>	Exclusion criteria: 1) Children with Severe Dengue (in Hypotensive shock, Severe bleeding causing shock, & Sever organ development as per WHO definition) <br/ ><br> <br/ ><br>2) Refusal of consent <br/ ><br> <br/ ><br>	Health Condition 1: A90- Dengue fever [classical dengue] Health Condition 2: A91- Dengue hemorrhagic fever	1) Development of hypotensive shock (Hypotensive Shock: Systolic Blood pressure less than 5th centile for age & sex (age specific -PALS) <br/ ><br> <br/ ><br>2)Time to achieve desired haemodynamic response <br/ ><br> <br/ ><br> Hemodynamic stabilization will be defined as: <br/ ><br>Heart rate : Reduction of heart rate 20% from the baseline <br/ ><br>Systolic BP: Age specific ( 5th percentile for…	1) To compare the net fluid balance at 48hours and its respiratory effects <br/ ><br> <br/ ><br> Features of Fluid overload <br/ ><br> Respiratory rate (change 20% <br/ ><br> from baseline) <br/ ><br> Work of breathing : Usage of <br/ ><br> accessory muscles of respiration <br/ ><br> Increase in Oxygen requirement <br/ ><br> 2L/min from baseline <br/ ><br> Increased ascites (increased <br/ ><br> …	24 November 2021
900020	CTRI/2019/09/021244	Huyen	Huyen	NA	NA	CLINICAL EFFECTIVENESS OF ASCORBIC ACID AND THIAMINE AS ADJUNCTIVE THERAPY IN CHILDREN WITH SEVERE DENGUE REQUIRING PICU (PEDIATRIC INTENSIVE CARE UNIT) CARE- OPEN LABELLED RANDOMISED CONTROLLED TRIAL.	N	Y - awaiting reply		SASIDARAN K	0	MEHTA MULTISPECIALITY HOSPITALS PVT LTD, NO.2,MCNICHOLS ROAD, CHETPET, CHENNAI.	sasidarpgi@gmail.com	Awaiting authors response	Vitamin C Vitamin B1	Others - Micro	1 - Vitamin C* IV TID and Vitamin B1 IV 100mg BID given as separate infusions over 30 min for 3 days 2 - Standard of care *Vitamin C dose: 1-3 yrs-130mg TID, 4-8yrs- 200mg TID, 9-13yrs- 400mg TID,14-18yrs-600mg TID	http://www.ctri.nic.in/Clinicaltrials/pmaindet2.php?trialid=36706	21-09-2019	66	RCT	N/A	India (IND)	Inclusion criteria: Children with severe dengue (as per WHO 2009 criteria) with confirmed dengue serology.	Exclusion criteria: Children <br/ ><br>1.Those who have been on steroids >2 weeks during admission. <br/ ><br>2.With pre-existing liver/renal/hematological/cardiac disease. <br/ ><br>3.Whose parents refuse consent.	Health Condition 1: A90- Dengue fever [classical dengue]	1.Duration of intravenous fluid therapy(hours) <br/ ><br>2.Duration of PICU stay(hours) <br/ ><br>3.Duration of hospital stay(hours) <br/ ><br>4.% MortalityTimepoint: All parameters are measured at end point- discharge/death	MACROCIRCULATION ASSESSMENT <br/ ><br>1.Estimated creatinine clearance <br/ ><br>2.Stroke volume index <br/ ><br>DESCRIPTIVE SCORING <br/ ><br>3.PELODS score <br/ ><br>PROGNOSTIC SCORING <br/ ><br>4.PRISM3 score <br/ ><br>5.VIS score <br/ ><br>MICROCIRCULATION ASSESSMENT <br/ ><br>6.Lactate clearance <br/ ><br>7.â?²1pH,â?²2pH,â?²3pH <br/ ><br>8.Ferritin level <br/ ><br>REQUIREMENT(YES/NO) <br/ ><…	24 November 2021
900021	CTRI/2019/09/021026	Huyen	Huyen	NA	NA	Need-based vs guidelines-based fluid administration in dengue patients with warning signs: Open-label randomized study.	N	Y - awaiting reply		Dr Manish Soneja	0	Room No 3092, Department of Medicine, AIIMS, New Delhi	manishsoneja@gmail.com		Fluids	Supportive	Intervention1: Need based fluids (0.9% saline/ Ringerâ??s lactate): as per SV and IVC parameters in 2D echocardiography<br>Control Intervention1: Guidelines based Isotonic solution such as 0.9% saline/ Ringerâ??s lactate: as per WHO recommendation in patients of dengue with warning signs<br>	http://www.ctri.nic.in/Clinicaltrials/pmaindet2.php?trialid=36326	16-09-2019	80	RCT	N/A	India (IND)	Inclusion criteria: Confirmed dengue fever (NS 1 positive by ELISA/ Dengue IgM positive by ELISA) with warning signs such as <br/ ><br>Abdominal pain or tenderness <br/ ><br>Persistent vomiting <br/ ><br>Clinical fluid accumulation <br/ ><br>Mucosal bleed <br/ ><br>Lethargy, restlessness <br/ ><br>Laboratory: increase in HCT concurrent with rapid decrease in platelet counts	Exclusion criteria: 1) Pregnancy/ lactation <br/ ><br>2) Refusal to give consent	Health Condition 1: B348- Other viral infections of unspecified site	To study hemodynamic outcomes (heart rate, blood pressure and urine output) in dengue patients with warning signs receiving guidelines-based and need-based fluid therapyTimepoint: every 4 hourly assessment	1. Development of shock <br/ ><br>2. Requirement of vasopressors <br/ ><br>3. Volume of fluid infused till recovery <br/ ><br>4. Fluid overload <br/ ><br>5. Length of hospital stay <br/ ><br>6. Clinically significant bleeding <br/ ><br>7. MortalityTimepoint: baseline and every 4 hours	25 July 2023
900022	CTRI/2019/04/018435	Huyen	Huyen	NA	NA	Profile of Dengue Fever and effect of carica papaya leaf extract capsule on platelet counts and clinical bleeding - CARDEN	N	Y - awaiting reply		Dr Sudhagar	0	2,3 , 2nd cross stree , 7th main road extension , new colony , chromepet , chennai - 600 044	drsudhagar7893@gmail.com		CPLE	Others - CPLE	1 - CPLE PO 1100 mg TID for 5 days 2 - Placebo (multivitamins)	http://www.ctri.nic.in/Clinicaltrials/pmaindet2.php?trialid=30112	10-04-2019	176	Cluster Randomized Trial	Phase 3/ Phase 4	India (IND)	Inclusion criteria: Adult patients aged more than 18 yrsadmitted with fever and dengue Ns1Ag (OR) IgM positive	Exclusion criteria: 1. Patients with chronic liver disease <br/ ><br>2. Patients with dengue co-infectionlike malaria , typhoid , scrub typhus. <br/ ><br>3. Patient with platelet disorders (eg:Immune thrombocytopenic purpura) <br/ ><br>4. Pregnant women with dengue fever. <br/ ><br>	Health Condition 1: A90- Dengue fever [classical dengue]	1. To describe the clinical profile of dengue fever in adult patients admitted in PIMS <br/ ><br> <br/ ><br>2. To determine the effect of carica papaya leaf extract capsuleon platelet counts in adult patients of dengue fever admitted in PIMS <br/ ><br>Timepoint: 8 months	Whether carica papaya leaf extract capsule reduce hemorrhagic manifestationsTimepoint: 10 months	24 November 2021
900023	CTRI/2019/01/017096	Huyen	Huyen	NA	NA	An open labeled, randomized, comparative study to evaluate the Effectiveness of GanjhuVirTM a herbal antiviral in Cases of Dengue Fever with Thrombocytopenia	N	Y - awaiting reply		Dr Rajesh Ganjhu	0	Radhika Ayurveda Research and Development Bhalekar Nagar, Pimple Gurav, Pune, Maharashtra 411027	rajeshganjhu@gmail.com	Product sold on Amazon. The PI selling the product tested. Website claiming broad effect on COVID-19, hepatitis, encephalitis, rabies. The only possible relevant publication can be found at https://ijpsr.com/bft-article/antiviral-potential-of-desmodium-gangeticum-l-dc-extract-development-of-antiviral-phytomedicine-ganjhuvirr-for-the-treatment-of-dengue-fever-associated-with-thrombocytopenia/	Ganjhuvir Liquid	Others	1 - Ganjhuvir Liquid (Desmodium gangeticum root extract) 10 ml BID (duration not specified) 2 - Standard of care	http://www.ctri.nic.in/Clinicaltrials/pmaindet2.php?trialid=29977	30-01-2019	50	RCT	Phase 2/ Phase 3	India (IND)	Inclusion criteria: 1.Male or Female Subject aged between 18 and 60 years <br/ ><br>2.Diagnosis confirmed as DF Grade 1. <br/ ><br>3.Platelet count is below 100,000 and above 30,000 per ÂµL <br/ ><br>4.ALT/SGPT level less than 165 U/L <br/ ><br>5.Subject willingly giving written informed consent <br/ ><br>	Exclusion criteria: 1.Patient diagnosed with DHF Grade 3 or 4 <br/ ><br>2.Platelet levels are less than 30,000 per ÂµL <br/ ><br>3.Patient is either pregnant or lactating <br/ ><br>4.Has received blood products or blood transfusion during the current hospital stay Or during last one month <br/ ><br>5.Is the patient diagnosed with ITP, Leukaemia or Hemophilia <br/ ><br>6.Serum Creatinine is more t…	Health Condition 1: B338- Other specified viral diseases	Change in mean platelet countTimepoint: Screening visit, Visit 1 Day1,Visit 2 Day3, Visit 3 Day5	Change in global assessment for overall improvement <br/ ><br>Percentage of participants with adverse events <br/ ><br>Changes in the vitals, Tolerability of study <br/ ><br>drugs, myalgia etc.Timepoint: Screening visit, Visit 1 Day1,Visit 2 Day3, Visit 3 Day5	24 November 2021
900024	CTRI/2018/08/015526	Huyen	Huyen	NA	NA	A Multi-centric, Double blind, Prospective, Placebo controlled, Randomized, observational study to evaluate the Efficacy and Safety of Carica Papaya Leaf Extract (CARIMAX), as empirical therapy for prevent Thrombocytopenia associated with Dengue Fever	N	Y - awaiting reply		DrNagabhushan KH	0	Katra Phytochem Pvt ltd Unit : No. 7, A-1, Attibele Industrial Area, Anekal Taluk, Bengaluru Dist. India	nagabhushandr@katraphyto.com	Even the title predict methodological flaws	CPLE	Others - CPLE	1 - CPLE (CARIMAX) PO 1100mg TID for 5 days 2 - Placebo	http://www.ctri.nic.in/Clinicaltrials/pmaindet2.php?trialid=27443	30-08-2018	60	RCT	Post Marketing Surveillance	India (IND)	Inclusion criteria: 1. Patients who were confirmed to have DF or DHF grade I and II, <br/ ><br>2. Subjects must sign with date an Informed Consent (ICF) prior to any evaluation and participation in the trial, <br/ ><br>3. Male and female patients above 18 years and below 60 years old, <br/ ><br>4. Patients with a baseline alanine transaminase (ALT) level of not more than 3 times of the upper limi…	Exclusion criteria: 1. Pregnant or lactating women, <br/ ><br>2. Patients with Dengue hemorrhagic fever grade III and IV, <br/ ><br>3. Patients with platelet count less than 20000/microlitre <br/ ><br>4. Patients with thrombocytopenia presenting with active bleeding <br/ ><br>5. Patients who have received blood or blood products transfusion during the current illness or during past one week, <br/…	Health Condition 1: null- Dengue patients	Increase in the platelet counts from the baseline levels to the end of therapyTimepoint: Day 1, Day 2,Day 3,,Day 4 and Day 5	Change in the RBC levels from the baseline levels till the end of therapy <br/ ><br>Change in WBC levels from the baseline levels till the end of therapy <br/ ><br>Change in the Haematocrit levels from the baseline levels to the end of therapy <br/ ><br>Comparison of incidence and rate of adverse events occurred between the two arms to evaluate the safety and tolerability <br/ ><br>Timepoint: Day…	24 November 2021
900025	CTRI/2018/07/014988	Huyen	Khoi	Khoi	Huyen	A Multi-centric, Double blind, Placebo controlled, Randomized, observational study to evaluate the Efficacy and Safety of Carica Papaya Leaf Extract, (ZYBORICA TABLET ) as empirical therapy for thrombocytopenia associated with dengue fever	Y	Y - awaiting reply		Mr LAKSHMANA PERUMAL SPT	0	Mi Lab LifeSciences(P) Limited 81 & 82, Shree Om Ramaswamy Reddy Layout, Horamavu, Bengaluru, Karnataka	lakshman@milablifesciences.com	PI = MiLab company which produced the tablet https://www.pharmahealthsciences.net/pdfs/volume7-issue22019/6.vol7-issue2-2019-MS-15722.pdf	CPLE	Others - CPLE	1 - CPLE (ZYBORICA) PO 1100mg TID for 5 days 2 - Placebo	http://www.ctri.nic.in/Clinicaltrials/pmaindet2.php?trialid=27296	23-07-2018	60	RCT	Post Marketing Surveillance	India (IND)	Inclusion criteria: 1. Male and female patients above 18 years and below 60 years old, <br/ ><br>2. Patients who are confirmed to have DF or DHF grade I and II by NS1 antigen test, <br/ ><br>3. Patients having thrombocytopenia with at platelet count between 30,000 /micro litre to 150,000/micro litre, <br/ ><br>4. Patients with a baseline alanine transaminase (ALT) level of not more than 3 times o…	Exclusion criteria: 1. Patients with Dengue hemorrhagic fever grade III and IV, <br/ ><br>2. Patients with platelet count less than 30,000/micro litre, <br/ ><br>3. Pregnant or lactating women, <br/ ><br>4. Patients who have received blood or blood products transfusion during the current illness, <br/ ><br>5. Patients with thrombocytopenia Purpura (ITP), Leukemia, Hemophilia, <br/ ><br>6. Patient…		Increase in the platelet counts from the baseline <br/ ><br>levels to the end of therapyTimepoint: Day 1,Day 2,Day 3,Day 4 and Day 5	Change in the RBC levels from the baseline <br/ ><br>levels till the end of therapy <br/ ><br>Change in WBC levels from the baseline levels <br/ ><br>till the end of therapy <br/ ><br>Change in the Haematocrit levels from the <br/ ><br>baseline levels to the end of therapy <br/ ><br>Comparison of incidence and rate of adverse <br/ ><br>events occurred between the two arms to <br/ ><br>evaluate th…	24 November 2021
900026	CTRI/2018/05/014256	Huyen	Khoi	NA	NA	chloride restrictive versus chloride liberal fluid therapy protocol in children aged 2 months-18 years with dengue shock-open label randomised control study	?	Y - awaiting reply		DrKSasidharan	0	PICU Consultant,Dr Mehta Children HospitalsNo.2 Mc Nichols Road,3rd Lane,Chetpet,Chennai	sasidarpgi@gmail.com		Fluids	Supportive	Intervention1: chloride restricted fluid(plasmalyte): dose:10-20ml/kg fluid bolus<br>route:intravenous<br>Control Intervention1: chloride liberal fluid(normal saline): dose:10-20ml/kg fluid boluses till shock correction<br>route:intravenous<br>	http://www.ctri.nic.in/Clinicaltrials/pmaindet2.php?trialid=20962	05-06-2018	42	RCT	Phase 3	India (IND)	Inclusion criteria: children with dengue shock	Exclusion criteria: Children with primary immunodeficiency or <br/ ><br>dependant on blood transfusion or <br/ ><br>known case of chronic liver disease	Health Condition 1: null- children with dengue shock requiring intravenous fluid therapy	delta sodium,delta potassium,delta chloride,delta biarbonate,urine output trendTimepoint: every 12 hours till child stops receiving study fluids	ejection fraction in echo,E/Avalue in echoTimepoint: till intravenous fluid therapy is on flow	24 November 2021
900027	CTRI/2018/03/012781	Huyen	Khoi	NA	NA	Albumin versus saline for fluid resuscitation in children with severe dengue: A Prospective Randomized Control Trial	?	Y - awaiting reply		Dr Suchitra Ranjit	0	#15, Shafi Mohammad road, thousand lights, Chennai	chitrasona@rediffmail.com		Albumin	Supportive	Intervention1: normal saline: Group 1 will receive Normal Saline 25 ml per kg over 2 hoours as the resuscitation and and also for ongoing fluid loses. Fluid supllementation is continued till the recover stage<br>Control Intervention1: albumin: Group 2 will receive albumin 1gm/kgover 2-6 hours as the resuscitation and ongoing fluid,in addition to NS. This will continue till the child enters recove…	http://www.ctri.nic.in/Clinicaltrials/pmaindet2.php?trialid=24545	02-04-2018	400	RCT	N/A	India (IND)	Inclusion criteria: patients with severe dengue in critical phase	Exclusion criteria: Infants and children admitted to the HDU/PICU with Severe Dengue with <br/ ><br>a. Significant bleeding or drop in Hct requiring transfusion <br/ ><br>b. Need for positive pressure ventilation ( NIV or invasive ventilation) at presentation to PICU <br/ ><br>c. Co-infections: Bacterial sepsis, scrub <br/ ><br>d. Patients who were fluid resuscitated prior to arrival <br/ ><br>e.…	Health Condition 1: null- with severe dengue fever	1. Need for rescue colloids <br/ ><br>2. Need for ventilation (NIV/invasive ventilation) <br/ ><br>3. Organ failure <br/ ><br>4. Mortality <br/ ><br>Timepoint: on day 1 , 2 and 3 of admission and starting the fluid therapy <br/ ><br>	1. Need for diuretic/hemo-dialysis/CRRT <br/ ><br>2. Duration of positive pressure <br/ ><br>3. Duration of PICU, Hospital stay <br/ ><br>Timepoint: during the period of hospitalization	24 November 2021
900028	CTRI/2018/02/011916	Khoi	Khoi	Khoi	Huyen	Clinical Evaluation for the Thrombopoietic Activity of Platenza Tablet in Cases of Dengue with Thrombocytopenia- Randomized Open Label Controlled Clinical Study	Y	Unable to contact	Mailbox not exist, contacted PI mohandhas11@yahoo.com	Dr Srikrishna H A	0	Medical Services and Clinical Trials The Himalaya Drug Company Department of Clinical Pharmacology Research and Development Makali	dr.palani@himalayawellness.com	Retrospectively registered. Same trial with line 199?	CPLE plus	Others - CPLE	1 - Papaya, Gudichi and Maricha (Platenza) 2 tablets PO BID for 10 days 2 - CPLE 1 tablet PO TID for 10 days	http://www.ctri.nic.in/Clinicaltrials/pmaindet2.php?trialid=21836	18-08-2017	40	RCT	Phase 2	India (IND)	Inclusion criteria: 1.Both male and female subjects between the age group of >=18 years to <= 60years who are confirmed to have DF (Dengue Fever) grade 1 and grade 2 by IgG, IgM and NS1 Antigen. <br/ ><br>2.Subjects who have been diagnosed with clinically significant dengue fever associated with thrombocytopenia with platelet count between 30000/ÂµL to 1,00,000/ÂµL. <br/ ><br>3.Subjects with the …	Exclusion criteria: Subject diagnosed with DHF Grade 3 or 4. <br/ ><br>Subjects with hypotension / hypovolemia. <br/ ><br>Subjects platelet count <30000/ÂµL. <br/ ><br>Subject presenting with hemorrhagic phenomena at screening evidenced with positive Torniquette test, petechiae, ecchymoses, or purpura, bleeding from the mucosa, gastrointestinal tract, injection sites or other locations and haemet…	Health Condition 1: null- Dengue fever associated with low platelet counts	Increase in the platelet counts in dengue fever with low platelet counts. <br/ ><br>Clinically significant improvement in the signs and symptoms of dengue fever with thrompocytopeniaTimepoint: Efficacy parameters will be assessed at Screening/ Baseline, Day 3, Day 5, Day 7 and Day 10 (End of the study) <br/ ><br>Clinical Parameters - Screening/Baseline, Day 3, Day 5, Day 7 and Day 10 (End of the …	No adverse events reported or observed during the study period <br/ ><br>Imporoved quality of lifeTimepoint: Screening and end of the study(end of Day 10)	24 November 2021
900029	CTRI/2018/01/011548	Khoi	Khoi	NA	NA	Role of Doxycycline in Management of Children with Dengue Infection	N	Y - awaiting reply		Ashok H C	0	Department of Paediatrics, Room 108, JSS Hospital, Mysore Mahathma Gandhi Road, Mysore Karnataka, India. Pin- 570004.	vghunsur@rediffmail.com	Fulltext not found, awaiting authors' confirmation	Doxycycline	HDT	1 - Doxycycline 5mg/kg BID for 7 days 2 - Placebo (salt)	http://www.ctri.nic.in/Clinicaltrials/pmaindet2.php?trialid=22326	01-02-2018	202	RCT	N/A	India (IND)	Inclusion criteria: children between 8yrs and 18yrs with confirmed dengue fever	Exclusion criteria: children in whom oral medications are contraindicated <br/ ><br>children with known hypersensitivity to Doxycycline <br/ ><br>Children on antiepileptic drugs <br/ ><br>children who have recieved doxycycline elsewhere for present illness	Health Condition 1: null- Dengue Infection	DeathTimepoint: with in 7 days or discharge from hospital which ever later	Admission to hospital, IV fluid requirement, ICU admission, Need for transfusion, Progression of disease from dengue fever to DF with warning signs to Severe DengueTimepoint: 7 days from intervention	24 November 2021
900030	CTRI/2017/12/010834	Khoi	Khoi	NA	NA	Positive Approach Treatment of DENGUE FEVER with Internet Base Searched New Re-purposed Antiviral and Anti-cytokine drugs for Radical Cure - DFAVACRC	N	Y - awaiting reply		Dr M Chandramohan	0	37, CHITRAKARA STREET MADURAI-625001 37, CHITRAKARA STREET MADURAI-625001	chandramohan1936@gmail.com		Cocktails	Cocktail	Antivirals: 1)Chloroquine 5mg /kg oral: 2mg/kg IM/IV 2)Doxycycline 100mg bid oral / IV 3)Prochloperazine 5mg bid oral / 12.5mg IV/IM bid 4)S-Adenosyl L-Methionine 400mg bid oral 5) Ribavirin 200mg QID oral Anti-Cytokines: 1)Chloroquine 5mg /kg oral: 2mg/kg IM/IV 2)Doxycycline 100mg bid oral / IV 3)Monteleukast 10mg od oral 4)Tolfenamic Acid 200mg bid oral Groups: 1. Initial 50 patients (grade 0 &…	http://www.ctri.nic.in/Clinicaltrials/pmaindet2.php?trialid=20683	10-11-2017	350	Non-randomized	Phase 1	India (IND)	Inclusion criteria: Dengue Fever Patient >3 days fever-severe body&joints pain-conjuntival congestion-retro bulbar tenderness-Skin and Hard Rashes-headache-nausea; male,female all age. Dengue detection Elisa NS1 IgM & IgG & DENV-RTPCR Viral Load. Serum Level of NS1, TNF-Alpha, Interleukin B1, Interleukin-6.	Exclusion criteria: Other Super Added infection, if present - Malaria, Chikunkunya, Swine Flu, Etc.,	Health Condition 1: null- Dengue Fever Patient-3 days fever-severe body&joints pain-conjuntival congestion-retro bulbar tenderness-Rashes-headache-nausea; male,female all age. Dengue detection Elisa NS1 IgM & IgG & DENV-RTPCR	100% Recovery Possible because early intervention of category 1,2,3 - 0 to 2 pilot study category 4,5,6 may have partial recovery and mostly there will be no death in our protocol treatmentTimepoint: 100% Recovery Possible because early intervention of category 1,2,3 - 0 to 2 pilot study category 4,5,6 may have partial recovery and mostly there will be no death in our protocol treatment	Follow up re-assessment of recurrence of the particular geno type infectionTimepoint: 6 months to 2 years	24 November 2021
900031	CTRI/2017/11/010586	Khoi	Khoi	NA	NA	Evaluation of add on efficacy & safety of an ayurvedic formulation in the management of dengue fever & prevention of its complications â?? A double blind clinical study - DF	N	Y - awaiting reply		Dr BS Prasad	0	Shri B.M.Kankanawadi Ayurveda Mahavidyala KLE Universityâ??s Shri B.M.Kankanawadi Ayurveda Mahavidyala Shahapur Belagavi	dr_bsprasad@rediffmail.com		AYUSH PJ-7	Others	Intervention1: AYUSH PJ-7: 700mg of trial formulation along with standard care <br>2 Tablets of 350mg BID for 10days<br>Control Intervention1: Placebo: 700mg of placebo along with standard care (2 Tablets of 350mg), BID- Placebo group<br>Control Intervention2: Placebo: 700mg of placebo along with standard care <br>2 Tablets of 350mg BID for 10days<br>	http://www.ctri.nic.in/Clinicaltrials/pmaindet2.php?trialid=20020	01-09-2017	250	RCT	Phase 3	India (IND)	Inclusion criteria: 1)Fever of >38Deg C of <72 hr duration and at least two of the following criteria indicating probable dengue infection: <br/ ><br>a. Lived or worked in or recent travel to dengue endemic area <br/ ><br>b. Nausea and vomiting <br/ ><br>c. Presence of rash <br/ ><br>d. Aches and pains, including headache, or retro â??orbital, muscle or joint pain <br/ ><br> 2) Positive NS1 by EL…	Exclusion criteria: 1.History of presently active intestinal disorders- Bleeding, mal-absorption, history of inflammatory bowel disease <br/ ><br>2.Current usage of drugs â?? anticoagulants, diuretics, steroids, immunosuppressants <br/ ><br>3.Any clinically significant acute illness <br/ ><br>4.Known chronic diseases :- CKD ( GFR <30), CHF, HIV ( CD4 <200) TB in intensive phase of treatment, mali…	Health Condition 1: null- Patients with confirmed dengue fever, Positive NS1	1.To study effect on capillary leak in Dengue fever as measured by serial ultrasound chest & abdomen for third space fluid accumulation <br/ ><br>2.Change in hematocrit <br/ ><br>3.Change in albumin level <br/ ><br>4.Virological Log Reduction (Virological Endpoint) <br/ ><br>5.Fever Reduction (Clinical Endpoint) <br/ ><br>6.Quantitative NS1 clearance <br/ ><br>7.Hematology Normalisation ) <br/ ><…	Safety: Proportion of patients experiencing adverse events and serious adverse eventsTimepoint: 14 Days	24 November 2021
900032	CTRI/2017/11/010547	Khoi	Khoi	NA	NA	Per Rectal Nutritional Integration In Severe Dengue Tertiary Stage - PRNID	N	Y - awaiting reply		Dr Vijay Verma	0	J.P.Health Paradise Railway Road Haridwar Uttarakhand Dr Vijay Verma House no 86 Bilkeshwar Colony Haridwar uttarakhand	drvijayverma@hotmail.com		Rectal sesame oil,honey and herbal extracts	Others	Intervention1: J P Nutrition Per Rectal: This per rectal nutrition prepared on the principal of ayurveda.This ner rectal nutrition is made of sesame oil,honey and herbal extracts. Dosage according to age and weight :<br>1. J P Per Rectal Nutrition 2 ml per kg twice a day till 15 years of age .<br>2. J P Per Rectal Nutrition 60 ml in adult (60 to 80 kg ) twice a day .<br><br>Control Intervention1:…	http://www.ctri.nic.in/Clinicaltrials/pmaindet2.php?trialid=20934	12-10-2013	100	RCT	Phase 3	India (IND)	Inclusion criteria: NS 1 Positive Dengue Viral Fever	Exclusion criteria: Recovering Dengue NS 1 positive cases after tertiary stage protocol	Health Condition 1: null- Dengue Viral Fever	Symptomatic Relief <br/ ><br>Increase Platelet counts. <br/ ><br>Decrease C R P level. <br/ ><br> .Timepoint: one month .	Prevention of post dengue syndromeTimepoint: one year	24 November 2021
900033	SLCTR/2017/037	Tran	Tran	NA	NA	Efficacy of the combination of oral tranexamic acid with oral norethisterone versus oral tranexamic acid alone in treatment of bleeding per vagina during dengue infection - A single blinded,randomized controlled study	N	Y - awaiting reply		Dr. Ananda Wijewickrama	0	National Institute of Infectious Disease, IDH, Angoda, Sri Lanka	anandawijewickrama@hotmail.com		Tranexamic plus norehisterone	Supportive	1 - Tranexamic acid 1g PO TID plus norethisterone 5mg PO TID until bleeding completely ceases 2 - Tranexamic acid 1g PO TID plus placebo PO TID until bleeding completely ceases	https://slctr.lk/trials/slctr-2017-037	2017-12-01	100	RCT	Phase 2	Sri Lanka (LKA)	Inclusion criteria: 1. Female patients aged over 18 years <br>2. Confirmed to have dengue infection (either by dengue NS1 antigen test or by the presence of dengue specific IgM antibodies(rapid strip tests) ) <br>3. Presence of bleeding per vagina (including menstrual bleeding, inter menstrual bleeding or peri-menopausal bleeding)	Exclusion criteria: 1. Patients who are too ill to give consent <br>2. Patients who already have per vaginal bleeding on admission. <br>3. Pregnant dengue patients <br>4. Patients with per vaginal bleeding due to loss of undetected pregnancy (confirmed by urine hCG strip test) <br>5. Past history of thrombo-embolic events including myocardial infarction (MI), transient ischaemic attack (TIA), Cer…	Dengue	Reduction in the quantity of per vaginal bleeding assessed using Pictorial Blood loss Assessment Charts (PBACs) by asking the patient to mark the pattern of soiling (Higham et al, 1990). The soiling will be scored on a 10 point scale. Presence of clots > 1cm will be given a score of 5 points. 100 points in this scoring system will be considered equal to 80ml of blood loss. When the score exceeds …	Requirement of blood transfusions: It will be decided by the treating physician, based on the Sri Lanka National Guidelines on Management of Dengue Fever and Dengue Haemorrhagic Fever In Adults by Ministry of Health. <br> [Daily until recovery: <br>The day of recovery will be defined when all of the following 3 criteria are fulfilled: <br>1. Patient afebrile for 24 hours <br>2. Platelet counts of…	25 July 2023
900034	SLCTR/2017/034	Tran	Tran	NA	NA	Effect of papaya (Carica papaya) leaf extract on plasma leakage and platelet count in dengue fever: a randomized controlled trial	N	Y - awaiting reply		Prof. Sarath Lekamwasam	0	Population Health Research Center Department of Medicine, Faculty of Medicine, Karapitiya, Galle Sri Lanka	slekamwasam@gmail.com		CPLE	Others - CPLE	1 - CPLE (from 50g of fresh papaya leaves) PO 25ml BID for 5 days 2 - Standard of care	https://slctr.lk/trials/slctr-2017-034	2017-10-09	240	RCT	Phase 2	Sri Lanka (LKA)	Inclusion criteria: 1. Male and female patients aged between 14-70 years <br> <br>2. Dengue fever confirmed by positive dengue antigen or specific IGM <br> <br>3. Platelet count <150,000/microlitre	Exclusion criteria: 1. Plasma leak determined by ultrasonography <br>2. Pregnant or lactating <br>3. Decompensated cardiac failure as determined by clinical features <br>4. Ongoing renal or hepatic disease as determined by clinical features and lab investigations <br>5. BMI >35kg/m2 <br>6. Known allergy to papaya <br>7. Previous history of bleeding or platelet disorders <br>8. Active peptic ulcer…	Dengue fever	The occurrence and severity of plasma leakage <br><br>Occurrence of plasma leak will be determined ultrasonically. The severity of leak will be determined by the requirement of crystalloid and colloid boluses and blood transfusions. [Daily until complete recovery <br>Complete recovery will be defined as defervescence and rise of platelet count >75,000/microlitre ]<br>	Severity of thrombocytopenia (absolute platelet count) <br> [Daily until complete recovery <br>Complete recovery will be defined as defervescence and rise of platelet count >75,000/microlitre ]<br>Derangement of liver transaminases (absolute serum AST and ALT) [Daily until complete recovery <br>Complete recovery will be defined as defervescence and rise of platelet count >75,000/microlitre ]<br>D…	25 July 2023
900035	CTRI/2017/08/009579	Tran	Tran	NA	NA	A prospective study to evaluate the safety and efficacy of Carica papaya leaf extract (Oral Caripill) in the treatment of severe thrombocytopenia (s30,000/Âµl) in dengue - AIMSCARI	N	Y - awaiting reply		Dr Vidya P Menon	0	Dept of General Medicine Amrita Institute of Medical Sciences and Research Center, AIMS Ponekkara, Kochi.	veenam20656@aims.amrita.edu		CPLE	Others - CPLE	1 - CPLE (Caripill) PO 1100mg TID for 5 days 2 - Placebo	http://www.ctri.nic.in/Clinicaltrials/pmaindet2.php?trialid=17629	05-12-2016	100	RCT	Phase 2/ Phase 3	India (IND)	Inclusion criteria: 1. Provide signed and dated informed consent form <br/ ><br>2. Willing to comply with all study procedures and be available for the duration of the study <br/ ><br>3. Male or female, aged greater than or equal to 18 yrs of age. Clinically diagnosed of dengue and a peripheral platelet count of less than or equal to 30,000/ÂµL. <br/ ><br>4. A laboratory positive diagnosis of den…	Exclusion criteria: 1. Pregnancy and lactation. <br/ ><br>2. Patients who has been given steroids for thrombocytopenia and also those who have been transfused platelets before starting the drug <br/ ><br>3. Taking indigenous medicines. <br/ ><br>4. Creatine kinase (CK) >1000 U/L <br/ ><br> <br/ ><br>	Health Condition 1: null- Dengue	Comparison of peak platelet counts and hematocrit levels between the treatment and placebo groups. <br/ ><br> <br/ ><br>Comparison of the frequency and type of blood product, more specifically platelet transfusions between the treatment and placebo groups. <br/ ><br>Timepoint: 12 months	Correlation of platelet counts with phases of dengue <br/ ><br> <br/ ><br>Compare and evaluate the correlation of viremia with peripheral platelet counts between the treatment and placebo groupsTimepoint: 12 months	24 November 2021
900036	SLCTR/2017/028		Tran	NA	NA	Effectiveness of Vitamin C in reducing morbidity in patients with Dengue fever - A double blinded randomized placebo controlled pilot study.	N	Y - awaiting reply		Dr. H M M Herath	0	Faculty of Medicine, University of Ruhuna, Galle, Sri Lanka	herathtp@gmail.com		Vitamin C	Others - Micro	1 - Vitamin C PO 1000mg BID for 5 days 2 - Placebo	https://slctr.lk/trials/slctr-2017-028	2017-09-01	60	RCT	Phase 2	Sri Lanka (LKA)	Inclusion criteria: 1. Male and female patients aged 12-70 years. <br>2. Previously healthy patients coming with dengue fever <br>3. Within the first 3 days of fever <br>4. Positive NS1 dengue antigen <br>5. Platelet count more than 100 000/mm3	Exclusion criteria: 1. Patients under age of 12 years and above 70 years <br>2. Those who have any evidence of plasma leakage, shock or impeding shock, fluid overload, internal bleeding at that time of recruitment <br>3. Those who have severe vomiting or inability to take oral fluids <br>4. Drowsy patients - Drowsiness will be assessed clinically based on appearance followed by glasgow coma scale…	Dengue fever	Number of days need to be hospitalised.<br> [Daily during hospital stay]<br>Number of patients going into leaking phase<br> [Daily during hospital stay]<br>Secondary bacterial infection [Daily during hospital stay]<br>	None [None]<br>	25 July 2023
900037	CTRI/2017/07/009139	Tran	Tran	NA	NA	Effectiveness of Carica Papaya leaf extract in increasing the platelet count in cases of dengue fever with thrombocytopeniaâ?? â?? A double blind placebo randomised controlled trial	N	Y - awaiting reply		Dr Carolin Elizabeth George	0	Community Health Division Bangalore Baptist Hospital Bellary road Hebbal	carolinelizabethj@gmail.com		CPLE	Others - CPLE	1 - CPLE (Caripil) PO 1100 mg TID for 5 days 2 - Placebo	http://www.ctri.nic.in/Clinicaltrials/pmaindet2.php?trialid=13309	01-03-2016	100	RCT	Phase 2/ Phase 3	India (IND)	Inclusion criteria: <br/ ><br> Inclusion criteria <br/ ><br> a. Age 15-70 years and <br/ ><br> b. Dengue Ag/Ab OR both Ag, Ab positive <br/ ><br> c. Inpatients <br/ ><br> d. Platelet count less than 1,00,000 and <br/ ><br> e. Patients willing to participate in study and given informed consent <br/ ><br>	Exclusion criteria: • Pregnant or lactating women <br/ ><br>• Patients with Dengue hemorrhagic fever grade III and IV, <br/ ><br>• Patients with platelet count less than 10000/micro liter <br/ ><br>• Patients with thrombocytopenia presenting with active bleeding <br/ ><br>• Patients who have received blood or blood products transfusion during the current illness or during past one week, <br/ ><br…	Health Condition 1: null- Patients with dengue fever	Mean platelet countTimepoint: Day 1, 2, 3,4 and 5	Morbidity profile <br/ ><br>WBC count <br/ ><br>RBC countTimepoint: Days 1, 2, 3, 4 and 5	24 November 2021
900038	ChiCTR-IPR-16009233	Tran	Tran	NA	NA	Lianbizhi injection for treatment of dengue fever - randomized controlled multicenter clinical study	N	Y - awaiting reply		Qin Li	0	312 Xihong Road, Gulou District, Fuzhou, Fujian, China	liqing05912006@163.com		Lianbizhi injection	Others	?	http://www.chictr.org.cn/showproj.aspx?proj=15617	2016-09-11	120	RCT	Post-market	China (CHN)	Inclusion criteria: (1) patient with dengue-related clinical symptoms and with a history of epidemiology (dengue fever occurred after patient reaching epidemic area within 15 days, or live in areas with dengue cases); or patient with dengue-related clinical symptoms and with leucopenia and thrombopenia; <br>(2) based on Guidelines for diagnosis and treatment of dengue fever (2014 edition), patien…	Exclusion criteria: (1) pregnant woman, allergic constitution or allergic to experimental drug composition; <br>(2) patient of renal insufficiency; <br>(3) patient of uncontrolled disease like diabetes, coronary heart disease, liver cirrhosis, or severemalnutrition; <br>(4) patient of severe dengue fever; <br>(5) patient of secondary infection; <br>(6) patient of hemolysis phenomenon; <br>(7) pat…	dengue fever	fever relief time;main symptoms relief time;	clinical cure rate;time for NS1 antigen turning negative;time for white blood cell (WBC) return to normal;time for platelet (PLT)return to normal;	18 April 2017
900039	ChiCTR-IPR-15006778	Tran	Tran	NA	NA	Efficacy and safety of Tanreqing injection in patients with dengue fever: a randomised, proof-of-concept trial	N	Y - awaiting reply		Li jun	0	111 Dade Road, Yuexiu District, Guangzhou, Guangdong, China	13728065350@163.com		Tanreqing injection	Others	?	http://www.chictr.org.cn/showproj.aspx?proj=11467	2015-09-01	316	RCT	Post-market	China (CHN)	Inclusion criteria: (1) Patients had met at least two criteria indicating probable dengue infection (on the basis of the 2014 National Health and Family Planning Commission of PRC dengue classifi cation scheme),and had a positive result on a dengue NS1 antigen or PCR assay. <br>(2) Patients aged 18–65 years; <br>(3) Patients had a fever (>38 degree C) for less than 48 h; <br>(4) Patients agreed t…	Exclusion criteria: (1) Patients with severe bleeding, including subcutaneous hematoma, hematemesis, melena, vaginal bleeding, hematuria, intracranial hemorrhage,etc; <br>(2) Patients with dengue shock complication, Appeared heartbeat speed, acromegaly wet, capillary filling time prolonged > 3 seconds, pulse slim and fragile or undetectable, pulse pressure or the decrease of the blood pressure me…	dengue	Duration of fever;Wihte blood cell count;	the rate of main symptoms disappeared;Platelet count;	18 April 2017
900040	CTRI/2014/10/005120	Tran	Tran	NA	NA	EFFECT OF CARICA PAPAYA LEAF EXTRACT ON PLATELET AGGREGATION, MEMBRANE FLUIDITY AND P-SELECTIN EXPRESSION IN DENGUE INFECTION: A RANDOMISED CONTROLLED TRIAL	N	Y - awaiting reply		Dr R SOUNDRAVALLY	0	Associate Professor, Department of Biochemistry, JIPMER, Puducherry.	soundy27@yahoo.co.in		CPLE	Others - CPLE	1 - CPLE (PAPAYUR) PO 600 mg BID for 12 days 2 - Standard of care	http://www.ctri.nic.in/Clinicaltrials/pmaindet2.php?trialid=10038	24-10-2014	60	RCT	Phase 4	India (IND)	Inclusion criteria: ï?? Dengue Fever Subjects 18-60 yrs positive for dengue NS1 antigen or anti IgM/IgG dengue antibodies or virus by Reverse Transcriptase PCR. <br/ ><br> <br/ ><br>	Exclusion criteria: ï?? Dengue fever group C and those with bleeding manifestations other than petechiae/purpura <br/ ><br>ï?? Pregnant or lactating women. <br/ ><br>ï?? Known case with hepatic and renal diseases. <br/ ><br>ï?? Patients with inherited platelet disorders <br/ ><br>ï?? Patients on medications which interfere with platelet function (NSAIDs) will be excluded from the study. <br/ ><br…	Health Condition 1: null- non-severe dengue patients.	supplementation of papaya leaf extract to dengue patients increases platelet aggregation,decreases membrane fluidity and p-selectin expressionTimepoint: 1st day, 3rd day and 7th day of start of intervention	Improvement in platelet count and hematocrit value.Timepoint: 0,3rd and 7th day	24 November 2021
900041	ChiCTR-TRC-14005244	Tran	Tran	NA	NA	Efficacy and safety of ReDuNing Injection in hospitalized uncomplicated Dengue fever patients: a pil	N	Y - awaiting reply		Yang Zhongqi	0	16# Dayuan Jichang Road, Guangzhou, Guangdong province	yang_zhongqi@163.com		Reduning injection	Others	?	http://www.chictr.org.cn/showproj.aspx?proj=4332	2014-09-18	72	RCT	Other	China (CHN)	Inclusion criteria: (1) Consistent with dengue clinical manifestations, with epidemiological history (have been to dengue endemic areas 15 days prior to the onset, dengue cases have occurred in residence), or leukopenia and thrombocytopenia; <br>(2) According to the Guidelines for the diagnosis and treatment of dengue fever(china, 2014), hospitalized patients with highly suspicious of dengue feve…	Exclusion criteria: (1) Severe Dengue fever patients; <br>(2) Patients with secondary infection; <br>(3) With diabetes, coronary heart disease, liver cirrhosis, peptic ulcer, asthma, COPD, Mediterranean anemia, chronic renal dysfunction and other underlying diseases, and glucose 6-phosphate dehydrogenase (G-6-PD) deficiency disease; <br>(4) Obesity or severe malnutrition patients; <br>(5) Allergi…	Dengue fever	Time of temperature to nomal;nucleic acid detection of serum pathogeni;	Time of clinical symptoms disappeared;Blood analysis;Serum inflammatory factors;Hospitalization tim;	18 April 2017
900042	CTRI/2014/06/004660	Tran	Huyen	Tran	Huyen	A Prospective, open labeled, clinical study to evaluate the efficacy and safety of DENPAP of liquid syrup in the treatment of Dengue fever	Y			Dr Harisha S	0	ICBio Clinical Research Pvt. Ltd. #16, ICBio Tower, Yelahanka Main Road Chikkabetahalli, Vidyaranyapura, Bangalore	harish@icbiocro.com	Registered retrospectively: published Apr 2020, registered on TCTR May 2020 https://www.ijpsr.info/docs/IJPSR19-10-09-007.pdf	CPLE	Others - CPLE	1 - CPLE (DENPAP) 15ml BID for 05 days	http://www.ctri.nic.in/Clinicaltrials/pmaindet2.php?trialid=9283	27-05-2014	15	Non-randomized	N/A	India (IND)	Inclusion criteria: 1. Males and females of age group 18-60 years <br/ ><br>2. Subjects with low platelet count(>=70,000) and IgG or IgM or both antibodies positive cases only <br/ ><br>3. Subjects who are willing to give written informed consent along with audio, video recording <br/ ><br>4. Patient is willing and able to comply with all trial requirements <br/ ><br>	Exclusion criteria: 1. Patients with adequate platelet count and IgG and IgM antibodies negative <br/ ><br>2. Subjects had bleeding manifestations or mixed infections (tested positive for malaria, leptospirosis along with dengue) or a recent ( <120 days) transfusion of plate-lets & whole blood <br/ ><br>3. Have a history of Angina, stroke, thyroid diseases <br/ ><br>4. Present history of mental d…	Health Condition 1: A91- Dengue hemorrhagic fever	â?¢ Changes in platelet count (Baseline to EOT) <br/ ><br>â?¢ Changes in symptoms like fever, chills, headache <br/ ><br>â?¢ Changes in antibodies level <br/ ><br>Timepoint: Screening,Day 5 <br/ ><br>	â?¢ Quality of life questionnaire before and after the treatment. (Baseline to EOT) <br/ ><br>â?¢ Incidence and rate of adverse events <br/ ><br>Timepoint: Screening,Day 5	24 November 2021
	Removed CTRI/2018/03/012697 and CTRI/2018/02/011789 as verylikely the same study with 900028, although unable to contact authors for confirmation
