# Supplementary material for: A systematic mapping review of therapeutic clinical trials in dengue
Source: PLoS Negl Trop Dis. 2026 Jun 5;20(6):e0014382. doi: 10.1371/journal.pntd.0014382 (PMC13241016; doi:10.1371/journal.pntd.0014382)
Supplement: S3 Data — (ZIP) [file pntd.0014382.s007.zip › S3 Data. Studies screened included excluded/Studies_WHOICTRP_2024_all.xlsx]

## Sheet: WHOICTRP 14Feb
Export_date	Internal_Number	TrialID	Last_Refreshed_on	Public_title	Final vote	Duplicate with Covidence	Notes	Intervention	Types	Scientific_title	Acronym	Primary_sponsor	Retrospective_flag	Date_registration3	Date_registration	Source_Register	web_address	Recruitment_Status	other_records	Inclusion_agemin	Inclusion_agemax	Inclusion_gender	Date_enrollement	Target_size	Study_type	Study_design	Phase	Countries	Contact_Firstname	Contact_Lastname	Contact_Email	Contact_Tel	Contact_Affiliation	Inclusion_Criteria	Condition	Intervention2	Primary_outcome	Secondary_outcome	Secondary_ID	Source_Support	Contact_Address	Exclusion_Criteria	Ethics_review_status	Ethics_review_approval_date	Ethics_review_contact_name	Ethics_review_contact_address	Ethics_review_contact_phone	Ethics_review_contact_email	results_url_link
2024-10-24 15:01:10	14405183	NCT06642493	2024-10-21	Efficacy of Fresh Frozen Plasma (FFP) in Treating Thrombocytopenia in Dengue Patients	No		Already included in Covidence #7642			Efficacy of Fresh Frozen Plasma (Ffp) in the Treatment of Thrombocytopenia in Dengue Patients	EFFP-TDP	Sheikh Hasina National Institute of Burn and Plastic Surgery	No	20241013	13/10/2024	ClinicalTrials.gov	https://clinicaltrials.gov/ct2/show/NCT06642493	Not recruiting	No	18 Years	65 Years	All	May 1, 2024	300	Interventional	Allocation: Randomized. Intervention model: Parallel Assignment. Primary purpose: Health Services Research. Masking: Double (Participant, Outcomes Assessor).	N/A	Bangladesh	[Table]	Ashraful Hoque, DBST			Sheikh Hasina National Institute of Burn & Plastic Surgery	Inclusion Criteria:_x000D_<br>_x000D_<br> - Patients diagnosed with dengue fever, thrombocytopenia (platelet count &lt;_x000D_<br> 100,000/µL), and elevated aPTT (&gt; 40 seconds) without active bleeding._x000D_<br>_x000D_<br>Exclusion Criteria:_x000D_<br>_x000D_<br> - Patients with active bleeding, known coagulopathies unrelated to dengue, or_x000D_<br> contraindications to plasma transfusion.	Dengue Fever;Dengue Hemorrhagic Fever;Dengue Shock Syndrome	Biological: Fresh frozen plasma	Change in aPTT values from baseline to 24 and 48 hours post-transfusion.	Incidence of bleeding complications within 7 days post-transfusion, changes in other coagulation parameters (PT, fibrinogen levels) from baseline to 24 and 48 hours post-transfusion, platelet count changes post-transfusion, length of hospital stay, and o	SHNIBPS: June2024/03	Please refer to primary and secondary sponsors
2024-10-24 15:01:10	14292340	ChiCTR2400089699	2024-09-16	Factors associated with the severity of dengue infection in patients with dengue fever in Foshan: a hospital cohort study	No					Factors associated with the severity of dengue infection in patients with dengue fever in Foshan: a hospital cohort study		The First People's Hospital of Foshan	Yes	20240913	2024-09-13	ChiCTR	https://www.chictr.org.cn/showproj.html?proj=244368	Recruiting	No	18	90	Both	2024-09-13	Normal group:456;Severe disease group:24;	Observational study	Cohort study	N/A	China	[Table]		tangxi516@126.com	+86 180 3886 1118	The First People's Hospital of Foshan	Inclusion criteria: Voluntarily signed informed consent;<br>Age= 18 years old, male or female;<br>Including recent dengue fever cases in dengue-endemic areas, places of residence or work, fever, muscular and osteoarthralgia, headache and rash, decreased white blood cell and/or platelet count, and positive dengue virus-specific IgM antibodies in a single serum dose;<br>The laboratory confirmation …	Dengue	Normal group:none;Severe disease group:None;	Clinical features, viral molecular features, immunological features, and differences;	Chronic fatigue syndrome, musculoskeletal disorders, anxiety, depression, or cognitive impairment;Safety indicators;		None	No. 81, Lingnan Avenue North, Chancheng District, Foshan City, Guangdong Province	Exclusion criteria: Suspected focal infection<br>Subject has other pre-existing medical conditions that may preclude compliance with the various evaluation plans in the treatment protocol, or may interfere with the observation of the efficacy or safety of this study (e.g., current malignancy, uncontrolled seizures, severe psychiatric illness, active tuberculosis currently being treated, etc.); <b…	Approved	27/08/2024	tangxi516@126.com	He Yanyang	+86 180 3886 6165	tangxi516@126.com
2024-10-24 15:01:10	14336987	NCT06595745	2024-09-23	Testing Combined IIT-SIT to Control Mosquito-Borne Diseases At Scale	No					Testing a Combined Approach to Control Mosquito-Borne Diseases At Scale		Michigan State University	No	20240909	09/09/2024	ClinicalTrials.gov	https://clinicaltrials.gov/ct2/show/NCT06595745	Not recruiting	No	N/A	N/A	All	May 28, 2024	15243	Interventional	Allocation: Randomized. Intervention model: Parallel Assignment. Primary purpose: Prevention. Masking: None (Open Label).	N/A	Mexico	[Table]	Gonzalo Vazquez Professor Prokopec, PhD			Emory University	Inclusion Criteria:_x000D_<br>_x000D_<br> - All residents in the release sites will be included in the studies_x000D_<br>_x000D_<br>Exclusion Criteria:_x000D_<br>_x000D_<br> - No exclusion will be performed.	Dengue;Zika;Chikungunya	Genetic: Wolbachia induced incompatible mating;Combination Product: Standard traditional chemical mosquito control	Epidemiological impact of combined IIT-SIT	Entomological impact of combined IIT-SIT	7200AA23FA00021;STUDY00010509	Please refer to primary and secondary sponsors
2024-10-24 15:01:10	14305225	CTRI/2024/09/073217	2024-09-16	A combination of circulatory parameters may be useful to guide treatment in children with dengue and septic shock in a tropical PICU.	No					Optimal perfusion targets in pediatric shock resuscitation – a pilot prospective observational study - Nil		Apollo Hospital Chennai	Yes	20240902	02-09-2024	CTRI	http://www.ctri.nic.in/Clinicaltrials/pmaindet2.php?trialid=90522	Not Recruiting	No				09-09-2024	50	Observational	Single Arm Study Method of generating randomization sequence:Not Applicable Method of allocation concealment:Not Applicable Blinding and masking:Not Applicable	N/A	India	[Table]		drsuchitra_r@apollohospitals.com	9496468597	Apollo Hospital Chennai	Inclusion criteria: Dengue and suspected sepsis patients aged 1 month to 17 years admitted in PICU or ER with shock	Health Condition 1: - Health Condition 2: A90- Dengue fever [classical dengue] Health Condition 3: B999- Unspecified infectious disease	Control Intervention1: nil: nil intervention and comparator agents<br>	To derive the optimal perfusion parameters after normalizing MAP in children with septic & dengue shock.Timepoint: 48 hours	duration of hospital & ICU stayTimepoint: 30 days;organ support free daysTimepoint: 30 days;time trends in capillary refill time & lactate normalisationTimepoint: 48 hours	NIL	Apollo Childrens Hospital, 15, Shafee Mohammed Road, Thousand lights west,Chennai, Tamil Nadu, India PIN -600006;No monetary support	Department of Pediatric Critical Care, PICU - First floor of Apollo Childrens Hospital Apollo Hospital Chennai Thousand lights west Off Greams Road Chennai Apollo Hospital Chennai Thousand lights west Off Greams Road Chennai	Exclusion criteria: 1.Children with shock other than dengue or septic shock <br/ ><br>2. Parents/ guardian not willing to participate in the study <br/ ><br>3. Patient in extremis <br/ ><br>	Approved	21/07/2022		Institutional Ethics Committee Apollo Hospital Chennai
2024-10-24 15:01:10	14335759	NCT06579755	2024-09-23	A Study of Dengue Tetravalent Vaccine (TDV) in Adults (Age 45 to 60 and >60 to 79 Years)	No					A Phase 3, Randomized, Double-Blind, Placebo-Controlled (Older Adults, Aged >60 to 79 Years) and Open-Label (Adults, Aged 45 to 60 Years), Multicenter Trial to Investigate the Safety and Immunogenicity of a Dengue Tetravalent Vaccine (TDV) Administered Subcutaneously to Adults and Older Adults With or Without Comorbidities in Endemic Areas for Dengue		Takeda	Yes	20240829	29/08/2024	ClinicalTrials.gov	https://clinicaltrials.gov/ct2/show/NCT06579755	Not recruiting	No	45 Years	79 Years	All	March 17, 2025	800	Interventional	Allocation: Randomized. Intervention model: Parallel Assignment. Primary purpose: Prevention. Masking: Triple (Participant, Investigator, Outcomes Assessor).	Phase 3		[Table]	Study Director;Takeda Contact	;medinfoUS@takeda.com	;+1-877-825-3327	Takeda;	Inclusion Criteria:_x000D_<br>_x000D_<br> 1. Participant is aged 45 to 79 years at the time of entry into the trial._x000D_<br>_x000D_<br> 2. Participant is male or female._x000D_<br>_x000D_<br> 3. Participant is in good health or has a medical diagnosis of one or more of diabetes_x000D_<br> mellitus, hypertension, or chronic kidney disease (that is, comorbidities) and are_x000D_<br> medically st…	Dengue Fever	Biological: TDV;Other: Placebo	Number of Participants with Solicited Local (Injection Site) Adverse Events (AEs) Within 7 Days Post Vaccination at Day 1;Number of Participants with Solicited Local (Injection Site) Adverse Events (AEs) Within 7 Days Post Vaccination at Day 90;Number of Participants with Solicited Systemic AEs Within 14 Days Post Vaccination at Day 1;Number of Participants with Solicited Systemic AEs Within 14 D…	Number of Participants with Solicited Local (Injection Site) AEs Within 7 Days Post Vaccination at Day 1 and Day 90 (With Comorbidities);Number of Participants with Solicited Systemic AEs Within 14 Days Post Vaccination at Day 1 and Day 90 (With Comorbidities);Percentage of Participants with Solicited Local (Injection Site) AEs by Severity Within 7 days Post Vaccination at Day 1 and Day 90 (With …	DEN-321	Please refer to primary and secondary sponsors
2024-10-24 15:01:10	14294459	RBR-9j53g4r	2024-09-16	Effectiveness of the vaccine that protects against four different types of the dengue virus (QdengA) in the Municipality of Rio de Janeiro	No					Effectiveness of the Attenuated Chimeric Tetravalent Dengue Vaccine (QDenga) in the Municipality of Rio de Janeiro		Secretaria Municipal de Saúde do Rio de Janeiro	No	20240826	26/08/2024	REBEC	https://ensaiosclinicos.gov.br/rg/RBR-9j53g4r	Recruiting	No	18Y	59Y	-	16/02/2024		Observational			Brazil	[Table]	Assis	sergioassis.ictus@gmail.com	+55(21)3865-9126	Instituto Nacional de Infectologia - INI / Fiocruz	Inclusion criteria: Individuals of both genders; aged 18 to 59 years; residing in the Administrative Region (RA) of Guaratiba in the Programatic area (AP) 5.2 of the city during the inclusion period; Who agree to participate in the research	Vaccine against Dengue;A-90	Observational Open-label study, Case-control study with negative test. In the healthcare units within the study area, suspected dengue cases confirmed through laboratory testing will be considered as cases, while suspected cases testing negative for dengue will be considered as controls. Controls will be matched with cases based on age group and residential area. Vaccine effectiveness will be cal…	To assess the effectiveness of the vaccine in preventing symptomatic cases and hospitalizations due to any serotype of Dengue	To compare the incidence of symptomatic cases and hospitalizations due to Dengue between vaccinated and non-vaccinated individuals, providing a relative measure of the vaccine&apos;s efficacy in preventing these events		Secretaria Municipal de Saúde do Rio de Janeiro	Av. Brasil, 4036 sala 201 A - Manguinhos - Rio de Janeiro	Exclusion criteria: Individuals with immunosuppression; pregnant or lactating individuals; participants who have received any blood product in the last 3 months or have had a hypersensitivity reaction to any component of the vaccine; participants who have previously received any dengue vaccine; individuals with an acute febrile illness, or those who have received another live virus vaccine in the…		19/12/2023	cepsmsrj@yahoo.com.br	Comitê de Ética em pesquisa	+55(21)22151485	cepsmsrj@yahoo.com.br
2024-10-24 15:01:10	14337312	NCT06599970	2024-09-23	Improving Disease Prevention Strategies by Integrating Socio-spatial Characterization of Human Mobility	No					Improving Disease Prevention Strategies of Epidemic Spread by Integrating Socio-spatial Characterization of Human Mobility, Environmental Typology and Mathematical Modelling in an Urban System of Cuba	DI-MOB	Institute of Tropical Medicine, Belgium	No	20240819	19/08/2024	ClinicalTrials.gov	https://clinicaltrials.gov/ct2/show/NCT06599970	Recruiting	No	19 Years	75 Years	All	June 1, 2024	810	Observational			Cuba	[Table]	Veerle Vanlerberghe;Veerle Vanlerberghe;Maria E Toledo, PhD	;vvanlerberghe@itg.be;mariaeugenia@ipk.sld.cu	;+3232476386;	Institute of Tropical Medicine;	For the prospective data collection - mobility survey:_x000D_<br>_x000D_<br>Inclusion Criteria:_x000D_<br>_x000D_<br> - Being a resident of the sentinel Popular Council/consultorio_x000D_<br>_x000D_<br> - Being >= 19 years of age_x000D_<br>_x000D_<br> - Being willing and able to provide written informed consent_x000D_<br>_x000D_<br>Exclusion Criteria:_x000D_<br>_x000D_<br> - being below 19 or abo…	Dengue;Arbovirus Infections;Epidemic Disease;Behavior, Health	Other: No intervention	dengue incidence;human mobility	entomological risks for dengue transmission;climate;Mathematical transmission model;socio-spatial characterisation of public spaces	756227	Please refer to primary and secondary sponsors
2024-10-24 15:01:10	14245407	RBR-7k3nv44	2024-08-19	In search of protective correlation factors for dengue: Comparison of the effects caused by Dengue virus infection with the effects of the QDenga vaccine in different age groups	No					In search of protection correlations for Dengue (Dengue Protect study): Comparison of the effects from Dengue infection with the effects from the inoculation of Qdenga vaccine in different age groups - PROTECT Dengue Protection correlations for Dengue		Universidade Federal de Minas Gerais	No	20240813	13/08/2024	REBEC	https://ensaiosclinicos.gov.br/rg/RBR-7k3nv44	Not Recruiting	No	18Y	90Y	-	14/11/2023		Intervention		1-2	Brazil	[Table]	Teixeira	mmtex.ufmg@gmail.com	+55 (31) 99516 6160	Universidade Federal de Minas Gerais	Inclusion criteria: Vaccination cohort: Participants between 18 to 90 years of age who agree to participate in the study. Absence of an acute clinical condition at the time of vaccination. Infected cohort: Participants under 18 yeas old. Participants with more than 5 days of symptoms. Participants who do not agree to sign the informed consent form. Participants who are not available to carry out …	Dengue;C01.920.500	Patients will be classified as infected of healthy based on presenting symptoms. 100 patients presenting symptoms, will be allocated in the infected cohort will be monitored and blood samples will be taken for analyses while disease treatment is provided. 100 Healthy patients will be allocated on the vaccination cohort and receive TAK-003 (Qdenga) vaccine (single arm), monitored for adverse event…	Detailed description of the immune response induced after vaccination and infection in young or elderly adult participants previously exposed or not to dengue.	Identification of immune factors (cellular or humoral immunity) associated with protection antiviral drugs induced after vaccination.;Identification of virus-specific B cell clones expanded and maintained after vaccination, and isolation of monoclonal antibodies with greater capacity to viral neutralization.		Instituto Nacional de Ciência e Tecnologia Em Dengue;Coordenação de Aperfeiçoamento de Pessoal de Nível Superior	Avenida Presidente Antônio Carlos, 6627	Exclusion criteria: Vaccination cohort: Participants under 18 years old. Participants who are not available to carry out the planned visits of the study. Participants who do not agree to sign the informed consent form. Positive beta Human Chorionic Gonadotropin on the day of vaccination, in the case of women of reproductive potential. Participants who are pregnant or planning to become pregnant w…	Approved	30/10/2023	coep@prpq.ufmg.br	Comitê de Ética em Pesquisa	+55 (31) 34094592	coep@prpq.ufmg.br
2024-10-24 15:01:10	14223254	NCT06551844	2024-08-19	Adaptive Dengue Antiviral Platform Trial	No		Already included in Covidence #7645			Adaptive Dengue Antiviral Platform Trial (ADAPT): a Phase 2 Randomized, Adaptive, Open Label Trial for Antiviral Screening in Patients With Early Symptomatic Dengue	ADAPT	Oxford University Clinical Research Unit, Vietnam	Yes	20240806	06/08/2024	ClinicalTrials.gov	https://clinicaltrials.gov/ct2/show/NCT06551844	Not recruiting	No	10 Years	N/A	All	September 1, 2025	500	Interventional	Allocation: Randomized. Intervention model: Sequential Assignment. Primary purpose: Treatment. Masking: None (Open Label).	Phase 2	Vietnam	[Table]	Sophie Yacoub, MD., PhD.;Sophie Yacoub, MD., PhD.;Lan TH Nguyen, Doctor	;syacoub@oucru.org;	;+84 77728736;	University of Oxford, UK;	Inclusion Criteria:_x000D_<br>_x000D_<br> - Female or male patients with a clinical diagnosis of dengue virus infection and less_x000D_<br> than 48 hours of fever_x000D_<br>_x000D_<br> - Positive NS1 rapid diagnostic test_x000D_<br>_x000D_<br> - >= 10 years or = 18 years of age (depending on license of therapeutic being_x000D_<br> evaluated)_x000D_<br>_x000D_<br> - Patient is able to give written…	Dengue;Antiviral Drugs	Drug: Molnupiravir 400 mg;Drug: VIS513 (a monoclonal antibody)	Viral clearance rate;Number of AEs (grade 3, 4 and 5)	Area under the viremia curve;Viral log reduction;NS1 clearance time;Number of patients progress to severe dengue (WHO 2009 criteria);Number of patients requiring for ICU admission;Fever clearance time;Platelet nadir;Maximum AST/ALT;Change in haematocrit	71DX	Please refer to primary and secondary sponsors
2024-10-24 15:01:10	14388887	TCTR20240722004	2024-10-14	Etiology of acute undifferentiated febrile illness and role of urine and saliva in diagnosis	No					Etiology of acute undifferentiated febrile illness and role of urine and saliva in diagnosis		National Research Council of Thailand (NRCT)	No	20240722	22/07/2024	TCTR	https://www.thaiclinicaltrials.org/show/TCTR20240722004	Recruiting	No	18 Years	100 Years	Both	01/12/2023	300	Observational			Thailand	[Table]	Luvira	viravarn.luv@mahidol.ac.th	0897765842	Faculty of Tropical Medicine, Mahidol University	Inclusion criteria: 1. Adults aged equal or morethan 18 years_x000D_<br>2. A patient who had acute fever equal or less than 7 days without obvious organ-specific symptoms and signs of infection _x000D_<br>3. Participant signs consent forms_x000D_<br>	Acute undifferentiated febrile illness <br>Acute undifferentiated febrile illness, urine, saliva, dengue, chikungunya, zika;Acute undifferentiated febrile illness, urine, saliva, dengue, chikungunya, zika	Acute undifferentiate febrile illness who had acute fever for equal or less than 7 days without obvious organ-specific symptoms and signs of infection ;Diagnostic	Diagnosis NA Acuuracy of diagnosis	Utility of urine and saliva in diagnosis NA Accuracy of diagnosis	Nil Known	Science, Research and Innovation Promotion Fund	420/6 Ratchawithi Road, Ratchathewi, Bangkok 10400	Exclusion criteria: 1. Patient with obvious upper respiratory tract infections including COVID-19 and influenza confirmed by rapid tests or PCR_x000D_<br>2. International traveler_x000D_<br>3. Subsequently diagnosed with organ specific infection eg. diagnosis of liver abscess after admission_x000D_<br>	Submitted, approved	12/10/2023	ectropmed@gmail.com	The Ethics Committee of Faculty of Tropical Medicine	023069126 Ext.	ectropmed@gmail.com
2024-10-24 15:01:10	14334894	NCT06528457	2024-09-23	Study to Examine the Effects of Oral Fenretinide	No		No human challenge			A Phase 2, Randomized, Double Blind, Placebo-Controlled Study to Examine the Prophylactic and Treatment Effects of a Single Dose Level of Oral Fenretinide in a Dengue Virus Challenge Model	PROTECT	Island Pharmaceuticals	Yes	20240715	15/07/2024	ClinicalTrials.gov	https://clinicaltrials.gov/ct2/show/NCT06528457	Recruiting	No	18 Years	55 Years	All	September 5, 2024	14	Interventional	Allocation: Randomized. Intervention model: Parallel Assignment. Primary purpose: Treatment. Masking: Double (Participant, Investigator).	Phase 2	United States	[Table]	Bert Slade, MD;Nick McCoy;Michelle Klick	;nickmccoy.mcc@outlook.com;KlickM@upstate.edu	;2144571996;	CCRS;	Inclusion Criteria:_x000D_<br>_x000D_<br> - Healthy male and female subjects not of childbearing potential who are 18 years to_x000D_<br> 55 years of age (inclusive) at the time of consent_x000D_<br>_x000D_<br> - Females not of childbearing potential as defined in the following criteria:_x000D_<br>_x000D_<br> 1. History of hysterectomy_x000D_<br>_x000D_<br> 2. Post-menopausal:_x000D_<br>_x000D_<b…	Dengue	Drug: ISLA101;Drug: Dengue 1 Live Virus Human Challenge (DENV-1-LVHC);Other: Placebo	Number of participants without warning signs of dengue;Number of participants with warning signs of dengue;Number of participants with clinical signs and symptoms of severe dengue	To describe the Tmax of ISLA101 at the tested dose, route, and duration;To characterize circulating virus in the two interventional groups versus control;To characterize circulating virus in the two interventional groups versus control;To evaluate changes from baseline in hematocrit among the three groups;To evaluate changes from baseline in platelet among the three groups;To describe the Cmax of…	ISLA101-P02-CT002	Please refer to primary and secondary sponsors
2024-10-24 15:01:10	14405653	NCT06648603	2024-10-21	Citizen Action for Sustainable Dengue Control in Sub-Saharan Africa	No					Citizen Action for Sustainable Dengue Control in Sub-Saharan Africa		Swiss Tropical & Public Health Institute	No	20240701	01/07/2024	ClinicalTrials.gov	https://clinicaltrials.gov/ct2/show/NCT06648603	Not recruiting	No	N/A	N/A	All	July 15, 2023	40	Interventional	Allocation: Randomized. Intervention model: Factorial Assignment. Primary purpose: Prevention. Masking: Single (Outcomes Assessor).	N/A	Côte D'Ivoire	[Table]	Pie Müller, PD, PhD			Swiss Tropical & Public Health Institute	The trial is a cluster randomized trial. Outcomes are measured at the cluster level and_x000D_<br>not at the individual level (e.g. mosquito density)._x000D_<br>_x000D_<br>Therefore "Accepts Healthy Volunteers" does not apply to this study.	Dengue	Behavioral: Community-based larval source management;Device: Enhanced Aedes adults trapping (BG-GAT);Combination Product: Community-based larval source management with Enhanced Aedes adults trapping (BG-GAT)	Aedes aegypti mean number per trap per day	House index;Pupal indices: pupae per person index, pupa index and pupae per hectare index;Adults: parity rate;Knowledge, attitudes, and practices on Dengue prevention among the population of Cocody-Bingerville;Mapping and describe Aedes aegypti breeding sites, focusing on their geographic and ecological characteristics. This mapping will be used to enhance targeted larval control efforts in these…	C21047	Please refer to primary and secondary sponsors
2024-10-24 15:01:10	14117291	ISRCTN49327404	2024-07-08	Deconstructing the protective immunity of yellow fever virus 17D to inform flavivirus vaccine design, Yellow4FLAVI – Colombian Component	No					Deconstructing the protective immunity of yellow fever virus 17D to inform flavivirus vaccine design, Yellow4FLAVI – Colombian Component		Centro Internacional de Entrenamiento e Investigaciones Medicas	Yes	20240628	28/06/2024	ISRCTN	https://www.isrctn.com/ISRCTN49327404	Recruiting	No			Both	01/07/2024	120	Observational	Single center observational longitudinal study (Other)	Not Applicable	Colombia	[Table]	Gómez	mgomez@cideim.org.co	+57 6025552164		Inclusion criteria: Vaccinees:<br>1. Men or women between the ages of 25 and 59 years<br>2. Completion of the process and signing of informed consent<br>3. Availability to carry out follow-up visits at least D3 and D28<br>4. Intention to get vaccinated against YFV<br>5. No contraindications for vaccination against YF according to the MinSalud survey applied in the vaccination service<br><br>Unvac…	Healthy donors with and without prior history of dengue virus infections, who receive the yellow fever vaccine (YF17D). <br>Infections and Infestations	In this observational study, the innate and adaptive immune response to YF vaccination will be evaluated in a Colombian cohort of participants, residents of an urban metropolitan area endemic for DENV. The design will be an observational longitudinal clinical study that will include the following groups of participants:<br><br>Group 1) People who wish to receive the yellow fever vaccine YF17D (St…	Neutrophil, T cell and B cell response to YF17D measured by blood test at baseline, days 3 and 28 after vaccination	Neutrophil, T cell and B cell response to YF17D measured by blood test 14 days and 1 year after vaccination	Nil known;Nil known;CIEIH-1336	HORIZON EUROPE Framework Programme	CIDEIM Calle 18 # 122-135 Edificio O Universidad Icesi	Exclusion criteria: 1. Pregnant women identified by rapid urine test or who are breastfeeding. This population will not be included because pregnancy induces changes in the immune system, which introduce an important confounder for the analysis of the results.<br>2. Previous vaccination against yellow fever manifested orally or with evidence of a vaccination card.<br>3. Known allergies to eggs or…	Approved	31/05/2024	ccollazos@cideim.org.co	CIEIH; ref: CIEIH-1336	+57-602 5552164	ccollazos@cideim.org.co
2024-10-24 15:01:10	14389039	TCTR20240625002	2024-10-14	Effects of gut leakage on microbiome homeostasis and systemic immunity in dengue patients	No					Effects of gut leakage on microbiome homeostasis and systemic immunity in dengue patients		The e-ASIA Joint Research Program; PMU-B	No	20240625	25/06/2024	TCTR	https://www.thaiclinicaltrials.org/show/TCTR20240625002	Recruiting	No	18 Years	50 Years	Both	24/06/2024	120	Observational			Thailand	[Table]	Chancharoenthana	wiwat.cha@mahidol.ac.th	023549168	Mahidol University	Inclusion criteria: 1. Dengue patient group_x000D_<br> 1.1 Participants diagnosed with dengue infection (by dengue antigen NS1 or PCR) with or without warning signs, or severe dengue, and in-hospitalization._x000D_<br> 1.2 Able to provide written informed consent._x000D_<br>2. Healthy volunteer group_x000D_<br> 2.1 No previously diagnosed dengue fever (by taking history) within five years._x000D_…	Dengue infection patients and healthy volunteers who are 18-50 years old. <br>gut leakage microbiome homeostasis systemic immunity dengue ;gut leakage microbiome homeostasis systemic immunity dengue	Participants diagnosed with dengue infection (by dengue antigen NS1 or PCR) with or without warning signs, or severe dengue, and in-hospitalization.,No previously diagnosed dengue fever (by taking history) within five years.;Diagnostic,Diagnostic;Dengue patient group,Healthy volunteer group	Characterization of fecal microbiota Two separate days during in-hospitalization and one time-point collection for healthy volunteers High-throughput DNA sequencing	Exosome identification At the enrollment and another collected on day 7 of onset RT-qPCR for microRNAs,Gut permeability At the enrollment and another collected on day 7 of onset Serum concentration of human zonolin; serum calprotectin; serum beta-D-glucan; serum occludin; serum TJP1; serum lipopolysaccharide,Cell-free bacterial DNA At the enrollment and another collected on day 7 of onset Fluores…	Nil Known	The e-ASIA Joint Research Program; PMU-B	420/6 Ratchawithi Rd., Thung Phaya Thai, Ratchathewi	Exclusion criteria: 1. Presence of severe comorbidities (e.g. severe pneumonia, co-infection of either local or systemic infections, active cardiovascular or cerebrovascular, active malignancy) at time of admission._x000D_<br>2. Recent use of antibiotic or prebiotic and/or probiotics_x000D_<br>3. History of gastrointestinal surgery_x000D_<br>4. Pregnancy_x000D_<br>5. Non-Thai language speaking pa…	Submitted, approved	10/06/2024	sukanya.pra@mahidol.ac.th	Ethics Committee of the Faculty of Tropical Medicine, Mahidol University	023549168 Ext. 1349	sukanya.pra@mahidol.ac.th
2024-10-24 15:01:10	14306459	CTRI/2024/06/069142	2024-09-16	Effect Of Drakshadi Kashay in Pittaj Jwara with special reference to Dengue fever	Maybe	N	https://www.ctri.nic.in/Clinicaltrials/pmaindet2.php?EncHid=MTA1OTEw&Enc=&userName=	Drakshadi kashaya	Others	Randomized controlled trial of Drakshadi kashaya as an add on effect in management of Pittaj Jwara with special reference to Dengue Fever. - Nil		Dr Jyoti Ratanlal Jaiswal	Yes	20240618	18-06-2024	CTRI	http://www.ctri.nic.in/Clinicaltrials/pmaindet2.php?trialid=105910	Recruiting	No				25-06-2024	70	Interventional	Randomized, Parallel Group Trial Method of generating randomization sequence:Coin toss, Lottery, toss of dice, shuffling cards etc Method of allocation concealment:Not Applicable Blinding and masking:Open Label	Phase 3/ Phase 4	India	[Table]		drvrmane@gmail.com	9665429186	MAMs Sumatibhai Shah Ayurved Mahavidyalaya Malwadi Hadapsar Pune	Inclusion criteria: All the patient of Pittaj Jwara with Dengue Fever will be <br/ ><br>selected irrespective of sex, religion, economical status, <br/ ><br>education, occupation <br/ ><br>Patient having Dengue profile report positive.	Health Condition 1: A90- Dengue fever [classical dengue]		Revovery from Fever Tikshnavegi jwara <br/ ><br>2. Atisar (loose motion) <br/ ><br>3. Nidralpata <br/ ><br>4. Vami <br/ ><br>5. Kantha -oshta- mukh - Nasa pakah <br/ ><br>6. Swed <br/ ><br>7. Pralap <br/ ><br>8. Vaktrakatuta <br/ ><br>9. Murchha <br/ ><br>10. Daha <br/ ><br>11. Mada <br/ ><br>12. Trisha <br/ ><br>13. Peetvinmutranetratvam <br/ ><br>14. BhramTimepoint: Inclusion 3rd day 7th day	To prevent Dengue Haemorrhagic shockTimepoint: Inclusion 3rd day 7th day	NIL	MAMs Sumatibhai Shah Ayuved Mahavidyalaya Hadapsar Pune 411028	OPD NO 2 First Floor Kayachikitsa Department Sane Guruji Arogya Kendra Malwadi Hadapsar	Exclusion criteria: 1) Pregnant and Lactating women. <br/ ><br>2) Patients with severe Vomiting and Diarrhoea and those who cannot take <br/ ><br>medicine orally. <br/ ><br>3) Pittaj Jwara along with other chronic disease and its associated complications. <br/ ><br>5) Patients with gastric ulcers. <br/ ><br>6) Platelet count less than 15,000/cumm <br/ ><br>7) Thrombocytopenia due to other causes …	Approved	05/09/2023		Institutional Ethics Committee MAMs Sumatibhai Shah Ayurved Mahavidyalaya and Sane Guruji Arogya Kendra
2024-10-24 15:01:10	13976132	ChiCTR2400084466	2024-05-21	Clinical evaluation of traditional Chinese medicine in the prevention and treatment of emerging epidemics based on data sharing platform	No					Clinical evaluation of traditional Chinese medicine in the prevention and treatment of emerging epidemics based on data sharing platform		Beijing Ditan Hospital, Capital Medical University	Yes	20240517	2024-05-17	ChiCTR	https://www.chictr.org.cn/showproj.html?proj=230339	Not Recruiting	No	1	99	Both	2024-05-20	Retrospective observation cohort:15000;Prospective observation cohort:3160;	Observational study	Cohort study	N/A	China	[Table]		13126595640@163.com	+86 131 2659 5640	Beijing Ditan Hospital, Capital Medical University	Inclusion criteria: Patients diagnosed with COVID-19, influenza A, highly pathogenic avian influenza, dengue fever and pertussis	COVID-19, influenza A, human infection with highly pathogenic avian influenza, dengue fever and pertussis	Retrospective observation cohort:None<br>;Prospective observation cohort:None;	Diagnosis and treatment plan;Effective rate of treatment;	demographic data ;underlying disease;		the National Key Research and Development Program of China	No. 8, Jingshun East Street, Chaoyang District, Beijing, China	Exclusion criteria: Those who were deemed unfit to participate in this study by the investigator.	Approved	12/04/2024		Zhou Yun'ao	+86 10 8432 2127
2024-10-24 15:01:10	14306411	CTRI/2024/05/066756	2024-09-16	A study to see the effect of calcium and vitamin D supplementation on the progression of dengue fever to dengue shock syndrome and dengue hemorrhagic fever,	Yes	N	https://www.ctri.nic.in/Clinicaltrials/pmaindet2.php?EncHid=OTQyMDk=&Enc=&userName=	Calcium, Vitamin D	Others	A randomized placebo controlled study evaluating the effect of calcium and vitamin D supplementation on the progression of dengue fever to dengue shock syndrome and dengue hemorrhagic fever - nil		MILIND RAJ NAGVANSHI	Yes	20240503	03-05-2024	CTRI	http://www.ctri.nic.in/Clinicaltrials/pmaindet2.php?trialid=94209	Recruiting	No				24-07-2024	120	Interventional	Randomized, Parallel Group, Placebo Controlled Trial Method of generating randomization sequence:Computer generated randomization Method of allocation concealment:Centralized Blinding and masking:Participant and Investigator Blinded	N/A	India	[Table]		dr.haiderhusaini2k@gmail.com	8958786889	JAWAHARLAL NEHRU MEDICAL COLLEGE AMU ALIGARH	Inclusion criteria: Patient with acute dengue fever confirmed by lab investigations , all patients wiling to give informed consent, all acute dengue fever patient admitted to medicine wards /CCW/ICU at jnmch	Health Condition 1: A90- Dengue fever [classical dengue]	Intervention1: Calcium supplement group: Calcium carbonate 500mg 2 times a day for 15 days<br>Intervention2: Vitamin D group: Capsules Vitamin D 4000 unit once daily for 15 days<br>Control Intervention1: Placebo group: Placebo drug once daily<br>	TO EVALUATE THE EFFECT OF CALCIUM AND VITAMIN D SUPPLEMENTATION ON ADMITTED ACUTE DENGUE FEVER PATIENT ON THEIR PROGRESSION TO DSS AND DHFTimepoint: TO EVALUATE THE EFFECT OF CALCIUM AND VITAMIN D SUPPLEMENTATION ON ADMITTED ACUTE DENGUE FEVER PATIENT ON THEIR PROGRESSION TO DSS AND DHF	Progressive worsening of thrombocytopenia,major and minor bleeding episodes,hepatopathy,hypocalcemia,shock,respiratory failure,acute kidney injury,cardiac arrhythmias,encephalopathy,capillary leakageTimepoint: Progressive worsening of thrombocytopenia,major and minor bleeding episodes,hepatopathy,hypocalcemia,shock,respiratory failure,acute kidney injury,cardiac arrhythmias,encephalopathy,capilla…	NIL	Self	Department of medicine, ward 11; 12 , jawaharlal nehru medical college and hospital Aligarh Muslim University Department of medicine critical care ward Jawaharlal Nehru medical college and hospital Aligarh Muslim University	Exclusion criteria: Age more than 60 yr and pregnant females, patient presenting with dengue shock syndrome and dengue hemorrhagic fever, diagnosed comorbid conditions like known case of Type2DM, syst HTN,cancer,active TB, hyperparathyroidism,hypothyroidism,osteoporosis,CKD,CLD,COPD,CAD,CARDIOMYOPATHY,MALABSORPTION,history of allergy from study medication, patients not giving consent for study	Approved	23/08/2023		Institutional ethics committee Jawaharlal Nehru medical college and hospital Aligarh Muslim University
2024-10-24 15:01:10	14385683	SLCTR/2024/015	2024-10-14	Determining the Optimum Dose, Efficacy and Safety of an Ayurvedic Formulation, Link Natural Sudarshana (LNS) in Patients with Dengue, Randomised, Double-blinded, Placebo Controlled Phase II Clinical Trial	Yes	N	https://slctr.lk/trials/slctr-2024-015	Ayurvedic Formulation	Others	A Randomised, Double-blinded, Placebo controlled Phase II Clinical Trial to Determine the Optimum Dose, Efficacy and Safety of an Ayurvedic Formulation, LNS in Patients with Dengue		?????	Yes	20240503	2024-05-03	SLCTR	https://slctr.lk/trials/slctr-2024-015	Not Recruiting	No				2024-05-15	240 patients with 80 in each arm	Interventional	Randomized controlled trial	Phase 2	Sri Lanka	[Table]		jennifer_perera55@yahoo.com	0776096002	Emeritus Professor, University of Colombo	Inclusion criteria: • Laboratory evidence of Dengue: All Patients with confirmed dengue infection by a positive dengue NS1 antigen detection test and confirmed by PCR test. The dengue NS1 antigen will be done by rapid immunochromatographic assays (rapid strip tests at the OPD). Those who provides informed written consent and who fulfil all of the following criteria will be recruited. <br>• Age: b…	Dengue	Study setting: The study will be conducted at the National Institute of Infectious Diseases (NIID), Angoda. Patients who visit the OPD of the NIID and diagnosed with dengue, confirmed by a positive NS1 antigen, will be invited to participate in the study. A leaflet containing a brief introduction about the study will be distributed among the patients. Volunteer participants who fulfill the inclus…	The proportion of dengue patients who progress into critical phase.<br>Evidence of plasma leakage will be considered as: detection of free fluid in the abdomen or by the presence of a pleural effusion by an ultrasound (US) scan or by the presence of a rise in haematocrit of >20% of the baseline. [FBC will be done twice daily, Clinical assessments will be carried out at least 3 times a day until d…	1. Average Duration of the illness: The first day of the illness will be defined as the day in which the patient developed fever. The day of recovery will be defined when all three following criteria are fulfilled: <br><br>1.a Improvement in clinical status (general well-being, appetite, haemodynamic status, urine output, no respiratory distress determined by a medical investigator at NIID who is…		Research and Development center, Link Natural Products (Pvt.) Ltd.	University of Colombo Colombo 8, Sri Lanka	Exclusion criteria: Those who already have evidence of fluid leakage.<br>• Fever for more than 48 hours<br>• Pregnant women<br>• Those who have known allergies to ingredients of LNS.<br>• Those who are unable to take the drugs orally.<br>• Those who have known hepatic impairment defined as following: All of the 3 following criteria<br>should be present.<br>• Presence of any previously known liver…	Approved	15/02/2024	ethicscommitteemfc@gmail.com	Ethics Review Committee of the Faculty of Medicine	+94 112 695 300 ext: 240	ethicscommitteemfc@gmail.com
2024-10-24 15:01:10	14006185	CTRI/2024/04/066542	2024-05-27	Comparison of the effect of Plasmalyte-A versus 0.9% normal saline as intravenous fluid therapy on serum bicarbonate levels in children with Dengue.	Yes	N	https://www.ctri.nic.in/Clinicaltrials/pmaindet2.php?EncHid=MTAzMzY4&Enc=&userName=	Plasmalyte	Supportive	Plasmalyte-A versus Normal saline for fluid replacement therapy in Dengue in children: A Randomized Controlled Trial - Nil		JAWAHARLAL NEHRU MEDICAL COLLEGE	Yes	20240430	30-04-2024	CTRI	http://www.ctri.nic.in/Clinicaltrials/pmaindet2.php?trialid=103368	Recruiting	No				08-05-2024	80	Interventional	Randomized, Parallel Group, Active Controlled Trial Method of generating randomization sequence:Computer generated randomization Method of allocation concealment:Sequentially numbered, sealed, opaque envelopes Blinding and masking:Open Label	Phase 3	India	[Table]		drkafzal@hotmail.com	05712721182	Department of Pediatrics, Jawaharlal Nehru Medical College , AMU, Aligarh	Inclusion criteria: Diagnosed cases of dengue based on clinical features and laboratory reports (including Dengue IgM,IgG and NS1 levels) requiring intravenous fluid therapy	Health Condition 1: A90- Dengue fever [classical dengue] Health Condition 2: A91- Dengue hemorrhagic fever	Intervention1: Plasmalyte-A: <br><br><br><br>Baseline clinical data and laboratory data will be recorded. Intravenous fluid therapy will be given as per the disease classification.<br><br>(1) Dengue with warning signs: Plasmalyte-A will be given as IV infusion at 5–7 mL/kg/h for 1–2 hours. reassess the patient’s condition (vital signs, capillary refill time, haematocrit, urine output) . When stab…	Change in plasma bicarbonate levelTimepoint: At enrollment and after 6 hours of administration of replacement fluid	Duration of hospital stay and in-hospital mortalityTimepoint: till discharge or in-hospital mortality;Glasgow coma scaleTimepoint: 6 hours;Serum electrolytes (Na, K, Ca), urea, creatinine, glucose and haematocrit levelTimepoint: 0 hours and 6 hours;Total volume of fluid received, Fluid rate, urine output and proportion with fluid overloadTimepoint: 6 hours	NIL	Jawaharlal Nehru Medical College,AMU,Aligarh,Uttar Pradesh 202002 India	Department of Pediatrics, Jawaharlal Nehru Medical College, Aligarh Muslim University, Aligarh	Exclusion criteria: (1)Comorbid conditions that may affect the outcome of the study like chronic liver disease, congenital heart disease, etc <br/ ><br>(2) Allergies to Normal saline (0.9%) or Plasmalyte-A <br/ ><br>(3)Patients with PeLOD-2 score of more than or equal to 14 <br/ ><br>(4) Refusal to participate in the study	Approved	21/10/2023		Institutional Ethics Committee (Regd.),Jawaharlal Nehru Medical College and Hospital
2024-10-24 15:01:10	14403365	NCT06388785	2024-10-21	A Study to Monitor the Adverse Events of QDENGA Vaccine in Participants in Malaysia	No					Post-vaccination Surveillance for Monitoring the Adverse Events Following Immunisation With QDENGA in a Real-world Setting in Malaysia (PRIME-Q)	PRIME-Q	Takeda	Yes	20240425	25/04/2024	ClinicalTrials.gov	https://clinicaltrials.gov/ct2/show/NCT06388785	Recruiting	No	4 Years	N/A	All	September 27, 2024	10000	Observational			Malaysia	[Table]	Study Director;Takeda Contact	;medinfoUS@takeda.com	;+1-877-825-3327	Takeda;	Inclusion Criteria:_x000D_<br>_x000D_<br> 1. Participants who have received at least one dose of QDENGA vaccine in Malaysia_x000D_<br> during the study period._x000D_<br>_x000D_<br> 2. Participants or their legally authorized representative (LARs) with a functioning_x000D_<br> phone number._x000D_<br>_x000D_<br>Exclusion Criteria:_x000D_<br>_x000D_<br>No exclusion criteria will be applied for thi…	Dengue Fever	Other: No Intervention	Number of Participants with Adverse Events (AEs) and Serious Adverse Events (SAEs)	Number of Participants who Require Hospitalization for Severe Dengue Diagnosed by Healthcare Provider (HCP)	TAK-003-5001	Please refer to primary and secondary sponsors
2024-10-24 15:01:10	13927215	EUCTR2022-003868-25-Outside-EU/EEA	2024-04-29	Phase III Trial to Evaluate Efficacy and Safety of a Tetravalent Dengue Vaccine	No					Double-Blind, Randomized, Placebo-Controlled Phase III Clinical Trial to Evaluate the Efficacy and Safety of the Dengue 1,2,3,4 (Attenuated) Vaccine produced by Instituto Butantan		Instituto Butantan	Yes	20240422	22/04/2024	EU Clinical Trials Register	https://www.clinicaltrialsregister.eu/ctr-search/search?query=eudract_number:2022-003868-25	Not Available	No			<br>Female: yes<br>Male: yes<br>			Interventional clinical trial of medicinal product	Controlled: yes Randomised: yes Open: no Single blind: no Double blind: yes Parallel group: yes Cross over: no Other: no If controlled, specify comparator, Other Medicinial Product: no Placebo: yes Other: no Number of treatment arms in the trial: 2	Human pharmacology (Phase I): no Therapeutic exploratory (Phase II): no Therapeutic confirmatory - (Phase III): yes Therapeutic use (Phase IV): no	Brazil	[Table]		alex.esteves@merck.com	+1-267-305-2019	Merck Sharp & Dohme LLC	Inclusion criteria: <br>1. Children who have completed 24 months of age, adolescents and adults who have not completed 60 years of age;<br>2. Agree with periodic contacts, either/or by phone, electronic means, and home visits.<br>3. Show voluntary intention to participate in the study, documented by the participant's or participant's legal representative's signature of the informed consent form.<…	Dengue <br>MedDRA version: 20.0 Level: LLT Classification code 10012309 Term: Dengue System Organ Class: 10021881 - Infections and infestations ;Therapeutic area: Diseases [C] - Virus Diseases [C02]	<br>Product Name: Dengue 1,2,3,4 (Attenuated) Vaccine<br>Pharmaceutical Form: Lyophilisate for solution for injection<br>INN or Proposed INN: NA<br>Other descriptive name: Live-attenuated Dengue (serotype 4) rDENV4?30<br>Concentration unit: PFU/dose plaque forming unit(s)/dose<br>Concentration type: equal<br>Concentration number: 10E+3-<br>Other descriptive name: Live-attenuated Dengue (serotype …	Main Objective: 1. To evaluate the overall efficacy of a single dose of the Dengue 1,2,3,4 (attenuated) vaccine produced by Instituto Butantan containing 103 PFU of each vaccine virus against virologically confirmed symptomatic dengue 28 days after vaccination in subjects ranging from 2 to 59 years of age, regardless of their prior exposure to dengue viruses.<br>2. To describe the onset of advers…	Secondary end point(s): 1. Efficacy (incidence density of dengue cases confirmed virologically, regarding previous exposure to dengue viruses. )<br>2. Efficacy (incidence density of dengue cases confirmed virologically, regarding the viral serotype) <br>3. Efficacy (incidence density of cases of severe dengue and/or with alarm signs, including cases hospitalized or not) <br>4. Safety ( frequency …	DEN-03-IB;NCT02406729;Merck Sharp & Dohme LLC	Instituto Butantan;Merck Sharp & Dohme LLC	126 East Lincoln Avenue	Exclusion criteria: <br>1. For women: Pregnancy (confirmed by positive beta-hCG test) or breastfeeding;<br>2. Evidence of active neurological, cardiac, pulmonary, hepatic or renal disease as per clinical history and/or physical examination;<br>3. Compromised immune system diseases including: decompensated diabetes mellitus, cancer (except basal cell carcinoma), congenital or acquired immune defic…		01/01/1900
2024-10-24 15:01:10	13925331	CTRI/2024/04/065866	2024-04-29	Smart tool to diagnose tropical fevers	No					Development and evaluation of diagnostic tool for differentiating tropical fevers using an artificial intelligence approach. - nil		Manipal Academy of Higher Education	Yes	20240416	16-04-2024	CTRI	http://www.ctri.nic.in/Clinicaltrials/pmaindet2.php?trialid=102670	Not Recruiting	No				15-05-2024	400	Observational	Single Arm Study Method of generating randomization sequence:Not Applicable Method of allocation concealment:Not Applicable Blinding and masking:Not Applicable	N/A	India	[Table]		girish.thunga@manipal.edu	9880151127	Manipal College of Pharmaceutical Sciences, Manipal Academy of Higher Education, Manipal	Inclusion criteria: Patients provisionally diagnosed with the tropical fever of interest with required clinical and laboratory parameters <br/ ><br>	Health Condition 1: A920- Chikungunya virus disease Health Condition 2: A90- Dengue fever [classical dengue] Health Condition 3: J09X- Influenza due to identified novelinfluenza A virus Health Condition 4: J118- Influenza due to unidentified influenza virus with other manifestations Health Condition 5: J118- Influenza due to unidentified influenza virus with other manifestations Health Condition …	Intervention1: AI Diagnostic Tool: Diagnostic tool developed using artificial intelligence for the diagnosis of tropical fevers<br>Intervention2: NIL: NIL<br>Control Intervention1: Standard Confirmatory Tests: Standard Confirmatory Tests used for the diagnosis of specific tropical fevers<br>	The outcome of evaluation for AI-based diagnostic models performance is determined based on model performance metrics such as sensitivity, specificity, accuracy, kappa value, hamming loss, area under receiver operating characteristicsTimepoint: 2 time points <br/ ><br>Day of admission and after three days of admission	NILTimepoint: NIL	NIL	Manipal Academy of Higher Education, Manipal	Department of Pharmacy Practice, Manipal College of Pharmaceutical Sciences, MAHE, Manipal	Exclusion criteria: Children, patients without confirmed diagnosis, mixed infections, patients on immunosuppressants, provisional and confirmed diagnosis with specific conditions like pneumonia, urinary tract infection, acute febrile disease due to sepsis	Approved	19/02/2024		Kasturba Medical College and Kasturba Hospital Institutional Ethics Committee
2024-10-24 15:01:10	14306389	CTRI/2024/04/065599	2024-09-16	Use of HYDRODENG SACHET in Dengue fever patients	Maybe	N				A Randomized, Open label, parallel group, Comparative clinical study to evaluate the efficacy and safety of HYDRODENG SACHET with Cariprill in Dengue fever. - NIL		Tirupati Medicare Limited, India.	Yes	20240412	12-04-2024	CTRI	http://www.ctri.nic.in/Clinicaltrials/pmaindet2.php?trialid=103143	Not Recruiting	No				18-04-2024	50	Interventional	Randomized, Parallel Group Trial Method of generating randomization sequence:Computer generated randomization Method of allocation concealment:An Open list of random numbers Blinding and masking:Open Label	Phase 3	India	[Table]		saheerose@gmail.com	9443627722	Ki3 Private Limited	Inclusion criteria: 1. Proper written informed consent obtained from the patient before any <br/ ><br>procedure performed. <br/ ><br>2. Males and females between the age of 18-75 years with an oral temperature of <br/ ><br>more than 38.0°C (100.4°F). with or without associated rash, body pain and joint <br/ ><br>pain, severe headache especially behind the eyes, nausea and vomiting. <br/ ><br>3. P…	Health Condition 1: A90- Dengue fever [classical dengue]	Intervention1: HYDRODENG SACHET 100 mg: Orally.<br>One sachet thrice daily – For 7 - 10 days<br>Control Intervention1: Tab. Cariprill 1100 mg: Thrice daily orally for 7-10 days<br>	a)Assessment of efficacy parameters, namely platelet count, bleeding time, clotting <br/ ><br>time, hematocrit– baseline & on each day, from day 1 to day 3 and on days 5, 7 and <br/ ><br>10. Electrolytes and hydration status will be assessed on baseline and post study. <br/ ><br>b)Assessment of clinical parameters namely temperature, fever score, arthralgia, <br/ ><br>myalgia, headache and loss o…	To monitor for any adverse events during the study period and assess the quality <br/ ><br>of life using a pre-and post-feedback questionnaire. <br/ ><br>All the outcome parameter will be compared between the test and comparator.Timepoint: Day 0 and day 10	DENGUE/01/24 Version: 1.1	Tirupati Medicare Limited, India.AmbalaPaonta Sahib Dehradun Rd Pataliyon Himachal Pradesh 173021	Regus Centre Level 2 Altius Block No 1 SIDCO Industrial Estate Chennai	Exclusion criteria: 1. Patients with Dengue hemorrhagic fever grade III and IV <br/ ><br>2. Patients with platelet count less than 50,000/micro litre. <br/ ><br>3. Pregnant or lactating women <br/ ><br>4. Patients who have received blood or blood products transfusion during the <br/ ><br>current illness <br/ ><br>5. Patients with thrombocytopenia Purpura (ITP), Leukemia, Hemophilia <br/ ><br>6. P…	Approved	06/03/2024		Ethique De La Nature Association
2024-10-24 15:01:10	13924810	CTRI/2024/04/065345	2024-04-29	A secondary data analysis to determine the spatiotemporal patterns, and factors associated with dengue transmission and to predict the number of cases for the next 2 years in Dakshina Kannada	No					Geospatial analysis of dengue cases in Dakshina Kannada from 2019 to 2024 - NIL		Navya M	Yes	20240408	08-04-2024	CTRI	http://www.ctri.nic.in/Clinicaltrials/pmaindet2.php?trialid=102497	Not Recruiting	No				10-04-2024	500	Observational	Other Method of generating randomization sequence:Not Applicable Method of allocation concealment:Not Applicable Blinding and masking:Not Applicable	N/A	India	[Table]		mackwin@nitte.edu.in	9844460590	K S Hegde Medical Academy	Inclusion criteria: All confirmed Dengue cases in Dakshina Kannada from January 2019 to April 2024 are included	Health Condition 1: A90- Dengue fever [classical dengue]	Intervention1: NIL: NIL<br>	Spatiotemporal patterns in Dengue transmission in Dakshina KannadaTimepoint: 5 years	Factors associated with Dengue transmission in Dakshina KannadaTimepoint: 5 years	NIL	K S Hegde Medical Academy NITTE ( Deemed to be University) Mangaluru	Department of Public Health Nitte (Deemed to be University) Derlakatte, Mangaluru	Exclusion criteria: NIL	Approved	05/12/2023		K S Hegde Medical Academy, Institutional Ethics Academy
2024-10-24 15:01:10	14389397	TCTR20240404002	2024-10-14	The Prevalence of Mosquito-borne Disease among Children in Different Geographical Area in Bangkok	No					The Prevalence of Mosquito-borne Disease among Children in Different Geographical Area in Bangkok		Ratchadapisek Sompoch Research Fund	Yes	20240404	04/04/2024	TCTR	https://www.thaiclinicaltrials.org/show/TCTR20240404002	Recruiting	No	10 Years	15 Years	Both	10/06/2024	1000	Observational			Thailand	[Table]	Yakasaem	Thitiya.y@chula.ac.th	022564930	Faculty of Medicine, Chulalongkorn University	Inclusion criteria: 1. Children age 10-15 year-old_x000D_<br>2. consent/assent from participant and guardian_x000D_<br>	Assess the extent to which dengue virus and chikungunya seropositivity using Rapid Diagnostic tests for IgG in 1000 school children spread across 2-3 schools of four different environments classified by their degree of connectivity and extent of built-up area aged 10-15 years of age is associated with highly connected areas and predicted high mosquito abundance areas within Bangkok <br>Dengue, Se…	An area characterized by extensive transportation infrastructure and a dense population.,An area characterized by extensive transportation infrastructure and a low density population.,An area distinguished by limited transportation facilities and a high population density.,An area distinguished by limited transportation facilities and a low population density.;Screening,Screening,Screening,Screen…	seroprevalence of dengue and chilkungunya infection cross-sectional : one day study rapid diagnostic test	knowledge, attitude and practice on mosquito-borne infection cross-sectional : one day study questionnaires	Nil Known	Faculty of Medicine, Chulalongkorn University	1873 Rama 4 Road	Exclusion criteria: Children suffering from any concurrent infection or with any physical or mental disability at the date of specimen collection	Submitted, approved;Submitted, approved	23/09/2023;02/05/2024	medchulairb@chula.ac.th;bmaec@hotmail.com	Faculty of medicine, Chulalongkorn University. The Institutional review Board;Medical Service Department, Bangkok Metropolitian Administration	022564493 Ext. ;022207564 Ext.	medchulairb@chula.ac.th;bmaec@hotmail.com
2024-10-24 15:01:10	13699921	ISRCTN23577135	2024-02-19	Comparative insect repellency study of combined lemongrass and peppermint oil lotion versus 25% DEET lotion against mosquitoes	No					Comparative study of the insect repellency action of combined lemongrass oil and peppermint oil lotion versus 25% DEET (N,N-diethyl-meta-toluamide) lotion against female Aedes aegypti mosquitoes		Research Institute for Tropical Medicine	No	20240209	09/02/2024	ISRCTN	https://www.isrctn.com/ISRCTN23577135	Not Recruiting	No			Both	21/04/2022	46	Interventional	Randomized controlled trial (Prevention)	Phase 0	Philippines	[Table]	Abella	aika2122001@gmail.com	+63 (0)9175714806		Inclusion criteria: 1. Healthy male or female aged 18–40 years<br>2. Must know how to read and write<br>3. Must be willing to comply with the study protocol requirements<br>4. Must be willing to sign an informed consent after having clearly understood its content<br>5. Must be willing to have photos taken for documentation purposes during the experiment	Dengue <br>Infections and Infestations <br>Dengue	Participants were randomized by simple randomization to one of two treatment groups. 5 grams of Repellent A - Combined Lemongrass and Peppermint oil lotion and 5 grams of Positive Control Repellent B - 25% DEET lotion were applied from wrist to elbow per treatment group. Repellent was dried before inserting into the cage containing 100 female mosquitoes, exposed for 3 minutes and observed for lan…	The % protection over time was determined by counting the number of mosquitoes landing/probing on the treated arm (T) in relation to the number of landings on the control untreated arm (C) of the same individual (% p = ((C-T)/C)) x 100) for a 3-minute exposure every hour (1 hour, 2 hours, 3 hours, 4 hours, 5 hours, 6 hours).	Complete protection time was calculated as the number of minutes elapsed between the time of repellent application and the first mosquito landing or probing for a 3-minute exposure every hour (1 hour, 2 hours, 3 hours, 4 hours, 5 hours, 6 hours).	Nil known;Nil known;2021-17	Investigator initiated and funded, Philippine Dermatological Society , League of Asean Dermatological Societies	Unit 2529-2530 Rio Tower - The Capital Towers E. Rodriguez Sr. Avenue	Exclusion criteria: 1. Pregnant or lactating women<br>2. Those with a history of allergy or hypersensitivity reactions to insect repellents and its components<br>3. Those with a history of adverse reactions to insect bite<br>4. Those who have active skin lesions or other dermatological disorders (like atopic dermatitis, psoriasis)<br>5. Those with a history of other comorbid conditions (diabetes,…	Approved	25/08/2021	irb@ritm.gov.ph	Institutional Review Board, Research Institute for Tropical Medicine; ref: 2021-17	+63 (0)632 88097599	irb@ritm.gov.ph
2024-10-24 15:01:10	13973488	NCT06268691	2024-05-20	Sustainable Reduction of Dengue in Colombia: Vector Breeding Site Intervention With an Insecticidal Coating	No					Control of Aedes Breeding Sites With a Dual-action Insecticidal Coating is Effective in Reducing Dengue Transmission: Cluster-randomised Controlled Trial Study		Rocio Cardenas Sanchez	No	20240126	26/01/2024	ClinicalTrials.gov	https://clinicaltrials.gov/ct2/show/NCT06268691	Not recruiting	No	N/A	N/A	All	February 4, 2019	35000	Interventional	Allocation: Randomized. Intervention model: Parallel Assignment. Primary purpose: Prevention. Masking: None (Open Label).	N/A	Colombia;Germany;Colombia;Germany	[Table]	Axel Kroeger, Prof. Dr.;Rocio Cardenas, Research Dr.;Winfried Kern, Prof. Dr.;Max Petzold, Prof. Dr.	;;;	;;;	University of Freiburg, Centre for Medicine and Society;University of Freiburg, Centre for Medicine and Society;University of Freiburg;Institute of Public Health, Gothenburg University, Göteborg, Sweden	_x000D_<br> Inclusion Criteria:_x000D_<br>_x000D_<br> - Dwellings located within the intervention arm_x000D_<br>_x000D_<br> - Dwellings are inhabited_x000D_<br>_x000D_<br> - Dwellings have a washing-tank_x000D_<br>_x000D_<br> Exclusion Criteria:_x000D_<br>_x000D_<br> - Dwellings that do not have washing-tanks_x000D_<br>_x000D_<br> - Dwellings have a water tank with biological control -fish-_x000D…	Dengue;Vector Borne Diseases;Arbovirus Infections;Zika;Chikungunya Fever	Other: Insecticide Coating INESFLY	Change of dengue incidence for 12 months	Change of vector densities estimated through larval and pupal indices.	ProjectCOLOMBIA-ZMG.U-Freiburg	Please refer to primary and secondary sponsors
2024-10-24 15:01:10	13699150	NCT06255509	2024-02-19	Dengue Virus Infection Amongst Patients With Acute Febrile Illness	No					Dengue Virus Infection Amongst Patients With Acute Febrile Illness: Clinical Characteristics, Molecular and Serological Profiles for Vaccine Trial and Roll-out		Tangerang District Hospital	Yes	20240118	18/01/2024	ClinicalTrials.gov	https://clinicaltrials.gov/ct2/show/NCT06255509	Recruiting	No	4 Years	N/A	All	February 5, 2024	400	Observational [Patient Registry]			Indonesia	[Table]	Dewi Lokida, Clinical Pathologist	lokidadewi@yahoo.com	+62816620605		_x000D_<br> Inclusion Criteria:_x000D_<br>_x000D_<br> - Patients age = 4 years old with fever (= 37.5°C), history of fever with antipyretic_x000D_<br> use, lasting less than or equal to 7 days_x000D_<br>_x000D_<br> - Presence at least one of the following dengue-like symptoms:_x000D_<br>_x000D_<br> - Headache_x000D_<br>_x000D_<br> - Retro-orbital pain_x000D_<br>_x000D_<br> - Nausea/ vomiting_x000…	Dengue		clinical characteristics;haematologic profile;Rapid test for dengue;molecular (PCR);PRNT	prevalence of dengue virus infection among patients with acute fever	445/068/KEP-RSUTNG	Please refer to primary and secondary sponsors
2024-10-24 15:01:10	13633928	CTRI/2024/01/061272	2024-01-22	A study to assess the efficacy and safety of EYU688 in patients with dengue fever	Yes	Y	NCT06006559 #7626 included from Covidence	EYU688	Anti-viral	A randomized, participant- and investigator-blinded, placebo-controlled, parallel group study to assess the efficacy, safety and pharmacokinetics of EYU688 in patients with dengue fever - NIL		Novartis Healthcare Pvt Ltd	Yes	20240109	09-01-2024	CTRI	http://www.ctri.nic.in/Clinicaltrials/pmaindet2.php?trialid=87896	Recruiting	No				15-02-2024	108	Interventional	Randomized, Parallel Group, Placebo Controlled Trial Method of generating randomization sequence:Computer generated randomization Method of allocation concealment:Centralized Blinding and masking:Double Blind Double Dummy	Phase 2	Brazil;India;Malaysia;Singapore;Viet Nam	[Table]		murugananthan.k@novartis.com	912250243544	Novartis Healthcare Private Limited	Inclusion criteria: 1. Male or female, 18 - 60 years old (inclusive) <br/ ><br>2. History or presence of fever (= 38°C) (could be based on medical record or measurement of body temperature) coinciding with a clinical suspicion of dengue infection at screening: <br/ ><br>At least one of the following criteria indicating probable dengue infection: <br/ ><br>• Nausea or vomiting <br/ ><br>• Presence…	Health Condition 1: A90- Dengue fever [classical dengue]	Intervention1: EYU688: 500 mg -twice daily (q12h) for 5 days<br>Intervention2: Matching placebo: twice daily (q12h) for 5 days<br>Control Intervention1: NA: NA<br>	To determine the efficacy of EYU688 compared to placebo with respect to change on viral loadTimepoint: Viremia reduction (viral load reduction (VLR) on log scale) at 48 hours post treatment start	To assess the pharmacokinetics profile of EYU688 in participants with dengue feverTimepoint: every treatment visit;To assess the safety & tolerability of EYU688Timepoint: Occurrence of treatment emergent AE, SAE, vital signs, ECG & safety laboratory abnormalities taken through out the study;To determine the efficacy of EYU688 compared to placebo with respect to fever clearance time (FCT)Timepoint…	CEYU688A12201-v00 (Original Protocol) 23 Feb 2023	Novartis Pharma AG, Novartis Campus 4056 – Basel, Switzerland	Novartis Healthcare Private Limited 6 and 7 floor Inspire BKC G Block BKC Main Road Bandra Kurla Complex Bandra (East) Mumbai Mumbai MAHARASHTRA India	Exclusion criteria: Clinical signs and symptoms for severe dengue (listed in Section 8.3.2.3) according to Dengue Guideline (WHO 2009) at screening. <br/ ><br> Participants with any of the following abnormalties of clinical laboratory parameters at screening: <br/ ><br> Hemoglobin <12.0 g/dL in males; <11.0 g/dL in females <br/ ><br> Hematocrit >52 % in males; >46 % in females <br/ ><br> Absolute…	Not Approved;Approved;Not Approved	01/01/1900;31/07/2023;01/01/1900	;;	Institutional Ethics Committee JNU Institute of Medical Sciences and Research;Institutional Ethics Committee, The Voluntary Health Services;Institutional Ethics Committee-TN Medical College and BYL Nair Hospital	;;	;;
2024-10-24 15:01:10	14156355	CTRI/2023/11/060346	2024-07-22	Clinical and laboratory characteristics and health seeking behavior in patients with dengue in India	No					Improved data on Dengue covering differences in epidemiological surveillance, patient demographics, the health seeking behavior of patients and standards of care - NIL		Drugs for Neglected Diseases Initiative South Asia Pvt. Ltd	Yes	20231129	29-11-2023	CTRI	http://www.ctri.nic.in/Clinicaltrials/pmaindet2.php?trialid=96163	Not Recruiting	No				08-12-2023	316	Observational	Single Arm Study Method of generating randomization sequence:Not Applicable Method of allocation concealment:Not Applicable Blinding and masking:Not Applicable	N/A	India	[Table]		ksingh@dndi.org	919818629809	DNDi South Asia Pvt. Ltd	Inclusion criteria: Part A <br/ ><br>All patients who are hospitalized with a suspected/confirmed acute dengue and who are capable of participating and providing consent will be recruited following informed written consent <br/ ><br> <br/ ><br>Part B <br/ ><br>Patients with a febrile illness and suspected to have acute dengue presenting to a primary health care facility OR outpatient facility OR …	Health Condition 1: A90- Dengue fever [classical dengue]	Intervention1: NIL: NIL<br>Control Intervention1: NIL: NIL<br>	To collect data on dengue covering differences in epidemiological data, patient demographics, the health seeking behavior of patients and standards of care across different regions in IndiaTimepoint: Part A <br/ ><br>Data collection at the time when a dengue patient admitted to the hospital is recruited in the study and subsequently at discharge <br/ ><br>Part B <br/ ><br>Data collection at a sin…	NilTimepoint: NA	NIL	Drugs for Neglected Diseases Initiative South Asia Pvt. Ltd	A-15 Second Floor Hauz Khas New Delhi	Exclusion criteria: Part A <br/ ><br>Patient refusal to participate <br/ ><br> <br/ ><br>Part B <br/ ><br>Patient refusal to participate	Approved;Approved;Approved	13/11/2023;28/11/2023;16/11/2023	;;	Institutional Ethics Committee JSS Medical College and Hospital;Institutional Ethics Committee King George Medical University;Institutional Ethics Committee SRM Medical College Hospital and Research Centre	;;	;;
2024-10-24 15:01:10	13708610	NCT06257810	2024-02-27	Impact of Differential and Systematic Diagnosis of Dengue, Chikungunya and Malaria on Patient Management and Antibiotic Use in West Africa	No					Impact of Differential and Systematic Dengue, Chikungunya, and Malaria Diagnostics on Patient Management and Antibiotic Use in Burkina Faso and Ivory Coast		BioMérieux	No	20231127	27/11/2023	ClinicalTrials.gov	https://clinicaltrials.gov/ct2/show/NCT06257810	Not recruiting	No	18 Years	N/A	All	June 1, 2023	804	Interventional	Allocation: Non-Randomized. Intervention model: Parallel Assignment. Primary purpose: Diagnostic. Masking: None (Open Label).	Phase 4	Burkina Faso;Côte D'Ivoire;Burkina Faso;Côte D'Ivoire						_x000D_<br> Inclusion Criteria:_x000D_<br>_x000D_<br> - Subjects aged = 18 years_x000D_<br>_x000D_<br> - Patient with fever (=38.5°C) and at least two of the following symptoms in the last 10_x000D_<br> days:_x000D_<br>_x000D_<br> - Severe headache_x000D_<br>_x000D_<br> - Retro-orbital pain_x000D_<br>_x000D_<br> - Muscle and joint pain_x000D_<br>_x000D_<br> - Nausea_x000D_<br>_x000D_<br> - Vomiti…	Dengue;Chikungunya;Malaria	Diagnostic Test: VIDAS® Dengue Antigen NS1, VIDAS® Anti-Dengue IgM, VIDAS® Anti-Dengue IgG, VIDAS® Anti-Chikungunya IgM and VIDAS® Anti-Chikungunya IgG;Other: Standard of care practices	Rate of antibiotic prescription	Consumption of hospital resources;Consumption of hospital resources;Patient satisfaction;Patient's quality of life;Patient's loss of productivity	E0545	Please refer to primary and secondary sponsors
2024-10-24 15:01:10	13590938	CTRI/2023/11/060213	2023-12-19	Study on intravenous fluids in dengue shock	Yes	N		Plasmalyte	Supportive	Standard therapy versus PLasmalyte In children with Dengue Shock Syndrome (SPLID TRIAL): an open labelled randomised control trial - nil		Indian Council of Medical Research	Yes	20231123	23-11-2023	CTRI	http://www.ctri.nic.in/Clinicaltrials/pmaindet2.php?trialid=95381	Not Recruiting	No				01-01-2024	135	Interventional	Randomized, Parallel Group, Multiple Arm Trial Method of generating randomization sequence:Computer generated randomization Method of allocation concealment:Sequentially numbered, sealed, opaque envelopes Blinding and masking:Outcome Assessor Blinded	Phase 3	India	[Table]		vidushimahajan2003@yahoo.co.in	9646121531	Government Medical College and Hospital Chandigarh	Inclusion criteria: Children suffering from dengue shock syndrome (DSS) will be enrolled. <br/ ><br>DSS will be defined as DHF as well as hypotension, tachycardia, narrow pulse pressure (less than/equal to 20 mmHg) and signs of poor perfusion (e.g cold extremities, delayed capillary filling time, feeble pulses). <br/ ><br>Dengue Haemorrhagic Fever (DHF) will be defined as a child fulfilling clini…	Health Condition 1: A91- Dengue hemorrhagic fever	Intervention1: Plasmalyte: Children in PL/NS/RL group will be started with 10-20ml/kg bolus of study fluid(4,6) in initial 30 mins, if the hematocrit falls, pulse rate and blood pressure stable and urine output between 0.5 to 1 ml/kg/hr, same fluid maintainence shall be started from 10 to 7ml/kg /hr for 2-4 hours, 5 to 3ml/kg/hr for 2-4 hrs and from 3 to 1.5 ml/kg/ hr for 2-4 hrs. If the hematocr…	= 5mmol/L increase in serum chloride level within 48 hours (h) post-randomization.Timepoint: Baseline, 48 hours	hospital stay duration, need for colloid bolus, incidence of hyponatremia (serum sodium less than 135 mmol/L in the first 48 h of fluid management), new-onset AKI, standard base excess, serum lactate levels, renal replacement therapy, organ dysfunction (25)and serum magnesium levels.Timepoint: first 48 hours, during hospital stay	NIL	Indian Council of Medical Research, New Delhi Infrastructure support: Government Medical College and Hospital , Chandigarh	D block, Room No.411, Department of Pediatrics, Government Medical College and Hospital, Sector 32, Chandigarh. 160030 Government Medical College and Hospital, Sector 32, Chandigarh. 160030	Exclusion criteria: 1) Children already received fluids from outside before enrolment in last 6 h <br/ ><br>2) Children with cardiogenic shock <br/ ><br>3) Known patient with chronic kidney disease as per KDIGO. <br/ ><br>4) Severe malnutrition defined as per WHO. <br/ ><br>5) Children whose parents deny consent <br/ ><br>	Approved	23/10/2023		Institutional Ethics Committee, GMCH, Chandigarh
2024-10-24 15:01:10	13530241	CTRI/2023/10/059167	2023-11-13	Beneficial Role of Vitamin D in Dengue Fever	Yes	N	https://www.ctri.nic.in/Clinicaltrials/pmaindet2.php?EncHid=OTI1MjA=&Enc=&userName=	Vitamin D	Others	Beneficial Role of Vitamin D Supplementation and Clinical Outcomes in Patients with Dengue Fever - NIL		Subramanian Mariselvan S	Yes	20231026	26-10-2023	CTRI	http://www.ctri.nic.in/Clinicaltrials/pmaindet2.php?trialid=92520	Not Recruiting	No				26-10-2023	72	Interventional	Randomized, Parallel Group, Placebo Controlled Trial Method of generating randomization sequence:Permuted block randomization, fixed Method of allocation concealment:Not Applicable Blinding and masking:Participant Blinded	Phase 3	India	[Table]		sivagreen.dr@gmail.com	9894444774	Mahatma Gandhi Medical College and Research Institute	Inclusion criteria: Patient admitted in MGMCRI with Dengue NS1 Antigen Positive, tested by Rapid <br/ ><br>Card Test, Irrespective of IgM, IgG Status <br/ ><br> <br/ ><br>Both Male and Female Patients in the Age Group - 18 to 60 Yrs <br/ ><br> <br/ ><br>Patients with Warning Signs, Bleeding Manifestations, Vascular Leak can also be <br/ ><br>included	Health Condition 1: A90- Dengue fever [classical dengue] Health Condition 2: A91- Dengue hemorrhagic fever	Intervention1: Vitamin D (Cholecalciferol) 2000 IU Tablets: Interventional group will receive Vitamin D (Cholecalciferol) 2000 IU Tablets at, <br>Dose - 2000 IU per Day, <br>Route of Administration - Oral,<br>Frequency - Once Daily,<br>Duration - During the course of stay in hospital or 10 Days, <br>Along with Dengue Treatment as per Standard of Care<br>Control Intervention1: No Vitamin D Supplem…	To study the effect of Oral Vitamin D Supplementation at 2000 IU per Day in reducing the progression to severe dengueTimepoint: Assessed on Day 0, Day 5, Day 10 or At Time of Discharge	To compare Lab investigations (including Platelet count, Total count, Hematocrit, Mean platelet volume, Platelet distribution width), between the interventional & control groupsTimepoint: Assessed on Day 0, Day 5, Day 10 or At Time of Discharge;To compare the development of complications of Dengue (such as Vascular leak, ARDS, Bleeding Manifestations, Shock), between the interventional & control …	NIL	Mahatma Gandhi Medical College & Research Institute, Pillaiyarkuppam, Pondicherry	Department of General Medicine, Mahatma Gandhi Medical College and Research Institute, SBV Campus, Pillaiyarkuppam	Exclusion criteria: Patients having Comorbidities except Diabetes Mellitus & Systemic Hypertension <br/ ><br> <br/ ><br>Patients with other co infections like scrub typhus and malaria <br/ ><br> <br/ ><br>Patient with Thrombotic thrombocytopenic purpura, Hemolytic uremic syndrome <br/ ><br> <br/ ><br>Patient with Disseminated intravascular coagulation, Idiopathic thrombocytopenic <br/ ><br>purpur…	Approved	09/08/2023		Mahatma Gandhi Medical College and Research Institute, Institutional Human Ethics Committee
2024-10-24 15:01:10	13527606	NCT06109532	2023-11-13	Prevalence of Hyponatremia in Dengue Infected Patients: Relationship With Systemic Inflammation.	No					Prevalence of Hyponatremia in Dengue Infected Patients: Relationship With Systemic Inflammation.	HINDIP	Hospital Nacional Profesor Alejandro Posadas	No	20231025	25/10/2023	ClinicalTrials.gov	https://clinicaltrials.gov/ct2/show/NCT06109532	Recruiting	No	N/A	N/A	All	January 1, 2016	530	Observational [Patient Registry]			Argentina	[Table]	CARLOS EGHI, MD;CARLOS EGHI, MD	;carlisluyemm@hotmail.com	;+541166939309	HOSPITAL NACIONAL PROF. A. POSADAS;	_x000D_<br> Inclusion Criteria:_x000D_<br>_x000D_<br> - Diagnosis confirmed by PCR, non structural protein 1 (NS1) antigen or IgM serology._x000D_<br>_x000D_<br> Plasma sodium at admission._x000D_<br>_x000D_<br> Exclusion Criteria:_x000D_<br>_x000D_<br> - None_x000D_<br>	Hyponatremia;Dengue;Inflammation	Other: hyponatremia	Admission to the hospital		HINDIP162023	Please refer to primary and secondary sponsors
2024-10-24 15:01:10	13612479	NCT06121934	2024-01-08	Efficacy and Safety of Carica Papaya in Dengue Fever: A Randomised Clinical Trial	No	Y	Duplicate of Covidence #7625 ? Retrospective registration? (Nov 23 vs started enrolment on Oct 23)	Carica papaya	Others	Efficacy and Safety of Carica Papaya in Dengue Fever: A Randomised Clinical Trial		Bangabandhu Sheikh Mujib Medical University, Dhaka, Bangladesh	No	20231024	24/10/2023	ClinicalTrials.gov	https://clinicaltrials.gov/ct2/show/NCT06121934	Not recruiting	No	18 Years	N/A	All	October 1, 2023	250	Interventional	Allocation: Randomized. Intervention model: Parallel Assignment. Primary purpose: Treatment. Masking: Quadruple (Participant, Care Provider, Investigator, Outcomes Assessor).	Phase 3	Bangladesh						_x000D_<br> Inclusion Criteria:_x000D_<br>_x000D_<br> - Patients who are confirmed dengue fever by NS1 dengue Ag or anti dengue Ab IgM_x000D_<br> positive_x000D_<br>_x000D_<br> Exclusion Criteria:_x000D_<br>_x000D_<br> - Children (<18 years)_x000D_<br>_x000D_<br> - Currently pregnant or lactating_x000D_<br>_x000D_<br> - Patients on steroids, any immunosuppressant_x000D_<br>_x000D_<br> - Patients …	Dengue	Drug: Carica Papaya Leaf Extract;Drug: Placebo	Rise in platelet counts;Return of hematocrit levels towards baseline	Bleeding Manifestations;Duration of hospital stay	BSMMU/2023/12097	Please refer to primary and secondary sponsors
2024-10-24 15:01:10	13401493	NCT06071481	2023-10-16	Role of Vitamin D in Prevention of Dengue Haemorrhagic Fever and Dengue Shock Syndrome	No	Y	Duplicate of Covidence #7632	Vitamin D	Others	Efficacy, Safety and Dose Response of Vitamin D in Prevention of Dengue Haemorrhagic Fever and Dengue Shock Syndrome- A Phase 2 Open-label Randomized Controlled Trial		Bangabandhu Sheikh Mujib Medical University, Dhaka, Bangladesh	No	20231001	01/10/2023	ClinicalTrials.gov	https://clinicaltrials.gov/ct2/show/NCT06071481	Recruiting	No	18 Years	65 Years	All	June 1, 2023	120	Interventional	Allocation: Randomized. Intervention model: Parallel Assignment. Primary purpose: Treatment. Masking: None (Open Label).	Phase 2	Bangladesh	[Table]	Fazle R Chowdhury, FCPS; PhD;Fazle R Chowdhury, FCPS;PhD	mastershakil@hotmail.com;mastershakil@hotmail.com	+88 01916578699;+88 01916578699		_x000D_<br> Inclusion Criteria:_x000D_<br>_x000D_<br> 1. Age >18 to 65 years._x000D_<br>_x000D_<br> 2. NS1 positive people._x000D_<br>_x000D_<br> 3. Fever = 100.4°F (=38°C) for 3days or less_x000D_<br>_x000D_<br> 4. Typical sign symptoms of Dengue fever._x000D_<br>_x000D_<br> Exclusion Criteria:_x000D_<br>_x000D_<br> 1. >72hours of fever._x000D_<br>_x000D_<br> 2. Critically ill patients._x000D_<b…	Dengue Fever	Drug: Arm-2 : 2,00,000 IU Vitamin D3 oral solution , Arm-3: 4,00,000 IU Vitamin D3 oral solution	Proportion of mortality and progression to severe dengue.	Improvement in total count of white blood cells, haematocrit and platelet count.	BSMMU/2023/4579	Please refer to primary and secondary sponsors
2024-10-24 15:01:10	13375012	EUCTR2023-000134-15-Outside-EU/EEA	2023-09-26	A Study of Dengue Vaccine in Healthy Children, Teenagers and Adults in India	No					A Randomized, Double-Blind, Placebo-Controlled, Phase 3 Trial to Investigate the Safety and Immunogenicity of a Dengue Tetravalent Vaccine (Live, Attenuated) (TDV) Administered Subcutaneously to Healthy Subjects Aged 4 to 60 Years in India		Takeda	Yes	20230922	22/09/2023	EU Clinical Trials Register	https://www.clinicaltrialsregister.eu/ctr-search/search?query=eudract_number:2023-000134-15	Not Available	No			<br>Female: yes<br>Male: yes<br>			Interventional clinical trial of medicinal product	Controlled: yes Randomised: yes Open: no Single blind: no Double blind: yes Parallel group: no Cross over: no Other: no If controlled, specify comparator, Other Medicinial Product: no Placebo: yes Other: no Number of treatment arms in the trial: 4	Human pharmacology (Phase I): no Therapeutic exploratory (Phase II): no Therapeutic confirmatory - (Phase III): yes Therapeutic use (Phase IV): no	India	[Table]		medinfoUS@takeda.com		Takeda	Inclusion criteria: <br>1. Participants who can comply with trial procedures and are available for the duration of follow-up.<br>Are the trial subjects under 18? yes<br>Number of subjects for this age range: 240<br>F.1.2 Adults (18-64 years) yes<br>F.1.2.1 Number of subjects for this age range 260<br>F.1.3 Elderly (>=65 years) no<br>F.1.3.1 Number of subjects for this age range 0<br>	Dengue <br>MedDRA version: 20.1 Level: PT Classification code 10012310 Term: Dengue fever System Organ Class: 10021881 - Infections and infestations ;Therapeutic area: Diseases [C] - Virus Diseases [C02]	<br>Trade Name: Takeda's Dengue Tetravalent Vaccine<br>Product Name: Dengue Tetravalent Vaccine (Live, Attenuated)<br>Pharmaceutical Form: Injection<br>INN or Proposed INN: Dengue virus serotype 1 (live, attenuated)<br>Current Sponsor code: TAK-003<br>Concentration unit: log10 PFU/dose log10 plaque forming unit(s)/dose<br>Concentration type: not less then<br>Concentration number: 3.3-<br>INN or P…	Primary end point(s): 1. Number of Participants With Solicited Local Adverse Events (AEs) by Severity<br>2. Number of Participants With Solicited Systemic AEs by Severity<br>3. Percentage of Participants With Any Unsolicited AEs<br>4. Percentage of Participants With an AE Leading to Participant Withdrawal<br>5. Percentage of Participants With an AE Leading to TDV or Placebo Discontinuation<br>6. …	Timepoint(s) of evaluation of this end point: Day 1, Day 120 and Day 270;Secondary end point(s): 1. GMTs for Each of the 4 Dengue Virus Serotypes<br>2. Percentage of Participants With Seroconversion for Each of the 4 Dengue Virus Serotypes<br>3. Percentage of Participants With Seroconversion for Multiple Dengue Virus Serotypes	DEN-302	Takeda	40 Landsdowne Street	Exclusion criteria: <br>At screening and at vaccination:<br>1. A body mass index (BMI) =35 kg/m^2.<br>2. Intent to participate in another clinical trial at any time during the conduct of this trial.<br>3. Plans to receive any of the following:<br>a. A licensed vaccine within 14 days (for inactivated vaccines) or 28 days (for live vaccines) prior to TDV or placebo administration.<br>b. A coronavir…		01/01/1900
2024-10-24 15:01:10	13353755	CTRI/2023/08/056812	2023-09-18	To study the correlation between serum ferritin level and progression of clinical status in patients with tropical fever	No					To study the association of serum ferritin levels with outcomes in patients of tropical fever admitted to intensive care unit of a tertiary care hospital – A prospective observational study - NIL		SARATH A	Yes	20230823	23-08-2023	CTRI	http://www.ctri.nic.in/Clinicaltrials/pmaindet2.php?trialid=89145	Not Recruiting	No				03-09-2023	50	Observational	Single Arm Study Method of generating randomization sequence:Not Applicable Method of allocation concealment:Not Applicable Blinding and masking:Not Applicable	N/A	India	[Table]		bhuvana.11@gmail.com	9945693221	St Johns medical college	Inclusion criteria: Acute febrile illness (fever >38.3?C for more than 48 h duration and onset <14 days) without focus and with serological evidence viz IgM for leptospira,NS1/IgM for Dengue,weil felix/IgM for Scrub typhus,IgM for Brucella,anti-HAV IgM & HEV IgM for hepatitis A &E ,peripheral smear for malaria &blood culture for enteric fever & meliodosis <br/ ><br> <br/ ><br>	Health Condition 1: A239- Brucellosis, unspecified Health Condition 2: A90- Dengue fever [classical dengue] Health Condition 3: B159- Hepatitis A without hepatic coma Health Condition 4: A279- Leptospirosis, unspecified Health Condition 5: B978- Other viral agents as the cause ofdiseases classified elsewhere Health Condition 6: A010- Typhoid fever Health Condition 7: A759- Typhus fever, unspecifi…	Control Intervention1: NIL: NIL<br>	Primary outcome <br/ ><br>To assess association between serum ferritin levels in tropical fever patients measured within 72 hrs of ICU admission to ICU mortality & ICU length of stay . <br/ ><br> <br/ ><br>Timepoint: Until icu stay or death <br/ ><br>	Secondary outcomes <br/ ><br> <br/ ><br>1.To assess the incidence of secondary HLH in tropical infections admitted to ICU . <br/ ><br>2. To assess the association between secondary HLH & ICU mortality & ICU length of stay. <br/ ><br>3. To assess the mortality difference among patients treated with & without steroids based on serum ferritin levels alone. <br/ ><br>Timepoint: until icu stay	NIL	Department of critical care medicine,St Johns Medical College Hospital , Bangalore	Dept of critical care medicine ST Johns medical college hospital Kormangala Bangalore	Exclusion criteria: 1.Patients already treated in an outside ICU for more than 72 hrs. <br/ ><br> 2.Patient with immunodeficiency state (congenital oracquired); on immune-suppressants therapy (oral corticosteroids, combination chemotherapy); and with autoimmune disorders, malignancies or organ transplants. <br/ ><br>3.Patients with pre-existing chronic conditions- chronic liver disease, chronic k…	Approved	09/05/2023		IEC St Johns medical college hospital
2024-10-24 15:01:10	13353757	CTRI/2023/08/056814	2023-09-18	Balanced crystalloids vs unbalanced crystalloids in patients with dengue shock syndrome	Yes	N	Fluid https://www.ctri.nic.in/Clinicaltrials/pmaindet2.php?EncHid=ODg1NTQ=&Enc=&userName=	Plasmalyte	Supportive	Comparison of normal saline vs plasmalyte on serum chloride levels in Dengue Shock Syndrome in children - NIL		Government Medical College and Hospital, Chandigarh	Yes	20230823	23-08-2023	CTRI	http://www.ctri.nic.in/Clinicaltrials/pmaindet2.php?trialid=88554	Not Recruiting	No				04-09-2023	96	Interventional	Randomized, Parallel Group Trial Method of generating randomization sequence:Stratified block randomization Method of allocation concealment:Sequentially numbered, sealed, opaque envelopes Blinding and masking:Open Label	Phase 3/ Phase 4	India	[Table]		vidushimahajan2003@gmail.com	7405517216	Government Medical and Hospital, Chandigarh	Inclusion criteria: Children from 2 months to 18 years admitted at Government Medical College and Hospital, Chandigarh	Health Condition 1: A91- Dengue hemorrhagic fever	Intervention1: Plasmalyte A: Children in PL group will be started with 10-20ml/kg bolus in intial 30 mins, if the hematocrit falls, pulse rate and blood pressure stable and urine output between 0.5 to 1 ml/kg/hr iv fluid therapy shall be started from 10 to 7ml/kg /hr for 2-4 hours, 5 to 3ml/kg/hr for 2-4 hrs and from 3 to 1.5 ml/kg/ hr for 2-4 hrs. If the hematocrit falls and there is no improvem…	greater than equal to 5mmol/L increase in serum chloride level within 48 hours (h) post- randomization.Timepoint: time of randomisation and 48 hours post randomisation	hospital stay duration, need for colloid bolus, incidence of hyponatremia, new-onset AKI, standard base excess, serum lactate levels, renal replacement therapy.Timepoint: during hospital stay	NIL	Government Medical College and Hospital, Sector 32, Chandigarh	D-411, D-block, 4th floor, Department of Paediatrics, Government Medical College and Hospital, Chandigarh	Exclusion criteria: 1) Children already received fluids from outside before enrolment in last 6h <br/ ><br>2) Children with cardiogenic shock <br/ ><br>3) Known patient with chronic kidney disease <br/ ><br>4) Severe Malnutrition <br/ ><br>5) Children whose parents deny consent	Approved	01/08/2023		Institutional ethics committee, GMCH Chandigarh
2024-10-24 15:01:10	13227156	CTRI/2023/08/056619	2023-08-21	Assessing antibiotic therapy in ICU patients with infections	No					Empirical antibiotic prescription pattern in community acquired infections among critically ill patients in a tertiary care centre - NIL		Hari Naveen Ashok Kumar	Yes	20230818	18-08-2023	CTRI	http://www.ctri.nic.in/Clinicaltrials/pmaindet2.php?trialid=90057	Recruiting	No				28-08-2023	96	Observational	Single Arm Study Method of generating randomization sequence:Not Applicable Method of allocation concealment:Not Applicable Blinding and masking:Not Applicable	N/A	India	[Table]		dedeepiya_76@yahoo.co.in	9444216333	Apollo Hospitals, Chennai	Inclusion criteria: 1.All adults patients admitted into ICU from ER with suspicion of community acquired infection and started on empirical antibiotics <br/ ><br>2.Antibiotics started within 48 hours of admission to ICU and continued for atleast 24 hours. <br/ ><br>	Health Condition 1: A392- Acute meningococcemia Health Condition 2: A190- Acute miliary tuberculosis of a single specified site Health Condition 3: A191- Acute miliary tuberculosis of multiple sites Health Condition 4: B179- Acute viral hepatitis, unspecified Health Condition 5: A499- Bacterial infection, unspecified Health Condition 6: B966- Bacteroides fragilis [B. fragilis]as the cause of dise…	Intervention1: NIL: NIL<br>Intervention2: NIL: NIL<br>Control Intervention1: NIL: NIL<br>	1.Concordance with current guidelines <br/ ><br>2.Appropriateness of empirical antibiotic therapy & its effect on Mortality at 28 days <br/ ><br>Timepoint: 28 days <br/ ><br>	â?¢ Appropriateness of empirical antibiotic therapy & its effect on ventilator free days at 28-day, vasopressor free days at 28-day, renal replacement therapy free days at 28-day, length of ICU stay and length of hospital stayTimepoint: 28 days	NIL	Apollo Hospitals, 21, greams lane, greams road, Thousand lights, Chennai - 600006	Department of Critical care medicine (2nd floor), Apollo Hospitals, 21, Greams lane, Greams road, Thousand lights, Chennai	Exclusion criteria: 1.Patients with indwelling catheters (central venous catheters, haemodialysis catheters, urinary catheters, chemo port, peripherally inserted central catheter, etc) prior to admission <br/ ><br>2.History of hospitalization for more than 2 days in the preceding 30 days <br/ ><br>3.History of Antibiotic usage in the preceding 30 days <br/ ><br>	Approved	25/07/2023		Institutional Ethics Committee - Bio Medical Research, Apollo Hospitals, Chennai
2024-10-24 15:01:10	14072080	NCT06006559	2024-06-24	A Study to Assess the Efficacy, Safety and Pharmacokinetics of EYU688 in Patients With Dengue Fever	No		Duplicates with #7626 in Covidence			A Randomized, Participant- and Investigator-blinded, Placebo-controlled, Parallel Group Study to Assess the Efficacy, Safety and Pharmacokinetics of EYU688 in Patients With Dengue Fever		Novartis Pharmaceuticals	Yes	20230817	17/08/2023	ClinicalTrials.gov	https://clinicaltrials.gov/ct2/show/NCT06006559	Not recruiting	No	18 Years	60 Years	All	February 20, 2024	5	Interventional	Allocation: Randomized. Intervention model: Parallel Assignment. Primary purpose: Treatment. Masking: Quadruple (Participant, Care Provider, Investigator, Outcomes Assessor).	Phase 2	India;Malaysia;Singapore;India;Malaysia;Singapore						Inclusion Criteria:_x000D_<br>_x000D_<br> - Male or female, 18 - 60 years old (inclusive)._x000D_<br>_x000D_<br> - History or presence of fever (= 38°C). At least one of the following criteria_x000D_<br> indicating dengue infection:_x000D_<br>_x000D_<br> - Nausea or vomiting._x000D_<br>_x000D_<br> - Presence of rash, aches or pains including headache, muscle or joint pain._x000D_<br>_x000D_<br> -…	Dengue	Drug: EYU688;Drug: Placebo	Viremia reduction (viral load reduction (VLR) on log scale) at 48 hours post treatment start	Time from fever onset to start of the first 48 hours period during which the oral temperature remained below 37.5?;Time from fever onset to the first of two consecutive negative viremia by PCR;Area under the log-transformed viremia curve (AUC) from the first dose to Day 15;Changes of viral load over time;Incidence and severity of Adverse Events (AEs);Incidence and severity of Serious Adverse Even…	CEYU688A12201	Please refer to primary and secondary sponsors
2024-10-24 15:01:10	13224201	ACTRN12623000837628	2023-08-21	The test evaluation, development and implementation (TEDI) study recruits asymptomatic individuals to provide negative clinical samples with the purpose of developing and validating new point-of-care of diagnostic tests for a range of infectious diseases.	No					The test evaluation, development and implementation (TEDI) study recruits asymptomatic individuals to provide negative clinical samples with the purpose of developing and validating new point-of-care of diagnostic tests for a range of infectious diseases.		ZiP Diagnostics Pty Ltd	No	20230804	04/08/2023	ANZCTR	https://anzctr.org.au/ACTRN12623000837628.aspx	Recruiting	No	18 Years	No limit	Both males and females	30/11/2021	70	Observational	Purpose: Screening;Duration: Cross-sectional;Selection: Defined population;Timing: Prospective;	Not Applicable	Australia						Inclusion criteria: Written informed consent is provided._x000D_<br>Age: 18 years years and older_x000D_<br>	COVID-19_x000D_ ;RSV;Dengue;Hepatitis B;gonorrhoea;measles;Influenza;Zika;Japanese encephalitis;Ross River virus;chikungunya;Malaria;Hepatitis C;HIV;chlamydia;monkeypox;tetanus; <br>COVID-19<br> <br>RSV <br>Dengue <br>Hepatitis B <br>gonorrhoea <br>measles <br>Influenza <br>Zika <br>Japanese encephalitis <br>Ross River virus <br>chikungunya <br>Malaria <br>Hepatitis C <br>HIV <br>chlamydia <br>mo…	Description of intervention(s) / exposure: This is a prospective study to obtain fresh samples from staff, patients, and visitors at Royal Melbourne Hospital, as well as members of the general public via social media.<br><br>• Recruitment and sampling: Victorian Infectious Diseases Service (outpatient clinic), Royal Melbourne Hospital, 300 Grattan St, Parkville, VIC.<br>• Research and Development…	Develop an optimised point-of-care test that meets pre-specified test specifications. [Cumulative samples will be assessed at a single timepoint that will occur when all negative samples have been collected. Samples will be stored at or below -20oC until tested.];Determine the sensitivity and specificity of a new diagnostic test “ZiP-CoVx-P2 test” for COVID-19 compared to laboratory-based polymer…	None[None]	None	ZiP Diagnostics Pty Ltd		Exclusion criteria: None_x000D_<br>	Approved	19/08/2021		Royal Melbourne Hospital Human Research Ethics Committee
[truncated: 6 more columns]
